# Supplementary material for: Improving gene isoform quantification with miniQuant
Source: Nat Biotechnol. 2025 Jun 3;44(3):477–89. doi: 10.1038/s41587-025-02633-9 (PMC12346831; doi:10.1038/s41587-025-02633-9)
Supplement: Supplementary file 3 — Supplementary Tables 1–15. [file 41587_2025_2633_MOESM3_ESM.xlsx]

## Sheet: Supplementary Table 1
Supplementary Table 1. Short-read RNA-seq dataset in GTEx
Human tissue name	# of replicates	# of paired end replicates	# of single end replicates	Median of read length among replicates	Mode of read length among replicates	Min read length among replicates	Max read length among replicates	Number of genes (n number in Extended Data Fig. 3)							Quantification tools	Accession number/download link	GENCODE version	Time of access	Genome version
								1<K(A)<=2	2<K(A)<=3	3<K(A)<=5	5<K(A)<=8	8<K(A)<=13	13<K(A)<=25	K(A)>25
Adipose - Subcutaneous	318	318	0	76	76	76	76	1405	1370	2146	2100	2482	2630	1875	RSEM(version 1.2.25)	https://xenabrowser.net/datapages/?cohort=TCGA%20TARGET%20GTEx&addHub=https%3A%2F%2Fxena.treehouse.gi.ucsc.edu&removeHub=https%3A%2F%2Fpcawg.xenahubs.net&removeHub=https%3A%2F%2Fxena.treehouse.gi.ucsc.edu%3A443&removeHub=https%3A%2F%2Fatacseq.xenahubs.net&removeHub=https%3A%2F%2Fkidsfirst.xenahubs.net&removeHub=notebook%3A	GENCODE v23	2021-08-17	hg38 (overlapping genes from the PAR locus removed (chrY:10,000-2,781,479 and chrY:56,887,902-57,217,415))
Adipose - Visceral (Omentum)	197	197	0	76	76	76	76	1353	1351	2139	2112	2501	2644	1877
Adrenal Gland	128	128	0	76	76	76	76	1325	1323	2059	2060	2462	2586	1846
Artery - Aorta	207	207	0	76	76	76	76	1393	1371	2094	2067	2466	2612	1871
Artery - Coronary	118	118	0	76	76	76	76	1404	1399	2135	2095	2496	2640	1885
Artery - Tibial	281	281	0	76	76	76	76	1326	1324	2046	2016	2407	2553	1847
Bladder	9	9	0	76	76	76	76	1531	1455	2217	2180	2559	2686	1900
Brain - Amygdala	69	69	0	76	76	76	76	1328	1326	2075	2088	2491	2658	1918
Brain - Anterior Cingulate Cortex (Ba24)	83	83	0	76	76	76	76	1377	1347	2094	2096	2501	2662	1913
Brain - Caudate (Basal Ganglia)	109	109	0	76	76	76	76	1391	1347	2110	2098	2513	2675	1932
Brain - Cerebellar Hemisphere	97	97	0	76	76	76	76	1503	1403	2140	2091	2474	2651	1875
Brain - Cerebellum	119	119	0	76	76	76	101	1559	1447	2186	2134	2530	2691	1912
Brain - Cortex	105	105	0	76	76	76	101	1453	1410	2152	2135	2548	2684	1934
Brain - Frontal Cortex (Ba9)	102	102	0	76	76	76	76	1438	1390	2139	2131	2538	2681	1938
Brain - Hippocampus	84	84	0	76	76	76	76	1334	1340	2089	2089	2493	2662	1914
Brain - Hypothalamus	82	82	0	76	76	76	76	1447	1412	2190	2164	2593	2730	1973
Brain - Nucleus Accumbens (Basal Ganglia)	104	104	0	76	76	76	76	1424	1379	2128	2113	2525	2684	1940
Brain - Putamen (Basal Ganglia)	81	81	0	76	76	76	76	1285	1284	2020	2041	2446	2608	1886
Brain - Spinal Cord (Cervical C-1)	60	60	0	76	76	76	76	1382	1381	2131	2134	2526	2672	1930
Brain - Substantia Nigra	57	57	0	76	76	76	76	1360	1365	2118	2102	2521	2655	1929
Breast - Mammary Tissue	179	179	0	76	76	76	76	1510	1449	2233	2167	2594	2709	1915
Cells - Ebv-Transformed Lymphocytes	107	107	0	76	76	76	76	1145	1184	1860	1846	2186	2304	1580
Cells - Leukemia Cell Line (Cml)	70	70	0	76	76	76	101	1112	1119	1801	1787	2116	2220	1548
Cells - Transformed Fibroblasts	256	256	0	76	76	76	76	1222	1257	1955	1920	2284	2431	1733
Cervix - Ectocervix	6	6	0	76	76	76	76	1502	1440	2203	2158	2568	2693	1901
Cervix - Endocervix	4	4	0	76	76	76	76	1601	1495	2264	2213	2633	2727	1917
Colon - Sigmoid	141	141	0	76	76	76	76	1427	1399	2154	2131	2563	2664	1896
Colon - Transverse	167	167	0	76	76	76	76	1420	1400	2188	2180	2585	2692	1905
Esophagus - Gastroesophageal Junction	137	137	0	76	76	76	76	1438	1396	2133	2108	2517	2648	1882
Esophagus - Mucosa	273	273	0	76	76	76	76	1343	1310	2133	2132	2505	2643	1837
Esophagus - Muscularis	245	245	0	76	76	76	76	1381	1350	2099	2078	2491	2602	1869
Fallopian Tube	5	5	0	76	76	76	76	1700	1563	2308	2265	2662	2762	1940
Heart - Atrial Appendage	175	175	0	76	76	76	76	1172	1227	1973	1983	2375	2507	1815
Heart - Left Ventricle	202	202	0	76	76	76	76	1022	1082	1767	1835	2211	2362	1701
Kidney - Cortex	28	28	0	76	76	76	76	1383	1352	2126	2156	2535	2619	1856
Liver	110	110	0	76	76	76	76	1092	1171	1901	1938	2257	2389	1666
Lung	288	288	0	76	76	76	101	1574	1495	2284	2253	2653	2779	1924
Minor Salivary Gland	55	55	0	76	76	76	76	1479	1419	2213	2160	2560	2702	1896
Muscle - Skeletal	396	396	0	76	76	76	101	1014	1060	1769	1830	2149	2308	1678
Nerve - Tibial	278	278	0	76	76	76	76	1552	1487	2229	2161	2558	2692	1918
Ovary	88	88	0	76	76	76	76	1476	1399	2124	2099	2480	2618	1870
Pancreas	167	167	0	76	76	76	76	1120	1126	1915	1942	2308	2412	1712
Pituitary	107	107	0	76	76	76	76	1678	1585	2337	2259	2668	2790	1985
Prostate	100	100	0	76	76	76	76	1619	1526	2291	2232	2635	2735	1937
Skin - Not Sun Exposed (Suprapubic)	233	233	0	76	76	76	76	1410	1366	2173	2150	2522	2635	1884
Skin - Sun Exposed (Lower Leg)	324	324	0	76	76	76	76	1435	1387	2195	2158	2545	2657	1902
Small Intestine - Terminal Ileum	92	92	0	76	76	76	76	1507	1441	2227	2210	2614	2737	1922
Spleen	100	100	0	76	76	76	76	1461	1407	2134	2139	2536	2629	1848
Stomach	175	175	0	76	76	76	76	1346	1303	2095	2123	2501	2639	1868
Testis	165	165	0	76	76	76	76	2535	2041	2717	2559	2874	2948	2061
Thyroid	279	279	0	76	76	76	76	1592	1479	2256	2205	2574	2710	1926
Uterus	78	78	0	76	76	76	76	1540	1440	2150	2104	2531	2626	1877
Vagina	85	85	0	76	76	76	76	1549	1474	2237	2208	2621	2741	1924
Whole Blood	337	337	0	76	76	76	101	810	880	1542	1612	1904	1994	1366

## Sheet: Supplementary Table 2
Supplementary Table 2. Short-read RNA-seq dataset in TCGA
Cancer type name	# of replicates	# of paired end replicates	# of single end replicates	Median of read length among replicates	Mode of read length among replicates	Min read length among replicates	Max read length among replicates	Number of genes (n number in Extended Data Fig. 4)							Quantification tools	Accession number/download link	GENCODE version	Time of access	Genome version
								1<K(A)<=2	2<K(A)<=3	3<K(A)<=5	5<K(A)<=8	8<K(A)<=13	13<K(A)<=25	K(A)>25
Adrenocortical Cancer	77	77	0	48	48	48	48	1262	1295	2060	2057	2449	2580	1829	RSEM(version 1.2.25)	https://xenabrowser.net/datapages/?cohort=TCGA%20TARGET%20GTEx&addHub=https%3A%2F%2Fxena.treehouse.gi.ucsc.edu&removeHub=https%3A%2F%2Fpcawg.xenahubs.net&removeHub=https%3A%2F%2Fxena.treehouse.gi.ucsc.edu%3A443&removeHub=https%3A%2F%2Fatacseq.xenahubs.net&removeHub=https%3A%2F%2Fkidsfirst.xenahubs.net&removeHub=notebook%3A	GENCODE v23	2021-08-17	hg38 (overlapping genes from the PAR locus removed (chrY:10,000-2,781,479 and chrY:56,887,902-57,217,415))
Bladder Urothelial Carcinoma	407	407	0	48	48	48	50	1423	1409	2202	2173	2573	2681	1863
Brain Lower Grade Glioma	509	509	0	48	48	48	48	1556	1491	2239	2171	2605	2770	1997
Breast Invasive Carcinoma	1092	1092	0	50	50	48	76	1491	1461	2245	2209	2609	2749	1917
Cervical & Endocervical Cancer	304	304	0	48	48	48	48	1378	1395	2201	2186	2552	2698	1851
Cholangiocarcinoma	36	36	0	48	48	48	48	1452	1431	2228	2203	2590	2723	1879
Colon Adenocarcinoma	288	288	0	48	48	48	48	1318	1300	2110	2099	2463	2609	1815
Diffuse Large B-Cell Lymphoma	47	47	0	48	48	48	48	1204	1217	1960	1953	2331	2444	1696
Esophageal Carcinoma	181	181	0	75	75	75	100	1533	1487	2283	2235	2624	2771	1927
Glioblastoma Multiforme	153	153	0	76	76	76	76	1552	1495	2272	2196	2616	2771	1980
Head & Neck Squamous Cell Carcinoma	518	518	0	48	48	48	76	1310	1337	2117	2131	2487	2657	1852
Kidney Chromophobe	66	66	0	48	48	48	76	1233	1225	2021	2013	2362	2519	1795
Kidney Clear Cell Carcinoma	530	530	0	50	50	45	76	1461	1422	2192	2169	2560	2710	1895
Kidney Papillary Cell Carcinoma	288	288	0	48	48	48	50	1450	1413	2188	2177	2548	2659	1867
Liver Hepatocellular Carcinoma	369	369	0	48	48	48	50	1182	1252	2028	2032	2411	2530	1739
Lung Adenocarcinoma	513	513	0	48	48	48	76	1482	1501	2291	2251	2633	2767	1928
Lung Squamous Cell Carcinoma	498	498	0	48	48	48	76	1456	1487	2287	2238	2615	2755	1928
Mesothelioma	87	87	0	48	48	48	48	1387	1391	2177	2138	2574	2686	1896
Ovarian Serous Cystadenocarcinoma	419	419	0	75	75	75	76	1459	1442	2226	2192	2587	2705	1906
Pancreatic Adenocarcinoma	178	178	0	48	48	48	48	1471	1471	2254	2259	2632	2782	1931
Pheochromocytoma & Paraganglioma	177	177	0	48	48	48	48	1412	1403	2151	2091	2498	2663	1904
Prostate Adenocarcinoma	495	495	0	48	48	48	76	1457	1376	2144	2114	2494	2643	1868
Rectum Adenocarcinoma	92	92	0	48	48	48	48	1312	1304	2113	2094	2468	2612	1810
Sarcoma	258	258	0	48	48	48	48	1519	1493	2250	2195	2623	2756	1977
Skin Cutaneous Melanoma	102	102	0	48	48	48	48	1297	1371	2136	2119	2501	2648	1830
Stomach Adenocarcinoma	414	414	0	75	75	50	76	1450	1458	2249	2216	2601	2741	1911
Testicular Germ Cell Tumor	148	148	0	48	48	48	48	1552	1540	2336	2315	2698	2786	1973
Thymoma	119	119	0	48	48	48	48	1484	1446	2212	2176	2549	2676	1887
Thyroid Carcinoma	504	504	0	48	48	48	76	1354	1345	2139	2104	2486	2636	1865
Uterine Carcinosarcoma	57	57	0	48	48	48	48	1502	1508	2324	2251	2642	2765	1963
Uterine Corpus Endometrioid Carcinoma	180	180	0	48	48	48	48	1432	1419	2256	2218	2603	2725	1895
Uveal Melanoma	79	79	0	48	48	48	48	1051	1116	1876	1880	2268	2395	1690

## Sheet: Supplementary Table 3
Supplementary Table 3. Short-read RNA-seq dataset in ENCODE
Human tissue/cell line name	# of replicates	# of paired end replicates	# of single end replicates	Median of read length among replicates	Mode of read length among replicates	Min read length among replicates	Max read length among replicates	Number of genes (n number in Extended Data Fig. 5)							Quantification tools	Accession number/download link	GENCODE version	Time of access	Genome version
								1<K(A)<=2	2<K(A)<=3	3<K(A)<=5	5<K(A)<=8	8<K(A)<=13	13<K(A)<=25	K(A)>25
activated CD4 positive, naive alpha-beta T cell	8	0	8	100	100	100	100	1083	1029	1690	1650	2027	2532	2323	Kallisto (0.46.2)	ENCSR458FZP,ENCSR944OIX,ENCSR944OIX,ENCSR152FDX,ENCSR152FDX,ENCSR458FZP,ENCSR996OED,ENCSR996OED	GENCODE v39 (filtered)	2021-08-17	hg38
activated CD4-positive, alpha-beta memory T cell	8	0	8	100	100	100	100	1076	1034	1689	1666	2044	2552	2334		ENCSR777TBF,ENCSR694AWV,ENCSR401DHH,ENCSR856VAD,ENCSR856VAD,ENCSR401DHH,ENCSR694AWV,ENCSR777TBF
activated CD8-positive, alpha-beta memory T cell	8	0	8	100	100	100	100	1122	1060	1714	1684	2057	2571	2363		ENCSR415SXI,ENCSR817WHQ,ENCSR415SXI,ENCSR240JQW,ENCSR817WHQ,ENCSR538FRP,ENCSR538FRP,ENCSR240JQW
activated CD8-positive, naive alpha-beta T cell	8	0	8	100	100	100	100	1177	1098	1754	1722	2117	2619	2396		ENCSR957WSE,ENCSR437HKI,ENCSR820IIL,ENCSR820IIL,ENCSR957WSE,ENCSR409UYW,ENCSR409UYW,ENCSR437HKI
activated T-cell	6	0	6	100	100	100	100	854	896	1516	1519	1886	2372	2195		ENCSR900DUO,ENCSR111PSY,ENCSR844SCP,ENCSR900DUO,ENCSR844SCP,ENCSR111PSY
adrenal gland	61	6	55	100	100	100	101	845	906	1549	1610	1981	2526	2539		ENCSR158WTT,ENCSR652VMD,ENCSR571OZD,ENCSR571OZD,ENCSR652VMD,ENCSR495QVE,ENCSR300EHA,ENCSR495QVE,ENCSR300EHA,ENCSR270SAI,ENCSR288BJQ,ENCSR748DUR,ENCSR288BJQ,ENCSR301QXH,ENCSR414YUZ,ENCSR270SAI,ENCSR007NGM,ENCSR288BJQ,ENCSR007NGM,ENCSR007NGM,ENCSR442XRH,ENCSR301QXH,ENCSR301QXH,ENCSR300EHA,ENCSR300EHA,ENCSR158WTT,ENCSR920ABO,ENCSR920ABO,ENCSR652VMD,ENCSR195UUB,ENCSR195UUB,ENCSR414YUZ,ENCSR195UUB,ENC…
breast epithelium	3	3	0	101	101	101	101	932	951	1586	1590	1947	2523	2495		ENCSR438YPF,ENCSR434TEU,ENCSR094VRQ
esophagus muscularis mucosa	4	4	0	101	101	101	101	871	910	1510	1570	1925	2503	2440		ENCSR182CBU,ENCSR620LQN,ENCSR750ETS,ENCSR098BUF
esophagus squamous epithelium	4	4	0	101	101	101	101	1264	1159	1860	1833	2247	2777	2619		ENCSR351OTL,ENCSR354QPN,ENCSR474TRG,ENCSR510MIA
gastrocnemius medialis	5	5	0	101	101	101	101	1077	1065	1700	1714	2064	2592	2541		ENCSR678TMV,ENCSR609NZM,ENCSR967JPI,ENCSR853BNH,ENCSR853BNH
gastroesophageal sphincter	4	4	0	101	101	101	101	1318	1209	1840	1871	2271	2865	2729		ENCSR740YMS,ENCSR528ZKN,ENCSR035SKV,ENCSR485WBR
GM12878	12	6	6	100	100	100	101	1635	1376	2003	1909	2280	2783	2598		ENCSR000CVT,ENCSR000CVT,ENCSR000AEC,ENCSR820PHH,ENCSR000AEE,ENCSR820PHH,ENCSR000AEC,ENCSR151NGC,ENCSR000AEE,ENCSR820PHH,ENCSR820PHH,ENCSR151NGC
GM23338	4	2	2	100.5	100	100	101	1769	1480	2165	2095	2512	3048	2885		ENCSR938LSP,ENCSR379DEC,ENCSR938LSP,ENCSR379DEC
H1	11	3	8	100	100	43	100	1282	1224	1896	1879	2336	2832	2702		ENCSR588EJX,ENCSR588EJX,ENCSR588EJX,ENCSR537BCG,ENCSR537BCG,ENCSR537BCG,ENCSR537BCG,ENCSR895ZTB,ENCSR895ZTB,ENCSR712GOC,ENCSR537BCG
H9	4	0	4	100	100	100	100	1263	1174	1852	1833	2264	2780	2629		ENCSR712BRU,ENCSR712BRU,ENCSR712BRU,ENCSR712BRU
heart	33	5	28	100	100	100	101	716	780	1311	1354	1691	2309	2360		ENCSR838GNN,ENCSR791IFR,ENCSR083OKX,ENCSR791IFR,ENCSR201FJT,ENCSR465PBJ,ENCSR795WFC,ENCSR795WFC,ENCSR484UKA,ENCSR484UKA,ENCSR496EJP,ENCSR095TCB,ENCSR465PBJ,ENCSR496EJP,ENCSR083OKX,ENCSR573TZD,ENCSR838GNN,ENCSR363LZO,ENCSR201FJT,ENCSR984JDC,ENCSR095TCB,ENCSR000AEZ,ENCSR000AEZ,ENCSR035DLJ,ENCSR035DLJ,ENCSR984JDC,ENCSR767PMR,ENCSR767PMR,ENCSR363LZO,ENCSR000AHH,ENCSR621FZG,ENCSR621FZG,ENCSR573TZD
heart left ventricle	5	2	3	100	100	100	101	939	1012	1597	1644	2041	2593	2522		ENCSR391VGU,ENCSR900FUP,ENCSR837VMK,ENCSR924MSZ,ENCSR436QDU
heart right ventricle	3	0	3	100	100	100	100	1053	1068	1717	1750	2144	2696	2587		ENCSR997KDB,ENCSR252UHW,ENCSR915EBZ
HepG2	12	10	2	50	50	50	100	1121	1079	1724	1692	2054	2558	2392		ENCSR245ATJ,ENCSR813BDU,ENCSR061SFU,ENCSR061SFU,ENCSR887ZSY,ENCSR887ZSY,ENCSR813BDU,ENCSR245ATJ,ENCSR862HPO,ENCSR181ZGR,ENCSR181ZGR,ENCSR862HPO
HFFc6	26	0	26	100	100	100	100	831	889	1487	1558	1899	2402	2305		ENCSR146ZSP,ENCSR636LEU,ENCSR146ZSP,ENCSR841QAC,ENCSR420ZKB,ENCSR381OTM,ENCSR146ZSP,ENCSR636LEU,ENCSR841QAC,ENCSR841QAC,ENCSR636LEU,ENCSR636LEU,ENCSR636LEU,ENCSR146ZSP,ENCSR420ZKB,ENCSR381OTM,ENCSR735JKB,ENCSR735JKB,ENCSR420ZKB,ENCSR146ZSP,ENCSR636LEU,ENCSR841QAC,ENCSR841QAC,ENCSR841QAC,ENCSR146ZSP,ENCSR381OTM
IMR-90	8	2	6	93.5	87	43	101	970	1003	1588	1623	2012	2545	2454		ENCSR424FAZ,ENCSR000CTK,ENCSR797RXV,ENCSR424FAZ,ENCSR424FAZ,ENCSR424FAZ,ENCSR797RXV,ENCSR000CTK
K562	28	22	6	76	50	50	101	1343	1197	1836	1772	2138	2608	2413		ENCSR615EEK,ENCSR000AEL,ENCSR000CPZ,ENCSR000CPZ,ENCSR000CPY,ENCSR000CQA,ENCSR000CPY,ENCSR000AEN,ENCSR000AEN,ENCSR885DVH,ENCSR038WEK,ENCSR696YIB,ENCSR040YBR,ENCSR860DWK,ENCSR109IQO,ENCSR885DVH,ENCSR038WEK,ENCSR000CQA,ENCSR000AEL,ENCSR696YIB,ENCSR792OIJ,ENCSR615EEK,ENCSR792OIJ,ENCSR792OIJ,ENCSR792OIJ,ENCSR860DWK,ENCSR040YBR,ENCSR109IQO
liver	6	6	0	101	101	101	101	1212	1190	1826	1819	2175	2766	2601		ENCSR000AEU,ENCSR000AFB,ENCSR000AJU,ENCSR000AJU,ENCSR000AEU,ENCSR000AFB
lower leg skin	4	4	0	101	101	101	101	1587	1363	2062	2033	2449	2986	2811		ENCSR460YCS,ENCSR551NII,ENCSR321PGV,ENCSR991HIR
lung	4	2	2	100.5	100	100	101	1661	1471	2174	2119	2581	3097	2908		ENCSR000AFC,ENCSR000AFC,ENCSR045GTF,ENCSR045GTF
melanocyte of skin	4	4	0	101	101	101	101	548	662	1220	1252	1548	2068	2038		ENCSR000CUQ,ENCSR000CUR,ENCSR000CUR,ENCSR000CUQ
omental fat pad	4	4	0	101	101	101	101	1205	1117	1757	1748	2135	2688	2589		ENCSR080HPT,ENCSR158KFO,ENCSR645TCG,ENCSR729CAZ
ovary	12	7	5	100	100	100	101	1042	1047	1706	1732	2137	2673	2592		ENCSR907EZT,ENCSR425NDH,ENCSR425NDH,ENCSR907EZT,ENCSR907EZT,ENCSR368HRJ,ENCSR146ZLV,ENCSR140DCD,ENCSR140DCD,ENCSR320OTJ,ENCSR841ADZ,ENCSR042GYH
pancreas	6	0	6	100	100	100	100	906	946	1638	1648	2035	2574	2479		ENCSR523RGW,ENCSR165QTZ,ENCSR071DYD,ENCSR579BDN,ENCSR432EBE,ENCSR523RGW
PC-3	4	2	2	100.5	100	100	101	999	994	1661	1657	2036	2561	2421		ENCSR420NLC,ENCSR648KDM,ENCSR648KDM,ENCSR420NLC
placenta	22	0	22	100	100	100	100	1216	1167	1798	1808	2187	2733	2589		ENCSR648YUM,ENCSR464VSR,ENCSR942YMN,ENCSR903XMI,ENCSR479MNN,ENCSR308XAR,ENCSR308XAR,ENCSR420YFF,ENCSR903XMI,ENCSR899OKE,ENCSR484WZL,ENCSR899OKE,ENCSR942YMN,ENCSR484WZL,ENCSR244HHV,ENCSR244HHV,ENCSR288RRZ,ENCSR648YUM,ENCSR288RRZ,ENCSR420YFF,ENCSR464VSR,ENCSR479MNN
right cardiac atrium	4	0	4	100	100	100	100	1129	1122	1779	1787	2191	2766	2673		ENCSR266PVZ,ENCSR622PIH,ENCSR853TXT,ENCSR867WQC
right lobe of liver	5	2	3	100	100	100	101	1089	1109	1730	1756	2106	2665	2511		ENCSR226KML,ENCSR504QMK,ENCSR323GUF,ENCSR135IAL,ENCSR229LFK
sigmoid colon	4	4	0	101	101	101	101	1177	1083	1706	1711	2109	2676	2597		ENCSR812AKX,ENCSR827IXS,ENCSR857WJK,ENCSR094GVZ
spleen	8	4	4	100.5	100	100	101	1901	1568	2230	2170	2593	3114	2875		ENCSR194HVU,ENCSR330UMQ,ENCSR900SGE,ENCSR074FTH,ENCSR258ELN,ENCSR106SZN,ENCSR621PZI,ENCSR096LTX
stomach	6	6	0	101	101	101	101	1071	1017	1675	1698	2056	2654	2602		ENCSR000AFI,ENCSR000AFI,ENCSR296PMS,ENCSR471RUK,ENCSR752UNJ,ENCSR853WOM
subcutaneous adipose tissue	4	4	0	101	101	101	101	909	907	1530	1520	1873	2420	2420		ENCSR150QJY,ENCSR504NIU,ENCSR671WMH,ENCSR708VVE
suprapubic skin	4	4	0	101	101	101	101	1685	1388	2107	2052	2465	3007	2806		ENCSR862RGX,ENCSR450ENK,ENCSR108MAU,ENCSR480SLD
T-cell	12	0	12	100	100	100	100	1264	1126	1762	1748	2102	2610	2404		ENCSR306IAW,ENCSR336VTK,ENCSR306IAW,ENCSR631FXT,ENCSR336VTK,ENCSR631FXT,ENCSR336VTK,ENCSR306IAW,ENCSR306IAW,ENCSR336VTK,ENCSR631FXT,ENCSR631FXT
thoracic aorta	3	3	0	101	101	101	101	1989	1586	2220	2148	2568	3101	2917		ENCSR429EWK,ENCSR837ZLY,ENCSR429EWK
thyroid gland	10	10	0	101	101	101	101	1923	1576	2212	2152	2582	3112	2938		ENCSR023ZXN,ENCSR532LJV,ENCSR023ZXN,ENCSR687HJY,ENCSR238ZZD,ENCSR687HJY,ENCSR238ZZD,ENCSR000AFK,ENCSR000AFK,ENCSR532LJV
tibial nerve	4	4	0	101	101	101	101	971	969	1603	1626	1984	2569	2525		ENCSR272UNO,ENCSR648OSR,ENCSR796HLX,ENCSR858QEL
transverse colon	4	4	0	101	101	101	101	1040	992	1647	1640	2012	2535	2458		ENCSR653ZJF,ENCSR403SZN,ENCSR800WIY,ENCSR630VJN
upper lobe of left lung	8	4	4	100.5	100	100	101	1286	1198	1912	1906	2364	2866	2702		ENCSR500JSJ,ENCSR313COD,ENCSR839ZDH,ENCSR425RGZ,ENCSR589EBT,ENCSR589EBT,ENCSR406SAW,ENCSR500JSJ
uterus	4	4	0	101	101	101	101	1631	1379	2058	2048	2475	3071	2884		ENCSR000AFN,ENCSR113HQM,ENCSR071ZLM,ENCSR000AFN
WTC11	12	3	9	100	100	50	100	1334	1247	1921	1914	2342	2854	2706		ENCSR673UKZ,ENCSR450EXF,ENCSR673UKZ,ENCSR673UKZ,ENCSR166IFS,ENCSR450EXF,ENCSR166IFS,ENCSR166IFS,ENCSR450EXF,ENCSR450EXF,ENCSR450EXF,ENCSR450EXF

## Sheet: Supplementary Table 4
Supplementary Table 4. Long-read and short-read RNA-seq dataset in LRGASP
Human cell lines	Protocols-Platforms	# of replicates	Accession number/download link	GENCODE version	Time of access	Genome version
H1-hESC (including ERCC and SIRV spike-in)	cDNA-Illumina	3	rep1(ENCFF892WVN,ENCFF481BLH),rep2(ENCFF980IUG,ENCFF545DTW),rep3(ENCFF092JRM,ENCFF441VMT)	GENCODE v39 (filtered) + ERCC and SIRV spike-in	2021-04-02	hg38
H1-hESC (including ERCC and SIRV spike-in)	dRNA-ONT	1	rep1(ENCFF207KVO)		2021-08-29
H1-hESC (including ERCC and SIRV spike-in)	cDNA-PacBio	1	rep1(ENCFF235QXW)		2021-08-29
H1-hESC (including ERCC and SIRV spike-in)	cDNA-ONT	3	rep1(ENCFF326IBB),rep2(ENCFF714YOZ),rep3(ENCFF955CIA)		2021-08-28
H1-DE (including ERCC and SIRV spike-in)	cDNA-Illumina	3	rep1(ENCFF783SRR,ENCFF451LZF),rep2(ENCFF498FDF,ENCFF181VTP),rep3(ENCFF962ARN,ENCFF767RMY)		2021-04-02
H1-DE (including ERCC and SIRV spike-in)	cDNA-ONT	3	rep1(ENCFF180OMN),rep2(ENCFF754BZS),rep3(ENCFF277PKW)		2021-08-28

## Sheet: Supplementary Table 5
Supplementary Table 5. Statistics of long-read and short-read RNA-seq data generated in this study
Sample	Protocol-Platform	Replicate	GEO accession number	Number of long reads (ONT) or short read pairs (Illumina)
ESC	cDNA-ONT	NA	GSM8239068	6865306
	dRNA-ONT	NA	GSM8239069	10587037
	Illumina	1	GSM8239070	36942790
		2	GSM8239071	52961991
		3	GSM8239072	46411995
DE	Illumina	1	GSM8239073	31227803
		2	GSM8239074	35696535
		3	GSM8239075	34230971
PE	cDNA-ONT	NA	GSM8239076	7166978
	dRNA-ONT	NA	GSM8239077	1833109
	Illumina	1	GSM8239078	30020879
		2	GSM8239079	33120958
		3	GSM8239080	31002382
PGC	cDNA-ONT	NA	GSM8239081	18232337
	dRNA-ONT	NA	GSM8239082	2133423
	Illumina	1	GSM8239083	34869826
		2	GSM8239084	31107729
		3	GSM8239085	31935556

## Sheet: Supplementary Table 6
Supplementary Table 6. Genes with isoform switches identified by cDNA-ONT and Illumina data from ESC to PE
Gene_ID	Gene_Name	Isoform_ID	Isoform_Type	Chromosome	Start	End	Strand	Exon_Count	Exon_Sizes	Exon_Starts	5UTR_Genomic_Region	CDS_Genomic_Region	3UTR_Genomic_Region	Gene_TPM_ESC	Gene_TPM_PE	Gene_TPM_PGC	Isoform_TPM_ESC	Isoform_TPM_PE	Isoform_TPM_PGC	Isoform_Usage_Ratio_ESC	Isoform_Usage_Ratio_PE	Isoform_Usage_Ratio_PGC
ENSG00000002330.14	BAD	ENST00000309032.8	protein_coding	chr11	64269829	64284665	-	4	508,191,195,35	0,1783,14352,14801	64284368-64284665	64270211-64284368	64269829-64270211	19.073853	44.943104	46.215719	11.934459	41.524766	41.439853	62.57	92.39	89.67
ENSG00000002330.14	BAD	ENST00000394532.7	protein_coding	chr11	64269829	64284639	-	3	508,191,458	0,1783,14352	64284368-64284639	64270211-64284368	64269829-64270211	19.073853	44.943104	46.215719	7.139394	3.418338	4.775866	37.43	7.61	10.33
ENSG00000006715.16	VPS41	ENST00000310301.9	protein_coding	chr7	38722973	38909191	-	29	3353,80,45,100,137,141,55,138,51,42,145,128,93,82,62,57,116,130,98,67,147,120,66,63,75,78,108,39,38	0,3935,5568,5718,19011,20428,22585,29202,31728,31921,33864,35380,40481,42606,44563,48224,49548,51141,53705,66827,72491,73771,94843,98229,107280,139571,146172,175117,186180	38909174-38909191	38726248-38909174	38722973-38726248	18.874689	34.969988	18.713	11.083405	12.671319	11.282704	58.72	36.23	60.29
ENSG00000007541.17	PIGQ	ENST00000321878.10	protein_coding	chr16	569967	584109	+	11	129,698,132,121,127,154,112,81,115,62,1227	0,4098,5871,6166,8411,8817,9101,10215,10890,12280,12915	569967-574074	574074-583032	583032-584109	15.162639	40.316251	26.530477	6.39632	26.002628	16.802524	42.18	64.5	63.33
ENSG00000010270.14	STARD3NL	ENST00000009041.12	protein_coding	chr7	38178244	38230669	+	9	176,283,78,78,54,118,96,73,747	0,29202,36112,36783,38780,38943,41320,50554,51678	38178244-38207504	38207504-38228851	38228851-38230669	39.774974	62.67824	58.748082	17.319626	42.482786	46.978431	43.54	67.78	79.97
ENSG00000010278.15	CD9	ENST00000009180.10	protein_coding	chr12	6200399	6238266	+	8	166,109,98,75,99,90,84,504	0,25026,32232,33012,34829,35076,35792,37363	6200399-6200499	6200499-6237825	6237825-6238266	203.908379	35.458446	468.906504	86.046086	24.186817	405.287727	42.2	68.21	86.43
ENSG00000010278.15	CD9	ENST00000538834.6	protein_coding	chr12	6199874	6238259	+	9	198,182,109,98,75,99,90,84,497	0,509,25551,32757,33537,35354,35601,36317,37888	6199874-6200499	6200499-6237825	6237825-6238259	203.908379	35.458446	468.906504	113.181933	10.804	54.030837	55.51	30.47	11.52
ENSG00000013441.17	CLK1	ENST00000432425.5	nonsense_mediated_decay	chr2	200853080	200864656	-	12	369,91,80,83,130,95,167,117,67,229,161,93	0,822,1535,1923,3601,3810,4637,4892,6599,8157,8621,11483	200864563-200864656	200859728-200861862	200853080-200859728	28.166715	37.615947	57.758727	12.496659	27.725475	39.687008	44.37	73.71	68.71
ENSG00000033011.14	ALG1	ENST00000262374.10	protein_coding	chr16	5071842	5087379	+	13	215,78,104,149,90,111,122,39,60,111,115,76,2630	0,1108,1310,3545,5602,6064,6914,7221,7905,9103,10716,11839,12907	5071842-5071849	5071849-5084878	5084878-5087379	23.577111	17.83953	15.453727	17.895122	7.885887	8.31453	75.9	44.2	53.8
ENSG00000033011.14	ALG1	ENST00000684335.1	protein_coding	chr16	5071805	5085505	+	12	252,78,104,149,90,111,122,39,60,115,76,756	0,1145,1347,3582,5639,6101,6951,7258,7942,10753,11876,12944	5071805-5071849	5071849-5084878	5084878-5085505	23.577111	17.83953	15.453727	1.300871	6.866958	3.852086	5.52	38.49	24.93
ENSG00000036054.13	TBC1D23	ENST00000344949.9	protein_coding	chr3	100261000	100325251	+	18	71,112,106,205,124,125,47,104,123,93,171,43,107,140,89,136,195,1665	0,18648,20741,22606,29577,34086,34301,35171,36922,38238,41066,43845,45436,49402,55098,58068,59776,62586	100261000-100261018	100261018-100323665	100323665-100325251	17.212132	12.119712	29.314306	14.877247	7.954935	22.962693	86.43	65.64	78.33
ENSG00000036054.13	TBC1D23	ENST00000394144.9	protein_coding	chr3	100260991	100325238	+	19	80,112,106,205,124,125,47,104,123,93,171,43,107,140,45,89,136,195,1652	0,18657,20750,22615,29586,34095,34310,35180,36931,38247,41075,43854,45445,49411,50841,55107,58077,59785,62595	100260991-100261018	100261018-100323665	100323665-100325238	17.212132	12.119712	29.314306	2.334885	4.164777	6.351613	13.57	34.36	21.67
ENSG00000038274.17	MAT2B	ENST00000280969.9	protein_coding	chr5	163503113	163519336	+	7	311,195,115,153,194,114,1144	0,8888,10441,10728,13404,14447,15079	163503113-163503394	163503394-163518360	163518360-163519336	59.457132	40.893161	63.966418	43.692946	8.507686	14.346529	73.49	20.8	22.43
ENSG00000038274.17	MAT2B	ENST00000321757.11	protein_coding	chr5	163505618	163519354	+	7	131,195,115,153,194,114,1162	0,6383,7936,8223,10899,11942,12574	163505618-163505686	163505686-163518360	163518360-163519354	59.457132	40.893161	63.966418	14.124472	31.097982	48.069055	23.76	76.05	75.15
ENSG00000046651.16	OFD1	ENST00000340096.11	protein_coding	chrX	13734747	13769357	+	23	336,99,201,69,31,105,137,174,107,120,74,92,190,131,112,606,127,101,111,158,171,68,292	0,500,1730,4098,4254,9667,11571,12032,14679,16501,18620,20403,21830,22912,23589,25367,26337,27596,28997,32379,33306,33970,34318	13734747-13735071	13735071-13769105	13769105-13769357	14.634125	16.413995	15.357744	6.450686	11.221181	9.727234	44.08	68.36	63.34
ENSG00000046651.16	OFD1	transcript1145.chrX.nic	NA	chrX	13734710	13769222	+	22	373,99,201,69,31,105,137,174,107,120,74,92,190,131,112,606,127,101,158,171,68,157	0,537,1767,4135,4291,9704,11608,12069,14716,16538,18657,20440,21867,22949,23626,25404,26374,27633,32416,33343,34007,34355	NA	NA	NA	14.634125	16.413995	15.357744	5.462515	1.823965	2.522768	37.33	11.11	16.43
ENSG00000050344.9	NFE2L3	ENST00000056233.4	protein_coding	chr7	26152197	26187137	+	4	871,180,84,2605	0,25745,31503,32335	26152197-26152498	26152498-26185780	26185780-26187137	48.281145	12.518935	145.384963	32.204883	11.669748	139.677348	66.7	93.22	96.07
ENSG00000050344.9	NFE2L3	ENST00000606261.1	retained_intron	chr7	26184059	26186317	+	1	2258	0	NA	NA	NA	48.281145	12.518935	145.384963	16.076262	0.849187	5.707615	33.3	6.78	3.93
ENSG00000052723.12	SIKE1	transcript25936.chr1.nic	NA	chr1	114776360	114780677	-	4	99,143,106,229	0,2781,3749,4088	NA	NA	NA	43.51223	57.549323	41.914809	28.643194	24.121409	18.119911	65.83	41.91	43.23
ENSG00000054277.14	OPN3	transcript43390.chr1.nnic	NA	chr1	241635917	241640369	-	2	156,488	0,3964	NA	NA	NA	26.169538	43.584595	5.846649	14.587038	11.361542	0.247498	55.74	26.07	4.23
ENSG00000054282.16	SDCCAG8	ENST00000366541.8	protein_coding	chr1	243256040	243500091	+	18	200,153,86,114,126,129,65,189,139,153,135,117,143,128,109,132,127,336	0,14064,14937,18502,30231,37050,48672,51948,60714,74499,84998,88174,122680,159661,161927,170386,232973,243715	243256040-243256173	243256173-243499782	243499782-243500091	23.000971	12.959666	11.81203	3.291098	5.509076	3.919724	14.31	42.51	33.18
ENSG00000054282.16	SDCCAG8	ENST00000497459.1	processed_transcript	chr1	243487814	243500089	+	3	64,127,334	0,1199,11941	NA	NA	NA	23.000971	12.959666	11.81203	9.076223	1.751445	0.668825	39.46	13.51	5.66
ENSG00000063176.16	SPHK2	ENST00000599748.5	protein_coding	chr19	48624951	48630405	+	6	125,472,150,95,116,1725	0,939,2740,3023,3210,3729	48624951-48625959	48625959-48629770	48629770-48630405	24.504424	61.173641	12.149857	15.30873	54.350377	9.232923	62.47	88.85	75.99
ENSG00000065029.15	ZNF76	ENST00000373953.8	protein_coding	chr6	35259734	35295985	+	14	107,169,81,78,200,117,76,126,180,234,164,165,114,842	0,21321,26393,26587,27911,30531,30906,31543,31823,32819,33146,34016,34721,35409	35259734-35281151	35281151-35295245	35295245-35295985	11.473848	19.094432	18.349746	1.622455	11.230892	7.846212	14.14	58.82	42.76
ENSG00000065029.15	ZNF76	transcript7829.chr6.nic	NA	chr6	35259512	35295983	+	14	215,169,81,78,200,117,76,126,180,234,164,165,114,840	0,21543,26615,26809,28133,30753,31128,31765,32045,33041,33368,34238,34943,35631	NA	NA	NA	11.473848	19.094432	18.349746	4.319332	0.880838	4.304737	37.65	4.61	23.46
ENSG00000066654.14	THUMPD1	ENST00000381337.6	protein_coding	chr16	20733663	20742084	-	5	2695,427,249,175,576	0,3196,4044,5233,7845	20741739-20742084	20736882-20741739	20733663-20736882	30.553023	24.401771	19.314457	14.41983	5.54895	6.251427	47.2	22.74	32.37
ENSG00000066654.14	THUMPD1	ENST00000396083.7	protein_coding	chr16	20733663	20741818	-	4	3623,249,175,310	0,4044,5233,7845	20741739-20741818	20736882-20741739	20733663-20736882	30.553023	24.401771	19.314457	16.133193	18.852821	13.06303	52.8	77.26	67.63
ENSG00000079462.8	PAFAH1B3	ENST00000262890.8	protein_coding	chr19	42297034	42302624	-	5	331,123,117,90,393	0,2935,3136,4915,5197	42302309-42302624	42297080-42302309	42297034-42297080	77.821999	116.955394	56.076202	42.488432	91.049506	33.73969	54.6	77.85	60.17
ENSG00000079462.8	PAFAH1B3	ENST00000538771.5	protein_coding	chr19	42297032	42302777	-	6	333,123,117,90,94,341	0,2937,3138,4917,5199,5404	42302309-42302777	42297080-42302309	42297032-42297080	77.821999	116.955394	56.076202	33.119834	24.092021	21.44228	42.56	20.6	38.24
ENSG00000083093.10	PALB2	ENST00000261584.9	protein_coding	chr16	23603164	23641310	-	13	505,149,88,117,162,86,162,72,830,1473,103,60,201	0,4699,10839,18197,19804,20844,23071,26039,26475,31697,34685,34905,37945	23641157-23641310	23603461-23641157	23603164-23603461	17.280327	13.260962	28.307074	16.992426	8.577297	8.118077	98.33	64.68	28.68
ENSG00000083093.10	PALB2	transcript5962.chr16.nic	NA	chr16	23603167	23626419	-	7	502,149,88,117,162,86,184	0,4696,10836,18194,19801,20841,23068	NA	NA	NA	17.280327	13.260962	28.307074	0.0	3.405822	18.883919	0.0	25.68	66.71
ENSG00000084623.12	EIF3I	ENST00000355082.10	protein_coding	chr1	32222432	32229254	+	9	12,93,88,66,150,128,111,90,120	0,105,1601,1977,3738,3970,6066,6294,6702	32222432-32222441	32222441-32229209	32229209-32229254	200.309773	224.502229	186.374527	14.719228	63.942088	1.832257	7.35	28.48	0.98
ENSG00000086189.11	DIMT1	ENST00000506390.5	protein_coding	chr5	62391716	62403898	-	11	290,64,65,93,124,50,94,62,87,74,205	0,454,1209,2238,2767,6794,6929,7103,10319,11556,11977	62403772-62403898	62391973-62403772	62391716-62391973	45.288317	30.581515	17.660703	9.232956	13.377234	6.305444	20.39	43.74	35.7
ENSG00000087299.12	L2HGDH	transcript5962.chr14.nic	NA	chr14	50278447	50312232	-	6	107,163,132,152,116,222	0,5423,15667,23569,24454,33563	NA	NA	NA	20.876571	14.550497	6.75395	4.096133	5.954751	0.915873	19.62	40.92	13.56
ENSG00000088305.18	DNMT3B	ENST00000348286.6	protein_coding	chr20	32762423	32809356	+	20	276,148,62,102,126,222,159,108,145,126,45,80,113,184,85,146,91,149,86,1595	0,17894,18929,22334,24078,24806,26430,29177,30202,32985,33226,34366,34763,36036,36820,37729,38411,38854,39961,45338	32762423-32780323	32780323-32807900	32807900-32809356	522.88784	57.142416	28.083306	33.254985	17.714281	3.275452	6.36	31.0	11.66
ENSG00000090989.18	EXOC1	ENST00000381295.7	protein_coding	chr4	55853647	55905086	+	19	306,134,131,160,188,228,133,110,150,106,45,164,108,77,229,184,200,195,744	0,4666,6763,10579,14688,17030,17453,18201,24269,30175,35240,36575,37667,38987,39904,43069,46037,48696,50695	55853647-55858323	55858323-55904492	55904492-55905086	14.132616	18.103748	21.22505	6.771304	4.319822	10.965116	47.91	23.86	51.66
ENSG00000090989.18	EXOC1	transcript5432.chr4.nic	NA	chr4	55853647	55905007	+	18	306,134,131,160,188,228,133,110,150,106,164,108,77,229,184,200,195,665	0,4666,6763,10579,14688,17030,17453,18201,24269,30175,36575,37667,38987,39904,43069,46037,48696,50695	NA	NA	NA	14.132616	18.103748	21.22505	1.966258	9.396665	2.736363	13.91	51.9	12.89
ENSG00000094916.16	CBX5	ENST00000209875.9	protein_coding	chr12	54230941	54280122	-	5	10964,101,187,179,115	0,15173,21099,26572,49066	54257650-54280122	54241757-54257650	54230941-54241757	52.657243	76.263006	62.46855	28.912982	63.579701	37.424293	54.91	83.37	59.91
ENSG00000100142.16	POLR2F	ENST00000442738.7	protein_coding	chr22	37953698	37969312	+	5	109,70,131,72,1688	0,3074,5647,13400,13926	37953698-37953787	37953787-37967712	37967712-37969312	101.813922	182.454856	108.65257	34.361325	8.175297	32.910067	33.75	4.48	30.29
ENSG00000100142.16	POLR2F	ENST00000606538.5	protein_coding	chr22	37953710	37967560	+	4	97,70,131,462	0,3062,5635,13388	37953710-37953787	37953787-37967171	37967171-37967560	101.813922	182.454856	108.65257	5.73384	55.718973	17.435042	5.63	30.54	16.05
ENSG00000100296.14	THOC5	ENST00000397873.6	protein_coding	chr22	29508357	29553766	-	21	163,191,116,88,104,115,97,102,109,100,41,78,133,115,147,98,114,144,107,116,96	0,2748,3663,8671,8905,10648,11650,12640,17480,19720,20068,20804,23473,28266,30972,34501,35071,36102,40694,42370,45313	29549147-29553766	29508459-29549147	29508357-29508459	32.540965	44.329091	49.479413	6.952338	20.648173	16.248572	21.36	46.58	32.84
ENSG00000100982.12	PCIF1	ENST00000372409.8	protein_coding	chr20	45934682	45948020	+	17	122,168,143,125,138,131,155,148,84,100,163,173,87,185,94,176,497	0,2735,4298,4532,5792,6126,6370,8414,8657,8983,10185,11028,11346,11517,12390,12580,12841	45934682-45938999	45938999-45947752	45947752-45948020	19.934564	26.951042	26.461132	8.603759	20.004029	15.596029	43.16	74.22	58.94
ENSG00000100982.12	PCIF1	ENST00000616084.1	processed_transcript	chr20	45934732	45937972	+	2	72,555	0,2685	NA	NA	NA	19.934564	26.951042	26.461132	10.745026	5.531412	8.754398	53.9	20.52	33.08
ENSG00000101407.13	TTI1	ENST00000373447.8	protein_coding	chr20	37983020	38033456	-	8	619,88,205,141,149,201,2343,53	0,13354,13728,16167,19607,23176,28494,50383	38013816-38033456	37983458-38013816	37983020-37983458	23.342781	29.484818	15.183044	20.50922	19.402023	10.541469	87.86	65.8	69.43
ENSG00000102595.21	UGGT2	ENST00000376747.8	protein_coding	chr13	95801579	96053401	-	39	233,127,117,115,161,183,85,96,86,85,86,159,190,80,103,96,125,132,207,95,99,124,165,135,136,86,120,151,92,61,100,101,73,97,175,113,131,83,247	0,31347,35506,51963,52735,54578,58011,59208,62049,65759,75699,76118,82911,86312,89282,92982,93600,99227,101274,124100,125448,125633,135344,138377,145457,146416,147755,168532,171000,182224,184753,188393,194483,197631,211727,221460,222049,230309,251575	96053312-96053401	95801792-96053312	95801579-95801792	19.234696	21.138811	18.543308	6.837527	12.050578	8.291884	35.55	57.01	44.72
ENSG00000102977.17	ACD	ENST00000620338.4	protein_coding	chr16	67657512	67660815	-	12	172,92,377,87,97,152,35,45,77,94,143,694	0,249,473,1042,1207,1415,1716,1862,2024,2189,2390,2609	67660478-67660815	67657608-67660478	67657512-67657608	15.062862	24.780617	20.056036	8.413746	4.418031	6.246107	55.86	17.83	31.14
ENSG00000103707.10	MTFMT	ENST00000560717.5	nonsense_mediated_decay	chr15	65002995	65029598	-	8	261,83,79,92,76,103,223,194	0,1858,3117,13440,17201,18518,23822,26409	NA	65026832-65029598	65002995-65026832	16.092026	15.976952	15.023689	2.939341	6.275458	3.895738	18.27	39.28	25.93
ENSG00000105341.19	DMAC2	ENST00000221943.14	protein_coding	chr19	41431317	41439912	-	6	1091,163,137,81,197,31	0,1954,2219,5074,6900,8564	41439899-41439912	41432233-41439899	41431317-41432233	54.104357	72.537458	89.482807	23.032543	47.485097	51.492236	42.57	65.46	57.54
ENSG00000105341.19	DMAC2	ENST00000438807.7	protein_coding	chr19	41431317	41439910	-	4	1091,137,197,29	0,2219,6900,8564	41439899-41439910	41432286-41439899	41431317-41432286	54.104357	72.537458	89.482807	25.69534	17.482077	28.202133	47.49	24.1	31.52
ENSG00000105372.8	RPS19	ENST00000221975.6	protein_coding	chr19	41860256	41871416	+	6	33,61,101,184,55,66	0,528,855,8774,9442,11094	41860256-41869080	41869080-41871374	41871374-41871416	3887.238141	8042.50542	5459.331628	30.135127	2184.231221	171.250379	0.78	27.16	3.14
ENSG00000105372.8	RPS19	ENST00000593863.5	protein_coding	chr19	41860445	41871416	+	6	49,71,101,184,55,66	0,329,666,8585,9253,10905	41860445-41860494	41860774-41871374	41871374-41871416	3887.238141	8042.50542	5459.331628	3815.352284	5827.730692	5271.123743	98.15	72.46	96.55
ENSG00000105552.15	BCAT2	ENST00000597011.5	protein_coding	chr19	48795109	48810916	-	11	355,75,141,86,143,164,120,111,201,75,108	0,1318,1468,1827,2081,4565,4871,5077,11407,11890,15699	48806696-48810916	48795428-48806696	48795109-48795428	22.06491	52.531328	7.397348	3.399907	20.448705	0.16292	15.41	38.93	2.2
ENSG00000105655.19	ISYNA1	ENST00000338128.13	protein_coding	chr19	18434387	18438133	-	11	730,218,114,165,216,150,194,133,162,129,41	0,878,1175,1369,1644,1942,2296,2585,3211,3472,3705	18437979-18438133	18434915-18437979	18434387-18434915	80.203633	245.239103	187.664609	29.105203	174.919001	80.296922	36.29	71.33	42.79
ENSG00000107554.17	DNMBP	ENST00000543621.6	protein_coding	chr10	99875576	99914082	-	14	1760,551,199,180,333,129,105,131,200,18,148,100,194,130	0,4234,8434,10110,10723,13248,19369,20690,22509,23166,24342,32418,33376,38376	99914076-99914082	99877153-99914076	99875576-99877153	12.259518	17.510684	14.144742	11.544466	11.367723	12.146294	94.17	64.92	85.87
ENSG00000107554.17	DNMBP	ENST00000636706.1	protein_coding	chr10	99875576	99930996	-	14	1760,551,199,180,333,129,105,131,200,18,148,100,194,1389	0,4234,8434,10110,10723,13248,19369,20690,22509,23166,24342,32418,33376,54031	99930763-99930996	99877153-99930763	99875576-99877153	12.259518	17.510684	14.144742	0.487995	4.999192	1.082558	3.98	28.55	7.65
ENSG00000110700.7	RPS13	ENST00000228140.6	protein_coding	chr11	17074388	17077666	-	6	78,67,170,79,49,48	0,708,1065,2779,3040,3230	17077641-17077666	17074410-17077641	17074388-17074410	2383.98284	1829.894818	2043.245975	1126.101998	365.228907	318.574237	47.24	19.96	15.59
ENSG00000110700.7	RPS13	ENST00000526895.5	processed_transcript	chr11	17074388	17077706	-	6	78,101,170,79,45,88	0,708,1065,2779,3040,3230	NA	NA	NA	2383.98284	1829.894818	2043.245975	1205.134111	1433.311164	1680.41442	50.55	78.33	82.24
ENSG00000110911.17	SLC11A2	ENST00000262052.9	protein_coding	chr12	50985991	51026384	-	16	2444,154,74,150,120,87,159,156,68,71,107,120,126,149,72,75	0,4803,5607,6198,6818,8552,9637,10825,13182,13353,14321,18796,19319,22484,24703,40318	51010728-51026384	50988327-51010728	50985991-50988327	25.983169	24.026444	33.00921	10.768336	5.021626	3.186416	41.44	20.9	9.65
ENSG00000111237.19	VPS29	ENST00000549578.6	protein_coding	chr12	110491082	110502111	-	4	1040,236,192,63	0,1913,4929,10966	110502051-110502111	110492007-110502051	110491082-110492007	54.466544	68.555115	77.805981	36.225647	29.3323	63.269865	66.51	42.79	81.32
ENSG00000111790.14	FGFR1OP2	ENST00000327214.5	protein_coding	chr12	26938499	26966650	+	6	211,149,118,143,114,2055	0,15645,18043,19101,24842,26096	26938499-26954158	26954158-26964730	26964730-26966650	19.099907	20.342026	18.999078	6.80715	3.042155	5.631499	35.64	14.96	29.64
ENSG00000112242.16	E2F3	ENST00000346618.8	protein_coding	chr6	20401878	20493714	+	7	747,112,220,159,115,136,3547	0,77967,79327,80883,84810,86234,88289	20401878-20402232	20402232-20490427	20490427-20493714	18.903398	23.121633	13.226075	8.561888	16.512824	8.166008	45.29	71.42	61.74
ENSG00000112242.16	E2F3	ENST00000535432.2	protein_coding	chr6	20403678	20493714	+	7	154,112,202,159,115,136,3547	0,76167,77545,79083,83010,84434,86489	20403678-20403814	20403814-20490427	20490427-20493714	18.903398	23.121633	13.226075	10.073566	6.341932	4.858403	53.29	27.43	36.73
ENSG00000112651.12	MRPL2	ENST00000388752.8	protein_coding	chr6	43054028	43059434	-	7	458,74,111,116,139,169,149	0,1516,1868,2052,2278,4036,5257	43059381-43059434	43054276-43059381	43054028-43054276	51.708494	49.977537	55.815298	28.608377	13.873463	36.750686	55.33	27.76	65.84
ENSG00000113387.12	SUB1	ENST00000502897.5	protein_coding	chr5	32585587	32601150	+	6	38,73,73,123,109,146	0,841,2924,5975,13373,15417	32585587-32588512	32588512-32601081	32601081-32601150	389.281051	251.688258	58.220323	243.770477	73.53481	0.074923	62.62	29.22	0.13
ENSG00000113387.12	SUB1	ENST00000515355.5	protein_coding	chr5	32585570	32601282	+	6	55,133,73,123,109,278	0,798,2941,5992,13390,15434	32585570-32588512	32588512-32601081	32601081-32601282	389.281051	251.688258	58.220323	5.967819	117.742433	1.180441	1.53	46.78	2.03
ENSG00000115317.12	HTRA2	ENST00000258080.8	protein_coding	chr2	74529932	74533319	+	8	580,205,195,33,106,70,96,500	0,684,978,1406,1664,1923,2686,2887	74529932-74530006	74530006-74532982	74532982-74533319	12.521542	22.778677	24.1759	7.002445	21.252722	19.32775	55.92	93.3	79.95
ENSG00000115317.12	HTRA2	transcript12195.chr2.nic	NA	chr2	74529910	74533192	+	7	602,205,195,33,106,70,373	0,706,1000,1428,1686,1945,2909	NA	NA	NA	12.521542	22.778677	24.1759	3.314445	1.006582	2.466194	26.47	4.42	10.2
ENSG00000117411.18	B4GALT2	ENST00000309519.8	protein_coding	chr1	43979935	43991170	+	7	111,365,236,191,123,105,873	0,1173,1753,4929,5342,5581,10362	43979935-43980011	43980011-43990445	43990445-43991170	31.102286	96.428595	40.866232	20.076483	24.167636	16.775184	64.55	25.06	41.05
ENSG00000117411.18	B4GALT2	ENST00000372324.6	protein_coding	chr1	43979209	43991168	+	7	302,365,236,191,123,105,871	0,1899,2479,5655,6068,6307,11088	43979209-43981160	43981160-43990445	43990445-43991168	31.102286	96.428595	40.866232	11.025803	72.260959	24.091048	35.45	74.94	58.95
ENSG00000118162.14	KPTN	ENST00000338134.8	protein_coding	chr19	47475149	47484219	-	12	395,183,136,76,78,110,74,76,55,85,83,285	0,1382,1653,2556,4713,5148,5610,5808,8011,8145,8352,8785	47484160-47484219	47475418-47484160	47475149-47475418	16.580727	17.611726	12.63228	9.327294	14.614763	10.152759	56.25	82.98	80.37
ENSG00000118194.21	TNNT2	ENST00000412633.3	protein_coding	chr1	201359017	201377666	-	15	238,41,91,110,111,78,117,61,34,36,66,15,11,55,44	0,605,2261,2895,4278,5280,6173,6592,7820,8753,9144,13009,13127,14196,18605	201373254-201377666	201359212-201373254	201359017-201359212	19.367338	10.212908	0.698824	10.22549	2.055321	0.161709	52.8	20.12	23.14
ENSG00000118194.21	TNNT2	ENST00000422165.6	protein_coding	chr1	201359013	201377680	-	16	242,41,91,110,111,78,117,61,34,36,66,30,15,11,55,58	0,609,2265,2899,4282,5284,6177,6596,7824,8757,9148,10802,13013,13131,14200,18609	201373254-201377680	201359212-201373254	201359013-201359212	19.367338	10.212908	0.698824	8.460973	7.827999	0.537115	43.69	76.65	76.86
ENSG00000118707.11	TGIF2	ENST00000373872.9	protein_coding	chr20	36573596	36593950	+	3	149,226,3041	0,5144,17313	36573596-36578774	36578774-36591428	36591428-36593950	21.07122	55.993568	39.455512	9.863597	41.847386	27.334192	46.81	74.74	69.28
ENSG00000118707.11	TGIF2	ENST00000611732.4	protein_coding	chr20	36574553	36593945	+	3	82,226,3036	0,4187,16356	36574553-36578774	36578774-36591428	36591428-36593945	21.07122	55.993568	39.455512	11.13865	13.633791	11.273426	52.86	24.35	28.57
ENSG00000119335.18	SET	ENST00000322030.13	protein_coding	chr9	128689221	128696396	+	8	434,58,143,104,114,171,147,1756	0,1948,2636,3440,3646,4416,4674,5419	128689221-128689582	128689582-128694661	128694661-128696396	767.735652	511.37711	374.546971	229.885721	322.601024	195.488778	29.94	63.08	52.19
ENSG00000119335.18	SET	ENST00000686840.1	protein_coding	chr9	128683423	128696385	+	9	23,228,58,143,104,114,171,147,1745	0,356,7746,8434,9238,9444,10214,10472,11217	128683423-128683895	128683895-128694661	128694661-128696385	767.735652	511.37711	374.546971	530.41428	172.587295	173.365688	69.09	33.75	46.29
ENSG00000119640.9	ACYP1	ENST00000555694.5	protein_coding	chr14	75053242	75064027	-	3	417,92,56	0,10227,10729	75063553-75064027	75053446-75063553	75053242-75053446	12.697589	30.229713	13.836215	5.059253	19.009418	10.063084	39.84	62.88	72.73
ENSG00000122378.14	PRXL2A	ENST00000372185.5	protein_coding	chr10	80408493	80432997	+	6	150,163,92,141,165,1012	0,11989,13923,17372,18838,23492	80408493-80420500	80420500-80432096	80432096-80432997	36.901902	144.113266	59.56021	24.347407	57.814064	26.985065	65.98	40.12	45.31
ENSG00000122378.14	PRXL2A	ENST00000372187.9	protein_coding	chr10	80413818	80432996	+	6	58,180,92,141,165,1011	0,6647,8598,12047,13513,18167	80413818-80420467	80420467-80432096	80432096-80432996	36.901902	144.113266	59.56021	8.334903	72.178504	25.411871	22.59	50.08	42.67
ENSG00000122643.23	NT5C3A	ENST00000456458.5	nonsense_mediated_decay	chr7	33014129	33062796	-	10	702,201,163,90,86,47,70,99,55,229	0,1540,3309,5505,7142,7923,9909,12687,21804,48438	33062720-33062796	33035979-33062720	33014129-33035979	22.074622	25.034715	14.910988	5.961695	13.845295	4.832491	27.01	55.3	32.41
ENSG00000122643.23	NT5C3A	ENST00000610140.7	protein_coding	chr7	33014129	33062776	-	9	702,201,163,90,86,47,70,99,209	0,1540,3309,5505,7142,7923,9909,12687,48438	33062705-33062776	33014732-33062705	33014129-33014732	22.074622	25.034715	14.910988	15.672048	10.543033	9.432866	71.0	42.11	63.26
ENSG00000123297.20	TSFM	ENST00000652027.2	protein_coding	chr12	57782786	57797587	+	6	72,174,129,123,88,1411	0,323,3376,4253,10199,13390	57782786-57782801	57782801-57796580	57796580-57797587	33.611553	39.297158	27.627608	22.44487	11.273288	20.23686	66.78	28.69	73.25
ENSG00000124275.15	MTRR	transcript455.chr5.nic	NA	chr5	7869134	7901124	+	14	81,154,118,379,123,154,89,181,43,187,119,93,183,1211	0,1635,6123,8809,14020,16566,17480,19960,22237,23592,26599,27729,27930,30779	NA	NA	NA	21.854171	13.336253	11.363567	7.098281	7.462955	5.702142	32.48	55.96	50.18
ENSG00000124302.13	CHST8	ENST00000438847.7	protein_coding	chr19	33621970	33773509	+	4	326,216,38,1553	0,67205,149442,149986	33621970-33689261	33689261-33773060	33773060-33773509	10.648855	65.420042	1.107349	6.077523	55.885068	0.730836	57.07	85.42	66.0
ENSG00000124302.13	CHST8	transcript20446.chr19.nnic	NA	chr19	33621951	33752815	+	3	345,216,298	0,67224,130566	NA	NA	NA	10.648855	65.420042	1.107349	3.392329	2.632867	0.227043	31.86	4.02	20.5
ENSG00000124831.19	LRRFIP1	transcript29890.chr2.nic	NA	chr2	237627436	237780315	+	12	304,87,36,126,171,93,142,50,118,80,105,894	0,81107,120927,121762,125872,128658,132627,142506,144644,145429,146921,151985	NA	NA	NA	47.03549	48.510235	58.411721	2.345353	15.186455	3.50831	4.99	31.31	6.01
ENSG00000125746.18	EML2	ENST00000245925.8	protein_coding	chr19	45609399	45639397	-	19	389,131,96,88,98,89,68,132,126,155,100,135,96,111,70,150,130,29,41	0,4141,5205,6402,7061,7365,8230,9660,11807,12083,15319,17305,20551,23461,23670,24922,29105,29445,29957	45639376-45639397	45609665-45639376	45609399-45609665	14.336899	15.714266	22.877638	4.52487	9.91726	10.896843	31.56	63.11	47.63
ENSG00000125746.18	EML2	transcript26375.chr19.nic	NA	chr19	45609399	45616871	-	5	389,131,96,88,107	0,4141,5205,6402,7365	NA	NA	NA	14.336899	15.714266	22.877638	9.687964	5.177008	11.320379	67.57	32.94	49.48
ENSG00000128626.12	MRPS12	ENST00000308018.9	protein_coding	chr19	38930943	38933168	+	3	55,68,836	0,332,1389	38930943-38931294	38931294-38932697	38932697-38933168	100.020036	63.326556	90.785614	34.858527	39.541212	53.488935	34.85	62.44	58.92
ENSG00000128626.12	MRPS12	ENST00000402029.3	protein_coding	chr19	38930998	38933020	+	3	173,68,688	0,277,1334	38930998-38931294	38931294-38932697	38932697-38933020	100.020036	63.326556	90.785614	60.772183	21.756972	32.367003	60.76	34.36	35.65
ENSG00000128951.14	DUT	ENST00000559416.5	protein_coding	chr15	48331094	48342137	+	7	97,139,92,45,75,71,116	0,1173,3322,4951,10194,10420,10927	48331094-48331166	48331166-48342075	48342075-48342137	182.868993	92.956892	59.948234	65.153444	9.062506	3.968842	35.63	9.75	6.62
ENSG00000129071.10	MBD4	ENST00000503197.5	protein_coding	chr3	129431265	129440007	-	8	313,51,150,135,75,866,231,278	0,1290,1832,2584,2796,5177,6454,8464	129439833-129440007	129431570-129439833	129431265-129431570	24.560207	24.460968	31.335889	5.1594	10.190754	10.584972	21.01	41.66	33.78
ENSG00000130305.17	NSUN5	ENST00000252594.10	protein_coding	chr7	73303229	73308806	-	9	511,211,179,116,139,109,175,123,109	0,596,1000,1517,1729,4164,4353,5201,5468	73308790-73308806	73303598-73308790	73303229-73303598	32.41073	52.063581	43.298643	9.00228	29.227446	9.633171	27.78	56.14	22.25
ENSG00000130305.17	NSUN5	ENST00000310326.8	protein_coding	chr7	73303234	73308816	-	10	290,141,211,179,116,139,109,175,123,119	0,365,591,995,1512,1724,4159,4348,5196,5463	73308790-73308816	73303400-73308790	73303234-73303400	32.41073	52.063581	43.298643	17.929727	13.733623	25.647648	55.32	26.38	59.23
ENSG00000130511.16	SSBP4	ENST00000348495.10	protein_coding	chr19	18419335	18434562	+	17	372,73,62,85,90,60,70,71,68,46,36,55,71,79,29,108,346	0,8015,8416,8562,11505,12311,12457,12664,12811,13223,13364,13493,13637,13799,14249,14374,14881	18419335-18419648	18419648-18434243	18434243-18434562	22.74182	14.982453	42.429374	12.922183	1.698114	31.970727	56.82	11.33	75.35
ENSG00000130511.16	SSBP4	transcript15561.chr19.nic	NA	chr19	18433437	18434562	+	3	176,223,346	0,272,779	NA	NA	NA	22.74182	14.982453	42.429374	1.843989	5.711275	4.208569	8.11	38.12	9.92
ENSG00000130810.20	PPAN	ENST00000253107.12	protein_coding	chr19	10106361	10112012	+	12	51,171,102,51,171,77,108,124,79,130,170,1068	0,139,1143,1442,1602,3269,3551,3761,3962,4123,4335,4583	10106361-10106394	10106394-10111162	10111162-10112012	28.22272	32.984822	27.368152	15.219052	10.816257	9.531591	53.92	32.79	34.83
ENSG00000130810.20	PPAN	ENST00000393793.5	protein_coding	chr19	10106418	10111254	+	11	253,102,51,171,77,108,124,79,130,170,310	0,1086,1385,1545,3212,3494,3704,3905,4066,4278,4526	10106418-10106641	10106641-10111162	10111162-10111254	28.22272	32.984822	27.368152	8.814987	18.248435	15.091969	31.23	55.32	55.14
ENSG00000130985.17	UBA1	ENST00000335972.11	protein_coding	chrX	47193828	47215128	+	26	196,117,59,169,135,107,91,133,98,147,177,105,81,156,166,197,65,196,75,190,89,93,192,102,101,335	0,4974,5219,5380,5651,7065,7447,7649,8327,8529,8809,9114,9305,9712,12119,12419,15794,16099,17013,17207,18595,18942,19161,20498,20708,20965	47193828-47194024	47198802-47214926	47214926-47215128	105.402752	207.165833	118.665361	52.803088	179.44322	97.134459	50.1	86.62	81.86
ENSG00000130985.17	UBA1	ENST00000377351.8	protein_coding	chrX	47190860	47215128	+	26	90,117,59,169,135,107,91,133,98,147,177,105,81,156,166,197,65,196,75,190,89,93,192,102,101,335	0,7942,8187,8348,8619,10033,10415,10617,11295,11497,11777,12082,12273,12680,15087,15387,18762,19067,19981,20175,21563,21910,22129,23466,23676,23933	47190860-47190950	47198802-47214926	47214926-47215128	105.402752	207.165833	118.665361	52.599664	27.722613	21.530902	49.9	13.38	18.14
ENSG00000132286.12	TIMM10B	ENST00000254616.11	protein_coding	chr11	6481500	6484681	+	3	55,96,2637	0,256,544	6481500-6481516	6481516-6482218	6482218-6484681	32.836454	39.314696	26.957269	23.166563	19.212381	21.580887	70.55	48.87	80.06
ENSG00000132286.12	TIMM10B	ENST00000533379.1	nonsense_mediated_decay	chr11	6481507	6483058	+	4	48,96,245,219	0,249,537,1332	6481507-6481516	6481516-6482218	6482218-6483058	32.836454	39.314696	26.957269	4.721484	15.457208	4.437766	14.38	39.32	16.46
ENSG00000132781.20	MUTYH	ENST00000456914.7	protein_coding	chr1	45329241	45339970	-	16	196,42,153,137,189,64,145,98,114,72,42,74,40,149,121,72	0,1274,1940,2178,2419,2781,2924,3149,3332,3521,3676,3855,4043,4171,5149,10657	45334505-45339970	45329308-45334505	45329241-45329308	24.770593	28.787522	25.856065	5.009898	13.435847	9.552993	20.23	46.67	36.95
ENSG00000135486.19	HNRNPA1	ENST00000330752.12	protein_coding	chr12	54280774	54284881	+	10	48,117,147,211,93,97,32,156,60,333	0,611,1020,1315,1619,1798,2068,3037,3483,3774	54280774-54280807	54280807-54284310	54284310-54284881	622.101054	947.343704	1018.868495	32.188825	296.014465	199.529017	5.17	31.25	19.58
ENSG00000136450.13	SRSF1	ENST00000258962.5	protein_coding	chr17	58000918	58007246	-	4	4682,173,185,303	0,4882,5424,6025	58007137-58007246	58005408-58007137	58000918-58005408	191.737471	251.614576	185.232957	146.373364	66.47299	66.468856	76.34	26.42	35.88
ENSG00000136450.13	SRSF1	transcript17078.chr17.nic	NA	chr17	58003495	58007276	-	5	506,678,173,185,333	0,1427,2305,2847,3448	NA	NA	NA	191.737471	251.614576	185.232957	4.879591	168.102157	105.891087	2.54	66.81	57.17
ENSG00000136504.13	KAT7	ENST00000424009.6	protein_coding	chr17	49788705	49829096	+	14	144,148,177,240,83,99,111,192,90,141,94,147,107,1696	0,3180,8044,9613,16657,22770,27097,29114,32631,32944,34496,37294,37987,38695	49788705-49788834	49788834-49827499	49827499-49829096	102.278522	22.911751	246.724937	6.944563	11.563541	5.591089	6.79	50.47	2.27
ENSG00000136504.13	KAT7	ENST00000675278.1	nonsense_mediated_decay	chr17	49788647	49829090	+	16	202,148,177,240,83,90,99,111,192,90,141,34,37,147,107,1690	0,3238,8102,9671,16715,20471,22828,27155,29172,32689,33002,34554,36858,37352,38045,38753	49788647-49788834	49788834-49826114	49826114-49829090	102.278522	22.911751	246.724937	8.46996	7.957525	2.634955	8.28	34.73	1.07
ENSG00000136504.13	KAT7	transcript15702.chr17.nic	NA	chr17	49814993	49829096	+	9	81,111,192,90,141,94,147,107,1696	0,809,2826,6343,6656,8208,11006,11699,12407	NA	NA	NA	102.278522	22.911751	246.724937	81.537684	1.94112	222.925854	79.72	8.47	90.35
ENSG00000136521.13	NDUFB5	ENST00000359944.10	nonsense_mediated_decay	chr3	179604810	179624500	+	6	129,108,67,62,107,581	0,10141,11172,12172,13604,19109	179604810-179604815	179604815-179614953	179614953-179624500	84.093548	99.032654	74.391225	43.182078	30.767513	23.574845	51.35	31.07	31.69
ENSG00000136807.14	CDK9	ENST00000373264.5	protein_coding	chr9	127786033	127790792	+	7	207,82,91,167,172,149,1615	0,667,1484,1913,2180,2510,3144	127786033-127786148	127786148-127789540	127789540-127790792	29.596033	38.897608	32.273933	19.332862	16.632103	13.005655	65.32	42.76	40.3
ENSG00000136807.14	CDK9	transcript11764.chr9.nic	NA	chr9	127786033	127790087	+	6	207,82,91,167,479,910	0,667,1484,1913,2180,3144	NA	NA	NA	29.596033	38.897608	32.273933	10.263171	22.265505	19.268278	34.68	57.24	59.7
ENSG00000137807.16	KIF23	ENST00000679126.1	protein_coding	chr15	69414348	69448425	+	24	128,70,129,106,137,110,171,42,113,122,103,80,120,124,159,158,174,180,312,252,83,82,71,634	0,1645,3034,7298,7643,7977,8810,10933,11721,11987,14762,21134,21303,21789,22215,23899,25555,25959,26419,30441,31660,31934,32522,33443	69414348-69414465	69414465-69447804	69447804-69448425	50.88089	46.384456	44.334697	7.854791	17.887251	5.317838	15.44	38.56	11.99
ENSG00000138050.15	THUMPD2	ENST00000378727.8	nonsense_mediated_decay	chr2	39736306	39779267	-	11	753,109,115,72,121,88,53,78,410,136,154	0,8063,18988,19582,20941,25024,29750,32117,33403,35198,42807	39779239-39779267	39757350-39779239	39736306-39757350	19.034852	14.077922	7.822773	4.179157	6.742395	2.342554	21.96	47.89	29.95
ENSG00000140319.11	SRP14	ENST00000267884.11	protein_coding	chr15	40035689	40039181	-	5	811,33,113,73,89	0,1296,2592,3186,3403	40039116-40039181	40036335-40039116	40035689-40036335	472.571241	520.622701	560.112016	270.586744	512.905868	276.923931	57.26	98.52	49.44
ENSG00000140319.11	SRP14	ENST00000558720.5	protein_coding	chr15	40036041	40039050	-	4	459,33,113,175	0,944,2240,2834	40036988-40039050	40036335-40036988	40036041-40036335	472.571241	520.622701	560.112016	199.571621	5.481752	279.457116	42.23	1.05	49.89
ENSG00000141738.14	GRB7	ENST00000309156.9	protein_coding	chr17	39737937	39747285	+	15	196,205,151,157,122,78,138,111,99,81,117,61,88,94,535	0,4314,4628,4960,5242,5455,6132,6615,6948,7305,7484,7790,7975,8171,8813	39737937-39742301	39742301-39746894	39746894-39747285	11.149973	12.35047	48.284417	3.474419	6.612436	15.125563	31.16	53.54	31.33
ENSG00000142252.11	GEMIN7	ENST00000391951.2	protein_coding	chr19	45079268	45090713	+	2	109,607	0,10838	45079268-45090114	45090114-45090507	45090507-45090713	48.095566	52.277905	58.214242	10.62134	27.103859	23.577179	22.08	51.85	40.5
ENSG00000142252.11	GEMIN7	ENST00000591607.1	protein_coding	chr19	45079194	45090869	+	2	85,763	0,10912	45079194-45090114	45090114-45090507	45090507-45090869	48.095566	52.277905	58.214242	17.016493	5.75207	3.149607	35.38	11.0	5.41
ENSG00000142534.7	RPS11	ENST00000270625.7	protein_coding	chr19	49496433	49499708	+	5	38,132,76,130,197	0,760,1086,1483,3078	49496433-49496456	49496456-49499632	49499632-49499708	4342.277672	4193.806607	5026.969677	3165.047105	3988.330548	3421.208812	72.89	95.1	68.06
ENSG00000142534.7	RPS11	ENST00000601306.1	nonsense_mediated_decay	chr19	49496465	49499688	+	5	32,132,76,130,177	0,728,1054,1451,3046	NA	49496465-49497922	49497922-49499688	4342.277672	4193.806607	5026.969677	1102.54095	0.943349	1427.254062	25.39	0.02	28.39
ENSG00000142541.18	RPL13A	ENST00000467825.2	protein_coding	chr19	49487633	49491843	+	8	11,73,66,126,86,60,123,115	0,2216,2598,2841,3145,3406,3791,4095	NA	49487633-49491812	49491812-49491843	883.308545	572.916727	861.911327	7.376319	313.260651	444.232112	0.84	54.68	51.54
ENSG00000142541.18	RPL13A	ENST00000479992.5	retained_intron	chr19	49487614	49491861	+	7	30,73,345,86,60,123,133	0,2235,2617,3164,3425,3810,4114	NA	NA	NA	883.308545	572.916727	861.911327	523.080186	102.634583	156.28235	59.22	17.91	18.13
ENSG00000142856.17	ITGB3BP	transcript18831.chr1.nic	NA	chr1	63440769	63448348	-	3	334,51,784	0,6036,6795	NA	NA	NA	213.912077	87.24867	107.144042	172.793102	50.534183	63.99846	80.78	57.92	59.73
ENSG00000144366.16	GULP1	ENST00000359135.7	protein_coding	chr2	188292771	188595931	+	12	341,127,72,62,72,99,138,117,93,139,95,1992	0,90991,184887,190659,229984,236325,248409,276467,277256,291493,295083,301168	188292771-188477702	188477702-188594008	188594008-188595931	65.013477	19.377342	14.685475	32.153129	5.143751	8.070522	49.46	26.55	54.96
ENSG00000146540.15	C7orf50	ENST00000357429.10	protein_coding	chr7	996985	1138257	-	5	819,82,194,130,69	0,3484,12964,130271,141203	1127385-1138257	997627-1127385	996985-997627	57.40797	153.110883	99.094349	51.352976	71.189039	57.3195	89.45	46.5	57.84
ENSG00000146540.15	C7orf50	ENST00000412051.5	protein_coding	chr7	997015	1028339	-	4	789,82,194,82	0,3454,12934,31242	NA	997627-1028339	997015-997627	57.40797	153.110883	99.094349	1.015662	69.159961	31.144987	1.77	45.17	31.43
ENSG00000147601.15	TERF1	ENST00000276602.10	protein_coding	chr8	73008863	73048122	+	9	342,96,122,87,150,113,92,104,2162	0,5031,11820,13352,15958,18076,23178,30252,37097	73008863-73008886	73008886-73046134	73046134-73048122	550.297496	39.284484	38.140071	153.44128	2.774903	6.514456	27.88	7.06	17.08
ENSG00000147601.15	TERF1	ENST00000276603.10	protein_coding	chr8	73008863	73048123	+	10	342,96,122,87,150,113,60,92,104,2163	0,5031,11820,13352,15958,18076,21472,23178,30252,37097	73008863-73008886	73008886-73046134	73046134-73048123	550.297496	39.284484	38.140071	93.122546	16.603428	12.684437	16.92	42.26	33.26
ENSG00000148180.21	GSN	ENST00000373818.8	protein_coding	chr9	121299792	121332842	+	17	213,205,155,162,150,90,133,89,216,134,91,171,175,125,78,61,409	0,2170,3118,10891,12546,14141,17293,18613,18872,21475,24761,26719,27515,29098,29445,31595,32641	121299792-121299861	121299861-121332600	121332600-121332842	12.931641	89.477798	315.655375	0.210307	44.812171	259.259328	1.63	50.08	82.13
ENSG00000148180.21	GSN	ENST00000432226.7	protein_coding	chr9	121268161	121332842	+	18	58,93,205,155,162,150,90,133,89,216,134,91,171,175,125,78,61,409	0,13308,33801,34749,42522,44177,45772,48924,50244,50503,53106,56392,58350,59146,60729,61076,63226,64272	121268161-121301971	121301971-121332600	121332600-121332842	12.931641	89.477798	315.655375	12.721334	44.665627	56.396047	98.37	49.92	17.87
ENSG00000148337.22	CIZ1	ENST00000372938.10	protein_coding	chr9	128166064	128191572	-	17	342,122,70,150,114,88,125,198,122,707,109,94,230,72,116,175,141	0,694,1030,2987,3341,3955,10286,11501,12304,12644,14350,14656,19482,21798,24264,24623,25367	128190857-128191572	128166199-128190857	128166064-128166199	24.480042	34.974009	28.705592	7.551235	22.527131	12.800832	30.85	64.41	44.59
ENSG00000151131.11	NOPCHAP1	ENST00000280749.5	protein_coding	chr12	104986338	104994720	+	3	129,87,243	0,1828,8139	104986338-104986352	104986352-104988252	104988252-104994720	11.497893	10.341088	7.611549	5.439411	6.993735	4.902253	47.31	67.63	64.41
ENSG00000151131.11	NOPCHAP1	ENST00000552951.7	protein_coding	chr12	104986315	105017625	+	4	152,87,137,23148	0,1851,5396,8162	104986315-104986352	104986352-104994693	104994693-105017625	11.497893	10.341088	7.611549	6.058482	3.347353	2.709296	52.69	32.37	35.59
ENSG00000151725.12	CENPU	ENST00000510146.5	nonsense_mediated_decay	chr4	184695001	184734130	-	12	400,157,48,79,109,70,237,61,106,118,49,115	0,2645,7087,7361,15070,17942,21395,22134,29955,33916,35918,39014	184734062-184734130	184697767-184734062	184695001-184697767	131.007614	100.427831	62.114009	23.947112	39.676082	24.375271	18.28	39.51	39.24
ENSG00000151725.12	CENPU	transcript16214.chr4.nic	NA	chr4	184695001	184733632	-	13	400,157,62,48,79,109,70,237,61,106,118,49,335	0,2645,5818,7087,7361,15070,17942,21395,22134,29955,33916,35918,38296	NA	NA	NA	131.007614	100.427831	62.114009	66.703093	30.99838	16.097188	50.92	30.87	25.92
ENSG00000151746.15	BICD1	ENST00000551848.1	protein_coding	chr12	32106834	32108796	+	1	1962	0	32106834-32107331	32107331-32107610	32107610-32108796	25.421782	17.162805	148.923807	10.156601	3.16476	60.014287	39.95	18.44	40.3
ENSG00000151746.15	BICD1	transcript6199.chr12.nic	NA	chr12	32106795	32294103	+	3	749,213,110	0,109451,187198	NA	NA	NA	25.421782	17.162805	148.923807	10.797347	11.3555	62.64987	42.47	66.16	42.07
ENSG00000153046.18	CDYL	ENST00000397588.8	protein_coding	chr6	4776403	4955544	+	7	404,667,257,173,211,144,1647	0,115309,159111,161161,167142,175862,177494	4776403-4776783	4776783-4954053	4954053-4955544	55.655592	15.033311	21.022644	0.449251	15.033271	9.100024	0.81	100.0	43.29
ENSG00000153046.18	CDYL	ENST00000483019.1	processed_transcript	chr6	4773040	4892347	+	2	138,635	0,118672	NA	NA	NA	55.655592	15.033311	21.022644	16.758281	0.0	0.025908	30.11	0.0	0.12
ENSG00000153046.18	CDYL	transcript590.chr6.nic	NA	chr6	4772934	4955544	+	7	244,667,257,173,211,144,1647	0,118778,162580,164630,170611,179331,180963	NA	NA	NA	55.655592	15.033311	21.022644	37.427585	4e-05	11.484247	67.25	0.0	54.63
ENSG00000153250.21	RBMS1	ENST00000409972.5	protein_coding	chr2	160274519	160407889	-	14	245,85,81,111,51,94,50,107,80,158,92,59,176,426	0,1110,2783,4028,6794,10255,10475,12458,26131,28810,38636,43649,92696,132944	160367367-160407889	160275639-160367367	160274519-160275639	22.132195	45.360266	49.54209	6.843341	26.398176	12.379606	30.92	58.2	24.99
ENSG00000157349.17	DDX19B	ENST00000563206.5	protein_coding	chr16	70294776	70333823	+	12	141,49,54,136,93,103,115,178,238,163,192,303	0,17832,20125,21192,22719,29808,30797,34515,35054,36945,38191,38744	70294776-70294845	70294845-70333579	70333579-70333823	34.766533	44.671368	27.256527	10.429959	4.319611	1.595745	30.0	9.67	5.85
ENSG00000157778.9	PSMG3	ENST00000404674.7	protein_coding	chr7	1567350	1570045	-	3	500,237,37	0,1773,2658	1569339-1570045	1567700-1569339	1567350-1567700	42.280181	37.421452	38.637265	32.749327	20.922231	26.125534	77.46	55.91	67.62
ENSG00000160336.17	ZNF761	ENST00000684525.1	protein_coding	chr19	53431983	53458261	+	5	45,111,88,127,3612	0,14243,15212,17528,22666	53431983-53447268	53447268-53456745	53456745-53458261	18.27043	30.626683	17.12405	9.659127	3.350525	5.020536	52.87	10.94	29.32
ENSG00000160336.17	ZNF761	transcript31433.chr19.nic	NA	chr19	53431971	53458261	+	6	57,123,111,88,127,3612	0,13029,14255,15224,17540,22678	NA	NA	NA	18.27043	30.626683	17.12405	4.786176	16.993322	7.019746	26.2	55.49	40.99
ENSG00000160917.15	CPSF4	ENST00000436336.6	protein_coding	chr7	99438921	99457342	+	8	264,51,153,96,94,73,96,911	0,5867,9199,11354,11780,13446,15119,17510	99438921-99439082	99439082-99456497	99456497-99457342	40.319902	87.151917	39.417686	21.689243	27.452653	17.137015	53.79	31.5	43.48
ENSG00000160972.10	PPP1R16A	ENST00000435887.2	protein_coding	chr8	144477981	144502121	+	12	146,179,993,71,146,104,125,126,76,130,166,602	0,12052,18479,20788,20934,22114,22285,22505,22704,22860,23147,23538	144477981-144497194	144497194-144501900	144501900-144502121	12.499684	25.201069	19.807837	5.124661	21.623353	13.102713	41.0	85.8	66.15
ENSG00000160972.10	PPP1R16A	ENST00000528430.2	retained_intron	chr8	144501088	144502120	+	2	206,601	0,431	NA	NA	NA	12.499684	25.201069	19.807837	6.163446	0.995658	4.627029	49.31	3.95	23.36
ENSG00000161526.15	SAP30BP	ENST00000578756.5	retained_intron	chr17	75703769	75706757	+	4	90,59,85,418	0,986,2238,2570	NA	NA	NA	36.550594	76.172327	67.654073	0.704978	27.263263	18.581076	1.93	35.79	27.46
ENSG00000161526.15	SAP30BP	ENST00000584667.6	protein_coding	chr17	75667337	75708059	+	11	141,110,48,43,89,92,61,52,59,85,1720	0,1178,4478,26102,32445,35142,35973,36470,37418,38670,39002	75667337-75667372	75667372-75706518	75706518-75708059	36.550594	76.172327	67.654073	32.179128	35.850839	39.180874	88.04	47.07	57.91
ENSG00000162066.16	AMDHD2	ENST00000293971.11	protein_coding	chr16	2520370	2531417	+	11	171,137,140,55,213,89,145,108,69,102,1943	0,398,613,7190,7402,7689,7865,8081,8279,8623,9104	2520370-2520458	2520458-2529560	2529560-2531417	10.873598	15.927166	17.535809	8.269233	8.650007	11.325913	76.05	54.31	64.59
ENSG00000162066.16	AMDHD2	ENST00000302956.8	protein_coding	chr16	2520364	2531422	+	10	177,137,140,55,213,89,145,267,102,1948	0,404,619,7196,7408,7695,7871,8087,8629,9110	2520364-2520458	2520458-2529560	2529560-2531422	10.873598	15.927166	17.535809	2.604365	7.277159	6.209896	23.95	45.69	35.41
ENSG00000163040.15	CCDC74A	ENST00000295171.10	protein_coding	chr2	131527832	131533666	+	8	388,45,249,139,193,74,57,398	0,1814,2746,3831,4756,5031,5180,5436	131527832-131527970	131527970-131533395	131533395-131533666	13.968349	20.112036	34.568328	3.519989	9.233318	12.721367	25.2	45.91	36.8
ENSG00000163870.16	TPRA1	transcript15668.chr3.nic	NA	chr3	127573068	127591083	-	11	720,81,103,61,111,80,73,87,133,142,201	0,2116,2334,2680,2871,3548,3752,3921,6671,6953,17814	NA	NA	NA	13.021775	25.972052	18.110897	5.267912	21.888001	13.979728	40.45	84.28	77.19
ENSG00000163923.10	RPL39L	ENST00000296277.9	protein_coding	chr3	187120947	187139496	-	3	381,64,284	0,7051,18265	187121300-187139496	187121147-187121300	187120947-187121147	117.356281	66.356311	60.722399	39.568446	65.21297	57.699538	33.72	98.28	95.02
ENSG00000163923.10	RPL39L	ENST00000433055.1	protein_coding	chr3	187120947	187180908	-	4	381,64,60,244	0,7051,52668,59717	187121300-187180908	187121147-187121300	187120947-187121147	117.356281	66.356311	60.722399	40.021135	0.0	0.050636	34.1	0.0	0.08
ENSG00000163923.10	RPL39L	transcript22905.chr3.nnic	NA	chr3	187171578	187181067	-	3	127,60,403	0,2037,9086	NA	NA	NA	117.356281	66.356311	60.722399	35.908006	0.0	0.318385	30.6	0.0	0.52
ENSG00000164167.12	LSM6	ENST00000502781.5	protein_coding	chr4	146175728	146190046	+	4	709,104,114,425	0,7183,11545,13893	146175728-146182921	146182921-146189653	146189653-146190046	29.570042	125.324365	73.947215	25.128072	18.118292	12.238702	84.98	14.46	16.55
ENSG00000164167.12	LSM6	ENST00000649747.1	protein_coding	chr4	146175727	146189767	+	4	84,110,114,146	0,7178,11546,13894	146175727-146182921	146182921-146189653	146189653-146189767	29.570042	125.324365	73.947215	4.44197	107.206073	61.708513	15.02	85.54	83.45
ENSG00000165175.17	MID1IP1	ENST00000457894.5	protein_coding	chrX	38801439	38806446	+	2	48,1764	0,3243	38801439-38804946	38804946-38805495	38805495-38806446	61.503373	107.031982	74.98135	30.392882	81.888644	56.458453	49.42	76.51	75.3
ENSG00000165175.17	MID1IP1	ENST00000614558.3	protein_coding	chrX	38801458	38806532	+	3	29,1879,1850	0,1076,3224	38801458-38804946	38804946-38805495	38805495-38806532	61.503373	107.031982	74.98135	31.110491	25.143338	18.522897	50.58	23.49	24.7
ENSG00000165233.18	CARD19	ENST00000375464.7	protein_coding	chr9	93096216	93113283	+	6	136,143,154,60,72,292	0,11457,14351,15662,16001,16775	93096216-93096345	93096345-93113104	93113104-93113283	19.959622	19.323141	22.396918	13.113168	8.655736	15.827188	65.7	44.79	70.67
ENSG00000165246.15	NLGN4Y	ENST00000643089.1	protein_coding	chrY	14522572	14845639	+	7	369,583,60,153,186,790,5227	0,99436,196886,200544,301615,307157,317840	14522572-14622119	14622119-14841259	14841259-14845639	17.840675	15.864206	5.251616	8.974194	3.56531	0.565673	50.3	22.47	10.77
ENSG00000165246.15	NLGN4Y	ENST00000684976.1	protein_coding	chrY	14524528	14845654	+	7	180,583,60,153,186,790,5242	0,97480,194930,198588,299659,305201,315884	14524528-14622119	14622119-14841259	14841259-14845654	17.840675	15.864206	5.251616	3.20911	7.567296	3.392668	17.99	47.7	64.6
ENSG00000165689.17	ENTR1	ENST00000371725.7	protein_coding	chr9	136401950	136410600	-	8	937,140,63,112,74,417,113,273	0,2104,2680,3140,3954,5194,5875,8377	136410397-136410600	136402790-136410397	136401950-136402790	54.803466	44.917088	44.696635	12.375819	22.805802	5.824795	22.58	50.77	13.03
ENSG00000165821.12	SALL2	ENST00000537235.2	protein_coding	chr14	21521079	21526346	-	2	4575,286	0,4981	21526127-21526346	21522706-21526127	21521079-21522706	90.116722	63.042833	11.217238	33.282462	38.738989	9.633743	36.93	61.45	85.88
ENSG00000165821.12	SALL2	ENST00000614342.1	protein_coding	chr14	21521080	21537216	-	2	4574,368	0,15768	21536921-21537216	21522706-21536921	21521080-21522706	90.116722	63.042833	11.217238	55.837658	23.839432	1.583495	61.96	37.81	14.12
ENSG00000166130.15	IKBIP	ENST00000299157.5	protein_coding	chr12	98624248	98644788	-	3	2518,118,266	0,10047,20274	98644701-98644788	98625932-98644701	98624248-98625932	14.030006	21.486291	17.210682	7.595696	5.281926	6.335461	54.14	24.58	36.81
ENSG00000166441.13	RPL27A	ENST00000524496.5	protein_coding	chr11	8682788	8685847	+	5	28,64,121,175,170	0,413,1172,1929,2889	8682788-8684745	8684745-8685803	8685803-8685847	1268.568052	580.922262	1001.941413	6.043906	228.103938	446.253995	0.48	39.27	44.54
ENSG00000166441.13	RPL27A	ENST00000530022.5	protein_coding	chr11	8682809	8685848	+	4	456,76,175,171	0,1196,1908,2868	8682809-8684745	8684745-8685803	8685803-8685848	1268.568052	580.922262	1001.941413	1141.506067	194.163667	227.69733	89.98	33.42	22.73
ENSG00000166452.12	AKIP1	ENST00000299576.9	protein_coding	chr11	8911138	8920084	+	5	85,228,105,81,748	0,305,3687,6148,8198	8911138-8911449	8911449-8919477	8919477-8920084	12.547009	19.944707	17.387726	4.525763	11.788696	8.236492	36.07	59.11	47.37
ENSG00000166452.12	AKIP1	ENST00000309377.9	protein_coding	chr11	8911188	8920079	+	6	35,228,81,105,81,743	0,255,1264,3637,6098,8148	8911188-8911449	8911449-8919477	8919477-8920079	12.547009	19.944707	17.387726	7.835726	8.156011	8.98742	62.45	40.89	51.69
ENSG00000168906.13	MAT2A	ENST00000306434.8	protein_coding	chr2	85539167	85545281	+	9	211,78,123,113,144,219,183,134,1612	0,1915,2087,2465,2661,2987,3397,3733,4502	85539167-85539287	85539287-85543769	85543769-85545281	208.465235	172.393847	124.868318	108.730904	45.17843	72.182404	52.16	26.21	57.81
ENSG00000169764.16	UGP2	ENST00000337130.10	protein_coding	chr2	63841895	63891560	+	10	309,128,108,186,134,298,198,243,105,441	0,14410,15933,40570,42064,43693,44445,45506,48185,49224	63841895-63842185	63842185-63891224	63891224-63891560	463.769116	51.287809	88.455485	337.01818	11.367622	39.352797	72.67	22.16	44.49
ENSG00000169764.16	UGP2	ENST00000394417.7	protein_coding	chr2	63840968	63891560	+	10	264,128,108,186,134,298,198,243,105,441	0,15337,16860,41497,42991,44620,45372,46433,49112,50151	63840968-63856319	63856319-63891224	63891224-63891560	463.769116	51.287809	88.455485	114.684888	37.811428	44.862777	24.73	73.72	50.72
ENSG00000169964.8	TMEM42	ENST00000302392.5	protein_coding	chr3	44861911	44865664	+	3	205,147,625	0,2285,3128	44861911-44861924	44861924-44865177	44865177-44865664	12.108167	14.397138	6.754926	3.684982	7.76508	2.3483	30.43	53.93	34.76
ENSG00000170571.12	EMB	ENST00000303221.10	protein_coding	chr5	50396191	50441288	-	9	3099,55,34,277,128,89,187,84,249	0,3667,6094,6986,9533,14685,15005,31952,44848	50441151-50441288	50399275-50441151	50396191-50399275	36.709142	33.857228	249.665347	26.625979	15.47363	172.371948	72.53	45.7	69.04
ENSG00000170571.12	EMB	transcript3259.chr5.nic	NA	chr5	50428103	50441442	-	2	124,403	0,12936	NA	NA	NA	36.709142	33.857228	249.665347	8.418213	17.532274	62.459577	22.93	51.78	25.02
ENSG00000170917.14	NUDT6	ENST00000339154.6	protein_coding	chr4	122892643	122922968	-	5	582,55,56,204,168	0,4980,19924,24857,30157	122897669-122922968	122892830-122897669	122892643-122892830	30.197164	15.990134	9.955409	25.859484	8.672615	5.509738	85.64	54.24	55.34
ENSG00000170917.14	NUDT6	transcript12478.chr4.nic	NA	chr4	122912544	122922782	-	3	79,204,448	0,4956,9790	NA	NA	NA	30.197164	15.990134	9.955409	2.457615	6.372447	3.325632	8.14	39.85	33.41
ENSG00000173436.15	MICOS10	ENST00000485362.1	processed_transcript	chr1	19597069	19626606	+	5	40,20,48,110,220	0,764,25030,26404,29317	NA	NA	NA	92.922635	114.218057	66.160069	26.055841	73.514395	1e-06	28.04	64.36	0.0
ENSG00000174371.17	EXO1	transcript43391.chr1.nic	NA	chr1	241848156	241889746	+	16	197,297,108,178,120,124,138,213,188,97,226,247,595,102,194,282	0,574,952,2252,4135,5201,9188,10349,12360,13249,18673,23875,30592,33759,37157,41308	NA	NA	NA	21.831318	19.329101	13.438398	8.738185	12.057003	8.134154	40.03	62.38	60.53
ENSG00000174371.17	EXO1	transcript43394.chr1.nic	NA	chr1	241848156	241889746	+	15	197,297,178,120,124,138,213,188,97,226,247,595,102,194,282	0,574,2252,4135,5201,9188,10349,12360,13249,18673,23875,30592,33759,37157,41308	NA	NA	NA	21.831318	19.329101	13.438398	12.778529	6.855301	4.528294	58.53	35.47	33.7
ENSG00000174442.12	ZWILCH	ENST00000446801.6	protein_coding	chr15	66505116	66549487	+	19	275,147,96,119,200,71,156,72,94,56,106,80,157,29,137,96,113,115,1137	0,3629,8871,10409,13762,15473,15933,18560,22173,22740,23735,24377,27130,27868,30816,32051,34981,41474,43234	66505116-66518900	66518900-66546676	66546676-66549487	64.792887	29.012723	31.044047	30.645138	19.717903	19.985729	47.3	67.96	64.38
ENSG00000174444.15	RPL4	ENST00000307961.11	protein_coding	chr15	66498014	66504855	-	10	1638,121,84,157,130,125,139,107,172,68	0,2041,2278,2934,3360,3773,4597,5043,5343,6773	66504790-66504855	66499409-66504790	66498014-66499409	1366.988418	1581.975623	1740.074467	1364.899821	138.513969	188.291212	99.85	8.76	10.82
ENSG00000174444.15	RPL4	ENST00000564439.5	retained_intron	chr15	66501398	66504845	-	5	106,139,107,172,58	0,1213,1659,1959,3389	NA	NA	NA	1366.988418	1581.975623	1740.074467	0.0	1255.108004	1313.724252	0.0	79.34	75.5
ENSG00000174456.16	C12orf76	ENST00000546651.3	processed_transcript	chr12	110027027	110048555	-	2	1562,193	0,21335	NA	NA	NA	10.628475	15.408487	13.163776	2.134117	6.367313	6.806285	20.08	41.32	51.7
ENSG00000174456.16	C12orf76	ENST00000615315.2	protein_coding	chr12	110041176	110048522	-	2	1283,160	0,7186	110048495-110048522	110042376-110048495	110041176-110042376	10.628475	15.408487	13.163776	8.494358	9.041174	6.357491	79.92	58.68	48.3
ENSG00000174720.17	LARP7	ENST00000344442.10	protein_coding	chr4	112637142	112657586	+	13	97,204,101,84,165,94,351,145,152,122,160,92,340	0,7525,9208,9445,9648,9891,10056,10547,12392,13318,15934,16925,20104	112637142-112644669	112644669-112657324	112657324-112657586	56.31017	47.290575	88.754278	15.195449	24.545775	41.076247	26.99	51.9	46.28
ENSG00000174720.17	LARP7	transcript11422.chr4.nnic	NA	chr4	112652493	112657586	+	4	180,160,92,340	0,583,1574,4753	NA	NA	NA	56.31017	47.290575	88.754278	26.668348	0.322348	1.15416	47.36	0.68	1.3
ENSG00000175756.14	AURKAIP1	ENST00000338338.10	protein_coding	chr1	1373735	1375207	-	4	167,446,86,54	0,264,969,1418	1374756-1375207	1373803-1374756	1373735-1373803	207.996648	202.131174	318.322345	145.607269	88.934633	172.401664	70.0	44.0	54.16
ENSG00000177054.14	ZDHHC13	ENST00000399351.7	protein_coding	chr11	19117144	19176415	+	16	132,123,78,145,65,163,126,134,101,125,63,94,84,158,98,594	0,29036,30451,32042,33582,35013,35414,38651,41795,46158,47156,47907,49157,53266,55578,58677	19117144-19149202	19149202-19175957	19175957-19176415	22.811328	22.659074	15.424148	8.815607	1.088077	1.953204	38.65	4.8	12.66
ENSG00000177054.14	ZDHHC13	ENST00000446113.7	protein_coding	chr11	19117167	19176415	+	17	109,146,123,78,145,65,163,126,134,101,125,63,94,84,158,98,594	0,25810,29013,30428,32019,33559,34990,35391,38628,41772,46135,47133,47884,49134,53243,55555,58654	19117167-19117249	19117249-19175957	19175957-19176415	22.811328	22.659074	15.424148	12.117096	18.169927	11.069154	53.12	80.19	71.77
ENSG00000177106.17	EPS8L2	ENST00000318562.13	protein_coding	chr11	706230	727727	+	21	58,122,56,65,162,150,80,143,68,127,89,75,149,133,113,106,120,73,181,133,827	0,3099,3322,4191,13831,14366,14599,14833,15054,15334,15672,15860,16170,16442,17010,18493,19497,19867,20073,20388,20670	706230-709407	709407-726978	726978-727727	32.845574	80.437498	7.828628	11.150283	78.75529	5.995147	33.95	97.91	76.58
ENSG00000177106.17	EPS8L2	transcript508.chr11.nic	NA	chr11	725968	727724	+	4	202,181,133,824	0,335,650,932	NA	NA	NA	32.845574	80.437498	7.828628	17.869536	0.966398	1.83348	54.4	1.2	23.42
ENSG00000177917.12	ARL6IP6	ENST00000326446.10	protein_coding	chr2	152718619	152762396	+	4	405,54,133,2650	0,1913,16374,41127	152718619-152718624	152718624-152759837	152759837-152762396	36.051416	36.96496	27.248417	18.9903	32.447226	24.867511	52.68	87.78	91.26
ENSG00000177917.12	ARL6IP6	ENST00000686839.1	protein_coding	chr2	152717892	152760764	+	4	103,54,133,1018	0,2640,17101,41854	152717892-152735088	152735088-152759837	152759837-152760764	36.051416	36.96496	27.248417	17.061116	4.517734	2.380906	47.32	12.22	8.74
ENSG00000180098.9	TRNAU1AP	ENST00000373830.4	protein_coding	chr1	28553084	28578545	+	9	53,98,100,53,132,120,163,34,1046	0,555,7548,8261,11618,14209,18091,18782,24415	28553084-28553110	28553110-28577633	28577633-28578545	26.83896	38.372775	57.262098	12.607373	9.243035	7.020783	46.97	24.09	12.26
ENSG00000182004.13	SNRPE	ENST00000414487.7	protein_coding	chr1	203861598	203871152	+	5	115,27,63,79,1276	0,597,2064,3442,8278	203861598-203861659	203861659-203869929	203869929-203871152	194.809872	177.414089	195.984974	83.749362	116.677945	110.43837	42.99	65.77	56.35
ENSG00000182004.13	SNRPE	ENST00000475035.5	processed_transcript	chr1	203861602	203870084	+	5	141,41,63,79,208	0,579,2060,3438,8274	NA	NA	NA	194.809872	177.414089	195.984974	71.909806	22.937724	50.557788	36.91	12.93	25.8
ENSG00000182534.14	MXRA7	ENST00000375036.6	protein_coding	chr17	76679568	76711004	-	5	1311,81,94,64,400	0,4278,5503,8544,31036	76710946-76711004	76683896-76710946	76679568-76683896	18.10218	93.846323	63.926859	4.011441	43.234181	21.14661	22.16	46.07	33.08
ENSG00000182534.14	MXRA7	ENST00000449428.7	protein_coding	chr17	76679565	76710965	-	4	1314,94,64,361	0,5506,8547,31039	76710946-76710965	76680869-76710946	76679565-76680869	18.10218	93.846323	63.926859	13.36923	46.145235	39.859023	73.85	49.17	62.35
ENSG00000182718.18	ANXA2	ENST00000421017.6	protein_coding	chr15	60347341	60397986	-	14	348,123,59,96,94,60,80,91,114,95,100,59,81,44	0,1733,3851,4382,5041,6812,8577,9804,13599,17087,35000,38686,49916,50601	60386075-60397986	60347632-60386075	60347341-60347632	244.401665	897.527165	590.334277	34.018259	322.173227	107.750245	13.92	35.9	18.25
ENSG00000182718.18	ANXA2	ENST00000451270.7	protein_coding	chr15	60347150	60397986	-	13	539,123,59,96,94,60,80,91,114,95,100,59,44	0,1924,4042,4573,5232,7003,8768,9995,13790,17278,35191,38877,50792	60386075-60397986	60347632-60386075	60347150-60347632	244.401665	897.527165	590.334277	195.807313	512.554317	453.659063	80.12	57.11	76.85
ENSG00000184508.12	HDDC3	ENST00000646620.1	protein_coding	chr15	90930917	90935130	-	5	488,241,56,378,146	0,786,1137,1511,4067	90932540-90935130	90931277-90932540	90930917-90931277	12.481995	18.811472	11.58184	4.525507	2.961556	4.782275	36.26	15.74	41.29
ENSG00000184640.20	SEPTIN9	ENST00000541152.6	protein_coding	chr17	77450736	77500594	+	10	50,192,129,82,138,118,96,97,52,2072	0,31407,36687,37503,37990,40005,41884,42243,46578,47786	77450736-77482175	77482175-77498655	77498655-77500594	108.381355	225.640633	141.666259	25.158805	105.90644	36.499731	23.21	46.94	25.76
ENSG00000184640.20	SEPTIN9	transcript22300.chr17.nic	NA	chr17	77466417	77500593	+	10	143,192,129,82,138,118,96,97,52,2071	0,15726,21006,21822,22309,24324,26203,26562,30897,32105	NA	NA	NA	108.381355	225.640633	141.666259	41.599924	14.922758	33.698511	38.38	6.61	23.79
ENSG00000187838.17	PLSCR3	ENST00000619711.5	protein_coding	chr17	7389726	7394525	-	8	715,162,162,221,43,236,164,49	0,907,3064,3417,3740,3874,4377,4750	7394110-7394525	7390387-7394110	7389726-7390387	14.774033	31.041813	26.569645	5.274123	19.025941	15.755441	35.7	61.29	59.3
ENSG00000187838.17	PLSCR3	transcript3061.chr17.nic	NA	chr17	7389726	7394538	-	7	715,162,162,43,236,164,62	0,907,3064,3740,3874,4377,4750	NA	NA	NA	14.774033	31.041813	26.569645	4.89778	3.82116	3.737201	33.15	12.31	14.07
ENSG00000188191.15	PRKAR1B	ENST00000537384.6	protein_coding	chr7	549197	727281	-	11	1405,82,122,61,159,47,62,92,171,199,72	0,2191,30058,35310,46948,56995,58193,128031,131358,162131,178012	711505-727281	550432-711505	549197-550432	38.352826	25.68191	8.074726	16.030647	17.71374	4.9972	41.8	68.97	61.89
ENSG00000188643.11	S100A16	ENST00000368704.5	protein_coding	chr1	153606885	153609337	-	3	807,179,160	0,1113,2292	153608151-153609337	153607536-153608151	153606885-153607536	19.52708	181.273977	87.448304	6.460952	3.404965	1.92279	33.09	1.88	2.2
ENSG00000188643.11	S100A16	ENST00000368706.9	protein_coding	chr1	153606885	153613137	-	3	807,179,186	0,1113,6066	153608151-153613137	153607536-153608151	153606885-153607536	19.52708	181.273977	87.448304	13.066128	177.869012	85.525514	66.91	98.12	97.8
ENSG00000188739.15	RBM34	ENST00000408888.8	protein_coding	chr1	235131182	235161250	-	11	815,119,40,64,84,44,60,232,137,175,77	0,4469,4851,6694,6908,17221,21523,23698,29328,29710,29991	235161226-235161250	235131715-235161226	235131182-235131715	63.528727	61.740352	53.882213	54.051907	27.956168	44.336174	85.08	45.28	82.28
ENSG00000188739.15	RBM34	ENST00000485019.1	processed_transcript	chr1	235160194	235161216	-	4	54,137,175,43	0,316,698,979	NA	NA	NA	63.528727	61.740352	53.882213	0.516094	18.189189	0.0	0.81	29.46	0.0
ENSG00000189042.14	ZNF567	ENST00000360729.8	protein_coding	chr19	36689399	36721326	+	4	98,127,87,2379	0,22986,23381,29548	36689399-36712469	36712469-36720665	36720665-36721326	10.264271	12.060513	8.649198	5.743017	3.165201	3.458974	55.95	26.24	39.99
ENSG00000189046.11	ALKBH2	ENST00000343075.7	protein_coding	chr12	109088188	109093472	-	4	324,199,281,226	0,1820,4318,5058	109092786-109093472	109088208-109092786	109088188-109088208	19.211998	15.660071	32.268538	8.07269	2.432803	9.151488	42.02	15.54	28.36
ENSG00000196950.14	SLC39A10	transcript23556.chr2.nnic	NA	chr2	195586292	195680732	+	3	125,98,701	0,19843,93739	NA	NA	NA	141.371901	69.605361	30.470329	34.75594	0.0	0.174201	24.58	0.0	0.57
ENSG00000198242.14	RPL23A	ENST00000394935.7	protein_coding	chr17	28720263	28723933	+	6	65,17,184,177,70,67	0,150,443,2459,3307,3603	NA	28720263-28723878	28723878-28723933	645.451228	730.497029	1068.262063	1.900139	287.572	67.071244	0.29	39.37	6.28
ENSG00000198242.14	RPL23A	ENST00000422514.7	protein_coding	chr17	28719984	28724359	+	5	46,184,177,70,493	0,722,2738,3586,3882	28719984-28720005	28720005-28723878	28723878-28724359	645.451228	730.497029	1068.262063	616.356517	427.708298	969.028116	95.49	58.55	90.71
ENSG00000198668.14	CALM1	ENST00000356978.9	protein_coding	chr14	90397028	90408268	+	6	205,31,144,107,136,3580	0,3036,4230,6833,7350,7660	90397028-90397230	90397230-90404714	90404714-90408268	254.361974	173.07112	240.51679	109.06388	148.116667	181.091481	42.88	85.58	75.29
ENSG00000198668.14	CALM1	ENST00000553542.5	protein_coding	chr14	90397055	90405048	+	6	99,31,144,107,136,360	0,3009,4203,6806,7323,7633	90397055-90401332	90401332-90404714	90404714-90405048	254.361974	173.07112	240.51679	94.253233	18.758738	43.842012	37.05	10.84	18.23
ENSG00000203705.11	TATDN3	ENST00000488246.6	protein_coding	chr1	212791923	212804498	+	6	64,33,74,85,63,179	0,3171,4593,5188,10777,12396	NA	212791923-212804430	212804430-212804498	14.284114	13.623553	9.895629	0.783507	4.901077	0.751153	5.49	35.98	7.59
ENSG00000203875.13	SNHG5	ENST00000414002.6	lncRNA	chr6	85677081	85678748	-	6	110,69,85,79,53,55	0,342,709,872,1054,1612	NA	NA	NA	1363.687359	422.526417	579.307805	918.169349	192.996345	352.965418	67.33	45.68	60.93
ENSG00000204438.11	GPANK1	transcript5861.chr6.nnic	NA	chr6	31662075	31665903	-	3	635,725,43	0,1777,3785	NA	NA	NA	23.451113	30.029684	28.417707	0.003293	7.745596	2.390455	0.01	25.79	8.41
ENSG00000204438.11	GPANK1	transcript5862.chr6.nic	NA	chr6	31662075	31665198	-	3	635,728,358	0,1777,2765	NA	NA	NA	23.451113	30.029684	28.417707	9.954469	5.800016	9.746128	42.45	19.31	34.3
ENSG00000204576.12	PRR3	transcript5126.chr6.nic	NA	chr6	30557292	30561765	+	2	158,438	0,4035	NA	NA	NA	16.214619	13.786617	10.731393	3.832505	0.377074	1.089539	23.64	2.74	10.15
ENSG00000205155.8	PSENEN	transcript21583.chr19.nnic	NA	chr19	35745691	35747004	+	4	38,157,105,297	0,143,727,1016	NA	NA	NA	110.987179	98.519988	172.351398	38.198483	54.190672	93.454011	34.42	55.0	54.22
ENSG00000213614.11	HEXA	ENST00000567411.5	nonsense_mediated_decay	chr15	72343907	72376003	-	13	233,105,91,184,73,87,181,133,102,111,66,93,284	0,1538,2327,2619,3778,4140,5171,6610,7225,9160,11651,12617,31812	72375972-72376003	72353161-72375972	72343907-72353161	27.887712	49.705243	42.306112	10.289749	28.837592	21.534081	36.9	58.02	50.9
ENSG00000214026.11	MRPL23	ENST00000397298.8	protein_coding	chr11	1947331	1956600	+	5	48,123,83,74,345	0,3567,4795,5450,8924	1947331-1947362	1947362-1956417	1956417-1956600	149.274165	203.819646	220.453429	141.702135	136.508393	152.866344	94.93	66.98	69.34
ENSG00000214026.11	MRPL23	ENST00000462288.5	processed_transcript	chr11	1947553	1956609	+	5	25,123,83,74,354	0,3345,4573,5228,8702	NA	NA	NA	149.274165	203.819646	220.453429	6.367852	65.12614	64.579735	4.27	31.95	29.29
ENSG00000214765.9	SEPTIN7P2	ENST00000686085.1	processed_transcript	chr7	45726330	45769014	-	11	531,136,124,52,97,89,118,84,135,101,355	0,1847,10456,18666,20884,22295,25198,30578,31712,32743,42329	NA	NA	NA	11.361877	16.727246	16.709892	8.361596	8.764525	12.190686	73.59	52.4	72.95
ENSG00000225663.8	MCRIP1	ENST00000455127.7	protein_coding	chr17	81822360	81833291	-	5	951,102,119,56,54	0,1051,1926,2138,10877	81824506-81833291	81823249-81824506	81822360-81823249	73.269144	146.201852	200.262768	35.571559	104.777725	127.242589	48.55	71.67	63.54
ENSG00000225663.8	MCRIP1	ENST00000538396.5	protein_coding	chr17	81822416	81833291	-	6	491,103,102,119,56,54	0,792,995,1870,2082,10821	81824506-81833291	81823249-81824506	81822416-81823249	73.269144	146.201852	200.262768	34.455228	35.609895	66.773255	47.03	24.36	33.34
ENSG00000226950.8	DANCR	ENST00000676262.1	lncRNA	chr4	52712500	52714133	+	2	27,640	0,993	NA	NA	NA	497.45696	171.752536	76.676397	116.257564	0.170668	0.0	23.37	0.1	0.0
ENSG00000228300.14	FAM174C	ENST00000409293.6	protein_coding	chr19	1275529	1279228	+	3	301,117,452	0,1653,3247	1275529-1275549	1275549-1277297	1277297-1279228	43.735797	38.719261	54.748751	19.088613	27.874582	31.512719	43.65	71.99	57.56
ENSG00000228300.14	FAM174C	ENST00000469144.5	protein_coding	chr19	1276020	1279244	+	3	83,117,468	0,1162,2756	1276020-1278810	1278810-1279206	1279206-1279244	43.735797	38.719261	54.748751	24.647184	10.844679	23.236032	56.35	28.01	42.44
ENSG00000231205.12	ZNF826P	ENST00000615684.4	processed_transcript	chr19	20395954	20424956	-	3	3084,75,171	0,12995,28831	NA	NA	NA	40.215148	31.010536	42.63382	17.952353	7.109685	15.546969	44.64	22.93	36.47
ENSG00000235954.8	TTC28-AS1	ENST00000437713.7	lncRNA	chr22	27919403	27924963	+	3	142,161,617	0,2614,4943	NA	NA	NA	19.547713	19.910524	11.221226	10.862991	6.360478	4.212837	55.57	31.95	37.54
ENSG00000241431.1	RPL37P6	ENST00000460682.1	transcribed_processed_pseudogene	chr8	56588406	56588700	+	1	294	0	NA	NA	NA	1624.828453	1153.188978	67.518794	0.0	1033.713379	0.0	0.0	89.64	0.0
ENSG00000241431.1	RPL37P6	ENST00000464216.1	processed_transcript	chr8	56588384	56588787	+	1	403	0	NA	NA	NA	1624.828453	1153.188978	67.518794	1624.828453	119.475599	67.518794	100.0	10.36	100.0
ENSG00000261183.6	SPINT1-AS1	ENST00000564302.5	lncRNA	chr15	40835992	40844387	-	3	290,144,209	0,2550,8186	NA	NA	NA	14.933224	17.631402	17.219046	3.07486	8.513319	4.629197	20.59	48.28	26.88
ENSG00000261183.6	SPINT1-AS1	ENST00000568525.2	lncRNA	chr15	40838338	40844409	-	2	348,231	0,5840	NA	NA	NA	14.933224	17.631402	17.219046	11.36152	8.375431	11.343713	76.08	47.5	65.88
ENSG00000267751.6	BSG-AS1	ENST00000590292.6	lncRNA	chr19	566817	571774	-	3	807,157,78	0,4622,4879	NA	NA	NA	12.170538	20.818288	29.553072	5.858603	4.290531	6.716469	48.14	20.61	22.73
ENSG00000284294.1	ENSG00000284294	ENST00000638287.1	retained_intron	chr22	18939445	18947692	+	2	312,902	0,7345	NA	NA	NA	48.7696	11.798578	501.711396	20.050626	1.189462	104.338828	41.11	10.08	20.8
ENSG00000284294.1	ENSG00000284294	transcript9400.chr22.nnic	NA	chr22	18938942	18947759	+	4	60,77,95,969	0,730,6129,7848	NA	NA	NA	48.7696	11.798578	501.711396	6.939712	9.35299	83.444797	14.23	79.27	16.63
Note: Isoform_IDs with the prefix "transcript" are the novel isoforms identified by IsoQuant. These novel isoforms are not annotated by the GENCODE annotation used in this study.

## Sheet: Supplementary Table 7
Supplementary Table 7. Genes with isoform switches identified by dRNA-ONT and Illumina data from ESC to PE
Gene_ID	Gene_Name	Isoform_ID	Isoform_Type	Chromosome	Start	End	Strand	Exon_Count	Exon_Sizes	Exon_Starts	5UTR_Genomic_Region	CDS_Genomic_Region	3UTR_Genomic_Region	Gene_TPM_ESC	Gene_TPM_PE	Gene_TPM_PGC	Isoform_TPM_ESC	Isoform_TPM_PE	Isoform_TPM_PGC	Isoform_Usage_Ratio_ESC	Isoform_Usage_Ratio_PE	Isoform_Usage_Ratio_PGC
ENSG00000002330.14	BAD	ENST00000309032.8	protein_coding	chr11	64269829	64284665	-	4	508,191,195,35	0,1783,14352,14801	64284368-64284665	64270211-64284368	64269829-64270211	19.691423	46.050793	45.868409	8.735687	39.500448	41.513339	44.36	85.78	90.51
ENSG00000002330.14	BAD	ENST00000394532.7	protein_coding	chr11	64269829	64284639	-	3	508,191,458	0,1783,14352	64284368-64284639	64270211-64284368	64269829-64270211	19.691423	46.050793	45.868409	10.955736	6.550345	4.35507	55.64	14.22	9.49
ENSG00000005801.18	ZNF195	ENST00000005082.13	protein_coding	chr11	3358993	3379116	-	5	1572,147,96,127,79	0,2749,11981,12583,20044	3379040-3379116	3359120-3379040	3358993-3359120	47.75349	44.130644	15.699029	2.821608	14.612149	1.100548	5.91	33.11	7.01
ENSG00000006715.16	VPS41	ENST00000310301.9	protein_coding	chr7	38722973	38909191	-	29	3353,80,45,100,137,141,55,138,51,42,145,128,93,82,62,57,116,130,98,67,147,120,66,63,75,78,108,39,38	0,3935,5568,5718,19011,20428,22585,29202,31728,31921,33864,35380,40481,42606,44563,48224,49548,51141,53705,66827,72491,73771,94843,98229,107280,139571,146172,175117,186180	38909174-38909191	38726248-38909174	38722973-38726248	16.629779	27.316227	13.738445	12.584275	14.432888	8.824603	75.67	52.84	64.23
ENSG00000006715.16	VPS41	ENST00000395969.6	protein_coding	chr7	38725554	38909174	-	28	772,80,45,100,137,141,55,138,51,42,145,128,93,82,62,57,116,130,98,67,147,120,66,63,78,108,39,21	0,1354,2987,3137,16430,17847,20004,26621,29147,29340,31283,32799,37900,40025,41982,45643,46967,48560,51124,64246,69910,71190,92262,95648,136990,143591,172536,183599	NA	38726248-38909174	38725554-38726248	16.629779	27.316227	13.738445	4.045504	12.883339	4.913842	24.33	47.16	35.77
ENSG00000007392.17	LUC7L	ENST00000293872.13	protein_coding	chr16	188989	229449	-	10	350,168,30,89,177,144,111,99,95,171	0,978,1551,3937,10072,17014,19088,31659,38252,40289	229339-229449	189200-229339	188989-189200	90.168959	138.67372	110.174463	57.150468	58.475787	56.149931	63.38	42.17	50.96
ENSG00000007541.17	PIGQ	ENST00000422307.6	protein_coding	chr16	569975	577234	+	4	121,698,132,1101	0,4090,5863,6158	569975-574074	574074-576500	576500-577234	14.16751	37.841979	26.087363	5.023336	5.07167	4.507064	35.46	13.4	17.28
ENSG00000010270.14	STARD3NL	ENST00000009041.12	protein_coding	chr7	38178244	38230669	+	9	176,283,78,78,54,118,96,73,747	0,29202,36112,36783,38780,38943,41320,50554,51678	38178244-38207504	38207504-38228851	38228851-38230669	37.940446	64.98031	59.206843	35.841271	46.783197	43.243278	94.47	72.0	73.04
ENSG00000010270.14	STARD3NL	ENST00000396013.5	protein_coding	chr7	38178350	38230381	+	10	70,56,283,78,78,54,118,96,73,459	0,739,29096,36006,36677,38674,38837,41214,50448,51572	38178350-38207504	38207504-38228851	38228851-38230381	37.940446	64.98031	59.206843	1.049176	15.669352	12.517358	2.77	24.11	21.14
ENSG00000010278.15	CD9	ENST00000009180.10	protein_coding	chr12	6200399	6238266	+	8	166,109,98,75,99,90,84,504	0,25026,32232,33012,34829,35076,35792,37363	6200399-6200499	6200499-6237825	6237825-6238266	220.098627	37.958674	450.556394	82.384099	29.849093	325.321698	37.43	78.64	72.2
ENSG00000010278.15	CD9	ENST00000538834.6	protein_coding	chr12	6199874	6238259	+	9	198,182,109,98,75,99,90,84,497	0,509,25551,32757,33537,35354,35601,36317,37888	6199874-6200499	6200499-6237825	6237825-6238259	220.098627	37.958674	450.556394	132.500666	7.539925	117.690969	60.2	19.86	26.12
ENSG00000013441.17	CLK1	ENST00000432425.5	nonsense_mediated_decay	chr2	200853080	200864656	-	12	369,91,80,83,130,95,167,117,67,229,161,93	0,822,1535,1923,3601,3810,4637,4892,6599,8157,8621,11483	200864563-200864656	200859728-200861862	200853080-200859728	30.868763	39.621427	57.655979	12.841128	25.551729	33.398432	41.6	64.49	57.93
ENSG00000033011.14	ALG1	ENST00000262374.10	protein_coding	chr16	5071842	5087379	+	13	215,78,104,149,90,111,122,39,60,111,115,76,2630	0,1108,1310,3545,5602,6064,6914,7221,7905,9103,10716,11839,12907	5071842-5071849	5071849-5084878	5084878-5087379	21.370896	18.629355	17.41022	12.102935	5.876034	5.468707	56.63	31.54	31.41
ENSG00000033011.14	ALG1	ENST00000684335.1	protein_coding	chr16	5071805	5085505	+	12	252,78,104,149,90,111,122,39,60,115,76,756	0,1145,1347,3582,5639,6101,6951,7258,7942,10753,11876,12944	5071805-5071849	5071849-5084878	5084878-5085505	21.370896	18.629355	17.41022	4.3928	7.858072	5.324526	20.56	42.18	30.58
ENSG00000036054.13	TBC1D23	ENST00000344949.9	protein_coding	chr3	100261000	100325251	+	18	71,112,106,205,124,125,47,104,123,93,171,43,107,140,89,136,195,1665	0,18648,20741,22606,29577,34086,34301,35171,36922,38238,41066,43845,45436,49402,55098,58068,59776,62586	100261000-100261018	100261018-100323665	100323665-100325251	18.748757	12.699799	29.098875	15.376978	7.511919	22.467343	82.02	59.15	77.21
ENSG00000036054.13	TBC1D23	ENST00000394144.9	protein_coding	chr3	100260991	100325238	+	19	80,112,106,205,124,125,47,104,123,93,171,43,107,140,45,89,136,195,1652	0,18657,20750,22615,29586,34095,34310,35180,36931,38247,41075,43854,45445,49411,50841,55107,58077,59785,62595	100260991-100261018	100261018-100323665	100323665-100325238	18.748757	12.699799	29.098875	3.150699	5.15596	5.987314	16.8	40.6	20.58
ENSG00000038274.17	MAT2B	ENST00000280969.9	protein_coding	chr5	163503113	163519336	+	7	311,195,115,153,194,114,1144	0,8888,10441,10728,13404,14447,15079	163503113-163503394	163503394-163518360	163518360-163519336	67.556547	43.277674	66.236679	50.766771	8.823561	15.152264	75.15	20.39	22.88
ENSG00000038274.17	MAT2B	ENST00000321757.11	protein_coding	chr5	163505618	163519354	+	7	131,195,115,153,194,114,1162	0,6383,7936,8223,10899,11942,12574	163505618-163505686	163505686-163518360	163518360-163519354	67.556547	43.277674	66.236679	15.118292	33.076582	49.391461	22.38	76.43	74.57
ENSG00000050344.9	NFE2L3	ENST00000056233.4	protein_coding	chr7	26152197	26187137	+	4	871,180,84,2605	0,25745,31503,32335	26152197-26152498	26152498-26185780	26185780-26187137	47.90625	12.528339	148.470038	36.712353	12.311577	143.979216	76.63	98.27	96.98
ENSG00000050344.9	NFE2L3	ENST00000606261.1	retained_intron	chr7	26184059	26186317	+	1	2258	0	NA	NA	NA	47.90625	12.528339	148.470038	11.193897	0.216762	4.490822	23.37	1.73	3.02
ENSG00000052723.12	SIKE1	ENST00000060969.6	protein_coding	chr1	114769478	114780685	-	5	4894,114,143,106,237	0,6867,9663,10631,10970	114780607-114780685	114774273-114780607	114769478-114774273	29.14292	54.745997	38.229818	20.566159	18.71084	14.191833	70.57	34.18	37.12
ENSG00000052723.12	SIKE1	ENST00000475335.5	processed_transcript	chr1	114779106	114780634	-	3	178,106,186	0,1003,1342	NA	NA	NA	29.14292	54.745997	38.229818	4.497075	25.021064	17.229658	15.43	45.7	45.07
ENSG00000054277.14	OPN3	ENST00000490673.5	nonsense_mediated_decay	chr1	241593601	241640355	-	3	1090,252,474	0,4144,46280	241640254-241640355	241597944-241640254	241593601-241597944	47.488043	48.190018	10.501892	7.377372	20.837853	3.251227	15.54	43.24	30.96
ENSG00000054277.14	OPN3	transcript16445.chr1.nnic	NA	chr1	241628871	241640355	-	2	6923,474	0,11010	NA	NA	NA	47.488043	48.190018	10.501892	16.665265	2.149458	2.100449	35.09	4.46	20.0
ENSG00000054282.16	SDCCAG8	ENST00000366541.8	protein_coding	chr1	243256040	243500091	+	18	200,153,86,114,126,129,65,189,139,153,135,117,143,128,109,132,127,336	0,14064,14937,18502,30231,37050,48672,51948,60714,74499,84998,88174,122680,159661,161927,170386,232973,243715	243256040-243256173	243256173-243499782	243499782-243500091	19.294764	10.606093	9.942376	3.647677	7.213984	5.829809	18.91	68.02	58.64
ENSG00000054282.16	SDCCAG8	ENST00000497459.1	processed_transcript	chr1	243487814	243500089	+	3	64,127,334	0,1199,11941	NA	NA	NA	19.294764	10.606093	9.942376	10.405224	0.627241	0.877118	53.93	5.91	8.82
ENSG00000061936.10	SFSWAP	ENST00000261674.9	protein_coding	chr12	131711089	131799738	+	18	358,170,132,86,226,113,136,241,132,94,172,231,191,266,126,183,73,316	0,2981,3732,8364,14315,15850,17203,42033,43278,44296,45383,53366,55028,66975,75373,86088,87947,88333	131711089-131711229	131711229-131799485	131799485-131799738	26.411096	27.498554	20.473802	12.710169	20.128235	15.564628	48.12	73.2	76.02
ENSG00000063176.16	SPHK2	ENST00000599748.5	protein_coding	chr19	48624951	48630405	+	6	125,472,150,95,116,1725	0,939,2740,3023,3210,3729	48624951-48625959	48625959-48629770	48629770-48630405	20.644145	62.149831	11.897674	12.716071	53.148016	8.760929	61.6	85.52	73.64
ENSG00000065029.15	ZNF76	ENST00000373953.8	protein_coding	chr6	35259734	35295985	+	14	107,169,81,78,200,117,76,126,180,234,164,165,114,842	0,21321,26393,26587,27911,30531,30906,31543,31823,32819,33146,34016,34721,35409	35259734-35281151	35281151-35295245	35295245-35295985	11.46281	19.058929	18.504399	3.025149	12.984771	11.418712	26.39	68.13	61.71
ENSG00000065029.15	ZNF76	transcript3494.chr6.nic	NA	chr6	35259514	35295985	+	14	213,169,81,78,200,117,76,126,180,234,164,165,114,842	0,21541,26613,26807,28131,30751,31126,31763,32043,33039,33366,34236,34941,35629	NA	NA	NA	11.46281	19.058929	18.504399	3.355912	0.041468	1.206412	29.28	0.22	6.52
ENSG00000065029.15	ZNF76	transcript3500.chr6.nic	NA	chr6	35259514	35295985	+	13	213,169,81,78,200,117,76,126,180,234,164,114,842	0,21541,26613,26807,28131,30751,31126,31763,32043,33039,33366,34941,35629	NA	NA	NA	11.46281	19.058929	18.504399	3.939516	1.028806	3.712128	34.37	5.4	20.06
ENSG00000066654.14	THUMPD1	ENST00000381337.6	protein_coding	chr16	20733663	20742084	-	5	2695,427,249,175,576	0,3196,4044,5233,7845	20741739-20742084	20736882-20741739	20733663-20736882	33.235663	25.61463	19.264544	13.910111	5.502796	6.689505	41.85	21.48	34.72
ENSG00000079462.8	PAFAH1B3	ENST00000262890.8	protein_coding	chr19	42297034	42302624	-	5	331,123,117,90,393	0,2935,3136,4915,5197	42302309-42302624	42297080-42302309	42297034-42297080	84.640733	123.22146	55.728009	45.094289	94.038118	32.389903	53.28	76.32	58.12
ENSG00000079462.8	PAFAH1B3	ENST00000538771.5	protein_coding	chr19	42297032	42302777	-	6	333,123,117,90,94,341	0,2937,3138,4917,5199,5404	42302309-42302777	42297080-42302309	42297032-42297080	84.640733	123.22146	55.728009	37.199976	25.229741	21.644414	43.95	20.48	38.84
ENSG00000083093.10	PALB2	ENST00000568219.5	protein_coding	chr16	23603167	23641285	-	13	502,149,88,117,162,86,162,72,830,1473,103,60,159	0,4696,10836,18194,19801,20841,23068,26036,26472,31694,34682,34902,37959	23635660-23641285	23603461-23635660	23603167-23603461	21.051467	14.811747	34.926468	12.276093	3.756802	2.847086	58.31	25.36	8.15
ENSG00000083093.10	PALB2	transcript2922.chr16.nic	NA	chr16	23603158	23626421	-	7	511,149,88,117,162,86,186	0,4705,10845,18203,19810,20850,23077	NA	NA	NA	21.051467	14.811747	34.926468	2.286682	5.898257	25.156413	10.86	39.82	72.03
ENSG00000084623.12	EIF3I	ENST00000355082.10	protein_coding	chr1	32222432	32229254	+	9	12,93,88,66,150,128,111,90,120	0,105,1601,1977,3738,3970,6066,6294,6702	32222432-32222441	32222441-32229209	32229209-32229254	217.911472	250.564284	253.095263	1.417024	83.176614	73.147935	0.65	33.2	28.9
ENSG00000084623.12	EIF3I	ENST00000471486.6	retained_intron	chr1	32222436	32231602	+	10	194,88,66,150,128,111,90,74,93,488	0,1597,1973,3734,3966,6062,6290,6698,8490,8678	NA	NA	NA	217.911472	250.564284	253.095263	164.520024	14.191702	12.862326	75.5	5.66	5.08
ENSG00000084623.12	EIF3I	ENST00000677378.1	protein_coding	chr1	32222406	32231602	+	11	38,90,88,66,150,128,111,90,74,93,488	0,134,1627,2003,3764,3996,6092,6320,6728,8520,8708	32222406-32222441	32222441-32231193	32231193-32231602	217.911472	250.564284	253.095263	0.219564	135.932905	146.259672	0.1	54.25	57.79
ENSG00000086189.11	DIMT1	ENST00000199320.9	protein_coding	chr5	62387253	62403905	-	12	1799,107,64,65,93,124,50,94,62,87,74,212	0,3622,4917,5672,6701,7230,11257,11392,11566,14782,16019,16440	62403772-62403905	62389012-62403772	62387253-62389012	43.730832	33.345558	21.272622	19.516611	1.19456	1.218041	44.63	3.58	5.73
ENSG00000086189.11	DIMT1	ENST00000506390.5	protein_coding	chr5	62391716	62403898	-	11	290,64,65,93,124,50,94,62,87,74,205	0,454,1209,2238,2767,6794,6929,7103,10319,11556,11977	62403772-62403898	62391973-62403772	62391716-62391973	43.730832	33.345558	21.272622	2.308591	9.676143	4.003863	5.28	29.02	18.82
ENSG00000087299.12	L2HGDH	ENST00000261699.8	protein_coding	chr14	50237562	50312168	-	10	163,132,158,168,35,163,132,152,116,158	0,27795,30190,31600,40957,46308,56552,64454,65339,74448	50312150-50312168	50237598-50312150	50237562-50237598	17.489593	12.469547	7.000595	2.64704	4.552015	2.916537	15.13	36.51	41.66
ENSG00000088305.18	DNMT3B	ENST00000328111.6	protein_coding	chr20	32762384	32809356	+	23	315,148,62,102,126,222,159,108,145,60,126,45,80,113,184,85,146,91,149,86,70,119,1595	0,17933,18968,22373,24117,24845,26469,29216,30241,31151,33024,33265,34405,34802,36075,36859,37768,38450,38893,40000,42953,43824,45377	32762384-32780323	32780323-32807900	32807900-32809356	466.855792	51.502256	18.307421	402.249503	27.39254	14.0654	86.16	53.19	76.83
ENSG00000088305.18	DNMT3B	ENST00000348286.6	protein_coding	chr20	32762423	32809356	+	20	276,148,62,102,126,222,159,108,145,126,45,80,113,184,85,146,91,149,86,1595	0,17894,18929,22334,24078,24806,26430,29177,30202,32985,33226,34366,34763,36036,36820,37729,38411,38854,39961,45338	32762423-32780323	32780323-32807900	32807900-32809356	466.855792	51.502256	18.307421	11.645376	14.709985	2.060458	2.49	28.56	11.25
ENSG00000090989.18	EXOC1	ENST00000381295.7	protein_coding	chr4	55853647	55905086	+	19	306,134,131,160,188,228,133,110,150,106,45,164,108,77,229,184,200,195,744	0,4666,6763,10579,14688,17030,17453,18201,24269,30175,35240,36575,37667,38987,39904,43069,46037,48696,50695	55853647-55858323	55858323-55904492	55904492-55905086	15.105392	18.579666	20.639773	9.137862	5.266237	10.674905	60.49	28.34	51.72
ENSG00000090989.18	EXOC1	transcript2336.chr4.nic	NA	chr4	55853660	55905030	+	18	293,134,131,160,188,228,133,110,150,106,164,108,77,229,184,200,195,688	0,4653,6750,10566,14675,17017,17440,18188,24256,30162,36562,37654,38974,39891,43056,46024,48683,50682	NA	NA	NA	15.105392	18.579666	20.639773	1.811132	9.820999	3.229229	11.99	52.86	15.65
ENSG00000092199.19	HNRNPC	ENST00000555914.5	protein_coding	chr14	21210612	21269404	-	9	694,158,114,158,48,76,277,26,107	0,793,1197,2347,19706,20384,23340,52698,58685	21234193-21269404	21211225-21234193	21210612-21211225	1361.481788	1251.376863	990.979985	272.890372	527.986429	360.872478	20.04	42.19	36.42
ENSG00000094916.16	CBX5	ENST00000209875.9	protein_coding	chr12	54230941	54280122	-	5	10964,101,187,179,115	0,15173,21099,26572,49066	54257650-54280122	54241757-54257650	54230941-54241757	44.923131	70.241904	40.136264	33.088855	67.13388	37.455664	73.66	95.58	93.32
ENSG00000100058.13	CRYBB2P1	ENST00000382734.10	processed_transcript	chr22	25448079	25461678	+	5	205,129,143,100,812	0,7632,9179,11336,12787	NA	NA	NA	15.001433	20.84699	15.168104	6.652317	2.039892	0.242733	44.34	9.79	1.6
ENSG00000100058.13	CRYBB2P1	ENST00000415709.6	transcribed_unprocessed_pseudogene	chr22	25448098	25459681	+	4	186,129,143,266	0,7613,9160,11317	NA	NA	NA	15.001433	20.84699	15.168104	0.0	5.757855	5.384614	0.0	27.62	35.5
ENSG00000100142.16	POLR2F	ENST00000442738.7	protein_coding	chr22	37953698	37969312	+	5	109,70,131,72,1688	0,3074,5647,13400,13926	37953698-37953787	37953787-37967712	37967712-37969312	90.989758	172.579048	171.029068	42.312081	19.401939	19.584137	46.5	11.24	11.45
ENSG00000100142.16	POLR2F	ENST00000470701.1	protein_coding	chr22	37953726	37967801	+	5	134,70,131,72,177	0,3046,5619,13372,13898	37953726-37953855	37953855-37967712	37967712-37967801	90.989758	172.579048	171.029068	40.797032	135.430426	137.850835	44.84	78.47	80.6
ENSG00000100296.14	THOC5	ENST00000397871.5	protein_coding	chr22	29508167	29553655	-	20	353,191,116,88,104,115,97,102,109,100,41,78,133,115,147,98,114,144,107,208	0,2938,3853,8861,9095,10838,11840,12830,17670,19910,20258,20994,23663,28456,31162,34691,35261,36292,40884,45280	29549147-29553655	29508459-29549147	29508167-29508459	35.474697	47.578429	54.456278	16.335144	10.040547	11.018454	46.05	21.1	20.23
ENSG00000100296.14	THOC5	ENST00000397873.6	protein_coding	chr22	29508357	29553766	-	21	163,191,116,88,104,115,97,102,109,100,41,78,133,115,147,98,114,144,107,116,96	0,2748,3663,8671,8905,10648,11650,12640,17480,19720,20068,20804,23473,28266,30972,34501,35071,36102,40694,42370,45313	29549147-29553766	29508459-29549147	29508357-29508459	35.474697	47.578429	54.456278	2.786877	23.527009	25.80593	7.86	49.45	47.39
ENSG00000100982.12	PCIF1	ENST00000372409.8	protein_coding	chr20	45934682	45948020	+	17	122,168,143,125,138,131,155,148,84,100,163,173,87,185,94,176,497	0,2735,4298,4532,5792,6126,6370,8414,8657,8983,10185,11028,11346,11517,12390,12580,12841	45934682-45938999	45938999-45947752	45947752-45948020	20.4895	26.110714	24.285248	9.707662	21.708358	16.323002	47.38	83.14	67.21
ENSG00000100982.12	PCIF1	ENST00000616084.1	processed_transcript	chr20	45934732	45937972	+	2	72,555	0,2685	NA	NA	NA	20.4895	26.110714	24.285248	10.781838	4.402356	7.962246	52.62	16.86	32.79
ENSG00000101407.13	TTI1	ENST00000373447.8	protein_coding	chr20	37983020	38033456	-	8	619,88,205,141,149,201,2343,53	0,13354,13728,16167,19607,23176,28494,50383	38013816-38033456	37983458-38013816	37983020-37983458	24.787746	27.894574	14.846326	21.305657	16.174066	9.82019	85.95	57.98	66.15
ENSG00000101407.13	TTI1	ENST00000373448.6	protein_coding	chr20	37983006	38033461	-	9	633,88,205,141,149,201,2343,140,58	0,13368,13742,16181,19621,23190,28508,35998,50397	38013816-38033461	37983458-38013816	37983006-37983458	24.787746	27.894574	14.846326	2.967298	8.957327	3.908288	11.97	32.11	26.32
ENSG00000102595.21	UGGT2	ENST00000376747.8	protein_coding	chr13	95801579	96053401	-	39	233,127,117,115,161,183,85,96,86,85,86,159,190,80,103,96,125,132,207,95,99,124,165,135,136,86,120,151,92,61,100,101,73,97,175,113,131,83,247	0,31347,35506,51963,52735,54578,58011,59208,62049,65759,75699,76118,82911,86312,89282,92982,93600,99227,101274,124100,125448,125633,135344,138377,145457,146416,147755,168532,171000,182224,184753,188393,194483,197631,211727,221460,222049,230309,251575	96053312-96053401	95801792-96053312	95801579-95801792	16.235832	17.236386	11.524353	6.719846	11.122519	7.562252	41.39	64.53	65.62
ENSG00000102595.21	UGGT2	ENST00000397618.7	protein_coding	chr13	95984909	96053400	-	10	428,100,101,73,97,175,113,131,83,246	0,1423,5063,11153,14301,28397,38130,38719,46979,68245	96053312-96053400	95985252-96053312	95984909-95985252	16.235832	17.236386	11.524353	6.924115	2.677806	1.907057	42.65	15.54	16.55
ENSG00000102977.17	ACD	ENST00000620338.4	protein_coding	chr16	67657512	67660815	-	12	172,92,377,87,97,152,35,45,77,94,143,694	0,249,473,1042,1207,1415,1716,1862,2024,2189,2390,2609	67660478-67660815	67657608-67660478	67657512-67657608	14.129434	21.351967	17.810989	12.85572	13.565314	9.765892	90.99	63.53	54.83
ENSG00000102977.17	ACD	transcript5241.chr16.nnic	NA	chr16	67657510	67660284	-	11	174,92,377,97,152,35,45,77,94,143,163	0,251,475,1209,1417,1718,1864,2026,2191,2392,2611	NA	NA	NA	14.129434	21.351967	17.810989	1.273714	7.786653	8.045097	9.01	36.47	45.17
ENSG00000103707.10	MTFMT	ENST00000220058.9	protein_coding	chr15	65001511	65029639	-	9	1745,83,79,92,76,103,123,210,235	0,3342,4601,14924,18685,20002,22160,25319,27893	65029613-65029639	65003064-65029613	65001511-65003064	12.8689	15.393509	18.970959	5.618338	1.578998	1.682488	43.66	10.26	8.87
ENSG00000105341.19	DMAC2	ENST00000221943.14	protein_coding	chr19	41431317	41439912	-	6	1091,163,137,81,197,31	0,1954,2219,5074,6900,8564	41439899-41439912	41432233-41439899	41431317-41432233	66.039859	88.409755	101.36365	24.971696	51.728928	51.190666	37.81	58.51	50.5
ENSG00000105341.19	DMAC2	ENST00000438807.7	protein_coding	chr19	41431317	41439910	-	4	1091,137,197,29	0,2219,6900,8564	41439899-41439910	41432286-41439899	41431317-41432286	66.039859	88.409755	101.36365	24.822371	11.058556	20.904537	37.59	12.51	20.62
ENSG00000105372.8	RPS19	ENST00000221975.6	protein_coding	chr19	41860256	41871416	+	6	33,61,101,184,55,66	0,528,855,8774,9442,11094	41860256-41869080	41869080-41871374	41871374-41871416	4250.644598	8856.476142	5754.760007	2.161778	7103.01473	4041.621239	0.05	80.2	70.23
ENSG00000105372.8	RPS19	ENST00000593863.5	protein_coding	chr19	41860445	41871416	+	6	49,71,101,184,55,66	0,329,666,8585,9253,10905	41860445-41860494	41860774-41871374	41871374-41871416	4250.644598	8856.476142	5754.760007	4098.533657	1646.823109	1638.547707	96.42	18.59	28.47
ENSG00000105552.15	BCAT2	ENST00000316273.11	protein_coding	chr19	48795063	48811029	-	11	401,75,141,86,143,164,120,111,201,75,46	0,1364,1514,1873,2127,4611,4917,5123,11453,11936,15920	48811007-48811029	48795428-48811007	48795063-48795428	23.896772	56.039917	6.883497	16.515771	22.814135	3.515756	69.11	40.71	51.08
ENSG00000105552.15	BCAT2	ENST00000597011.5	protein_coding	chr19	48795109	48810916	-	11	355,75,141,86,143,164,120,111,201,75,108	0,1318,1468,1827,2081,4565,4871,5077,11407,11890,15699	48806696-48810916	48795428-48806696	48795109-48795428	23.896772	56.039917	6.883497	2.347243	18.600488	1.037029	9.82	33.19	15.07
ENSG00000105655.19	ISYNA1	ENST00000338128.13	protein_coding	chr19	18434387	18438133	-	11	730,218,114,165,216,150,194,133,162,129,41	0,878,1175,1369,1644,1942,2296,2585,3211,3472,3705	18437979-18438133	18434915-18437979	18434387-18434915	68.317105	261.404645	184.837879	53.011605	123.164773	100.753347	77.6	47.12	54.51
ENSG00000107554.17	DNMBP	ENST00000543621.6	protein_coding	chr10	99875576	99914082	-	14	1760,551,199,180,333,129,105,131,200,18,148,100,194,130	0,4234,8434,10110,10723,13248,19369,20690,22509,23166,24342,32418,33376,38376	99914076-99914082	99877153-99914076	99875576-99877153	13.134872	17.322157	13.286279	11.430517	8.043579	9.220398	87.02	46.44	69.4
ENSG00000107554.17	DNMBP	ENST00000636706.1	protein_coding	chr10	99875576	99930996	-	14	1760,551,199,180,333,129,105,131,200,18,148,100,194,1389	0,4234,8434,10110,10723,13248,19369,20690,22509,23166,24342,32418,33376,54031	99930763-99930996	99877153-99930763	99875576-99877153	13.134872	17.322157	13.286279	0.520227	5.065384	0.866807	3.96	29.24	6.52
ENSG00000110002.16	VWA5A	ENST00000361352.9	protein_coding	chr11	124115403	124124841	+	10	79,58,203,223,176,115,170,89,145,605	0,2093,2269,2785,3129,3571,7556,7962,8256,8833	124115403-124117511	124117511-124124317	124124317-124124841	15.33486	18.140977	10.28056	7.020722	2.097997	0.068638	45.78	11.56	0.67
ENSG00000110002.16	VWA5A	ENST00000449321.5	protein_coding	chr11	124115403	124124841	+	11	79,115,58,203,223,176,115,170,89,145,605	0,1162,2093,2269,2785,3129,3571,7556,7962,8256,8833	124115403-124117511	124117511-124124317	124124317-124124841	15.33486	18.140977	10.28056	3.863297	8.896302	3.864481	25.19	49.04	37.59
ENSG00000110700.7	RPS13	ENST00000228140.6	protein_coding	chr11	17074388	17077666	-	6	78,67,170,79,49,48	0,708,1065,2779,3040,3230	17077641-17077666	17074410-17077641	17074388-17074410	2653.057209	1950.121906	2085.513204	1395.274831	564.902763	612.229469	52.59	28.97	29.36
ENSG00000110700.7	RPS13	ENST00000526895.5	processed_transcript	chr11	17074388	17077706	-	6	78,101,170,79,45,88	0,708,1065,2779,3040,3230	NA	NA	NA	2653.057209	1950.121906	2085.513204	1209.270582	1360.478757	1448.039898	45.58	69.76	69.43
ENSG00000110911.17	SLC11A2	ENST00000262052.9	protein_coding	chr12	50985991	51026384	-	16	2444,154,74,150,120,87,159,156,68,71,107,120,126,149,72,75	0,4803,5607,6198,6818,8552,9637,10825,13182,13353,14321,18796,19319,22484,24703,40318	51010728-51026384	50988327-51010728	50985991-50988327	29.006807	25.848279	33.917437	20.468638	12.246863	7.967423	70.56	47.38	23.49
ENSG00000111237.19	VPS29	ENST00000549970.5	protein_coding	chr12	110491885	110502111	-	5	237,236,192,90,63	0,1110,4126,7571,10163	110493141-110502111	110492007-110493141	110491885-110492007	64.012202	73.838358	79.346532	42.586005	33.109013	46.512738	66.53	44.84	58.62
ENSG00000111790.14	FGFR1OP2	ENST00000327214.5	protein_coding	chr12	26938499	26966650	+	6	211,149,118,143,114,2055	0,15645,18043,19101,24842,26096	26938499-26954158	26954158-26964730	26964730-26966650	19.481731	19.183718	17.140764	8.149084	3.988531	6.966072	41.83	20.79	40.64
ENSG00000112110.10	MRPL18	ENST00000367034.5	protein_coding	chr6	159790466	159798429	+	4	173,187,232,378	0,473,6820,7585	159790466-159790587	159790587-159798120	159798120-159798429	91.503552	66.423043	160.979455	85.337364	42.266302	136.371756	93.26	63.63	84.71
ENSG00000112110.10	MRPL18	ENST00000476826.5	processed_transcript	chr6	159789811	159798313	+	4	77,187,232,262	0,1128,7475,8240	NA	NA	NA	91.503552	66.423043	160.979455	5.114536	21.130501	15.657841	5.59	31.81	9.73
ENSG00000112242.16	E2F3	ENST00000346618.8	protein_coding	chr6	20401878	20493714	+	7	747,112,220,159,115,136,3547	0,77967,79327,80883,84810,86234,88289	20401878-20402232	20402232-20490427	20490427-20493714	20.365307	24.037048	12.911848	8.927853	16.848392	8.097407	43.84	70.09	62.71
ENSG00000112242.16	E2F3	ENST00000535432.2	protein_coding	chr6	20403678	20493714	+	7	154,112,202,159,115,136,3547	0,76167,77545,79083,83010,84434,86489	20403678-20403814	20403814-20490427	20490427-20493714	20.365307	24.037048	12.911848	11.437454	7.188656	4.814441	56.16	29.91	37.29
ENSG00000112651.12	MRPL2	ENST00000388752.8	protein_coding	chr6	43054028	43059434	-	7	458,74,111,116,139,169,149	0,1516,1868,2052,2278,4036,5257	43059381-43059434	43054276-43059381	43054028-43054276	51.893861	62.323562	64.672316	35.304293	19.4937	29.308771	68.03	31.28	45.32
ENSG00000112651.12	MRPL2	ENST00000480286.1	retained_intron	chr6	43055891	43059406	-	5	116,116,139,169,121	0,189,415,2173,3394	NA	NA	NA	51.893861	62.323562	64.672316	2.4e-05	23.115204	21.763039	0.0	37.09	33.65
ENSG00000113387.12	SUB1	ENST00000502897.5	protein_coding	chr5	32585587	32601150	+	6	38,73,73,123,109,146	0,841,2924,5975,13373,15417	32585587-32588512	32588512-32601081	32601081-32601150	435.364114	273.233186	193.807374	315.669708	88.234039	65.386889	72.51	32.29	33.74
ENSG00000113387.12	SUB1	ENST00000515355.5	protein_coding	chr5	32585570	32601282	+	6	55,133,73,123,109,278	0,798,2941,5992,13390,15434	32585570-32588512	32588512-32601081	32601081-32601282	435.364114	273.233186	193.807374	35.751313	141.773667	94.778085	8.21	51.89	48.9
ENSG00000115317.12	HTRA2	transcript4466.chr2.nic	NA	chr2	74529945	74533350	+	7	567,205,195,33,106,70,531	0,671,965,1393,1651,1910,2874	NA	NA	NA	13.258622	24.676032	23.365457	2.764139	0.12279	1.161856	20.85	0.5	4.97
ENSG00000117411.18	B4GALT2	ENST00000309519.8	protein_coding	chr1	43979935	43991170	+	7	111,365,236,191,123,105,873	0,1173,1753,4929,5342,5581,10362	43979935-43980011	43980011-43990445	43990445-43991170	33.487452	101.949268	40.708906	14.09249	18.658122	12.578263	42.08	18.3	30.9
ENSG00000117411.18	B4GALT2	ENST00000372324.6	protein_coding	chr1	43979209	43991168	+	7	302,365,236,191,123,105,871	0,1899,2479,5655,6068,6307,11088	43979209-43981160	43981160-43990445	43990445-43991168	33.487452	101.949268	40.708906	16.374686	72.899318	24.021696	48.9	71.51	59.01
ENSG00000118162.14	KPTN	ENST00000338134.8	protein_coding	chr19	47475149	47484219	-	12	395,183,136,76,78,110,74,76,55,85,83,285	0,1382,1653,2556,4713,5148,5610,5808,8011,8145,8352,8785	47484160-47484219	47475418-47484160	47475149-47475418	16.20596	16.735626	12.41727	10.202223	16.360187	9.799187	62.95	97.76	78.92
ENSG00000118194.21	TNNT2	ENST00000412633.3	protein_coding	chr1	201359017	201377666	-	15	238,41,91,110,111,78,117,61,34,36,66,15,11,55,44	0,605,2261,2895,4278,5280,6173,6592,7820,8753,9144,13009,13127,14196,18605	201373254-201377666	201359212-201373254	201359017-201359212	20.812044	10.586596	0.72154	11.170563	2.803686	0.721526	53.67	26.48	100.0
ENSG00000118194.21	TNNT2	ENST00000422165.6	protein_coding	chr1	201359013	201377680	-	16	242,41,91,110,111,78,117,61,34,36,66,30,15,11,55,58	0,609,2265,2899,4282,5284,6177,6596,7824,8757,9148,10802,13013,13131,14200,18609	201373254-201377680	201359212-201373254	201359013-201359212	20.812044	10.586596	0.72154	9.641481	7.78291	1.4e-05	46.33	73.52	0.0
ENSG00000118707.11	TGIF2	ENST00000373872.9	protein_coding	chr20	36573596	36593950	+	3	149,226,3041	0,5144,17313	36573596-36578774	36578774-36591428	36591428-36593950	22.507539	59.152242	39.926548	10.349189	42.154088	23.713097	45.98	71.26	59.39
ENSG00000118707.11	TGIF2	ENST00000611732.4	protein_coding	chr20	36574553	36593945	+	3	82,226,3036	0,4187,16356	36574553-36578774	36578774-36591428	36591428-36593945	22.507539	59.152242	39.926548	11.659717	16.475507	15.956147	51.8	27.85	39.96
ENSG00000119335.18	SET	ENST00000322030.13	protein_coding	chr9	128689221	128696396	+	8	434,58,143,104,114,171,147,1756	0,1948,2636,3440,3646,4416,4674,5419	128689221-128689582	128689582-128694661	128694661-128696396	988.519449	584.767008	420.170375	521.032879	466.087527	314.154993	52.71	79.7	74.77
ENSG00000119640.9	ACYP1	ENST00000357971.7	protein_coding	chr14	75053242	75064015	-	4	417,79,92,62	0,8441,10227,10711	75063553-75064015	75053657-75063553	75053242-75053657	14.366016	31.701391	13.89803	3.960111	0.0	0.63321	27.57	0.0	4.56
ENSG00000119640.9	ACYP1	transcript3871.chr14.nnic	NA	chr14	75053231	75064016	-	3	428,114,63	0,3215,10722	NA	NA	NA	14.366016	31.701391	13.89803	0.455954	7.849209	0.438292	3.17	24.76	3.15
ENSG00000121390.19	PSPC1	ENST00000338910.9	protein_coding	chr13	19702499	19782945	-	9	861,170,58,106,85,197,96,302,560	0,3162,7042,27739,39065,48771,56823,69742,79886	19782757-19782945	19703177-19782757	19702499-19703177	92.594572	94.36467	101.311979	61.675535	43.709705	42.199595	66.61	46.32	41.65
ENSG00000121390.19	PSPC1	ENST00000471658.5	nonsense_mediated_decay	chr13	19674755	19782917	-	8	229,100,106,85,197,96,302,532	0,2968,55483,66809,76515,84567,97486,107630	19782757-19782917	19677802-19782757	19674755-19677802	92.594572	94.36467	101.311979	11.534888	33.11389	41.293645	12.46	35.09	40.76
ENSG00000122378.14	PRXL2A	ENST00000372185.5	protein_coding	chr10	80408493	80432997	+	6	150,163,92,141,165,1012	0,11989,13923,17372,18838,23492	80408493-80420500	80420500-80432096	80432096-80432997	39.367423	152.564634	59.04309	23.525056	52.084165	22.634305	59.76	34.14	38.34
ENSG00000122378.14	PRXL2A	ENST00000372187.9	protein_coding	chr10	80413818	80432996	+	6	58,180,92,141,165,1011	0,6647,8598,12047,13513,18167	80413818-80420467	80420467-80432096	80432096-80432996	39.367423	152.564634	59.04309	10.866459	86.723057	31.830593	27.6	56.84	53.91
ENSG00000122643.23	NT5C3A	ENST00000456458.5	nonsense_mediated_decay	chr7	33014129	33062796	-	10	702,201,163,90,86,47,70,99,55,229	0,1540,3309,5505,7142,7923,9909,12687,21804,48438	33062720-33062796	33035979-33062720	33014129-33035979	23.683717	25.789831	14.333754	6.893856	14.785196	5.837354	29.11	57.33	40.72
ENSG00000122643.23	NT5C3A	ENST00000610140.7	protein_coding	chr7	33014129	33062776	-	9	702,201,163,90,86,47,70,99,209	0,1540,3309,5505,7142,7923,9909,12687,48438	33062705-33062776	33014732-33062705	33014129-33014732	23.683717	25.789831	14.333754	16.789861	11.004635	8.4964	70.89	42.67	59.28
ENSG00000123297.20	TSFM	ENST00000652027.2	protein_coding	chr12	57782786	57797587	+	6	72,174,129,123,88,1411	0,323,3376,4253,10199,13390	57782786-57782801	57782801-57796580	57796580-57797587	45.22141	45.204574	44.367272	22.408972	12.663669	9.289353	49.55	28.01	20.94
ENSG00000124302.13	CHST8	ENST00000438847.7	protein_coding	chr19	33621970	33773509	+	4	326,216,38,1553	0,67205,149442,149986	33621970-33689261	33689261-33773060	33773060-33773509	11.30427	70.39974	1.143552	8.119554	65.155681	0.845971	71.83	92.55	73.98
ENSG00000124831.19	LRRFIP1	transcript11235.chr2.nic	NA	chr2	237692102	237781653	+	12	419,87,36,126,171,93,142,50,118,80,105,2232	0,16441,56261,57096,61206,63992,67961,77840,79978,80763,82255,87319	NA	NA	NA	35.535902	31.75402	39.52693	8.817855	15.526538	17.548558	24.81	48.9	44.4
ENSG00000125746.18	EML2	ENST00000245925.8	protein_coding	chr19	45609399	45639397	-	19	389,131,96,88,98,89,68,132,126,155,100,135,96,111,70,150,130,29,41	0,4141,5205,6402,7061,7365,8230,9660,11807,12083,15319,17305,20551,23461,23670,24922,29105,29445,29957	45639376-45639397	45609665-45639376	45609399-45609665	13.028566	16.890948	22.860344	4.234099	9.394411	10.130742	32.5	55.62	44.32
ENSG00000128626.12	MRPS12	ENST00000308018.9	protein_coding	chr19	38930943	38933168	+	3	55,68,836	0,332,1389	38930943-38931294	38931294-38932697	38932697-38933168	108.10119	66.357815	90.437857	33.156957	40.286897	45.925294	30.67	60.71	50.78
ENSG00000128626.12	MRPS12	ENST00000402029.3	protein_coding	chr19	38930998	38933020	+	3	173,68,688	0,277,1334	38930998-38931294	38931294-38932697	38932697-38933020	108.10119	66.357815	90.437857	67.743881	23.985706	40.262851	62.67	36.15	44.52
ENSG00000128951.14	DUT	ENST00000455976.6	protein_coding	chr15	48332102	48343369	+	6	304,92,45,75,71,1348	0,2314,3943,9186,9412,9919	48332102-48332251	48332251-48342075	48342075-48343369	176.597746	109.673899	80.95311	142.151829	32.224839	20.962917	80.49	29.38	25.9
ENSG00000128951.14	DUT	ENST00000558813.5	protein_coding	chr15	48331404	48342293	+	7	75,139,92,45,75,71,272	0,863,3012,4641,9884,10110,10617	48331404-48332320	48332320-48342075	48342075-48342293	176.597746	109.673899	80.95311	22.06976	61.793654	49.639118	12.5	56.34	61.32
ENSG00000129071.10	MBD4	ENST00000249910.5	protein_coding	chr3	129430949	129440009	-	8	629,104,150,135,75,866,231,280	0,1553,2148,2900,3112,5493,6770,8780	129439833-129440009	129431503-129439833	129430949-129431503	25.346092	25.296063	29.05617	22.846044	14.272111	25.559762	90.14	56.42	87.97
ENSG00000129071.10	MBD4	ENST00000503197.5	protein_coding	chr3	129431265	129440007	-	8	313,51,150,135,75,866,231,278	0,1290,1832,2584,2796,5177,6454,8464	129439833-129440007	129431570-129439833	129431265-129431570	25.346092	25.296063	29.05617	2.500048	11.023952	3.496408	9.86	43.58	12.03
ENSG00000130305.17	NSUN5	ENST00000252594.10	protein_coding	chr7	73303229	73308806	-	9	511,211,179,116,139,109,175,123,109	0,596,1000,1517,1729,4164,4353,5201,5468	73308790-73308806	73303598-73308790	73303229-73303598	35.233538	54.867549	41.182611	6.346071	32.712994	23.397892	18.01	59.62	56.81
ENSG00000130305.17	NSUN5	ENST00000310326.8	protein_coding	chr7	73303234	73308816	-	10	290,141,211,179,116,139,109,175,123,119	0,365,591,995,1512,1724,4159,4348,5196,5463	73308790-73308816	73303400-73308790	73303234-73303400	35.233538	54.867549	41.182611	22.146679	6.049734	6.94216	62.86	11.03	16.86
ENSG00000130511.16	SSBP4	ENST00000348495.10	protein_coding	chr19	18419335	18434562	+	17	372,73,62,85,90,60,70,71,68,46,36,55,71,79,29,108,346	0,8015,8416,8562,11505,12311,12457,12664,12811,13223,13364,13493,13637,13799,14249,14374,14881	18419335-18419648	18419648-18434243	18434243-18434562	30.984228	35.623111	43.685884	4.463463	15.634258	15.191041	14.41	43.89	34.77
ENSG00000130511.16	SSBP4	ENST00000599699.2	protein_coding	chr19	18433274	18434562	+	3	339,108,346	0,435,942	18433274-18433535	18433535-18434243	18434243-18434562	30.984228	35.623111	43.685884	13.610189	2.679649	7.440754	43.93	7.52	17.03
ENSG00000130810.20	PPAN	ENST00000253107.12	protein_coding	chr19	10106361	10112012	+	12	51,171,102,51,171,77,108,124,79,130,170,1068	0,139,1143,1442,1602,3269,3551,3761,3962,4123,4335,4583	10106361-10106394	10106394-10111162	10111162-10112012	37.478424	43.926381	37.704372	16.963618	7.80573	6.978829	45.26	17.77	18.51
ENSG00000130810.20	PPAN	ENST00000393793.5	protein_coding	chr19	10106418	10111254	+	11	253,102,51,171,77,108,124,79,130,170,310	0,1086,1385,1545,3212,3494,3704,3905,4066,4278,4526	10106418-10106641	10106641-10111162	10111162-10111254	37.478424	43.926381	37.704372	15.528084	31.548393	28.141787	41.43	71.82	74.64
ENSG00000130985.17	UBA1	ENST00000335972.11	protein_coding	chrX	47193828	47215128	+	26	196,117,59,169,135,107,91,133,98,147,177,105,81,156,166,197,65,196,75,190,89,93,192,102,101,335	0,4974,5219,5380,5651,7065,7447,7649,8327,8529,8809,9114,9305,9712,12119,12419,15794,16099,17013,17207,18595,18942,19161,20498,20708,20965	47193828-47194024	47198802-47214926	47214926-47215128	115.02758	218.468872	118.268346	57.793166	174.350692	87.530091	50.24	79.81	74.01
ENSG00000130985.17	UBA1	ENST00000377351.8	protein_coding	chrX	47190860	47215128	+	26	90,117,59,169,135,107,91,133,98,147,177,105,81,156,166,197,65,196,75,190,89,93,192,102,101,335	0,7942,8187,8348,8619,10033,10415,10617,11295,11497,11777,12082,12273,12680,15087,15387,18762,19067,19981,20175,21563,21910,22129,23466,23676,23933	47190860-47190950	47198802-47214926	47214926-47215128	115.02758	218.468872	118.268346	48.024916	23.846626	17.792179	41.75	10.92	15.04
ENSG00000132286.12	TIMM10B	ENST00000254616.11	protein_coding	chr11	6481500	6484681	+	3	55,96,2637	0,256,544	6481500-6481516	6481516-6482218	6482218-6484681	30.889252	41.153113	29.829035	26.25066	20.277928	19.00859	84.98	49.27	63.73
ENSG00000132286.12	TIMM10B	ENST00000533379.1	nonsense_mediated_decay	chr11	6481507	6483058	+	4	48,96,245,219	0,249,537,1332	6481507-6481516	6481516-6482218	6482218-6483058	30.889252	41.153113	29.829035	4.638592	20.875185	10.820445	15.02	50.73	36.27
ENSG00000132781.20	MUTYH	ENST00000355498.6	protein_coding	chr1	45329241	45340115	-	16	196,42,153,137,189,64,145,98,114,72,42,74,40,149,121,140	0,1274,1940,2178,2419,2781,2924,3149,3332,3521,3676,3855,4043,4171,5149,10734	45334505-45340115	45329308-45334505	45329241-45329308	25.504774	28.111091	23.904197	11.540635	3.512809	2.719404	45.25	12.5	11.38
ENSG00000132781.20	MUTYH	ENST00000456914.7	protein_coding	chr1	45329241	45339970	-	16	196,42,153,137,189,64,145,98,114,72,42,74,40,149,121,72	0,1274,1940,2178,2419,2781,2924,3149,3332,3521,3676,3855,4043,4171,5149,10657	45334505-45339970	45329308-45334505	45329241-45329308	25.504774	28.111091	23.904197	3.797089	15.312514	9.436022	14.89	54.47	39.47
ENSG00000135486.19	HNRNPA1	ENST00000330752.12	protein_coding	chr12	54280774	54284881	+	10	48,117,147,211,93,97,32,156,60,333	0,611,1020,1315,1619,1798,2068,3037,3483,3774	54280774-54280807	54280807-54284310	54284310-54284881	1143.95804	1101.089253	1076.860894	7.403547	345.70362	306.789216	0.65	31.4	28.49
ENSG00000135486.19	HNRNPA1	ENST00000547276.5	protein_coding	chr12	54280779	54285251	+	9	43,117,147,211,93,24,141,60,703	0,606,1015,1310,1614,1793,3047,3478,3769	54280779-54280807	54280807-54284310	54284310-54285251	1143.95804	1101.089253	1076.860894	1.383116	367.585121	422.415796	0.12	33.38	39.23
ENSG00000135486.19	HNRNPA1	ENST00000677249.1	protein_coding	chr12	54280690	54285745	+	10	132,117,147,211,93,90,75,156,60,1197	0,695,1104,1399,1703,1882,2109,3121,3567,3858	54280690-54280807	54280807-54284310	54284310-54285745	1143.95804	1101.089253	1076.860894	946.796613	100.316491	100.520491	82.76	9.11	9.33
ENSG00000136450.13	SRSF1	ENST00000258962.5	protein_coding	chr17	58000918	58007246	-	4	4682,173,185,303	0,4882,5424,6025	58007137-58007246	58005408-58007137	58000918-58005408	223.587407	208.227976	163.914515	81.573036	26.850255	33.824183	36.48	12.89	20.64
ENSG00000136504.13	KAT7	ENST00000424009.6	protein_coding	chr17	49788705	49829096	+	14	144,148,177,240,83,99,111,192,90,141,94,147,107,1696	0,3180,8044,9613,16657,22770,27097,29114,32631,32944,34496,37294,37987,38695	49788705-49788834	49788834-49827499	49827499-49829096	114.301336	24.314329	264.716508	8.799887	13.418533	9.528124	7.7	55.19	3.6
ENSG00000136504.13	KAT7	ENST00000675278.1	nonsense_mediated_decay	chr17	49788647	49829090	+	16	202,148,177,240,83,90,99,111,192,90,141,34,37,147,107,1690	0,3238,8102,9671,16715,20471,22828,27155,29172,32689,33002,34554,36858,37352,38045,38753	49788647-49788834	49788834-49826114	49826114-49829090	114.301336	24.314329	264.716508	14.356005	9.501431	12.203111	12.56	39.08	4.61
ENSG00000136504.13	KAT7	transcript5833.chr17.nic	NA	chr17	49814959	49829096	+	9	115,111,192,90,141,94,147,107,1696	0,843,2860,6377,6690,8242,11040,11733,12441	NA	NA	NA	114.301336	24.314329	264.716508	91.145444	1.394365	242.985273	79.74	5.73	91.79
ENSG00000136521.13	NDUFB5	ENST00000611971.4	protein_coding	chr3	179604786	179624499	+	5	153,89,67,62,580	0,10184,11196,12196,19133	179604786-179604815	179604815-179623982	179623982-179624499	83.18592	107.919917	98.019596	28.877425	65.21408	56.675473	34.71	60.43	57.82
ENSG00000136807.14	CDK9	ENST00000373264.5	protein_coding	chr9	127786033	127790792	+	7	207,82,91,167,172,149,1615	0,667,1484,1913,2180,2510,3144	127786033-127786148	127786148-127789540	127789540-127790792	30.02129	36.349897	28.300516	27.151741	25.594774	20.151727	90.44	70.41	71.21
ENSG00000136807.14	CDK9	transcript5114.chr9.nic	NA	chr9	127785567	127790066	+	6	673,82,91,167,479,889	0,1133,1950,2379,2646,3610	NA	NA	NA	30.02129	36.349897	28.300516	2.869549	10.755123	8.148789	9.56	29.59	28.79
ENSG00000137807.16	KIF23	ENST00000679126.1	protein_coding	chr15	69414348	69448425	+	24	128,70,129,106,137,110,171,42,113,122,103,80,120,124,159,158,174,180,312,252,83,82,71,634	0,1645,3034,7298,7643,7977,8810,10933,11721,11987,14762,21134,21303,21789,22215,23899,25555,25959,26419,30441,31660,31934,32522,33443	69414348-69414465	69414465-69447804	69447804-69448425	53.843097	46.570135	42.333739	8.247376	18.866383	4.257431	15.32	40.51	10.06
ENSG00000138050.15	THUMPD2	ENST00000378727.8	nonsense_mediated_decay	chr2	39736306	39779267	-	11	753,109,115,72,121,88,53,78,410,136,154	0,8063,18988,19582,20941,25024,29750,32117,33403,35198,42807	39779239-39779267	39757350-39779239	39736306-39757350	18.354482	14.158591	6.105368	3.044911	6.571768	2.989848	16.59	46.42	48.97
ENSG00000138050.15	THUMPD2	ENST00000505747.6	protein_coding	chr2	39736060	39779258	-	10	999,109,115,72,88,53,78,410,136,145	0,8309,19234,19828,25270,29996,32363,33649,35444,43053	39779239-39779258	39736737-39779239	39736060-39736737	18.354482	14.158591	6.105368	14.269935	7.586822	3.115519	77.75	53.58	51.03
ENSG00000140319.11	SRP14	ENST00000267884.11	protein_coding	chr15	40035689	40039181	-	5	811,33,113,73,89	0,1296,2592,3186,3403	40039116-40039181	40036335-40039116	40035689-40036335	501.302034	659.091601	545.633011	390.275076	360.15899	287.196152	77.85	54.64	52.64
ENSG00000140319.11	SRP14	ENST00000558720.5	protein_coding	chr15	40036041	40039050	-	4	459,33,113,175	0,944,2240,2834	40036988-40039050	40036335-40036988	40036041-40036335	501.302034	659.091601	545.633011	109.819991	295.333727	257.548319	21.91	44.81	47.2
ENSG00000141738.14	GRB7	ENST00000394211.7	protein_coding	chr17	39738336	39747285	+	15	56,205,151,157,122,78,138,111,99,81,117,61,88,94,535	0,3915,4229,4561,4843,5056,5733,6216,6549,6906,7085,7391,7576,7772,8414	39738336-39742301	39742301-39746894	39746894-39747285	12.030592	12.92578	47.850247	7.211628	5.103858	32.057761	59.94	39.49	67.0
ENSG00000142252.11	GEMIN7	ENST00000270257.9	protein_coding	chr19	45079259	45091518	+	3	118,123,1412	0,647,10847	45079259-45090114	45090114-45090507	45090507-45091518	31.096734	40.290549	51.002497	15.574654	11.408334	13.401037	50.08	28.32	26.28
ENSG00000142252.11	GEMIN7	ENST00000591607.1	protein_coding	chr19	45079194	45090869	+	2	85,763	0,10912	45079194-45090114	45090114-45090507	45090507-45090869	31.096734	40.290549	51.002497	15.52208	28.882215	37.60146	49.92	71.68	73.72
ENSG00000142541.18	RPL13A	ENST00000467825.2	protein_coding	chr19	49487633	49491843	+	8	11,73,66,126,86,60,123,115	0,2216,2598,2841,3145,3406,3791,4095	NA	49487633-49491812	49491812-49491843	1051.85105	523.772777	738.467596	5.584148	186.75485	218.748319	0.53	35.66	29.62
ENSG00000142541.18	RPL13A	ENST00000479992.5	retained_intron	chr19	49487614	49491861	+	7	30,73,345,86,60,123,133	0,2235,2617,3164,3425,3810,4114	NA	NA	NA	1051.85105	523.772777	738.467596	466.737695	80.902559	124.314238	44.37	15.45	16.83
ENSG00000144366.16	GULP1	ENST00000359135.7	protein_coding	chr2	188292771	188595931	+	12	341,127,72,62,72,99,138,117,93,139,95,1992	0,90991,184887,190659,229984,236325,248409,276467,277256,291493,295083,301168	188292771-188477702	188477702-188594008	188594008-188595931	66.324918	17.61883	12.534504	31.615741	4.267864	4.75454	47.67	24.22	37.93
ENSG00000144366.16	GULP1	ENST00000409830.6	protein_coding	chr2	188291873	188595926	+	12	293,127,72,62,72,99,138,117,93,139,95,1987	0,91889,185785,191557,230882,237223,249307,277365,278154,292391,295981,302066	188291873-188477702	188477702-188594008	188594008-188595926	66.324918	17.61883	12.534504	25.211066	11.495085	5.050158	38.01	65.24	40.29
ENSG00000146540.15	C7orf50	ENST00000357429.10	protein_coding	chr7	996985	1138257	-	5	819,82,194,130,69	0,3484,12964,130271,141203	1127385-1138257	997627-1127385	996985-997627	65.387354	163.862312	117.478152	59.562171	74.110745	59.006735	91.09	45.23	50.23
ENSG00000146540.15	C7orf50	ENST00000412051.5	protein_coding	chr7	997015	1028339	-	4	789,82,194,82	0,3454,12934,31242	NA	997627-1028339	997015-997627	65.387354	163.862312	117.478152	4.545611	87.876401	57.518016	6.95	53.63	48.96
ENSG00000147601.15	TERF1	ENST00000276602.10	protein_coding	chr8	73008863	73048122	+	9	342,96,122,87,150,113,92,104,2162	0,5031,11820,13352,15958,18076,23178,30252,37097	73008863-73008886	73008886-73046134	73046134-73048122	450.500131	32.615713	25.752787	296.644804	3.55749	5.862823	65.85	10.91	22.77
ENSG00000147601.15	TERF1	ENST00000276603.10	protein_coding	chr8	73008863	73048123	+	10	342,96,122,87,150,113,60,92,104,2163	0,5031,11820,13352,15958,18076,21472,23178,30252,37097	73008863-73008886	73008886-73046134	73046134-73048123	450.500131	32.615713	25.752787	103.556233	15.984648	8.652148	22.99	49.01	33.6
ENSG00000147601.15	TERF1	ENST00000678860.1	protein_coding	chr8	73008863	73047479	+	10	342,96,122,87,150,113,92,90,104,1519	0,5031,11820,13352,15958,18076,23178,29842,30252,37097	73008863-73008886	73008886-73046134	73046134-73047479	450.500131	32.615713	25.752787	34.446473	11.591933	9.410413	7.65	35.54	36.54
ENSG00000148180.21	GSN	ENST00000373818.8	protein_coding	chr9	121299792	121332842	+	17	213,205,155,162,150,90,133,89,216,134,91,171,175,125,78,61,409	0,2170,3118,10891,12546,14141,17293,18613,18872,21475,24761,26719,27515,29098,29445,31595,32641	121299792-121299861	121299861-121332600	121332600-121332842	14.091793	93.908298	312.95783	0.177651	45.900233	255.406739	1.26	48.88	81.61
ENSG00000148180.21	GSN	ENST00000432226.7	protein_coding	chr9	121268161	121332842	+	18	58,93,205,155,162,150,90,133,89,216,134,91,171,175,125,78,61,409	0,13308,33801,34749,42522,44177,45772,48924,50244,50503,53106,56392,58350,59146,60729,61076,63226,64272	121268161-121301971	121301971-121332600	121332600-121332842	14.091793	93.908298	312.95783	13.828225	47.028649	56.173217	98.13	50.08	17.95
ENSG00000148337.22	CIZ1	ENST00000372938.10	protein_coding	chr9	128166064	128191572	-	17	342,122,70,150,114,88,125,198,122,707,109,94,230,72,116,175,141	0,694,1030,2987,3341,3955,10286,11501,12304,12644,14350,14656,19482,21798,24264,24623,25367	128190857-128191572	128166199-128190857	128166064-128166199	27.193665	40.854928	32.873203	10.114499	26.202695	12.369039	37.19	64.14	37.63
ENSG00000151131.11	NOPCHAP1	ENST00000280749.5	protein_coding	chr12	104986338	104994720	+	3	129,87,243	0,1828,8139	104986338-104986352	104986352-104988252	104988252-104994720	14.372903	12.848242	12.675973	3.293759	7.642706	8.205563	22.92	59.48	64.73
ENSG00000151131.11	NOPCHAP1	ENST00000552951.7	protein_coding	chr12	104986315	105017625	+	4	152,87,137,23148	0,1851,5396,8162	104986315-104986352	104986352-104994693	104994693-105017625	14.372903	12.848242	12.675973	11.079144	5.205536	4.47041	77.08	40.52	35.27
ENSG00000151725.12	CENPU	ENST00000281453.10	protein_coding	chr4	184694084	184734096	-	13	1317,157,62,48,79,109,70,237,61,106,118,49,81	0,3562,6735,8004,8278,15987,18859,22312,23051,30872,34833,36835,39931	184734062-184734096	184695290-184734062	184694084-184695290	117.446308	92.380411	52.041515	100.674627	59.287053	40.19467	85.72	64.18	77.24
ENSG00000151725.12	CENPU	ENST00000510146.5	nonsense_mediated_decay	chr4	184695001	184734130	-	12	400,157,48,79,109,70,237,61,106,118,49,115	0,2645,7087,7361,15070,17942,21395,22134,29955,33916,35918,39014	184734062-184734130	184697767-184734062	184695001-184697767	117.446308	92.380411	52.041515	16.771681	33.093358	11.846845	14.28	35.82	22.76
ENSG00000151746.15	BICD1	ENST00000551848.1	protein_coding	chr12	32106834	32108796	+	1	1962	0	32106834-32107331	32107331-32107610	32107610-32108796	21.249461	13.573369	118.798926	11.292691	3.921358	61.076265	53.14	28.89	51.41
ENSG00000151746.15	BICD1	transcript2382.chr12.nnic	NA	chr12	32106686	32340720	+	9	858,213,153,426,1095,152,318,194,354	0,109560,187307,199010,220774,227829,230812,232099,233680	NA	NA	NA	21.249461	13.573369	118.798926	3.935126	5.791964	28.394729	18.52	42.67	23.9
ENSG00000153046.18	CDYL	ENST00000397588.8	protein_coding	chr6	4776403	4955544	+	7	404,667,257,173,211,144,1647	0,115309,159111,161161,167142,175862,177494	4776403-4776783	4776783-4954053	4954053-4955544	62.311249	15.854545	20.726636	0.467208	15.267382	8.942078	0.75	96.3	43.14
ENSG00000153046.18	CDYL	ENST00000483019.1	processed_transcript	chr6	4773040	4892347	+	2	138,635	0,118672	NA	NA	NA	62.311249	15.854545	20.726636	20.377335	0.0	2e-06	32.7	0.0	0.0
ENSG00000153046.18	CDYL	transcript340.chr6.nic	NA	chr6	4772954	4955544	+	7	224,667,257,173,211,144,1647	0,118758,162560,164610,170591,179311,180943	NA	NA	NA	62.311249	15.854545	20.726636	38.94472	2e-06	11.251573	62.5	0.0	54.29
ENSG00000153250.21	RBMS1	transcript7477.chr2.nic	NA	chr2	160272150	160408120	-	15	2614,85,81,111,51,48,94,50,116,80,158,92,59,176,657	0,3479,5152,6397,9163,10106,12624,12844,14818,28500,31179,41005,46018,95065,135313	NA	NA	NA	23.304491	43.083311	53.488908	2.840084	14.04229	9.237385	12.19	32.59	17.27
ENSG00000157349.17	DDX19B	ENST00000355992.7	protein_coding	chr16	70299193	70333823	+	11	161,49,54,136,103,115,178,238,163,192,303	0,13415,15708,16775,25391,26380,30098,30637,32528,33774,34327	70299193-70299297	70299297-70333579	70333579-70333823	34.793125	47.102124	33.047709	7.771128	20.59727	14.422716	22.34	43.73	43.64
ENSG00000157778.9	PSMG3	ENST00000288607.3	protein_coding	chr7	1567331	1570032	-	2	519,909	0,1792	1569339-1570032	1567700-1569339	1567331-1567700	34.714041	29.395045	30.809351	13.502069	20.05374	13.22836	38.9	68.22	42.94
ENSG00000160336.17	ZNF761	ENST00000432094.6	protein_coding	chr19	53445000	53458261	+	5	123,111,88,127,3612	0,1226,2195,4511,9649	53445000-53447268	53447268-53456745	53456745-53458261	18.594263	29.27506	14.575277	1.379246	16.559414	4.999802	7.42	56.56	34.3
ENSG00000160336.17	ZNF761	ENST00000684525.1	protein_coding	chr19	53431983	53458261	+	5	45,111,88,127,3612	0,14243,15212,17528,22666	53431983-53447268	53447268-53456745	53456745-53458261	18.594263	29.27506	14.575277	8.537421	2.627557	6.01376	45.91	8.98	41.26
ENSG00000160336.17	ZNF761	transcript12675.chr19.nnic	NA	chr19	53431981	53458261	+	4	47,88,127,3612	0,15214,17530,22668	NA	NA	NA	18.594263	29.27506	14.575277	6.026346	2.326122	0.784688	32.41	7.95	5.38
ENSG00000160917.15	CPSF4	ENST00000292476.10	protein_coding	chr7	99438942	99457373	+	8	243,51,153,96,94,73,171,942	0,5846,9178,11333,11759,13425,15023,17489	99438942-99439082	99439082-99456497	99456497-99457373	42.675803	87.538274	43.560292	17.291555	57.073837	18.71468	40.52	65.2	42.96
ENSG00000160972.10	PPP1R16A	ENST00000435887.2	protein_coding	chr8	144477981	144502121	+	12	146,179,993,71,146,104,125,126,76,130,166,602	0,12052,18479,20788,20934,22114,22285,22505,22704,22860,23147,23538	144477981-144497194	144497194-144501900	144501900-144502121	12.896928	30.891329	19.602889	6.469333	23.223353	14.339144	50.16	75.18	73.15
ENSG00000160972.10	PPP1R16A	ENST00000528430.2	retained_intron	chr8	144501088	144502120	+	2	206,601	0,431	NA	NA	NA	12.896928	30.891329	19.602889	6.427595	7.667976	5.263745	49.84	24.82	26.85
ENSG00000161526.15	SAP30BP	ENST00000578756.5	retained_intron	chr17	75703769	75706757	+	4	90,59,85,418	0,986,2238,2570	NA	NA	NA	41.716576	83.746914	69.87074	5.152882	40.220357	27.689337	12.35	48.03	39.63
ENSG00000161526.15	SAP30BP	ENST00000584667.6	protein_coding	chr17	75667337	75708059	+	11	141,110,48,43,89,92,61,52,59,85,1720	0,1178,4478,26102,32445,35142,35973,36470,37418,38670,39002	75667337-75667372	75667372-75706518	75706518-75708059	41.716576	83.746914	69.87074	35.749612	41.414505	41.236948	85.7	49.45	59.02
ENSG00000162066.16	AMDHD2	ENST00000293971.11	protein_coding	chr16	2520370	2531417	+	11	171,137,140,55,213,89,145,108,69,102,1943	0,398,613,7190,7402,7689,7865,8081,8279,8623,9104	2520370-2520458	2520458-2529560	2529560-2531417	11.97352	16.914058	17.557796	9.34937	8.749362	11.980063	78.08	51.73	68.23
ENSG00000162066.16	AMDHD2	ENST00000302956.8	protein_coding	chr16	2520364	2531422	+	10	177,137,140,55,213,89,145,267,102,1948	0,404,619,7196,7408,7695,7871,8087,8629,9110	2520364-2520458	2520458-2529560	2529560-2531422	11.97352	16.914058	17.557796	2.62415	8.164696	5.577733	21.92	48.27	31.77
ENSG00000162642.14	C1orf52	ENST00000294661.8	processed_transcript	chr1	85249952	85259672	-	4	2750,199,127,315	0,8571,8982,9405	NA	NA	NA	16.967292	18.092659	15.668759	6.908808	12.543098	8.784314	40.72	69.33	56.06
ENSG00000162642.14	C1orf52	ENST00000471115.6	protein_coding	chr1	85249952	85259662	-	3	2750,199,305	0,8571,9405	85259633-85259662	85252631-85259633	85249952-85252631	16.967292	18.092659	15.668759	10.058484	5.549561	6.884445	59.28	30.67	43.94
ENSG00000163040.15	CCDC74A	ENST00000295171.10	protein_coding	chr2	131527832	131533666	+	8	388,45,249,139,193,74,57,398	0,1814,2746,3831,4756,5031,5180,5436	131527832-131527970	131527970-131533395	131533395-131533666	15.8783	20.400412	33.379604	2.578297	7.882314	7.330911	16.24	38.64	21.96
ENSG00000163870.16	TPRA1	ENST00000393400.6	nonsense_mediated_decay	chr3	127573092	127590734	-	10	696,81,103,111,80,73,87,133,142,325	0,2092,2310,2847,3524,3728,3897,6647,6929,17317	127580146-127590734	127575260-127580146	127573092-127575260	14.361195	33.231902	24.493236	2.276254	12.483034	10.26313	15.85	37.56	41.9
ENSG00000163870.16	TPRA1	transcript6408.chr3.nnic	NA	chr3	127592363	127598254	-	3	591,134,200	0,2436,5691	NA	NA	NA	14.361195	33.231902	24.493236	4.309362	1.733185	1.582615	30.01	5.22	6.46
ENSG00000163923.10	RPL39L	ENST00000296277.9	protein_coding	chr3	187120947	187139496	-	3	381,64,284	0,7051,18265	187121300-187139496	187121147-187121300	187120947-187121147	150.895962	68.569076	68.333992	49.771739	67.336582	64.906624	32.98	98.2	94.98
ENSG00000163923.10	RPL39L	ENST00000433055.1	protein_coding	chr3	187120947	187180908	-	4	381,64,60,244	0,7051,52668,59717	187121300-187180908	187121147-187121300	187120947-187121147	150.895962	68.569076	68.333992	46.187402	0.0	0.075918	30.61	0.0	0.11
ENSG00000164167.12	LSM6	ENST00000502781.5	protein_coding	chr4	146175728	146190046	+	4	709,104,114,425	0,7183,11545,13893	146175728-146182921	146182921-146189653	146189653-146190046	48.244958	147.70876	84.781657	28.921688	15.151242	9.807417	59.95	10.26	11.57
ENSG00000164167.12	LSM6	ENST00000504181.1	nonsense_mediated_decay	chr4	146175747	146190187	+	5	64,104,114,160,107	0,7164,11526,13874,14333	146175747-146182921	146182921-146189653	146189653-146190187	48.244958	147.70876	84.781657	19.32327	132.557518	74.97424	40.05	89.74	88.43
ENSG00000165175.17	MID1IP1	ENST00000378474.3	protein_coding	chrX	38801453	38806433	+	3	34,104,1751	0,2856,3229	38801453-38804946	38804946-38805495	38805495-38806433	70.327064	120.623882	86.282345	14.108557	97.012415	65.097268	20.06	80.43	75.45
ENSG00000165175.17	MID1IP1	ENST00000457894.5	protein_coding	chrX	38801439	38806446	+	2	48,1764	0,3243	38801439-38804946	38804946-38805495	38805495-38806446	70.327064	120.623882	86.282345	20.060122	5.385761	8.401434	28.52	4.46	9.74
ENSG00000165175.17	MID1IP1	ENST00000614558.3	protein_coding	chrX	38801458	38806532	+	3	29,1879,1850	0,1076,3224	38801458-38804946	38804946-38805495	38805495-38806532	70.327064	120.623882	86.282345	27.541473	13.598788	10.034302	39.16	11.27	11.63
ENSG00000165233.18	CARD19	ENST00000375464.7	protein_coding	chr9	93096216	93113283	+	6	136,143,154,60,72,292	0,11457,14351,15662,16001,16775	93096216-93096345	93096345-93113104	93113104-93113283	22.275776	20.986387	23.166525	15.25811	8.069197	11.6429	68.5	38.45	50.26
ENSG00000165246.15	NLGN4Y	ENST00000643089.1	protein_coding	chrY	14522572	14845639	+	7	369,583,60,153,186,790,5227	0,99436,196886,200544,301615,307157,317840	14522572-14622119	14622119-14841259	14841259-14845639	10.764319	11.840218	3.380017	3.882073	1.025537	0.305872	36.06	8.66	9.05
ENSG00000165689.17	ENTR1	ENST00000371725.7	protein_coding	chr9	136401950	136410600	-	8	937,140,63,112,74,417,113,273	0,2104,2680,3140,3954,5194,5875,8377	136410397-136410600	136402790-136410397	136401950-136402790	53.915513	44.219623	36.99331	14.844578	22.25495	14.051364	27.53	50.33	37.98
ENSG00000165821.12	SALL2	ENST00000537235.2	protein_coding	chr14	21521079	21526346	-	2	4575,286	0,4981	21526127-21526346	21522706-21526127	21521079-21522706	98.182309	66.033137	11.144068	36.663746	40.82838	11.028693	37.34	61.83	98.96
ENSG00000165821.12	SALL2	ENST00000614342.1	protein_coding	chr14	21521080	21537216	-	2	4574,368	0,15768	21536921-21537216	21522706-21536921	21521080-21522706	98.182309	66.033137	11.144068	60.440747	24.824028	0.115375	61.56	37.59	1.04
ENSG00000166130.15	IKBIP	ENST00000299157.5	protein_coding	chr12	98624248	98644788	-	3	2518,118,266	0,10047,20274	98644701-98644788	98625932-98644701	98624248-98625932	15.394001	21.835241	17.464466	9.303272	6.102262	6.583925	60.43	27.95	37.7
ENSG00000166441.13	RPL27A	ENST00000526562.5	protein_coding	chr11	8683200	8685848	+	4	65,76,207,171	0,805,1485,2477	8683200-8684745	8684745-8685803	8685803-8685848	2705.893302	515.042974	794.301035	0.651679	160.834628	269.821291	0.02	31.23	33.97
ENSG00000166441.13	RPL27A	ENST00000530022.5	protein_coding	chr11	8682809	8685848	+	4	456,76,175,171	0,1196,1908,2868	8682809-8684745	8684745-8685803	8685803-8685848	2705.893302	515.042974	794.301035	2610.493147	248.202198	333.716008	96.47	48.19	42.01
ENSG00000166452.12	AKIP1	ENST00000299576.9	protein_coding	chr11	8911138	8920084	+	5	85,228,105,81,748	0,305,3687,6148,8198	8911138-8911449	8911449-8919477	8919477-8920084	13.463665	20.989943	20.066972	4.851809	12.403579	9.105856	36.04	59.09	45.38
ENSG00000166452.12	AKIP1	ENST00000309377.9	protein_coding	chr11	8911188	8920079	+	6	35,228,81,105,81,743	0,255,1264,3637,6098,8148	8911188-8911449	8911449-8919477	8919477-8920079	13.463665	20.989943	20.066972	8.467361	8.581974	9.58889	62.89	40.89	47.78
ENSG00000168906.13	MAT2A	ENST00000306434.8	protein_coding	chr2	85539167	85545281	+	9	211,78,123,113,144,219,183,134,1612	0,1915,2087,2465,2661,2987,3397,3733,4502	85539167-85539287	85539287-85543769	85543769-85545281	225.488908	174.921597	128.833174	137.664877	54.036511	83.013906	61.05	30.89	64.44
ENSG00000168906.13	MAT2A	transcript4777.chr2.nic	NA	chr2	85539051	85545273	+	8	327,78,123,113,144,219,183,2373	0,2031,2203,2581,2777,3103,3513,3849	NA	NA	NA	225.488908	174.921597	128.833174	87.824031	120.885086	45.819268	38.95	69.11	35.56
ENSG00000169764.16	UGP2	ENST00000337130.10	protein_coding	chr2	63841895	63891560	+	10	309,128,108,186,134,298,198,243,105,441	0,14410,15933,40570,42064,43693,44445,45506,48185,49224	63841895-63842185	63842185-63891224	63891224-63891560	499.753364	52.628138	87.156322	385.506315	12.126734	28.64271	77.14	23.04	32.86
ENSG00000169764.16	UGP2	ENST00000394417.7	protein_coding	chr2	63840968	63891560	+	10	264,128,108,186,134,298,198,243,105,441	0,15337,16860,41497,42991,44620,45372,46433,49112,50151	63840968-63856319	63856319-63891224	63891224-63891560	499.753364	52.628138	87.156322	113.08913	40.204127	57.95742	22.63	76.39	66.5
ENSG00000169964.8	TMEM42	ENST00000302392.5	protein_coding	chr3	44861911	44865664	+	3	205,147,625	0,2285,3128	44861911-44861924	44861924-44865177	44865177-44865664	14.751347	15.884443	7.444856	4.100187	8.082205	2.553011	27.8	50.88	34.29
ENSG00000170571.12	EMB	ENST00000303221.10	protein_coding	chr5	50396191	50441288	-	9	3099,55,34,277,128,89,187,84,249	0,3667,6094,6986,9533,14685,15005,31952,44848	50441151-50441288	50399275-50441151	50396191-50399275	33.875292	23.510041	224.1858	28.670923	14.910555	146.42125	84.64	63.42	65.31
ENSG00000170571.12	EMB	ENST00000508934.5	protein_coding	chr5	50398676	50441350	-	9	614,55,34,277,128,89,25,84,311	0,1182,3609,4501,7048,12200,12520,29467,42363	50441151-50441350	50399275-50441151	50398676-50399275	33.875292	23.510041	224.1858	5.201239	8.599198	47.031936	15.35	36.58	20.98
ENSG00000170917.14	NUDT6	ENST00000339154.6	protein_coding	chr4	122892643	122922968	-	5	582,55,56,204,168	0,4980,19924,24857,30157	122897669-122922968	122892830-122897669	122892643-122892830	30.847548	18.870366	13.116292	25.958261	9.582313	6.650893	84.15	50.78	50.71
ENSG00000170917.14	NUDT6	transcript5114.chr4.nic	NA	chr4	122912544	122922704	-	3	79,204,370	0,4956,9790	NA	NA	NA	30.847548	18.870366	13.116292	3.138588	8.50547	5.731014	10.17	45.07	43.69
ENSG00000172809.13	RPL38	ENST00000311111.11	protein_coding	chr17	74203677	74210655	+	5	68,41,61,123,852	0,240,452,5509,6126	74203677-74203955	74203955-74209826	74209826-74210655	1473.162402	2637.84989	2609.38086	342.144428	27.123862	45.816921	23.23	1.03	1.76
ENSG00000172809.13	RPL38	ENST00000533498.1	protein_coding	chr17	74203703	74209896	+	4	255,61,123,93	0,426,5483,6100	74203703-74203955	74203955-74209826	74209826-74209896	1473.162402	2637.84989	2609.38086	459.890708	133.911683	132.192917	31.22	5.08	5.07
ENSG00000172809.13	RPL38	ENST00000584577.5	protein_coding	chr17	74203692	74209878	+	5	53,41,61,123,66	0,225,437,5494,6120	74203692-74203955	74203955-74209826	74209826-74209878	1473.162402	2637.84989	2609.38086	200.837808	1956.032934	1914.326793	13.63	74.15	73.36
ENSG00000173436.15	MICOS10	ENST00000485362.1	processed_transcript	chr1	19597069	19626606	+	5	40,20,48,110,220	0,764,25030,26404,29317	NA	NA	NA	93.824313	171.803772	138.705419	39.262339	125.756322	90.532327	41.85	73.2	65.27
ENSG00000174371.17	EXO1	ENST00000366548.8	protein_coding	chr1	241848203	241889939	+	16	150,297,105,178,120,124,138,213,188,97,226,247,595,102,194,475	0,527,908,2205,4088,5154,9141,10302,12313,13202,18626,23828,30545,33712,37110,41261	241848203-241850425	241850425-241889597	241889597-241889939	20.793911	17.966501	11.659879	12.204416	14.22232	7.015299	58.69	79.16	60.17
ENSG00000174371.17	EXO1	transcript16453.chr1.nic	NA	chr1	241848165	241890647	+	15	188,297,178,120,124,138,213,188,97,226,247,595,102,194,1183	0,565,2243,4126,5192,9179,10340,12351,13240,18664,23866,30583,33750,37148,41299	NA	NA	NA	20.793911	17.966501	11.659879	8.589495	3.744181	4.64458	41.31	20.84	39.83
ENSG00000174442.12	ZWILCH	ENST00000307897.10	protein_coding	chr15	66505325	66550130	+	19	66,52,96,119,200,71,156,72,94,56,106,80,157,29,137,96,113,115,1780	0,3515,8662,10200,13553,15264,15724,18351,21964,22531,23526,24168,26921,27659,30607,31842,34772,41265,43025	66505325-66505338	66505338-66546676	66546676-66550130	62.872648	27.151993	27.737975	36.46227	6.506163	7.291093	57.99	23.96	26.29
ENSG00000174442.12	ZWILCH	ENST00000446801.6	protein_coding	chr15	66505116	66549487	+	19	275,147,96,119,200,71,156,72,94,56,106,80,157,29,137,96,113,115,1137	0,3629,8871,10409,13762,15473,15933,18560,22173,22740,23735,24377,27130,27868,30816,32051,34981,41474,43234	66505116-66518900	66518900-66546676	66546676-66549487	62.872648	27.151993	27.737975	26.410378	20.64583	20.446882	42.01	76.04	73.71
ENSG00000174444.15	RPL4	ENST00000307961.11	protein_coding	chr15	66498014	66504855	-	10	1638,121,84,157,130,125,139,107,172,68	0,2041,2278,2934,3360,3773,4597,5043,5343,6773	66504790-66504855	66499409-66504790	66498014-66499409	2199.408933	1156.741784	1661.038362	876.463604	1146.346078	960.985865	39.85	99.1	57.85
ENSG00000174444.15	RPL4	ENST00000561775.5	retained_intron	chr15	66499345	66504827	-	9	307,121,84,157,130,125,260,172,40	0,710,947,1603,2029,2442,3266,4012,5442	NA	NA	NA	2199.408933	1156.741784	1661.038362	1296.98307	0.196194	680.462214	58.97	0.02	40.97
ENSG00000174456.16	C12orf76	ENST00000546651.3	processed_transcript	chr12	110027027	110048555	-	2	1562,193	0,21335	NA	NA	NA	11.705343	16.206168	13.497755	1.841733	6.437505	4.985174	15.73	39.72	36.93
ENSG00000174456.16	C12orf76	ENST00000615315.2	protein_coding	chr12	110041176	110048522	-	2	1283,160	0,7186	110048495-110048522	110042376-110048495	110041176-110042376	11.705343	16.206168	13.497755	9.86361	9.768663	8.512581	84.27	60.28	63.07
ENSG00000174720.17	LARP7	ENST00000344442.10	protein_coding	chr4	112637142	112657586	+	13	97,204,101,84,165,94,351,145,152,122,160,92,340	0,7525,9208,9445,9648,9891,10056,10547,12392,13318,15934,16925,20104	112637142-112644669	112644669-112657324	112657324-112657586	58.522379	43.673282	59.161992	13.911825	20.770359	32.66291	23.77	47.56	55.21
ENSG00000174720.17	LARP7	transcript4674.chr4.nnic	NA	chr4	112652464	112657586	+	4	209,160,92,340	0,612,1603,4782	NA	NA	NA	58.522379	43.673282	59.161992	27.887215	0.236841	0.195475	47.65	0.54	0.33
ENSG00000175756.14	AURKAIP1	ENST00000338338.10	protein_coding	chr1	1373735	1375207	-	4	167,446,86,54	0,264,969,1418	1374756-1375207	1373803-1374756	1373735-1373803	221.384593	207.386408	314.807381	136.995138	79.800384	168.933889	61.88	38.48	53.66
ENSG00000177054.14	ZDHHC13	ENST00000399351.7	protein_coding	chr11	19117144	19176415	+	16	132,123,78,145,65,163,126,134,101,125,63,94,84,158,98,594	0,29036,30451,32042,33582,35013,35414,38651,41795,46158,47156,47907,49157,53266,55578,58677	19117144-19149202	19149202-19175957	19175957-19176415	24.100347	22.127831	14.164439	9.339332	2.620546	2.147946	38.75	11.84	15.16
ENSG00000177054.14	ZDHHC13	ENST00000446113.7	protein_coding	chr11	19117167	19176415	+	17	109,146,123,78,145,65,163,126,134,101,125,63,94,84,158,98,594	0,25810,29013,30428,32019,33559,34990,35391,38628,41772,46135,47133,47884,49134,53243,55555,58654	19117167-19117249	19117249-19175957	19175957-19176415	24.100347	22.127831	14.164439	14.761015	19.507285	12.016493	61.25	88.16	84.84
ENSG00000177106.17	EPS8L2	ENST00000318562.13	protein_coding	chr11	706230	727727	+	21	58,122,56,65,162,150,80,143,68,127,89,75,149,133,113,106,120,73,181,133,827	0,3099,3322,4191,13831,14366,14599,14833,15054,15334,15672,15860,16170,16442,17010,18493,19497,19867,20073,20388,20670	706230-709407	709407-726978	726978-727727	38.964111	90.877542	7.99553	8.295031	63.865178	4.072577	21.29	70.28	50.94
ENSG00000177106.17	EPS8L2	transcript319.chr11.nic	NA	chr11	725932	727727	+	4	238,181,133,827	0,371,686,968	NA	NA	NA	38.964111	90.877542	7.99553	18.8357	6.265128	1.655068	48.34	6.89	20.7
ENSG00000177917.12	ARL6IP6	ENST00000686080.1	protein_coding	chr2	152718596	152761151	+	4	428,54,40,1405	0,1936,16490,41150	152718596-152718624	152718624-152759837	152759837-152761151	53.231204	64.676678	46.216825	23.086247	42.861892	31.260233	43.37	66.27	67.64
ENSG00000177917.12	ARL6IP6	ENST00000686839.1	protein_coding	chr2	152717892	152760764	+	4	103,54,133,1018	0,2640,17101,41854	152717892-152735088	152735088-152759837	152759837-152760764	53.231204	64.676678	46.216825	30.144957	21.814786	14.956592	56.63	33.73	32.36
ENSG00000179222.18	MAGED1	ENST00000375772.7	protein_coding	chrX	51803006	51902354	+	13	111,81,708,669,64,80,92,80,43,63,115,386,209	0,91262,92046,93402,94201,94540,94788,95107,95278,95574,97175,98546,99139	51803006-51894304	51894304-51901927	51901927-51902354	47.578145	182.871572	136.872366	10.120761	2.305348	4.463422	21.27	1.26	3.26
ENSG00000180098.9	TRNAU1AP	ENST00000373830.4	protein_coding	chr1	28553084	28578545	+	9	53,98,100,53,132,120,163,34,1046	0,555,7548,8261,11618,14209,18091,18782,24415	28553084-28553110	28553110-28577633	28577633-28578545	22.990895	29.596675	40.821153	20.854486	20.352035	26.087865	90.71	68.76	63.91
ENSG00000180098.9	TRNAU1AP	ENST00000480930.5	processed_transcript	chr1	28553098	28577744	+	10	39,98,100,148,53,132,120,163,34,245	0,541,7534,8014,8247,11604,14195,18077,18768,24401	NA	NA	NA	22.990895	29.596675	40.821153	1.10721	7.397217	11.332982	4.82	24.99	27.76
ENSG00000182004.13	SNRPE	ENST00000414487.7	protein_coding	chr1	203861598	203871152	+	5	115,27,63,79,1276	0,597,2064,3442,8278	203861598-203861659	203861659-203869929	203869929-203871152	199.969208	168.103841	266.378156	92.718472	121.66689	101.892324	46.37	72.38	38.25
ENSG00000182004.13	SNRPE	ENST00000475035.5	processed_transcript	chr1	203861602	203870084	+	5	141,41,63,79,208	0,579,2060,3438,8274	NA	NA	NA	199.969208	168.103841	266.378156	77.484656	23.81942	55.948762	38.75	14.17	21.0
ENSG00000182534.14	MXRA7	ENST00000375036.6	protein_coding	chr17	76679568	76711004	-	5	1311,81,94,64,400	0,4278,5503,8544,31036	76710946-76711004	76683896-76710946	76679568-76683896	20.194995	98.408481	71.530378	4.685351	45.247221	21.440131	23.2	45.98	29.97
ENSG00000182534.14	MXRA7	ENST00000449428.7	protein_coding	chr17	76679565	76710965	-	4	1314,94,64,361	0,5506,8547,31039	76710946-76710965	76680869-76710946	76679565-76680869	20.194995	98.408481	71.530378	15.509644	53.16126	50.090247	76.8	54.02	70.03
ENSG00000182718.18	ANXA2	ENST00000332680.8	protein_coding	chr15	60347331	60397985	-	13	358,123,59,96,94,60,80,91,114,95,100,59,115	0,1743,3861,4392,5051,6822,8587,9814,13609,17097,35010,38696,50539	60397913-60397985	60347632-60397913	60347331-60347632	271.975091	946.175853	599.415878	5.58087	228.08128	106.716572	2.05	24.11	17.8
ENSG00000184508.12	HDDC3	ENST00000494993.1	retained_intron	chr15	90930924	90932552	-	3	481,241,498	0,779,1130	NA	NA	NA	13.336257	20.444654	12.02861	1.987615	7.575712	4.347921	14.9	37.05	36.15
ENSG00000184508.12	HDDC3	ENST00000646620.1	protein_coding	chr15	90930917	90935130	-	5	488,241,56,378,146	0,786,1137,1511,4067	90932540-90935130	90931277-90932540	90930917-90931277	13.336257	20.444654	12.02861	5.704177	1.854333	1.368548	42.77	9.07	11.38
ENSG00000184640.20	SEPTIN9	ENST00000541152.6	protein_coding	chr17	77450736	77500594	+	10	50,192,129,82,138,118,96,97,52,2072	0,31407,36687,37503,37990,40005,41884,42243,46578,47786	77450736-77482175	77482175-77498655	77498655-77500594	116.645602	237.142668	140.391243	33.222391	118.492629	45.040306	28.48	49.97	32.08
ENSG00000184640.20	SEPTIN9	transcript8140.chr17.nic	NA	chr17	77466380	77500593	+	10	180,192,129,82,138,118,96,97,52,2071	0,15763,21043,21859,22346,24361,26240,26599,30934,32142	NA	NA	NA	116.645602	237.142668	140.391243	38.996136	10.944623	25.083275	33.43	4.62	17.87
ENSG00000188191.15	PRKAR1B	ENST00000537384.6	protein_coding	chr7	549197	727281	-	11	1405,82,122,61,159,47,62,92,171,199,72	0,2191,30058,35310,46948,56995,58193,128031,131358,162131,178012	711505-727281	550432-711505	549197-550432	26.937686	22.436069	6.542392	17.748491	19.544442	5.59007	65.89	87.11	85.44
ENSG00000188643.11	S100A16	ENST00000368704.5	protein_coding	chr1	153606885	153609337	-	3	807,179,160	0,1113,2292	153608151-153609337	153607536-153608151	153606885-153607536	21.226723	189.803957	86.586018	5.522764	1.870094	1.744428	26.02	0.99	2.01
ENSG00000188643.11	S100A16	ENST00000368706.9	protein_coding	chr1	153606885	153613137	-	3	807,179,186	0,1113,6066	153608151-153613137	153607536-153608151	153606885-153607536	21.226723	189.803957	86.586018	15.703959	187.933863	84.84159	73.98	99.01	97.99
ENSG00000188739.15	RBM34	ENST00000408888.8	protein_coding	chr1	235131182	235161250	-	11	815,119,40,64,84,44,60,232,137,175,77	0,4469,4851,6694,6908,17221,21523,23698,29328,29710,29991	235161226-235161250	235131715-235161226	235131182-235131715	63.967068	52.817089	62.957058	55.854992	21.599345	26.89749	87.32	40.89	42.72
ENSG00000188739.15	RBM34	ENST00000447801.5	protein_coding	chr1	235131666	235161220	-	10	331,119,40,64,84,44,232,137,175,47	0,3985,4367,6210,6424,16737,23214,28844,29226,29507	NA	235131715-235161220	235131666-235131715	63.967068	52.817089	62.957058	2.066782	12.780227	16.632615	3.23	24.2	26.42
ENSG00000189042.14	ZNF567	ENST00000360729.8	protein_coding	chr19	36689399	36721326	+	4	98,127,87,2379	0,22986,23381,29548	36689399-36712469	36712469-36720665	36720665-36721326	10.313541	10.308091	7.787407	6.231303	2.897978	4.003309	60.42	28.11	51.41
ENSG00000189042.14	ZNF567	ENST00000536254.6	protein_coding	chr19	36687627	36721327	+	6	59,97,75,127,87,2380	0,1773,7174,24758,25153,31320	36687627-36694867	36694867-36720665	36720665-36721327	10.313541	10.308091	7.787407	4.082238	7.410113	3.784098	39.58	71.89	48.59
ENSG00000189046.11	ALKBH2	ENST00000343075.7	protein_coding	chr12	109088188	109093472	-	4	324,199,281,226	0,1820,4318,5058	109092786-109093472	109088208-109092786	109088188-109088208	20.767103	16.513997	32.200094	9.09477	3.912889	10.237483	43.79	23.69	31.79
ENSG00000196950.14	SLC39A10	transcript8993.chr2.nnic	NA	chr2	195586281	195737700	+	11	136,98,1019,208,170,189,121,369,81,191,2818	0,19854,93750,97417,120334,122374,127151,130355,131970,141877,148601	NA	NA	NA	113.630018	65.261691	23.172333	42.260629	0.000927	0.459268	37.19	0.0	1.98
ENSG00000196950.14	SLC39A10	transcript9003.chr2.nnic	NA	chr2	195613039	195737700	+	10	51,1019,208,170,189,121,369,81,191,2818	0,66992,70659,93576,95616,100393,103597,105212,115119,121843	NA	NA	NA	113.630018	65.261691	23.172333	2.193268	15.962947	2.088634	1.93	24.46	9.01
ENSG00000198242.14	RPL23A	ENST00000355731.8	protein_coding	chr17	28720298	28723992	+	5	30,184,177,70,126	0,408,2424,3272,3568	NA	28720298-28723878	28723878-28723992	1024.924987	808.405681	1042.627827	1.226645	632.071839	811.063996	0.12	78.19	77.79
ENSG00000198242.14	RPL23A	ENST00000422514.7	protein_coding	chr17	28719984	28724359	+	5	46,184,177,70,493	0,722,2738,3586,3882	28719984-28720005	28720005-28723878	28723878-28724359	1024.924987	808.405681	1042.627827	866.835964	127.260781	124.488197	84.58	15.74	11.94
ENSG00000198668.14	CALM1	ENST00000447653.8	protein_coding	chr14	90397028	90405072	+	7	205,97,31,144,107,136,384	0,1962,3036,4230,6833,7350,7660	90397028-90401332	90401332-90404714	90404714-90405072	369.912807	283.953393	362.790221	128.832544	13.668854	25.652103	34.83	4.81	7.07
ENSG00000203705.11	TATDN3	ENST00000366973.8	protein_coding	chr1	212791883	212816617	+	10	104,33,74,85,63,110,56,113,78,1605	0,3211,4633,5228,10817,12436,12712,15852,20367,23129	212791883-212791921	212791921-212815153	212815153-212816617	13.888376	17.818272	13.717981	6.468918	4.569747	5.009072	46.58	25.65	36.51
ENSG00000203705.11	TATDN3	ENST00000366974.9	protein_coding	chr1	212791893	212816830	+	10	94,33,74,85,63,110,56,113,81,1818	0,3201,4623,5218,10807,12426,12702,15842,20354,23119	212791893-212791921	212791921-212815153	212815153-212816830	13.888376	17.818272	13.717981	6.709649	2.535193	1.969647	48.31	14.23	14.36
ENSG00000203705.11	TATDN3	ENST00000488246.6	protein_coding	chr1	212791923	212804498	+	6	64,33,74,85,63,179	0,3171,4593,5188,10777,12396	NA	212791923-212804430	212804430-212804498	13.888376	17.818272	13.717981	0.336421	9.668631	6.165499	2.42	54.26	44.94
ENSG00000203875.13	SNHG5	ENST00000414002.6	lncRNA	chr6	85677081	85678748	-	6	110,69,85,79,53,55	0,342,709,872,1054,1612	NA	NA	NA	816.277061	296.955428	354.867528	267.119607	23.609507	26.91214	32.72	7.95	7.58
ENSG00000203875.13	SNHG5	ENST00000667622.1	lncRNA	chr6	85677086	85678748	-	6	105,69,81,79,53,251	0,337,708,867,1049,1411	NA	NA	NA	816.277061	296.955428	354.867528	0.676906	122.066786	122.871638	0.08	41.11	34.62
ENSG00000204438.11	GPANK1	ENST00000375900.8	protein_coding	chr6	31662075	31665861	-	4	635,728,163,288	0,1777,2765,3498	31664478-31665861	31662268-31664478	31662075-31662268	23.45296	28.105403	26.498341	5.731338	13.459498	8.829908	24.44	47.89	33.32
ENSG00000204576.12	PRR3	transcript2074.chr6.nic	NA	chr6	30557285	30561754	+	3	165,63,427	0,864,4042	NA	NA	NA	16.358054	14.236333	9.858666	5.674071	2.057092	3.260509	34.69	14.45	33.07
ENSG00000205155.8	PSENEN	ENST00000222266.2	protein_coding	chr19	35745618	35747004	+	4	82,119,105,297	0,254,800,1089	35745618-35745930	35745930-35746844	35746844-35747004	77.917821	91.463095	152.473083	15.421764	61.775087	112.207949	19.79	67.54	73.59
ENSG00000205155.8	PSENEN	ENST00000587708.7	protein_coding	chr19	35745650	35747519	+	4	50,157,105,812	0,184,768,1057	35745650-35745930	35745930-35746844	35746844-35747519	77.917821	91.463095	152.473083	55.895813	17.13807	18.069311	71.74	18.74	11.85
ENSG00000213614.11	HEXA	ENST00000567411.5	nonsense_mediated_decay	chr15	72343907	72376003	-	13	233,105,91,184,73,87,181,133,102,111,66,93,284	0,1538,2327,2619,3778,4140,5171,6610,7225,9160,11651,12617,31812	72375972-72376003	72353161-72375972	72343907-72353161	33.78303	55.348693	50.018749	13.609772	33.570229	27.491173	40.29	60.65	54.96
ENSG00000214026.11	MRPL23	ENST00000397298.8	protein_coding	chr11	1947331	1956600	+	5	48,123,83,74,345	0,3567,4795,5450,8924	1947331-1947362	1947362-1956417	1956417-1956600	163.388588	214.736618	218.542867	134.62782	113.541942	150.383334	82.4	52.87	68.81
ENSG00000214026.11	MRPL23	ENST00000462288.5	processed_transcript	chr11	1947553	1956609	+	5	25,123,83,74,354	0,3345,4573,5228,8702	NA	NA	NA	163.388588	214.736618	218.542867	27.620439	97.917216	64.451171	16.9	45.6	29.49
ENSG00000214765.9	SEPTIN7P2	ENST00000686085.1	processed_transcript	chr7	45726330	45769014	-	11	531,136,124,52,97,89,118,84,135,101,355	0,1847,10456,18666,20884,22295,25198,30578,31712,32743,42329	NA	NA	NA	13.232148	18.755979	18.575236	8.988644	8.661985	10.384887	67.93	46.18	55.91
ENSG00000225663.8	MCRIP1	ENST00000455127.7	protein_coding	chr17	81822360	81833291	-	5	951,102,119,56,54	0,1051,1926,2138,10877	81824506-81833291	81823249-81824506	81822360-81823249	79.348225	151.053509	236.355551	39.310977	115.159218	133.007298	49.54	76.24	56.27
ENSG00000225663.8	MCRIP1	ENST00000538396.5	protein_coding	chr17	81822416	81833291	-	6	491,103,102,119,56,54	0,792,995,1870,2082,10821	81824506-81833291	81823249-81824506	81822416-81823249	79.348225	151.053509	236.355551	37.053453	33.946367	96.736581	46.7	22.47	40.93
ENSG00000226950.8	DANCR	ENST00000411630.7	lncRNA	chr4	52712324	52714141	+	3	203,136,648	0,499,1169	NA	NA	NA	493.590484	181.258027	76.550155	164.23689	161.077576	66.727871	33.27	88.87	87.17
ENSG00000226950.8	DANCR	ENST00000425653.2	lncRNA	chr4	52712545	52714138	+	2	414,645	0,948	NA	NA	NA	493.590484	181.258027	76.550155	324.68676	18.972123	9.272337	65.78	10.47	12.11
ENSG00000228300.14	FAM174C	ENST00000409293.6	protein_coding	chr19	1275529	1279228	+	3	301,117,452	0,1653,3247	1275529-1275549	1275549-1277297	1277297-1279228	46.466046	40.777192	53.125832	22.764725	28.634695	33.728842	48.99	70.22	63.49
ENSG00000229833.10	PET100	ENST00000456958.7	protein_coding	chr19	7629813	7631620	+	3	47,24,148	0,1009,1659	7629813-7629833	7629833-7631553	7631553-7631620	12.633499	29.702189	32.687902	2.161612	14.44461	18.279381	17.11	48.63	55.92
ENSG00000229833.10	PET100	transcript4381.chr19.nic	NA	chr19	7629748	7631622	+	4	112,87,24,391	0,824,1074,1483	NA	NA	NA	12.633499	29.702189	32.687902	7.725845	8.405123	9.891832	61.15	28.3	30.26
ENSG00000231205.12	ZNF826P	ENST00000615684.4	processed_transcript	chr19	20395954	20424956	-	3	3084,75,171	0,12995,28831	NA	NA	NA	34.217343	27.221685	35.73692	18.773274	7.526303	15.856749	54.86	27.65	44.37
ENSG00000231205.12	ZNF826P	ENST00000691522.1	processed_transcript	chr19	20405449	20424965	-	3	683,75,180	0,3500,19336	NA	NA	NA	34.217343	27.221685	35.73692	2.874591	8.460997	6.517911	8.4	31.08	18.24
ENSG00000235954.8	TTC28-AS1	ENST00000437713.7	lncRNA	chr22	27919403	27924963	+	3	142,161,617	0,2614,4943	NA	NA	NA	19.975518	19.51063	7.743465	11.424694	5.587455	1.105506	57.19	28.64	14.28
ENSG00000241431.1	RPL37P6	ENST00000460682.1	transcribed_processed_pseudogene	chr8	56588406	56588700	+	1	294	0	NA	NA	NA	142.050726	2202.664824	2614.164023	0.0	1684.285557	1672.862984	0.0	76.47	63.99
ENSG00000241431.1	RPL37P6	ENST00000464216.1	processed_transcript	chr8	56588384	56588787	+	1	403	0	NA	NA	NA	142.050726	2202.664824	2614.164023	142.050726	518.379267	941.301039	100.0	23.53	36.01
ENSG00000261183.6	SPINT1-AS1	ENST00000564302.5	lncRNA	chr15	40835992	40844387	-	3	290,144,209	0,2550,8186	NA	NA	NA	12.964207	15.972897	14.337299	3.316432	8.286614	4.572348	25.58	51.88	31.89
ENSG00000261183.6	SPINT1-AS1	ENST00000568525.2	lncRNA	chr15	40838338	40844409	-	2	348,231	0,5840	NA	NA	NA	12.964207	15.972897	14.337299	7.603714	4.25073	7.844508	58.65	26.61	54.71
ENSG00000267751.6	BSG-AS1	ENST00000590292.6	lncRNA	chr19	566817	571774	-	3	807,157,78	0,4622,4879	NA	NA	NA	13.284124	20.859323	28.361528	6.756311	3.723019	6.251467	50.86	17.85	22.04
ENSG00000284294.1	ENSG00000284294	transcript4244.chr22.nnic	NA	chr22	18939495	18947759	+	3	254,95,969	0,5576,7295	NA	NA	NA	49.216808	10.741875	726.627802	12.310292	5.875839	191.415807	25.01	54.7	26.34
Note: Isoform_IDs with the prefix "transcript" are the novel isoforms identified by IsoQuant. These novel isoforms are not annotated by the GENCODE annotation used in this study.

## Sheet: Supplementary Table 8
Supplementary Table 8. Genes with isoform switches identified by cDNA-ONT and Illumina data from ESC to PGC
Gene_ID	Gene_Name	Isoform_ID	Isoform_Type	Chromosome	Start	End	Strand	Exon_Count	Exon_Sizes	Exon_Starts	5UTR_Genomic_Region	CDS_Genomic_Region	3UTR_Genomic_Region	Gene_TPM_ESC	Gene_TPM_PE	Gene_TPM_PGC	Isoform_TPM_ESC	Isoform_TPM_PE	Isoform_TPM_PGC	Isoform_Usage_Ratio_ESC	Isoform_Usage_Ratio_PE	Isoform_Usage_Ratio_PGC
ENSG00000002330.14	BAD	ENST00000309032.8	protein_coding	chr11	64269829	64284665	-	4	508,191,195,35	0,1783,14352,14801	64284368-64284665	64270211-64284368	64269829-64270211	19.073853	44.943104	46.215719	11.934459	41.524766	41.439853	62.57	92.39	89.67
ENSG00000002330.14	BAD	ENST00000394532.7	protein_coding	chr11	64269829	64284639	-	3	508,191,458	0,1783,14352	64284368-64284639	64270211-64284368	64269829-64270211	19.073853	44.943104	46.215719	7.139394	3.418338	4.775866	37.43	7.61	10.33
ENSG00000010270.14	STARD3NL	ENST00000009041.12	protein_coding	chr7	38178244	38230669	+	9	176,283,78,78,54,118,96,73,747	0,29202,36112,36783,38780,38943,41320,50554,51678	38178244-38207504	38207504-38228851	38228851-38230669	39.774974	62.67824	58.748082	17.319626	42.482786	46.978431	43.54	67.78	79.97
ENSG00000010278.15	CD9	ENST00000009180.10	protein_coding	chr12	6200399	6238266	+	8	166,109,98,75,99,90,84,504	0,25026,32232,33012,34829,35076,35792,37363	6200399-6200499	6200499-6237825	6237825-6238266	203.908379	35.458446	468.906504	86.046086	24.186817	405.287727	42.2	68.21	86.43
ENSG00000010278.15	CD9	ENST00000538834.6	protein_coding	chr12	6199874	6238259	+	9	198,182,109,98,75,99,90,84,497	0,509,25551,32757,33537,35354,35601,36317,37888	6199874-6200499	6200499-6237825	6237825-6238259	203.908379	35.458446	468.906504	113.181933	10.804	54.030837	55.51	30.47	11.52
ENSG00000023191.17	RNH1	ENST00000397604.7	protein_coding	chr11	494514	507253	-	10	264,171,171,171,171,171,171,171,120,141	0,368,3456,3942,4248,4500,5314,5969,7547,12598	502162-507253	494693-502162	494514-494693	23.998358	44.172832	64.729184	4.604217	15.71376	31.853327	19.19	35.57	49.21
ENSG00000033011.14	ALG1	ENST00000262374.10	protein_coding	chr16	5071842	5087379	+	13	215,78,104,149,90,111,122,39,60,111,115,76,2630	0,1108,1310,3545,5602,6064,6914,7221,7905,9103,10716,11839,12907	5071842-5071849	5071849-5084878	5084878-5087379	23.577111	17.83953	15.453727	17.895122	7.885887	8.31453	75.9	44.2	53.8
ENSG00000038274.17	MAT2B	ENST00000280969.9	protein_coding	chr5	163503113	163519336	+	7	311,195,115,153,194,114,1144	0,8888,10441,10728,13404,14447,15079	163503113-163503394	163503394-163518360	163518360-163519336	59.457132	40.893161	63.966418	43.692946	8.507686	14.346529	73.49	20.8	22.43
ENSG00000038274.17	MAT2B	ENST00000321757.11	protein_coding	chr5	163505618	163519354	+	7	131,195,115,153,194,114,1162	0,6383,7936,8223,10899,11942,12574	163505618-163505686	163505686-163518360	163518360-163519354	59.457132	40.893161	63.966418	14.124472	31.097982	48.069055	23.76	76.05	75.15
ENSG00000046651.16	OFD1	transcript1145.chrX.nic	NA	chrX	13734710	13769222	+	22	373,99,201,69,31,105,137,174,107,120,74,92,190,131,112,606,127,101,158,171,68,157	0,537,1767,4135,4291,9704,11608,12069,14716,16538,18657,20440,21867,22949,23626,25404,26374,27633,32416,33343,34007,34355	NA	NA	NA	14.634125	16.413995	15.357744	5.462515	1.823965	2.522768	37.33	11.11	16.43
ENSG00000050344.9	NFE2L3	ENST00000056233.4	protein_coding	chr7	26152197	26187137	+	4	871,180,84,2605	0,25745,31503,32335	26152197-26152498	26152498-26185780	26185780-26187137	48.281145	12.518935	145.384963	32.204883	11.669748	139.677348	66.7	93.22	96.07
ENSG00000050344.9	NFE2L3	ENST00000606261.1	retained_intron	chr7	26184059	26186317	+	1	2258	0	NA	NA	NA	48.281145	12.518935	145.384963	16.076262	0.849187	5.707615	33.3	6.78	3.93
ENSG00000052723.12	SIKE1	transcript25936.chr1.nic	NA	chr1	114776360	114780677	-	4	99,143,106,229	0,2781,3749,4088	NA	NA	NA	43.51223	57.549323	41.914809	28.643194	24.121409	18.119911	65.83	41.91	43.23
ENSG00000065029.15	ZNF76	ENST00000373953.8	protein_coding	chr6	35259734	35295985	+	14	107,169,81,78,200,117,76,126,180,234,164,165,114,842	0,21321,26393,26587,27911,30531,30906,31543,31823,32819,33146,34016,34721,35409	35259734-35281151	35281151-35295245	35295245-35295985	11.473848	19.094432	18.349746	1.622455	11.230892	7.846212	14.14	58.82	42.76
ENSG00000070081.18	NUCB2	ENST00000527580.5	protein_coding	chr11	17310919	17331525	+	7	91,91,59,93,171,82,114	0,273,952,1108,19207,19982,20492	NA	17310919-17331416	17331416-17331525	19.276889	50.939628	38.72914	0.361197	3.016862	15.363146	1.87	5.92	39.67
ENSG00000070081.18	NUCB2	transcript3920.chr11.nic	NA	chr11	17276717	17331524	+	14	131,155,144,108,127,104,186,91,59,93,90,171,82,113	0,6071,18606,19386,25026,32854,34107,34475,35154,35310,38668,53409,54184,54694	NA	NA	NA	19.276889	50.939628	38.72914	8.333407	18.947358	4.860308	43.23	37.2	12.55
ENSG00000071537.14	SEL1L	ENST00000336735.9	protein_coding	chr14	81471546	81533853	-	21	5635,129,173,75,166,149,88,63,78,69,57,155,82,60,54,163,106,168,232,38,179	0,8065,12678,14125,14742,15843,16308,17705,18841,20933,23534,26345,26866,27912,28062,31174,32654,34527,55186,56154,62128	81533744-81533853	81476974-81533744	81471546-81476974	14.302511	26.690946	10.834561	8.988322	14.502384	10.397441	62.84	54.33	95.97
ENSG00000071537.14	SEL1L	transcript11845.chr14.nic	NA	chr14	81526647	81533864	-	3	317,38,190	0,1053,7027	NA	NA	NA	14.302511	26.690946	10.834561	5.031102	12.188562	0.341727	35.18	45.67	3.15
ENSG00000071994.11	PDCD2	ENST00000542896.5	protein_coding	chr6	170578481	170584612	-	6	175,114,104,132,243,314	0,375,1520,4575,5023,5817	170584581-170584612	170578638-170584581	170578481-170578638	103.702108	64.805023	187.513574	15.101114	21.574622	70.073083	14.56	33.29	37.37
ENSG00000075188.9	NUP37	ENST00000251074.5	protein_coding	chr12	102074196	102118583	-	9	271,94,51,182,91,95,73,125,221	0,804,2600,3125,11569,24909,26835,37911,44166	102118518-102118583	102074356-102118518	102074196-102074356	52.099129	45.649647	24.710245	34.026882	36.097848	1.638018	65.31	79.08	6.63
ENSG00000075188.9	NUP37	ENST00000552283.6	protein_coding	chr12	102073102	102120114	-	10	1365,94,51,182,91,95,73,125,221,65	0,1898,3694,4219,12663,26003,27929,39005,45260,46947	102118518-102120114	102074356-102118518	102073102-102074356	52.099129	45.649647	24.710245	18.072247	9.551799	23.072227	34.69	20.92	93.37
ENSG00000079134.13	THOC1	ENST00000261600.11	protein_coding	chr18	214519	268047	-	21	402,76,148,84,66,96,71,51,67,101,132,109,74,83,96,49,119,67,61,74,82	0,909,1966,4366,8920,9564,10404,10569,10817,12281,31804,33329,38019,39753,44660,45162,45666,49506,50783,50937,53446	268019-268047	214628-268019	214519-214628	57.161761	57.614773	40.596476	42.041404	31.015947	19.951244	73.55	53.83	49.15
ENSG00000083093.10	PALB2	ENST00000261584.9	protein_coding	chr16	23603164	23641310	-	13	505,149,88,117,162,86,162,72,830,1473,103,60,201	0,4699,10839,18197,19804,20844,23071,26039,26475,31697,34685,34905,37945	23641157-23641310	23603461-23641157	23603164-23603461	17.280327	13.260962	28.307074	16.992426	8.577297	8.118077	98.33	64.68	28.68
ENSG00000083093.10	PALB2	transcript5962.chr16.nic	NA	chr16	23603167	23626419	-	7	502,149,88,117,162,86,184	0,4696,10836,18194,19801,20841,23068	NA	NA	NA	17.280327	13.260962	28.307074	0.0	3.405822	18.883919	0.0	25.68	66.71
ENSG00000084623.12	EIF3I	ENST00000677378.1	protein_coding	chr1	32222406	32231602	+	11	38,90,88,66,150,128,111,90,74,93,488	0,134,1627,2003,3764,3996,6092,6320,6728,8520,8708	32222406-32222441	32222441-32231193	32231193-32231602	200.309773	224.502229	186.374527	80.557287	89.20483	36.23514	40.22	39.73	19.44
ENSG00000084623.12	EIF3I	ENST00000677711.1	protein_coding	chr1	32222127	32231604	+	11	317,93,88,66,150,128,111,90,74,93,490	0,410,1906,2282,4043,4275,6371,6599,7007,8799,8987	32222127-32222441	32222441-32231193	32231193-32231604	200.309773	224.502229	186.374527	54.092999	39.974935	103.454904	27.0	17.81	55.51
ENSG00000085224.23	ATRX	ENST00000373344.11	protein_coding	chrX	77504879	77786216	-	35	3750,129,96,126,150,195,178,109,107,154,170,89,131,118,176,138,178,147,110,142,240,103,94,177,134,73,3074,68,110,114,128,53,56,113,235	0,15908,16523,17383,18372,52571,53789,69370,84954,88816,94531,94852,95554,111733,113926,115515,128327,128686,129714,131035,147234,149218,151680,158502,159765,171346,176640,180059,183938,188944,191697,192703,193694,212251,281102	77786001-77786216	77508353-77786001	77504879-77508353	28.321829	34.134897	54.167555	11.695735	11.137831	11.480418	41.3	32.63	21.19
ENSG00000085832.17	EPS15	ENST00000371733.8	protein_coding	chr1	51354262	51519266	-	25	2584,185,163,77,67,134,36,91,114,204,198,162,73,86,157,146,90,60,126,66,96,48,90,42,68	0,6908,9603,11690,40118,44769,46655,48172,49156,51642,53872,55272,67523,86084,90626,92697,93783,106828,109410,110998,114210,117427,118596,127010,164936	51519231-51519266	51356702-51519231	51354262-51356702	24.558411	18.394492	22.915708	16.907967	15.211806	22.813129	68.85	82.7	99.55
ENSG00000085832.17	EPS15	ENST00000493793.1	processed_transcript	chr1	51403428	51422104	-	5	104,204,198,162,319	0,2476,4706,6106,18357	NA	NA	NA	24.558411	18.394492	22.915708	7.650444	3.182686	0.102579	31.15	17.3	0.45
ENSG00000085999.13	RAD54L	transcript15509.chr1.nic	NA	chr1	46247748	46278472	+	19	53,10,87,120,61,136,70,289,125,151,127,75,131,111,124,79,180,164,401	0,650,763,2251,10937,12215,12793,12978,13512,19710,22910,24717,24923,25606,25875,26389,26789,30068,30323	NA	NA	NA	17.784772	28.120544	19.021063	1.085756	4.154744	5.435021	6.1	14.77	28.57
ENSG00000089048.15	ESF1	ENST00000617257.2	protein_coding	chr20	13714324	13784919	-	14	843,147,77,88,122,162,148,115,153,101,114,398,680,40	0,3043,4583,14053,19396,45367,52452,55582,57006,58190,60832,61548,68179,70555	13783140-13784919	13714876-13783140	13714324-13714876	35.495494	20.967922	31.630611	30.737904	17.988618	17.948019	86.6	85.79	56.74
ENSG00000089048.15	ESF1	transcript1809.chr20.nic	NA	chr20	13717410	13785345	-	13	104,77,88,122,162,148,115,153,101,114,398,680,466	0,1497,10967,16310,42281,49366,52496,53920,55104,57746,58462,65093,67469	NA	NA	NA	35.495494	20.967922	31.630611	4.069814	0.918589	11.019123	11.47	4.38	34.84
ENSG00000099783.12	HNRNPM	transcript9786.chr19.nnic	NA	chr19	8444983	8489114	+	4	33,771,52,424	0,40651,42040,43707	NA	NA	NA	261.924172	349.104723	295.37382	0.608583	74.931828	71.260525	0.23	21.46	24.13
ENSG00000100106.22	TRIOBP	ENST00000403663.6	protein_coding	chr22	37746232	37774140	+	14	188,57,108,90,110,526,111,148,103,160,114,87,164,358	0,5539,8644,8868,9317,11380,12921,19437,21841,22795,23029,25417,26368,27550	37746232-37746237	37746237-37772759	37772759-37774140	12.045966	35.026095	47.46387	5.569702	24.730299	34.455771	46.24	70.61	72.59
ENSG00000100528.12	CNIH1	ENST00000216416.9	protein_coding	chr14	54423560	54441374	-	5	4281,144,113,69,128	0,6700,8547,12808,17686	54441327-54441374	54427816-54441327	54423560-54427816	41.0345	31.661835	27.503702	21.328495	19.920588	24.660363	51.98	62.92	89.66
ENSG00000100528.12	CNIH1	ENST00000395573.8	protein_coding	chr14	54426935	54441391	-	4	906,113,69,145	0,5172,9433,14311	54441327-54441391	54427816-54441327	54426935-54427816	41.0345	31.661835	27.503702	19.706005	11.741247	2.843339	48.02	37.08	10.34
ENSG00000100813.15	ACIN1	ENST00000338631.10	protein_coding	chr14	23058566	23071561	-	12	908,101,325,108,108,146,142,153,134,43,142,135	0,2517,2731,3601,3849,4362,4869,5538,5788,7399,10909,12860	23071542-23071561	23059150-23071542	23058566-23059150	90.128331	144.942747	110.160204	19.37715	59.091069	54.621684	21.5	40.77	49.58
ENSG00000100888.15	CHD8	ENST00000557727.1	retained_intron	chr14	21385198	21386344	-	1	1146	0	NA	NA	NA	24.700072	28.854469	22.565625	1.930099	4.022384	8.59023	7.81	13.94	38.07
ENSG00000100888.15	CHD8	ENST00000646647.2	protein_coding	chr14	21385198	21456123	-	38	978,117,180,114,303,149,720,209,208,55,76,130,104,90,157,200,197,111,180,168,196,211,256,144,177,244,122,138,84,118,56,69,183,115,386,372,1058,92	0,5748,6264,6634,7308,7907,8277,9078,9713,10099,10618,12624,14403,14782,14952,15214,15676,16204,16758,17137,17818,18254,20010,20522,21657,23113,23505,24652,27714,29102,29739,30375,30526,40929,42670,43765,45602,70833	21431643-21456123	21385615-21431643	21385198-21385615	24.700072	28.854469	22.565625	21.907048	23.749924	13.620319	88.69	82.31	60.36
ENSG00000100982.12	PCIF1	ENST00000616084.1	processed_transcript	chr20	45934732	45937972	+	2	72,555	0,2685	NA	NA	NA	19.934564	26.951042	26.461132	10.745026	5.531412	8.754398	53.9	20.52	33.08
ENSG00000101146.13	RAE1	ENST00000395841.7	protein_coding	chr20	57351254	57379202	+	12	168,97,105,93,87,87,72,108,107,76,195,1190	0,2777,3457,5191,14101,15552,15753,17450,22220,22408,23352,26758	57351254-57354038	57354038-57378096	57378096-57379202	25.525197	35.174165	21.400724	13.002087	13.349749	16.696891	50.94	37.95	78.02
ENSG00000101146.13	RAE1	transcript9231.chr20.nnic	NA	chr20	57351223	57378457	+	13	199,97,105,93,87,87,72,108,107,76,195,88,445	0,2808,3488,5222,14132,15583,15784,17481,22251,22439,23383,24955,26789	NA	NA	NA	25.525197	35.174165	21.400724	12.027006	20.84356	4.030535	47.12	59.26	18.83
ENSG00000101361.17	NOP56	ENST00000467857.1	processed_transcript	chr20	2656948	2658393	+	2	270,465	0,980	NA	NA	NA	591.228206	389.524529	309.337314	32.930552	80.189796	133.561734	5.57	20.59	43.18
ENSG00000101361.17	NOP56	ENST00000492135.5	processed_transcript	chr20	2655945	2658393	+	5	269,149,122,138,465	0,455,828,1135,1983	NA	NA	NA	591.228206	389.524529	309.337314	295.119568	113.168268	31.99038	49.92	29.05	10.34
ENSG00000102030.16	NAA10	ENST00000464845.6	protein_coding	chrX	153929224	153935037	-	8	999,85,45,116,46,59,99,154	0,1538,2846,3091,3314,4718,5152,5659	153934904-153935037	153929989-153934904	153929224-153929989	40.59158	46.433664	77.442315	35.013474	32.237012	47.03178	86.26	69.43	60.73
ENSG00000102030.16	NAA10	ENST00000466877.5	retained_intron	chrX	153929925	153935015	-	7	298,85,361,46,59,99,132	0,837,2145,2613,4017,4451,4958	NA	NA	NA	40.59158	46.433664	77.442315	5.578106	14.196652	30.410535	13.74	30.57	39.27
ENSG00000102316.17	MAGED2	ENST00000375068.6	protein_coding	chrX	54807744	54816015	+	13	58,74,492,309,64,80,95,80,43,63,115,443,135	0,1558,1977,3076,3505,3829,4412,5200,5373,5743,6916,7503,8136	54807744-54809331	54809331-54815679	54815679-54816015	94.980893	167.811305	250.949556	43.550691	86.713569	171.769477	45.85	51.67	68.45
ENSG00000102595.21	UGGT2	ENST00000397618.7	protein_coding	chr13	95984909	96053400	-	10	428,100,101,73,97,175,113,131,83,246	0,1423,5063,11153,14301,28397,38130,38719,46979,68245	96053312-96053400	95985252-96053312	95984909-95985252	19.234696	21.138811	18.543308	6.219859	3.194853	1.387673	32.34	15.11	7.48
ENSG00000102977.17	ACD	ENST00000620338.4	protein_coding	chr16	67657512	67660815	-	12	172,92,377,87,97,152,35,45,77,94,143,694	0,249,473,1042,1207,1415,1716,1862,2024,2189,2390,2609	67660478-67660815	67657608-67660478	67657512-67657608	15.062862	24.780617	20.056036	8.413746	4.418031	6.246107	55.86	17.83	31.14
ENSG00000103363.16	ELOB	ENST00000409906.9	protein_coding	chr16	2771413	2777280	-	4	689,106,135,44	0,4037,5579,5823	2777239-2777280	2771992-2777239	2771413-2771992	479.555369	646.228498	929.390749	140.077642	112.78204	31.696925	29.21	17.45	3.41
ENSG00000103363.16	ELOB	transcript1496.chr16.nnic	NA	chr16	2771940	2777242	-	4	162,106,135,47	0,3510,5052,5255	NA	NA	NA	479.555369	646.228498	929.390749	273.369885	459.875445	816.311467	57.0	71.16	87.83
ENSG00000103769.10	RAB11A	ENST00000261890.7	protein_coding	chr15	65869490	65891989	+	5	135,196,194,81,4289	0,7841,8271,10180,18210	65869490-65869585	65869585-65887837	65887837-65891989	143.68294	151.106815	90.797234	47.122568	43.734198	58.779763	32.8	28.94	64.74
ENSG00000103769.10	RAB11A	ENST00000567671.1	protein_coding	chr15	65870012	65887791	+	5	73,196,194,81,91	0,7319,7749,9658,17688	65870012-65877882	65877882-65887791	NA	143.68294	151.106815	90.797234	96.560372	107.372617	32.017471	67.2	71.06	35.26
ENSG00000104231.11	ZFAND1	ENST00000220669.10	protein_coding	chr8	81701336	81721300	-	8	1529,156,122,92,128,40,43,74	0,1632,12581,13467,13650,15912,16845,19890	81721281-81721300	81702697-81721281	81701336-81702697	35.398399	42.620528	19.642537	10.537143	8.964434	12.627249	29.77	21.03	64.29
ENSG00000104979.9	C19orf53	ENST00000588234.6	protein_coding	chr19	13774455	13778773	+	3	119,56,722	0,196,3596	13774455-13774477	13774477-13778195	13778195-13778773	172.885518	187.995849	405.508608	164.468487	169.167177	250.285099	95.13	89.98	61.72
ENSG00000104979.9	C19orf53	ENST00000593274.1	protein_coding	chr19	13774823	13778462	+	2	80,411	0,3228	13774823-13774879	13774879-13778195	13778195-13778462	172.885518	187.995849	405.508608	3.838458	12.72655	149.199612	2.22	6.77	36.79
ENSG00000105223.20	PLD3	ENST00000356508.9	protein_coding	chr19	40348699	40378483	+	13	25,33,92,75,143,184,121,128,201,140,166,100,498	0,16853,17719,17910,18073,18996,21208,21410,22973,25781,27909,29086,29286	40348699-40366483	40366483-40378170	40378170-40378483	66.44618	305.939742	191.061067	23.192537	160.110288	117.468395	34.9	52.33	61.48
ENSG00000106211.10	HSPB1	ENST00000429938.1	protein_coding	chr7	76303576	76304295	+	3	151,64,312	0,225,407	76303576-76304059	76304059-76304170	76304170-76304295	123.905082	104.382074	263.464701	77.906014	91.141566	68.879914	62.88	87.32	26.14
ENSG00000106211.10	HSPB1	ENST00000675134.1	protein_coding	chr7	76302672	76304292	+	3	404,43,309	0,1129,1311	76302672-76302712	76302712-76304170	76304170-76304292	123.905082	104.382074	263.464701	8.565493	5.448488	71.102302	6.91	5.22	26.99
ENSG00000106588.12	PSMA2	ENST00000223321.9	protein_coding	chr7	42916860	42932174	-	8	830,58,74,82,123,133,77,57	0,917,4997,6464,7814,9675,10522,15257	42932158-42932174	42917576-42932158	42916860-42917576	313.43409	196.941631	218.097312	223.987197	193.165248	216.682264	71.46	98.08	99.35
ENSG00000106588.12	PSMA2	ENST00000445517.1	protein_coding	chr7	42917412	42932185	-	6	278,58,74,82,123,68	0,365,4445,5912,7262,14705	42932158-42932185	42917576-42932158	42917412-42917576	313.43409	196.941631	218.097312	86.500848	2.073742	0.696549	27.6	1.05	0.32
ENSG00000108474.17	PIGL	transcript4700.chr17.nic	NA	chr17	16217199	16326254	+	6	262,100,91,68,1228,455	0,16771,82688,96347,99481,108600	NA	NA	NA	10.429681	20.44759	15.426496	2.442169	8.204168	7.807931	23.42	40.12	50.61
ENSG00000109046.15	WSB1	ENST00000467843.6	retained_intron	chr17	27294092	27313631	+	9	343,169,269,132,101,1529,114,108,1422	0,7695,9274,10687,12689,13651,15968,17416,18117	NA	NA	NA	66.537514	196.442727	142.811539	16.877249	71.612155	79.755422	25.37	36.45	55.85
ENSG00000109046.15	WSB1	ENST00000584354.1	retained_intron	chr17	27294113	27302009	+	2	322,222	0,7674	NA	NA	NA	66.537514	196.442727	142.811539	19.717779	66.489682	3.288035	29.63	33.85	2.3
ENSG00000109180.15	OCIAD1	ENST00000513391.2	protein_coding	chr4	48831341	48861250	+	9	57,63,81,54,48,136,170,153,526	0,1278,2059,11294,17057,18605,20464,25871,29383	48831341-48832624	48832624-48860759	48860759-48861250	150.796152	117.601374	87.252036	85.130195	47.603189	30.204516	56.45	40.48	34.62
ENSG00000109332.20	UBE2D3	ENST00000394803.9	protein_coding	chr4	102795975	102828159	-	8	1485,94,106,78,32,64,152,216	0,3431,5478,6585,13696,13816,30509,31968	102826508-102828159	102797417-102826508	102795975-102797417	189.315891	291.797964	228.313586	68.800748	54.53606	28.401934	36.34	18.69	12.44
ENSG00000109332.20	UBE2D3	transcript9946.chr4.nnic	NA	chr4	102796589	102827252	-	8	871,94,106,78,32,64,152,100	0,2817,4864,5971,13082,13202,29895,30563	NA	NA	NA	189.315891	291.797964	228.313586	0.919334	96.91464	64.59297	0.49	33.21	28.29
ENSG00000109576.14	AADAT	transcript15373.chr4.nnic	NA	chr4	170075270	170089993	-	5	191,75,133,169,370	0,3238,11845,13125,14353	NA	NA	NA	13.002922	31.872439	17.110055	1.640455	8.303611	5.624762	12.62	26.05	32.87
ENSG00000110700.7	RPS13	ENST00000228140.6	protein_coding	chr11	17074388	17077666	-	6	78,67,170,79,49,48	0,708,1065,2779,3040,3230	17077641-17077666	17074410-17077641	17074388-17074410	2383.98284	1829.894818	2043.245975	1126.101998	365.228907	318.574237	47.24	19.96	15.59
ENSG00000110700.7	RPS13	ENST00000526895.5	processed_transcript	chr11	17074388	17077706	-	6	78,101,170,79,45,88	0,708,1065,2779,3040,3230	NA	NA	NA	2383.98284	1829.894818	2043.245975	1205.134111	1433.311164	1680.41442	50.55	78.33	82.24
ENSG00000110768.12	GTF2H1	ENST00000265963.9	protein_coding	chr11	18322566	18367045	+	15	174,169,193,166,94,150,80,128,88,89,118,91,116,93,1263	0,10493,13187,15542,16997,18694,18961,25021,25265,29314,29762,35385,35958,38048,43216	18322566-18333074	18333074-18365866	18365866-18367045	24.490192	17.960203	16.891987	10.795601	8.959031	13.00982	44.08	49.88	77.02
ENSG00000110911.17	SLC11A2	ENST00000262052.9	protein_coding	chr12	50985991	51026384	-	16	2444,154,74,150,120,87,159,156,68,71,107,120,126,149,72,75	0,4803,5607,6198,6818,8552,9637,10825,13182,13353,14321,18796,19319,22484,24703,40318	51010728-51026384	50988327-51010728	50985991-50988327	25.983169	24.026444	33.00921	10.768336	5.021626	3.186416	41.44	20.9	9.65
ENSG00000110911.17	SLC11A2	ENST00000394904.9	protein_coding	chr12	50985991	51028242	-	16	2444,154,74,150,120,87,159,156,68,71,107,120,126,149,72,66	0,4803,5607,6198,6818,8552,9637,10825,13182,13353,14321,18796,19319,22484,24703,42185	51028225-51028242	50988327-51028225	50985991-50988327	25.983169	24.026444	33.00921	2.385603	1.691497	10.285494	9.18	7.04	31.16
ENSG00000111196.10	MAGOHB	ENST00000320756.7	protein_coding	chr12	10604192	10613609	-	5	2182,83,111,59,171	0,3661,5638,6429,9246	10613532-10613609	10606277-10613532	10604192-10606277	39.938499	42.744715	37.07676	24.648057	19.03487	9.821327	61.72	44.53	26.49
ENSG00000113387.12	SUB1	ENST00000265073.9	protein_coding	chr5	32585556	32604079	+	5	69,73,123,109,3075	0,2955,6006,13404,15448	32585556-32588512	32588512-32601081	32601081-32604079	389.281051	251.688258	58.220323	65.39833	39.017678	55.172563	16.8	15.5	94.77
ENSG00000113387.12	SUB1	ENST00000502897.5	protein_coding	chr5	32585587	32601150	+	6	38,73,73,123,109,146	0,841,2924,5975,13373,15417	32585587-32588512	32588512-32601081	32601081-32601150	389.281051	251.688258	58.220323	243.770477	73.53481	0.074923	62.62	29.22	0.13
ENSG00000113845.10	TIMMDC1	ENST00000486418.5	nonsense_mediated_decay	chr3	119498566	119517315	+	3	361,79,111	0,15074,18638	119498566-119498733	119498733-119513659	119513659-119517315	133.483151	129.156896	112.755908	16.334755	39.427796	39.990877	12.24	30.53	35.47
ENSG00000115129.14	TP53I3	transcript2357.chr2.nic	NA	chr2	24080745	24084834	-	4	286,268,143,104	0,2139,3443,3985	NA	NA	NA	33.908029	57.774509	41.145886	4.013236	15.405786	15.931365	11.84	26.67	38.72
ENSG00000115204.15	MPV17	ENST00000380044.6	protein_coding	chr2	27309491	27323097	-	8	490,53,33,96,93,116,75,46	0,2407,2722,3002,3188,3502,12956,13560	27322517-27323097	27309914-27322517	27309491-27309914	40.904585	51.506263	49.3893	32.141824	33.612897	27.51526	78.58	65.26	55.71
ENSG00000115486.13	GGCX	ENST00000496962.2	protein_coding	chr2	85558724	85561520	-	3	351,171,135	0,2090,2661	85561428-85561520	85558893-85561428	85558724-85558893	18.020058	22.681755	31.065027	12.149479	11.438935	13.187048	67.42	50.43	42.45
ENSG00000115685.15	PPP1R7	ENST00000406106.7	protein_coding	chr2	241150479	241167174	+	9	68,129,56,66,131,163,117,105,130	0,2996,7327,8004,8733,9852,12805,15857,16565	241150479-241150495	241150495-241167065	241167065-241167174	57.100258	57.772607	72.351773	29.842059	19.12348	23.34225	52.26	33.1	32.26
ENSG00000116670.15	MAD2L2	ENST00000376692.9	protein_coding	chr1	11674479	11681148	-	9	337,93,74,95,101,72,119,52,110	0,602,1178,1566,2368,3063,5873,6082,6559	11680601-11681148	11674777-11680601	11674479-11674777	208.973299	159.963027	116.098776	108.583202	97.012479	93.244065	51.96	60.65	80.31
ENSG00000116670.15	MAD2L2	transcript3332.chr1.nnic	NA	chr1	11674479	11691868	-	9	337,93,74,95,101,72,119,52,117	0,602,1178,1566,2368,3063,5873,6082,17272	NA	NA	NA	208.973299	159.963027	116.098776	63.739456	33.831467	10.657245	30.5	21.15	9.18
ENSG00000117632.23	STMN1	ENST00000374291.5	protein_coding	chr1	25900740	25905128	-	5	347,192,173,75,80	0,750,2900,3923,4308	25904676-25905128	25901018-25904676	25900740-25901018	943.339078	1292.109548	1245.898076	651.834838	807.684621	365.098213	69.1	62.51	29.3
ENSG00000117632.23	STMN1	ENST00000455785.7	protein_coding	chr1	25900115	25906419	-	5	972,192,173,75,31	0,1375,3525,4548,6273	25904676-25906419	25901018-25904676	25900115-25901018	943.339078	1292.109548	1245.898076	265.984493	441.297641	827.435846	28.2	34.15	66.41
ENSG00000119335.18	SET	ENST00000322030.13	protein_coding	chr9	128689221	128696396	+	8	434,58,143,104,114,171,147,1756	0,1948,2636,3440,3646,4416,4674,5419	128689221-128689582	128689582-128694661	128694661-128696396	767.735652	511.37711	374.546971	229.885721	322.601024	195.488778	29.94	63.08	52.19
ENSG00000119335.18	SET	ENST00000686840.1	protein_coding	chr9	128683423	128696385	+	9	23,228,58,143,104,114,171,147,1745	0,356,7746,8434,9238,9444,10214,10472,11217	128683423-128683895	128683895-128694661	128694661-128696385	767.735652	511.37711	374.546971	530.41428	172.587295	173.365688	69.09	33.75	46.29
ENSG00000119640.9	ACYP1	ENST00000357971.7	protein_coding	chr14	75053242	75064015	-	4	417,79,92,62	0,8441,10227,10711	75063553-75064015	75053657-75063553	75053242-75053657	12.697589	30.229713	13.836215	3.442098	2.704074	0.822809	27.11	8.95	5.95
ENSG00000119640.9	ACYP1	ENST00000555694.5	protein_coding	chr14	75053242	75064027	-	3	417,92,56	0,10227,10729	75063553-75064027	75053446-75063553	75053242-75053446	12.697589	30.229713	13.836215	5.059253	19.009418	10.063084	39.84	62.88	72.73
ENSG00000119725.21	ZNF410	ENST00000324593.10	protein_coding	chr14	73886804	73932278	+	11	111,182,136,219,192,151,182,90,126,128,776	0,5222,6992,9511,11266,17155,18097,22536,34175,36590,44698	73886804-73892175	73892175-73931538	73931538-73932278	12.564487	22.952268	22.661704	7.715536	11.702554	8.630317	61.41	50.99	38.08
ENSG00000119725.21	ZNF410	ENST00000555044.6	protein_coding	chr14	73886858	73932521	+	12	57,182,136,219,192,151,182,90,126,141,128,1019	0,5168,6938,9457,11212,17101,18043,22482,34121,35207,36536,44644	73886858-73892175	73892175-73931538	73931538-73932521	12.564487	22.952268	22.661704	0.865281	4.783508	6.542774	6.89	20.84	28.87
ENSG00000121390.19	PSPC1	ENST00000471658.5	nonsense_mediated_decay	chr13	19674755	19782917	-	8	229,100,106,85,197,96,302,532	0,2968,55483,66809,76515,84567,97486,107630	19782757-19782917	19677802-19782757	19674755-19677802	92.186395	93.065111	108.091143	14.239921	32.878478	51.339064	15.45	35.33	47.5
ENSG00000121680.16	PEX16	ENST00000378750.10	protein_coding	chr11	45909662	45917877	-	11	650,65,120,73,153,81,101,134,77,36,178	0,1235,4156,4468,4653,4941,5805,6040,6564,7795,8037	45917811-45917877	45910256-45917811	45909662-45910256	11.775665	14.678586	15.272447	7.359676	9.87375	13.567434	62.5	67.27	88.84
ENSG00000121680.16	PEX16	ENST00000532681.5	protein_coding	chr11	45910204	45918812	-	11	108,65,120,73,153,81,101,134,77,36,691	0,693,3614,3926,4111,4399,5263,5498,6022,7253,7917	45915776-45918812	45910256-45915776	45910204-45910256	11.775665	14.678586	15.272447	4.415988	4.652292	1.145167	37.5	31.69	7.5
ENSG00000122378.14	PRXL2A	ENST00000372185.5	protein_coding	chr10	80408493	80432997	+	6	150,163,92,141,165,1012	0,11989,13923,17372,18838,23492	80408493-80420500	80420500-80432096	80432096-80432997	36.901902	144.113266	59.56021	24.347407	57.814064	26.985065	65.98	40.12	45.31
ENSG00000122378.14	PRXL2A	ENST00000372187.9	protein_coding	chr10	80413818	80432996	+	6	58,180,92,141,165,1011	0,6647,8598,12047,13513,18167	80413818-80420467	80420467-80432096	80432096-80432996	36.901902	144.113266	59.56021	8.334903	72.178504	25.411871	22.59	50.08	42.67
ENSG00000123815.13	COQ8B	ENST00000594720.6	protein_coding	chr19	40691513	40716896	-	15	860,87,66,108,142,94,82,141,86,123,78,67,120,105,35	0,1437,4475,8553,8796,11086,12027,12201,13582,13811,18545,22553,22764,23017,25348	40714632-40716896	40692037-40714632	40691513-40692037	15.383512	28.388312	17.523181	2.246539	6.982355	6.790384	14.6	24.6	38.75
ENSG00000124006.15	OBSL1	ENST00000373873.8	protein_coding	chr2	219561721	219571289	-	9	287,273,273,273,297,303,252,270,1069	0,680,1633,3520,5108,5551,5996,6333,8499	219571232-219571289	219561886-219571232	219561721-219561886	40.9391	31.004031	73.401705	22.836914	19.264533	58.050827	55.78	62.14	79.09
ENSG00000124006.15	OBSL1	ENST00000462534.5	retained_intron	chr2	219550728	219552389	-	3	114,270,278	0,800,1383	NA	NA	NA	40.9391	31.004031	73.401705	12.066197	2.76331	4.52101	29.47	8.91	6.16
ENSG00000128272.18	ATF4	ENST00000337304.2	protein_coding	chr22	39520563	39522683	+	2	1108,911	0,1209	39520563-39521445	39521445-39522599	39522599-39522683	401.894506	456.238805	348.551804	1e-06	69.569812	97.90955	0.0	15.25	28.09
ENSG00000128272.18	ATF4	ENST00000404241.6	protein_coding	chr22	39519694	39522683	+	4	107,574,318,911	0,483,1659,2078	39519694-39521445	39521445-39522599	39522599-39522683	401.894506	456.238805	348.551804	401.08072	363.220877	247.886345	99.8	79.61	71.12
ENSG00000128626.12	MRPS12	ENST00000308018.9	protein_coding	chr19	38930943	38933168	+	3	55,68,836	0,332,1389	38930943-38931294	38931294-38932697	38932697-38933168	100.020036	63.326556	90.785614	34.858527	39.541212	53.488935	34.85	62.44	58.92
ENSG00000128626.12	MRPS12	ENST00000402029.3	protein_coding	chr19	38930998	38933020	+	3	173,68,688	0,277,1334	38930998-38931294	38931294-38932697	38932697-38933020	100.020036	63.326556	90.785614	60.772183	21.756972	32.367003	60.76	34.36	35.65
ENSG00000128951.14	DUT	ENST00000559416.5	protein_coding	chr15	48331094	48342137	+	7	97,139,92,45,75,71,116	0,1173,3322,4951,10194,10420,10927	48331094-48331166	48331166-48342075	48342075-48342137	182.868993	92.956892	59.948234	65.153444	9.062506	3.968842	35.63	9.75	6.62
ENSG00000129158.11	SERGEF	ENST00000265965.10	protein_coding	chr11	17788047	18013047	-	11	366,37,167,159,63,114,61,95,156,136,97	0,90160,171422,200549,204883,207748,212449,216393,218543,219893,224903	18013010-18013047	17788087-18013010	17788047-17788087	13.403467	17.23899	10.145	4.604737	4.077031	5.961216	34.35	23.65	58.76
ENSG00000130511.16	SSBP4	ENST00000599699.2	protein_coding	chr19	18433274	18434562	+	3	339,108,346	0,435,942	18433274-18433535	18433535-18434243	18434243-18434562	22.74182	14.982453	42.429374	7.975648	7.573064	6.250078	35.07	50.55	14.73
ENSG00000130724.10	CHMP2A	ENST00000312547.7	protein_coding	chr19	58551565	58555105	-	6	211,62,131,180,192,118	0,340,489,693,2479,3422	58554212-58555105	58551651-58554212	58551565-58551651	99.968116	120.267703	156.765832	44.273738	47.632862	113.083472	44.29	39.61	72.14
ENSG00000130724.10	CHMP2A	ENST00000601220.5	protein_coding	chr19	58551565	58554973	-	6	211,62,131,180,192,109	0,340,489,693,2479,3299	58554212-58554973	58551651-58554212	58551565-58551651	99.968116	120.267703	156.765832	48.134139	68.860339	37.895459	48.15	57.26	24.17
ENSG00000130810.20	PPAN	ENST00000393793.5	protein_coding	chr19	10106418	10111254	+	11	253,102,51,171,77,108,124,79,130,170,310	0,1086,1385,1545,3212,3494,3704,3905,4066,4278,4526	10106418-10106641	10106641-10111162	10111162-10111254	28.22272	32.984822	27.368152	8.814987	18.248435	15.091969	31.23	55.32	55.14
ENSG00000130985.17	UBA1	ENST00000335972.11	protein_coding	chrX	47193828	47215128	+	26	196,117,59,169,135,107,91,133,98,147,177,105,81,156,166,197,65,196,75,190,89,93,192,102,101,335	0,4974,5219,5380,5651,7065,7447,7649,8327,8529,8809,9114,9305,9712,12119,12419,15794,16099,17013,17207,18595,18942,19161,20498,20708,20965	47193828-47194024	47198802-47214926	47214926-47215128	105.402752	207.165833	118.665361	52.803088	179.44322	97.134459	50.1	86.62	81.86
ENSG00000130985.17	UBA1	ENST00000377351.8	protein_coding	chrX	47190860	47215128	+	26	90,117,59,169,135,107,91,133,98,147,177,105,81,156,166,197,65,196,75,190,89,93,192,102,101,335	0,7942,8187,8348,8619,10033,10415,10617,11295,11497,11777,12082,12273,12680,15087,15387,18762,19067,19981,20175,21563,21910,22129,23466,23676,23933	47190860-47190950	47198802-47214926	47214926-47215128	105.402752	207.165833	118.665361	52.599664	27.722613	21.530902	49.9	13.38	18.14
ENSG00000131966.14	ACTR10	ENST00000254286.9	protein_coding	chr14	58200148	58235636	+	13	146,73,83,109,108,68,80,36,80,74,82,202,1267	0,2706,7787,8850,11143,13482,15056,19545,23473,23634,30250,31917,34221	58200148-58200217	58200217-58234548	58234548-58235636	28.069803	41.591688	48.11264	10.346442	11.512709	32.947149	36.86	27.68	68.48
ENSG00000133027.18	PEMT	ENST00000255389.10	protein_coding	chr17	17505562	17591708	-	7	286,75,112,146,116,108,178	0,664,3871,6946,16717,71357,85968	17591626-17591708	17505793-17591626	17505562-17505793	35.215636	39.014541	260.910935	31.524963	33.826858	91.310005	89.52	86.7	35.0
ENSG00000133027.18	PEMT	transcript5464.chr17.nnic	NA	chr17	17505562	17592175	-	7	286,75,112,146,116,108,209	0,664,3871,6946,16717,71357,86404	NA	NA	NA	35.215636	39.014541	260.910935	0.207069	0.1265	104.089821	0.59	0.32	39.89
ENSG00000133895.18	MEN1	ENST00000315422.9	protein_coding	chr11	64803513	64810551	-	10	1303,165,136,137,88,41,129,209,468,284	0,1520,2121,2718,3497,3665,4038,4377,6151,6754	64810109-64810551	64804336-64810109	64803513-64804336	20.489548	30.962571	23.444273	6.091595	11.307382	13.785505	29.73	36.52	58.8
ENSG00000133895.18	MEN1	ENST00000450708.7	protein_coding	chr11	64803515	64810551	-	10	1301,165,136,137,88,41,129,209,468,38	0,1518,2119,2716,3495,3663,4036,4375,6149,6998	64810109-64810551	64804336-64810109	64803515-64804336	20.489548	30.962571	23.444273	14.397953	19.655189	9.658768	70.27	63.48	41.2
ENSG00000134690.11	CDCA8	ENST00000373055.6	protein_coding	chr1	37692515	37709719	+	10	269,129,41,73,86,65,96,127,87,1398	0,389,3394,6389,7920,9238,10736,12925,14462,15806	37692515-37692690	37692690-37708363	37708363-37709719	36.407468	52.384825	40.940059	13.865649	32.137717	28.571472	38.08	61.35	69.79
ENSG00000135052.16	GOLM1	ENST00000388711.7	protein_coding	chr9	86026146	86100149	-	10	1747,114,258,160,130,103,55,180,150,125	0,7135,9221,10201,14592,20323,26390,51265,53045,73878	86079320-86100149	86027819-86079320	86026146-86027819	81.886761	143.941222	37.45981	10.932581	18.280037	14.757494	13.35	12.7	39.4
ENSG00000135052.16	GOLM1	ENST00000388712.7	protein_coding	chr9	86026145	86099558	-	10	1748,114,258,160,130,103,55,180,150,148	0,7136,9222,10202,14593,20324,26391,51266,53046,73265	86079320-86099558	86027819-86079320	86026145-86027819	81.886761	143.941222	37.45981	50.944671	110.375624	12.044621	62.21	76.68	32.15
ENSG00000136098.17	NEK3	ENST00000610828.5	protein_coding	chr13	52132646	52159597	-	16	580,127,135,144,103,50,73,201,55,87,68,84,98,94,174,55	0,1042,3082,3469,4153,8373,11268,12044,15768,18499,18678,19962,21248,21433,23428,26896	52156191-52159597	52133144-52156191	52132646-52133144	17.243697	21.547549	46.278853	8.135053	6.906379	9.876011	47.18	32.05	21.34
ENSG00000136273.13	HUS1	ENST00000432325.5	protein_coding	chr7	47965165	47979553	-	8	273,120,100,75,108,177,128,144	0,2640,4053,10447,11564,13251,13523,14244	47978805-47979553	47965358-47978805	47965165-47965358	17.816051	14.442972	30.920909	7.598303	4.645386	5.797254	42.65	32.16	18.75
ENSG00000136273.13	HUS1	transcript7350.chr7.nic	NA	chr7	47963287	47979668	-	9	1345,139,120,100,75,108,177,128,201	0,2012,4518,5931,12325,13442,15129,15401,16180	NA	NA	NA	17.816051	14.442972	30.920909	5.584529	5.528576	17.673915	31.35	38.28	57.16
ENSG00000136770.11	DNAJC1	ENST00000376980.8	protein_coding	chr10	21756547	22003730	-	12	208,449,49,120,158,91,94,98,166,47,102,518	0,2622,9713,49432,125734,147974,162231,163284,164250,171958,172492,246665	22003434-22003730	21756689-22003434	21756547-21756689	16.934551	29.196028	34.455984	8.825923	13.556414	2.359998	52.12	46.43	6.85
ENSG00000136770.11	DNAJC1	transcript2506.chr10.nnic	NA	chr10	21756547	21807159	-	5	208,449,49,120,44	0,2622,9713,49432,50568	NA	NA	NA	16.934551	29.196028	34.455984	5.008271	10.365563	18.273358	29.57	35.5	53.03
ENSG00000139531.13	SUOX	ENST00000266971.8	protein_coding	chr12	55997275	56005525	+	5	64,109,60,178,1908	0,339,4936,5267,6342	55997275-56002221	56002221-56005024	56005024-56005525	12.919913	20.45858	11.882291	8.121152	13.897866	9.950783	62.86	67.93	83.74
ENSG00000139531.13	SUOX	ENST00000356124.8	protein_coding	chr12	55997179	56005525	+	4	160,60,178,1908	0,5032,5363,6438	55997179-56002221	56002221-56005024	56005024-56005525	12.919913	20.45858	11.882291	3.24882	1.692827	0.313419	25.15	8.27	2.64
ENSG00000139579.13	NABP2	ENST00000267023.9	protein_coding	chr12	56224341	56229854	+	7	100,102,139,72,82,64,841	0,492,1031,1282,1837,2014,4672	56224341-56224856	56224856-56229210	56229210-56229854	41.75762	29.643428	13.958787	22.538024	18.244298	10.42247	53.97	61.55	74.67
ENSG00000140391.15	TSPAN3	ENST00000561277.5	protein_coding	chr15	77046059	77071122	-	7	868,84,153,102,75,192,118	0,6325,6717,8118,9729,10004,24945	77052429-77071122	77046837-77052429	77046059-77046837	123.428234	290.425574	45.5485	59.615673	147.612126	11.785663	48.3	50.83	25.87
ENSG00000141759.15	TXNL4A	ENST00000592957.1	protein_coding	chr18	79973512	80033891	-	4	344,104,57,41	0,4085,57008,60338	79977641-80033891	79973687-79977641	79973512-79973687	144.316991	170.728218	137.360177	31.821664	26.874073	2.204667	22.05	15.74	1.61
ENSG00000142252.11	GEMIN7	ENST00000591607.1	protein_coding	chr19	45079194	45090869	+	2	85,763	0,10912	45079194-45090114	45090114-45090507	45090507-45090869	48.095566	52.277905	58.214242	17.016493	5.75207	3.149607	35.38	11.0	5.41
ENSG00000142541.18	RPL13A	ENST00000467825.2	protein_coding	chr19	49487633	49491843	+	8	11,73,66,126,86,60,123,115	0,2216,2598,2841,3145,3406,3791,4095	NA	49487633-49491812	49491812-49491843	883.308545	572.916727	861.911327	7.376319	313.260651	444.232112	0.84	54.68	51.54
ENSG00000142541.18	RPL13A	ENST00000479992.5	retained_intron	chr19	49487614	49491861	+	7	30,73,345,86,60,123,133	0,2235,2617,3164,3425,3810,4114	NA	NA	NA	883.308545	572.916727	861.911327	523.080186	102.634583	156.28235	59.22	17.91	18.13
ENSG00000143198.13	MGST3	ENST00000367885.5	protein_coding	chr1	165631239	165655620	+	7	54,44,124,74,58,73,253	0,991,18601,19774,20738,23039,24128	165631239-165632239	165632239-165655501	165655501-165655620	158.784312	138.05022	162.457022	80.899324	95.249915	23.126551	50.95	69.0	14.24
ENSG00000143198.13	MGST3	ENST00000367889.8	protein_coding	chr1	165631233	165656136	+	6	60,124,74,58,73,769	0,18607,19780,20744,23045,24134	165631233-165649847	165649847-165655501	165655501-165656136	158.784312	138.05022	162.457022	59.186553	32.657351	125.755255	37.27	23.66	77.41
ENSG00000144040.13	SFXN5	ENST00000272433.7	protein_coding	chr2	72942035	73071712	-	14	3064,118,86,116,91,66,57,54,26,55,27,78,69,109	0,19095,26412,29534,46222,56913,58395,59489,78203,80486,81152,98818,116492,129568	73071705-73071712	72945024-73071705	72942035-72945024	13.81179	10.638067	11.36977	8.196343	8.105324	9.110619	59.34	76.19	80.13
ENSG00000144560.16	VGLL4	ENST00000430365.7	protein_coding	chr3	11556068	11643915	-	5	2759,124,223,190,479	0,3263,8728,45764,87368	11643518-11643915	11558558-11643518	11556068-11558558	14.142596	36.18729	20.719129	10.527181	20.435922	19.875244	74.44	56.47	95.93
ENSG00000145817.17	YIPF5	ENST00000274496.10	protein_coding	chr5	144158161	144170659	-	6	2398,182,146,173,120,125	0,4056,5949,7270,11684,12373	144169955-144170659	144160399-144169955	144158161-144160399	22.18272	31.717889	22.913535	12.236715	15.333791	18.213071	55.16	48.34	79.49
ENSG00000146540.15	C7orf50	ENST00000357429.10	protein_coding	chr7	996985	1138257	-	5	819,82,194,130,69	0,3484,12964,130271,141203	1127385-1138257	997627-1127385	996985-997627	57.40797	153.110883	99.094349	51.352976	71.189039	57.3195	89.45	46.5	57.84
ENSG00000146540.15	C7orf50	ENST00000412051.5	protein_coding	chr7	997015	1028339	-	4	789,82,194,82	0,3454,12934,31242	NA	997627-1028339	997015-997627	57.40797	153.110883	99.094349	1.015662	69.159961	31.144987	1.77	45.17	31.43
ENSG00000147202.19	DIAPH2	ENST00000373049.8	protein_coding	chrX	96684711	97469835	+	27	479,33,177,105,140,75,70,137,109,111,119,117,119,65,105,321,115,102,95,102,240,130,125,165,136,96,142	0,51046,53874,73442,196867,227616,227771,231726,233797,246021,252521,254554,257306,260815,264223,273116,280381,388229,390455,414982,430014,456953,563003,663404,699197,744938,784982	96684711-96685058	96685058-97469740	97469740-97469835	108.951943	4.690606	25.069229	2.081126	3.891574	14.003959	1.91	82.97	55.86
ENSG00000147202.19	DIAPH2	transcript8330.chrX.nnic	NA	chrX	97310445	97469835	+	5	213,200,136,96,142	0,37635,73463,119204,159248	NA	NA	NA	108.951943	4.690606	25.069229	66.154514	0.598066	8.156953	60.72	12.75	32.54
ENSG00000147403.18	RPL10	ENST00000458500.5	protein_coding	chrX	154398377	154400917	+	6	17,46,59,108,139,216	0,119,960,1109,1425,2324	154398377-154398519	154398519-154400917	NA	2279.558454	1419.170797	1828.595281	924.288635	772.367848	1177.927246	40.55	54.42	64.42
ENSG00000147403.18	RPL10	ENST00000467168.5	retained_intron	chrX	154398496	154400913	+	5	46,59,108,139,450	0,841,990,1306,1967	NA	NA	NA	2279.558454	1419.170797	1828.595281	1221.201967	458.780274	531.367495	53.57	32.33	29.06
ENSG00000148180.21	GSN	ENST00000373818.8	protein_coding	chr9	121299792	121332842	+	17	213,205,155,162,150,90,133,89,216,134,91,171,175,125,78,61,409	0,2170,3118,10891,12546,14141,17293,18613,18872,21475,24761,26719,27515,29098,29445,31595,32641	121299792-121299861	121299861-121332600	121332600-121332842	12.931641	89.477798	315.655375	0.210307	44.812171	259.259328	1.63	50.08	82.13
ENSG00000148180.21	GSN	ENST00000432226.7	protein_coding	chr9	121268161	121332842	+	18	58,93,205,155,162,150,90,133,89,216,134,91,171,175,125,78,61,409	0,13308,33801,34749,42522,44177,45772,48924,50244,50503,53106,56392,58350,59146,60729,61076,63226,64272	121268161-121301971	121301971-121332600	121332600-121332842	12.931641	89.477798	315.655375	12.721334	44.665627	56.396047	98.37	49.92	17.87
ENSG00000151366.13	NDUFC2	ENST00000281031.5	protein_coding	chr11	78068296	78079862	-	3	1740,144,284	0,4701,11282	78079744-78079862	78069989-78079744	78068296-78069989	212.103314	394.040986	265.791298	54.324441	65.243985	154.081487	25.61	16.56	57.97
ENSG00000151366.13	NDUFC2	ENST00000528164.1	protein_coding	chr11	78072863	78079861	-	2	278,283	0,6715	78079744-78079861	78072986-78079744	78072863-78072986	212.103314	394.040986	265.791298	156.765396	305.965906	106.88631	73.91	77.65	40.21
ENSG00000153046.18	CDYL	ENST00000397588.8	protein_coding	chr6	4776403	4955544	+	7	404,667,257,173,211,144,1647	0,115309,159111,161161,167142,175862,177494	4776403-4776783	4776783-4954053	4954053-4955544	55.655592	15.033311	21.022644	0.449251	15.033271	9.100024	0.81	100.0	43.29
ENSG00000153046.18	CDYL	ENST00000483019.1	processed_transcript	chr6	4773040	4892347	+	2	138,635	0,118672	NA	NA	NA	55.655592	15.033311	21.022644	16.758281	0.0	0.025908	30.11	0.0	0.12
ENSG00000155329.12	ZCCHC10	ENST00000324170.7	protein_coding	chr5	132996984	133026604	-	4	1866,42,162,108	0,3147,9774,29512	133026537-133026604	132998585-133026537	132996984-132998585	30.220907	19.332529	28.958817	17.226082	10.831284	10.289578	57.0	56.03	35.53
ENSG00000155329.12	ZCCHC10	ENST00000504170.2	protein_coding	chr5	133019037	133026589	-	3	166,66,93	0,3803,7459	133026537-133026589	133019094-133026537	133019037-133019094	30.220907	19.332529	28.958817	6.522368	5.402094	12.196811	21.58	27.94	42.12
ENSG00000155508.14	CNOT8	ENST00000285896.11	protein_coding	chr5	154858626	154876792	+	7	142,189,194,162,145,111,1503	0,4580,6565,12034,13103,13914,16663	154858626-154863278	154863278-154875436	154875436-154876792	42.354977	29.926015	34.9082	16.315552	19.141862	23.50672	38.52	63.96	67.34
ENSG00000155508.14	CNOT8	ENST00000517876.5	protein_coding	chr5	154858251	154876792	+	8	274,130,189,194,162,145,111,1503	0,387,4955,6940,12409,13478,14289,17038	154858251-154863278	154863278-154875436	154875436-154876792	42.354977	29.926015	34.9082	17.736453	5.961086	5.179914	41.88	19.92	14.84
ENSG00000156110.15	ADK	ENST00000673027.1	protein_coding	chr10	74176762	74708539	+	10	124,75,79,173,109,171,36,115,87,219	0,24001,137904,217378,221708,348493,412519,423616,493420,531558	74176762-74176872	74176872-74708442	74708442-74708539	24.33034	30.106647	12.582751	6.080309	1.274308	1e-06	24.99	4.23	0.0
ENSG00000157349.17	DDX19B	ENST00000563206.5	protein_coding	chr16	70294776	70333823	+	12	141,49,54,136,93,103,115,178,238,163,192,303	0,17832,20125,21192,22719,29808,30797,34515,35054,36945,38191,38744	70294776-70294845	70294845-70333579	70333579-70333823	34.766533	44.671368	27.256527	10.429959	4.319611	1.595745	30.0	9.67	5.85
ENSG00000160200.18	CBS	ENST00000398165.8	protein_coding	chr21	43053190	43075835	-	17	793,85,109,135,78,106,85,126,92,70,135,80,135,107,217,76,66	0,3612,4954,5643,6035,7250,9120,9762,10709,12012,12196,12425,13052,15318,18794,20075,22579	43072193-43075835	43053882-43072193	43053190-43053882	182.871332	179.533346	79.820132	69.538318	142.713157	60.910388	38.03	79.49	76.31
ENSG00000160336.17	ZNF761	ENST00000684525.1	protein_coding	chr19	53431983	53458261	+	5	45,111,88,127,3612	0,14243,15212,17528,22666	53431983-53447268	53447268-53456745	53456745-53458261	18.27043	30.626683	17.12405	9.659127	3.350525	5.020536	52.87	10.94	29.32
ENSG00000160972.10	PPP1R16A	ENST00000435887.2	protein_coding	chr8	144477981	144502121	+	12	146,179,993,71,146,104,125,126,76,130,166,602	0,12052,18479,20788,20934,22114,22285,22505,22704,22860,23147,23538	144477981-144497194	144497194-144501900	144501900-144502121	12.499684	25.201069	19.807837	5.124661	21.623353	13.102713	41.0	85.8	66.15
ENSG00000160972.10	PPP1R16A	ENST00000528430.2	retained_intron	chr8	144501088	144502120	+	2	206,601	0,431	NA	NA	NA	12.499684	25.201069	19.807837	6.163446	0.995658	4.627029	49.31	3.95	23.36
ENSG00000161526.15	SAP30BP	ENST00000578756.5	retained_intron	chr17	75703769	75706757	+	4	90,59,85,418	0,986,2238,2570	NA	NA	NA	36.550594	76.172327	67.654073	0.704978	27.263263	18.581076	1.93	35.79	27.46
ENSG00000161526.15	SAP30BP	ENST00000584667.6	protein_coding	chr17	75667337	75708059	+	11	141,110,48,43,89,92,61,52,59,85,1720	0,1178,4478,26102,32445,35142,35973,36470,37418,38670,39002	75667337-75667372	75667372-75706518	75706518-75708059	36.550594	76.172327	67.654073	32.179128	35.850839	39.180874	88.04	47.07	57.91
ENSG00000162236.13	STX5	ENST00000377897.8	protein_coding	chr11	62806896	62832041	-	11	770,122,107,82,57,117,71,56,71,244,88	0,17269,17562,18139,18386,18526,20258,20446,20664,24122,25057	62831243-62832041	62807611-62831243	62806896-62807611	17.609754	37.751681	28.47968	6.42042	19.060181	16.400792	36.46	50.49	57.59
ENSG00000163584.18	RPL22L1	ENST00000463836.1	protein_coding	chr3	170866267	170870195	-	4	257,122,90,37	0,1745,2030,3891	170870167-170870195	170866382-170870167	170866267-170866382	668.591241	117.294583	98.032427	553.395175	84.723209	58.02637	82.77	72.23	59.19
ENSG00000163697.17	APBB2	ENST00000502841.5	protein_coding	chr4	40815332	40857155	-	7	927,180,116,84,88,115,171	0,6538,8311,10554,11799,15130,41652	40827216-40857155	40816094-40827216	40815332-40816094	29.299357	47.051535	69.124393	15.117362	21.088154	5.872604	51.6	44.82	8.5
ENSG00000163697.17	APBB2	transcript4247.chr4.nnic	NA	chr4	41014212	41051104	-	3	186,69,192	0,19023,36700	NA	NA	NA	29.299357	47.051535	69.124393	0.0	0.506011	17.268722	0.0	1.08	24.98
ENSG00000163870.16	TPRA1	transcript15668.chr3.nic	NA	chr3	127573068	127591083	-	11	720,81,103,61,111,80,73,87,133,142,201	0,2116,2334,2680,2871,3548,3752,3921,6671,6953,17814	NA	NA	NA	13.021775	25.972052	18.110897	5.267912	21.888001	13.979728	40.45	84.28	77.19
ENSG00000163923.10	RPL39L	ENST00000296277.9	protein_coding	chr3	187120947	187139496	-	3	381,64,284	0,7051,18265	187121300-187139496	187121147-187121300	187120947-187121147	117.356281	66.356311	60.722399	39.568446	65.21297	57.699538	33.72	98.28	95.02
ENSG00000163923.10	RPL39L	ENST00000433055.1	protein_coding	chr3	187120947	187180908	-	4	381,64,60,244	0,7051,52668,59717	187121300-187180908	187121147-187121300	187120947-187121147	117.356281	66.356311	60.722399	40.021135	0.0	0.050636	34.1	0.0	0.08
ENSG00000163923.10	RPL39L	transcript22905.chr3.nnic	NA	chr3	187171578	187181067	-	3	127,60,403	0,2037,9086	NA	NA	NA	117.356281	66.356311	60.722399	35.908006	0.0	0.318385	30.6	0.0	0.52
ENSG00000164054.17	SHISA5	ENST00000296444.7	protein_coding	chr3	48467875	48504174	-	6	1311,213,116,81,157,156	0,1485,1852,11301,33261,36143	48504094-48504174	48469109-48504094	48467875-48469109	97.373724	111.349397	126.920356	12.603205	34.464564	41.982421	12.94	30.95	33.08
ENSG00000164054.17	SHISA5	ENST00000426002.5	protein_coding	chr3	48467875	48473208	-	4	1311,213,116,199	0,1485,1852,5134	48473014-48473208	48469109-48473014	48467875-48469109	97.373724	111.349397	126.920356	76.646318	69.564192	74.01232	78.71	62.47	58.31
ENSG00000164167.12	LSM6	ENST00000502781.5	protein_coding	chr4	146175728	146190046	+	4	709,104,114,425	0,7183,11545,13893	146175728-146182921	146182921-146189653	146189653-146190046	29.570042	125.324365	73.947215	25.128072	18.118292	12.238702	84.98	14.46	16.55
ENSG00000164167.12	LSM6	ENST00000649747.1	protein_coding	chr4	146175727	146189767	+	4	84,110,114,146	0,7178,11546,13894	146175727-146182921	146182921-146189653	146189653-146189767	29.570042	125.324365	73.947215	4.44197	107.206073	61.708513	15.02	85.54	83.45
ENSG00000164265.9	SCGB3A2	ENST00000504320.5	protein_coding	chr5	147870681	147882190	+	3	73,203,164	0,10764,11345	147870681-147881525	147881525-147882047	147882047-147882190	577.112998	1.6738	98.56186	21.283742	0.0	38.188247	3.69	0.0	38.75
ENSG00000164265.9	SCGB3A2	transcript15794.chr5.nnic	NA	chr5	147870397	147882191	+	4	1282,145,203,165	0,1779,11048,11629	NA	NA	NA	577.112998	1.6738	98.56186	481.550787	1.6738	22.654354	83.44	100.0	22.98
ENSG00000164902.14	PHAX	ENST00000297540.5	protein_coding	chr5	126600946	126627252	+	5	112,614,121,84,2678	0,2623,7417,16303,23628	126600946-126600962	126600962-126624841	126624841-126627252	48.401561	28.674969	29.100777	32.932737	21.439198	25.620188	68.04	74.77	88.04
ENSG00000164902.14	PHAX	ENST00000505674.5	retained_intron	chr5	126603560	126617333	+	3	623,121,84	0,4803,13689	NA	NA	NA	48.401561	28.674969	29.100777	11.570299	4.759842	0.546003	23.9	16.6	1.88
ENSG00000165175.17	MID1IP1	ENST00000457894.5	protein_coding	chrX	38801439	38806446	+	2	48,1764	0,3243	38801439-38804946	38804946-38805495	38805495-38806446	61.503373	107.031982	74.98135	30.392882	81.888644	56.458453	49.42	76.51	75.3
ENSG00000165175.17	MID1IP1	ENST00000614558.3	protein_coding	chrX	38801458	38806532	+	3	29,1879,1850	0,1076,3224	38801458-38804946	38804946-38805495	38805495-38806532	61.503373	107.031982	74.98135	31.110491	25.143338	18.522897	50.58	23.49	24.7
ENSG00000165821.12	SALL2	ENST00000537235.2	protein_coding	chr14	21521079	21526346	-	2	4575,286	0,4981	21526127-21526346	21522706-21526127	21521079-21522706	90.116722	63.042833	11.217238	33.282462	38.738989	9.633743	36.93	61.45	85.88
ENSG00000165821.12	SALL2	ENST00000614342.1	protein_coding	chr14	21521080	21537216	-	2	4574,368	0,15768	21536921-21537216	21522706-21536921	21521080-21522706	90.116722	63.042833	11.217238	55.837658	23.839432	1.583495	61.96	37.81	14.12
ENSG00000166130.15	IKBIP	ENST00000342502.6	protein_coding	chr12	98613404	98645113	-	3	936,118,591	0,20891,31118	98644701-98645113	98613587-98644701	98613404-98613587	14.030006	21.486291	17.210682	2.56996	8.125758	8.344006	18.32	37.82	48.48
ENSG00000166347.19	CYB5A	ENST00000340533.9	protein_coding	chr18	74250845	74291963	-	5	2820,35,30,129,217	0,4895,10069,12503,40901	74291875-74291963	74253586-74291875	74250845-74253586	66.546913	107.77383	58.961293	33.780482	36.692048	47.934609	50.76	34.05	81.3
ENSG00000166347.19	CYB5A	ENST00000494131.6	protein_coding	chr18	74253296	74291935	-	6	369,35,24,30,129,189	0,2444,3533,7618,10052,38450	74291875-74291935	74256847-74291875	74253296-74256847	66.546913	107.77383	58.961293	30.727133	68.354703	10.020625	46.17	63.42	17.0
ENSG00000166441.13	RPL27A	ENST00000524496.5	protein_coding	chr11	8682788	8685847	+	5	28,64,121,175,170	0,413,1172,1929,2889	8682788-8684745	8684745-8685803	8685803-8685847	1268.568052	580.922262	1001.941413	6.043906	228.103938	446.253995	0.48	39.27	44.54
ENSG00000166441.13	RPL27A	ENST00000530022.5	protein_coding	chr11	8682809	8685848	+	4	456,76,175,171	0,1196,1908,2868	8682809-8684745	8684745-8685803	8685803-8685848	1268.568052	580.922262	1001.941413	1141.506067	194.163667	227.69733	89.98	33.42	22.73
ENSG00000167113.11	COQ4	ENST00000300452.8	protein_coding	chr9	128322838	128334072	+	7	90,132,97,103,130,94,599	0,177,2304,2940,9314,10011,10635	128322838-128322858	128322858-128333642	128333642-128334072	27.010603	43.25499	47.23326	15.512449	28.394166	37.164435	57.43	65.64	78.68
ENSG00000167515.10	TRAPPC2L	transcript15197.chr16.nic	NA	chr16	88856186	88861112	+	5	60,173,88,80,199	0,2432,3476,3706,4727	NA	NA	NA	54.282939	80.542278	99.283449	18.238084	52.686055	59.384487	33.6	65.41	59.81
ENSG00000167996.16	FTH1	ENST00000273550.12	protein_coding	chr11	61964284	61967634	-	4	607,126,147,323	0,702,1084,3027	61967425-61967634	61964729-61967425	61964284-61964729	809.276375	1837.328655	1593.442016	777.532246	1439.684208	1052.72594	96.08	78.36	66.07
ENSG00000167996.16	FTH1	ENST00000532829.5	nonsense_mediated_decay	chr11	61964565	61967631	-	4	326,119,147,320	0,421,803,2746	61967425-61967631	61965081-61967425	61964565-61965081	809.276375	1837.328655	1593.442016	9.657381	374.477554	492.21059	1.19	20.38	30.89
ENSG00000169217.9	CD2BP2	ENST00000305596.8	protein_coding	chr16	30350772	30355308	-	7	2323,107,433,158,139,104,97	0,2408,2595,3128,3411,3831,4439	30354681-30355308	30352987-30354681	30350772-30352987	39.723568	73.759938	73.415321	31.101225	44.371393	35.527817	78.29	60.16	48.39
ENSG00000169217.9	CD2BP2	ENST00000569466.1	protein_coding	chr16	30352846	30354934	-	6	249,107,433,158,139,331	0,334,521,1054,1337,1757	30354681-30354934	30352987-30354681	30352846-30352987	39.723568	73.759938	73.415321	8.622343	29.388545	37.887504	21.71	39.84	51.61
ENSG00000169228.14	RAB24	ENST00000393611.6	protein_coding	chr5	177301450	177303706	-	9	357,63,51,100,68,79,69,149,300	0,474,677,946,1126,1301,1558,1721,1956	177303288-177303706	177301745-177303288	177301450-177301745	18.145305	18.980229	28.813422	6.323319	3.547087	4.168488	34.85	18.69	14.47
ENSG00000169764.16	UGP2	ENST00000337130.10	protein_coding	chr2	63841895	63891560	+	10	309,128,108,186,134,298,198,243,105,441	0,14410,15933,40570,42064,43693,44445,45506,48185,49224	63841895-63842185	63842185-63891224	63891224-63891560	463.769116	51.287809	88.455485	337.01818	11.367622	39.352797	72.67	22.16	44.49
ENSG00000169764.16	UGP2	ENST00000394417.7	protein_coding	chr2	63840968	63891560	+	10	264,128,108,186,134,298,198,243,105,441	0,15337,16860,41497,42991,44620,45372,46433,49112,50151	63840968-63856319	63856319-63891224	63891224-63891560	463.769116	51.287809	88.455485	114.684888	37.811428	44.862777	24.73	73.72	50.72
ENSG00000172262.12	ZNF131	ENST00000306938.8	protein_coding	chr5	43121539	43175719	+	8	29,139,102,145,358,223,131,1273	0,499,1669,17625,39709,40169,51778,52907	43121539-43122053	43122053-43175130	43175130-43175719	27.77359	22.092562	31.895147	7.360643	2.915309	1.623358	26.5	13.2	5.09
ENSG00000172785.18	CBWD1	ENST00000377400.8	protein_coding	chr9	121040	179147	-	15	533,130,66,69,52,57,45,87,47,38,60,92,97,87,332	0,920,2176,2345,13938,25061,30993,33668,35440,41391,42937,51040,52229,54657,57775	178969-179147	121469-178969	121040-121469	48.358734	47.347664	57.331457	21.32043	16.714119	40.339161	44.09	35.3	70.36
ENSG00000172785.18	CBWD1	ENST00000382447.8	protein_coding	chr9	121408	179021	-	14	165,130,66,69,52,45,87,47,38,60,92,97,87,206	0,552,1808,1977,13570,30625,33300,35072,41023,42569,50672,51861,54289,57407	178969-179021	121469-178969	121408-121469	48.358734	47.347664	57.331457	23.792017	26.571628	13.120514	49.2	56.12	22.89
ENSG00000172809.13	RPL38	ENST00000311111.11	protein_coding	chr17	74203677	74210655	+	5	68,41,61,123,852	0,240,452,5509,6126	74203677-74203955	74203955-74209826	74209826-74210655	1370.27998	987.646208	580.533276	541.558749	254.239288	392.16865	39.52	25.74	67.55
ENSG00000172809.13	RPL38	ENST00000439590.6	protein_coding	chr17	74203581	74209880	+	5	129,41,61,123,77	0,336,548,5605,6222	74203581-74203955	74203955-74209826	74209826-74209880	1370.27998	987.646208	580.533276	635.50464	407.905509	149.870433	46.38	41.3	25.82
ENSG00000173436.15	MICOS10	ENST00000485362.1	processed_transcript	chr1	19597069	19626606	+	5	40,20,48,110,220	0,764,25030,26404,29317	NA	NA	NA	92.922635	114.218057	66.160069	26.055841	73.514395	1e-06	28.04	64.36	0.0
ENSG00000174456.16	C12orf76	ENST00000546651.3	processed_transcript	chr12	110027027	110048555	-	2	1562,193	0,21335	NA	NA	NA	10.628475	15.408487	13.163776	2.134117	6.367313	6.806285	20.08	41.32	51.7
ENSG00000174456.16	C12orf76	ENST00000615315.2	protein_coding	chr12	110041176	110048522	-	2	1283,160	0,7186	110048495-110048522	110042376-110048495	110041176-110042376	10.628475	15.408487	13.163776	8.494358	9.041174	6.357491	79.92	58.68	48.3
ENSG00000174720.17	LARP7	ENST00000505034.5	protein_coding	chr4	112637455	112647449	+	7	148,204,101,84,165,94,251	0,7212,8895,9132,9335,9578,9743	112637455-112644669	112644669-112647449	NA	56.31017	47.290575	88.754278	0.971715	5.57217	27.329891	1.73	11.78	30.79
ENSG00000174720.17	LARP7	transcript11422.chr4.nnic	NA	chr4	112652493	112657586	+	4	180,160,92,340	0,583,1574,4753	NA	NA	NA	56.31017	47.290575	88.754278	26.668348	0.322348	1.15416	47.36	0.68	1.3
ENSG00000176783.15	RUFY1	ENST00000319449.9	protein_coding	chr5	179550553	179610012	+	18	326,174,118,102,124,62,66,70,102,117,168,98,120,130,95,49,78,637	0,9471,11993,16907,18748,26521,30393,35242,38992,41071,42924,44312,46008,48138,51338,55322,57028,58822	179550553-179550569	179550569-179609516	179609516-179610012	16.884559	24.94036	39.093338	9.344335	17.451504	31.502535	55.34	69.97	80.58
ENSG00000176783.15	RUFY1	ENST00000437570.6	protein_coding	chr5	179559691	179610011	+	17	507,118,102,124,62,66,70,102,117,168,98,120,130,95,49,78,636	0,2855,7769,9610,17383,21255,26104,29854,31933,33786,35174,36870,39000,42200,46184,47890,49684	179559691-179560038	179560038-179609516	179609516-179610011	16.884559	24.94036	39.093338	5.291357	4.867088	4.360401	31.34	19.51	11.15
ENSG00000177054.14	ZDHHC13	ENST00000399351.7	protein_coding	chr11	19117144	19176415	+	16	132,123,78,145,65,163,126,134,101,125,63,94,84,158,98,594	0,29036,30451,32042,33582,35013,35414,38651,41795,46158,47156,47907,49157,53266,55578,58677	19117144-19149202	19149202-19175957	19175957-19176415	22.811328	22.659074	15.424148	8.815607	1.088077	1.953204	38.65	4.8	12.66
ENSG00000177697.19	CD151	ENST00000397420.9	protein_coding	chr11	832951	838831	+	9	75,62,91,192,75,105,159,87,699	0,1578,3111,3299,3817,4298,4508,4990,5181	832951-836069	836069-838189	838189-838831	50.888691	164.03538	125.576252	20.451836	40.106631	25.240328	40.19	24.45	20.1
ENSG00000177697.19	CD151	ENST00000530726.5	nonsense_mediated_decay	chr11	833008	838831	+	10	14,62,91,192,75,105,159,87,235,387	0,1521,3054,3242,3760,4241,4451,4933,5124,5436	833008-836069	836069-838189	838189-838831	50.888691	164.03538	125.576252	11.476837	55.154955	64.516998	22.55	33.62	51.38
ENSG00000177917.12	ARL6IP6	ENST00000326446.10	protein_coding	chr2	152718619	152762396	+	4	405,54,133,2650	0,1913,16374,41127	152718619-152718624	152718624-152759837	152759837-152762396	36.051416	36.96496	27.248417	18.9903	32.447226	24.867511	52.68	87.78	91.26
ENSG00000177917.12	ARL6IP6	ENST00000686839.1	protein_coding	chr2	152717892	152760764	+	4	103,54,133,1018	0,2640,17101,41854	152717892-152735088	152735088-152759837	152759837-152760764	36.051416	36.96496	27.248417	17.061116	4.517734	2.380906	47.32	12.22	8.74
ENSG00000180098.9	TRNAU1AP	ENST00000373830.4	protein_coding	chr1	28553084	28578545	+	9	53,98,100,53,132,120,163,34,1046	0,555,7548,8261,11618,14209,18091,18782,24415	28553084-28553110	28553110-28577633	28577633-28578545	26.83896	38.372775	57.262098	12.607373	9.243035	7.020783	46.97	24.09	12.26
ENSG00000180098.9	TRNAU1AP	transcript8500.chr1.nic	NA	chr1	28553119	28577764	+	9	188,98,100,53,132,120,163,34,265	0,520,7513,8226,11583,14174,18056,18747,24380	NA	NA	NA	26.83896	38.372775	57.262098	10.186594	17.823994	36.136262	37.95	46.45	63.11
ENSG00000182134.17	TDRKH	ENST00000368824.8	protein_coding	chr1	151773493	151790500	-	13	1011,97,102,152,65,173,161,322,140,190,107,151,121	0,1216,1571,1898,2326,2602,2945,5191,5609,6457,7987,9405,16886	151783022-151790500	151774454-151783022	151773493-151774454	12.320199	7.136229	12.830832	6.013739	2.607776	3.587083	48.81	36.54	27.96
ENSG00000182134.17	TDRKH	ENST00000458431.6	protein_coding	chr1	151773497	151790505	-	13	1007,97,102,152,65,173,161,322,140,190,107,151,101	0,1212,1567,1894,2322,2598,2941,5187,5605,6453,7983,9401,16907	151783022-151790505	151774454-151783022	151773497-151774454	12.320199	7.136229	12.830832	2.671396	1.982211	5.88848	21.68	27.78	45.89
ENSG00000182541.18	LIMK2	ENST00000331728.9	protein_coding	chr22	31212297	31280080	+	16	127,100,136,110,189,106,197,187,87,132,57,66,175,56,158,1784	0,13422,45993,46823,47591,49836,50297,53648,54686,55478,55846,58838,60232,61154,62853,65999	31212297-31212408	31212408-31278438	31278438-31280080	18.245856	32.820429	27.934366	12.498508	19.945197	12.652337	68.5	60.77	45.29
ENSG00000182541.18	LIMK2	ENST00000333611.8	protein_coding	chr22	31248401	31279734	+	15	368,136,110,189,106,197,187,87,132,57,66,175,56,158,1438	0,9889,10719,11487,13732,14193,17544,18582,19374,19742,22734,24128,25050,26749,29895	31248401-31248716	31248716-31278438	31278438-31279734	18.245856	32.820429	27.934366	1.025448	6.648592	11.269342	5.62	20.26	40.34
ENSG00000183474.16	GTF2H2C	ENST00000380729.8	protein_coding	chr5	69560190	69595221	+	17	213,98,89,78,37,87,51,55,106,91,88,108,64,104,103,40,3143	0,2482,4909,5940,6398,6776,7536,7962,12254,18521,18830,19566,22175,25403,26063,30137,31888	69560190-69565132	69565132-69592195	69592195-69595221	21.018486	15.174135	14.804698	12.343911	7.458697	4.161196	58.73	49.15	28.11
ENSG00000185187.13	SIGIRR	ENST00000527987.1	retained_intron	chr11	405727	407191	-	4	332,190,151,130	0,621,1115,1334	NA	NA	NA	32.729039	33.598003	109.725481	8.723616	6.820807	64.562815	26.65	20.3	58.84
ENSG00000186187.12	ZNRF1	ENST00000335325.9	protein_coding	chr16	74999023	75110994	+	5	1072,96,106,90,3262	0,94548,105760,107458,108709	74999023-74999671	74999671-75106536	75106536-75110994	19.495154	34.89032	11.138329	6.95765	14.195218	10.151445	35.69	40.69	91.14
ENSG00000186187.12	ZNRF1	transcript13423.chr16.nnic	NA	chr16	74998641	75108004	+	5	58,96,106,90,272	0,94930,106142,107840,109091	NA	NA	NA	19.495154	34.89032	11.138329	12.537504	20.695102	0.986884	64.31	59.31	8.86
ENSG00000186468.13	RPS23	ENST00000504293.5	retained_intron	chr5	82276059	82277951	-	3	196,121,259	0,338,1633	NA	NA	NA	3026.331889	3055.218073	3113.714021	1957.476209	2030.047684	2757.423352	64.68	66.45	88.56
ENSG00000186468.13	RPS23	ENST00000512493.5	protein_coding	chr5	82275243	82278351	-	5	52,78,121,160,32	0,934,1154,2449,3076	82278323-82278351	82275256-82278323	82275243-82275256	3026.331889	3055.218073	3113.714021	884.63781	901.66787	10.81824	29.23	29.51	0.35
ENSG00000187772.8	LIN28B	ENST00000345080.5	protein_coding	chr6	104957106	105083332	+	4	154,188,185,4919	0,992,69191,121307	104957106-104957250	104957250-105078780	105078780-105083332	79.895003	46.529431	30.198028	49.798561	37.548668	25.001109	62.33	80.7	82.79
ENSG00000187838.17	PLSCR3	ENST00000619711.5	protein_coding	chr17	7389726	7394525	-	8	715,162,162,221,43,236,164,49	0,907,3064,3417,3740,3874,4377,4750	7394110-7394525	7390387-7394110	7389726-7390387	14.774033	31.041813	26.569645	5.274123	19.025941	15.755441	35.7	61.29	59.3
ENSG00000188643.11	S100A16	ENST00000368704.5	protein_coding	chr1	153606885	153609337	-	3	807,179,160	0,1113,2292	153608151-153609337	153607536-153608151	153606885-153607536	19.52708	181.273977	87.448304	6.460952	3.404965	1.92279	33.09	1.88	2.2
ENSG00000188643.11	S100A16	ENST00000368706.9	protein_coding	chr1	153606885	153613137	-	3	807,179,186	0,1113,6066	153608151-153613137	153607536-153608151	153606885-153607536	19.52708	181.273977	87.448304	13.066128	177.869012	85.525514	66.91	98.12	97.8
ENSG00000189077.11	TMEM120A	ENST00000440632.5	nonsense_mediated_decay	chr7	75987040	75994656	-	11	245,69,65,93,62,259,96,60,117,119,167	0,319,497,677,882,1042,1380,2124,5103,5398,7449	75994570-75994656	75987414-75994570	75987040-75987414	13.909368	26.848501	20.907785	2.044443	10.733492	8.730348	14.7	39.98	41.76
ENSG00000189077.11	TMEM120A	ENST00000493111.7	protein_coding	chr7	75986830	75994595	-	12	455,69,65,93,62,66,90,96,60,117,119,106	0,529,707,887,1092,1252,1421,1590,2334,5313,5608,7659	75994570-75994595	75987174-75994570	75986830-75987174	13.909368	26.848501	20.907785	11.519474	14.966144	11.401444	82.82	55.74	54.53
ENSG00000196262.15	PPIA	ENST00000451562.5	protein_coding	chr7	44796679	44800011	+	4	114,31,89,310	0,2567,2712,3022	44796679-44796724	44796724-44799875	44799875-44800011	4825.969498	3398.428545	1791.076089	2883.996002	1640.063086	382.320667	59.76	48.26	21.35
ENSG00000196262.15	PPIA	ENST00000468812.6	protein_coding	chr7	44796680	44803117	+	5	113,31,89,173,1831	0,2566,2711,3021,4606	44796680-44796724	44796724-44801419	44801419-44803117	4825.969498	3398.428545	1791.076089	642.207004	348.050439	851.42382	13.31	10.24	47.54
ENSG00000196549.13	MME	transcript19058.chr3.nic	NA	chr3	155079523	155138228	+	9	233,170,36,162,81,96,119,66,127	0,4634,5535,35470,36955,37140,37344,39222,58578	NA	NA	NA	13.086251	0.669597	23.427338	1.951279	0.666332	12.370854	14.91	99.51	52.81
ENSG00000196549.13	MME	transcript19060.chr3.nic	NA	chr3	155080309	155138228	+	9	157,170,36,162,81,96,119,66,127	0,3848,4749,34684,36169,36354,36558,38436,57792	NA	NA	NA	13.086251	0.669597	23.427338	10.95421	1e-05	6.926463	83.71	0.0	29.57
ENSG00000196642.19	RABL6	ENST00000311502.12	protein_coding	chr9	136807947	136841187	+	15	379,135,48,53,92,141,106,104,317,154,213,265,172,59,866	0,15577,17831,20546,21445,23773,24317,27794,29398,29914,30961,31274,31746,32206,32374	136807947-136808196	136808196-136840519	136840519-136841187	66.173703	150.182666	87.440968	40.592292	115.897822	74.967831	61.34	77.17	85.74
ENSG00000196950.14	SLC39A10	transcript23556.chr2.nnic	NA	chr2	195586292	195680732	+	3	125,98,701	0,19843,93739	NA	NA	NA	141.371901	69.605361	30.470329	34.75594	0.0	0.174201	24.58	0.0	0.57
ENSG00000197045.13	GMFB	ENST00000358056.8	protein_coding	chr14	54474484	54488980	-	7	3675,74,83,50,50,97,56	0,5301,6389,6924,7668,9186,14440	54488927-54488980	54478090-54488927	54474484-54478090	58.207005	53.220106	33.490709	18.215098	12.67409	24.169841	31.29	23.81	72.17
ENSG00000197045.13	GMFB	ENST00000616146.4	protein_coding	chr14	54474490	54489026	-	7	3669,74,82,51,50,97,102	0,5295,6383,6917,7662,9180,14434	54488927-54489026	54478090-54488927	54474490-54478090	58.207005	53.220106	33.490709	37.005332	37.40672	8.678747	63.58	70.29	25.91
ENSG00000198467.16	TPM2	ENST00000378292.9	protein_coding	chr9	35681992	35690056	-	9	171,70,63,76,71,118,134,126,353	0,2253,2495,3071,3276,3441,3654,7153,7711	35689817-35690056	35682083-35689817	35681992-35682083	158.185851	463.051628	227.954783	27.33824	27.962792	107.444121	17.28	6.04	47.13
ENSG00000198668.14	CALM1	ENST00000356978.9	protein_coding	chr14	90397028	90408268	+	6	205,31,144,107,136,3580	0,3036,4230,6833,7350,7660	90397028-90397230	90397230-90404714	90404714-90408268	254.361974	173.07112	240.51679	109.06388	148.116667	181.091481	42.88	85.58	75.29
ENSG00000203326.12	ZNF525	ENST00000467003.1	protein_coding	chr19	53365706	53386593	+	4	53,55,127,5872	0,6635,10063,15015	53365706-53375862	53375862-53382016	53382016-53386593	13.50069	12.172411	12.636414	9.705784	5.820073	6.527677	71.89	47.81	51.66
ENSG00000203326.12	ZNF525	ENST00000475179.5	protein_coding	chr19	53365712	53386581	+	4	47,82,127,1612	0,6502,10057,19257	53365712-53372281	53372281-53384977	53384977-53386581	13.50069	12.172411	12.636414	1.909447	3.234885	4.574699	14.14	26.58	36.2
ENSG00000213246.7	SUPT4H1	ENST00000577396.5	protein_coding	chr17	58345246	58352423	-	5	1067,54,56,107,359	0,1941,2282,6155,6818	58351454-58352423	58346248-58351454	58345246-58346248	100.180732	111.424971	133.9374	51.202275	42.517235	31.345791	51.11	38.16	23.4
ENSG00000213246.7	SUPT4H1	ENST00000581204.1	retained_intron	chr17	58345911	58347611	-	3	402,54,83	0,1276,1617	NA	NA	NA	100.180732	111.424971	133.9374	37.636717	56.4417	87.325885	37.57	50.65	65.2
ENSG00000213988.11	ZNF90	ENST00000474284.1	processed_transcript	chr19	20077993	20127076	+	4	142,96,1161,325	0,27227,47012,48758	NA	NA	NA	67.142745	19.765929	58.727002	6.739204	1.660311	18.346384	10.04	8.4	31.24
ENSG00000214063.12	TSPAN4	ENST00000397408.5	protein_coding	chr11	842940	867116	+	9	110,100,80,192,75,102,132,84,555	0,4260,7347,19609,21496,22572,22753,22977,23621	842940-850304	850304-866627	866627-867116	32.298952	55.941857	22.196762	4.662145	18.75543	8.943935	14.43	33.53	40.29
ENSG00000214063.12	TSPAN4	ENST00000527644.2	protein_coding	chr11	849815	867111	+	7	552,192,75,102,132,84,550	0,12734,14621,15697,15878,16102,16746	849815-850028	850028-866627	866627-867111	32.298952	55.941857	22.196762	9.768264	13.324195	1.584757	30.24	23.82	7.14
ENSG00000215440.12	NPEPL1	ENST00000356091.11	protein_coding	chr20	58692799	58715844	+	12	251,186,171,90,82,143,78,101,124,177,111,677	0,937,1622,5884,6397,8216,14323,19679,20620,21117,21760,22368	58692799-58692900	58692900-58715323	58715323-58715844	13.321143	21.579484	21.415759	12.986032	21.579484	14.512792	97.48	100.0	67.77
ENSG00000215440.12	NPEPL1	transcript9423.chr20.nic	NA	chr20	58700917	58715844	+	7	241,78,101,124,177,111,677	0,6205,11561,12502,12999,13642,14250	NA	NA	NA	13.321143	21.579484	21.415759	0.335111	0.0	6.902967	2.52	0.0	32.23
ENSG00000215866.9	LINC01356	ENST00000667852.1	lncRNA	chr1	112820177	112826268	-	3	364,102,756	0,3475,5335	NA	NA	NA	200.481391	2.005429	153.379839	86.015456	0.691901	116.068947	42.9	34.5	75.67
ENSG00000215866.9	LINC01356	ENST00000691250.1	lncRNA	chr1	112820169	112825741	-	3	369,102,229	0,3483,5343	NA	NA	NA	200.481391	2.005429	153.379839	114.465935	1.313528	37.310892	57.1	65.5	24.33
ENSG00000224032.8	EPB41L4A-AS1	ENST00000663232.1	lncRNA	chr5	112160525	112164818	+	3	770,73,2668	0,1177,1625	NA	NA	NA	52.165255	48.75994	22.164708	18.099706	17.096482	15.239438	34.7	35.06	68.76
ENSG00000224557.8	HLA-DPB2	ENST00000684891.1	processed_transcript	chr6	33116678	33119148	+	3	63,264,758	0,278,1712	NA	NA	NA	38.205168	1.301309	17.93566	12.588434	0.0	0.929733	32.95	0.0	5.18
ENSG00000224557.8	HLA-DPB2	ENST00000692641.1	processed_transcript	chr6	33116743	33118781	+	3	89,247,391	0,230,1647	NA	NA	NA	38.205168	1.301309	17.93566	8.97838	0.803488	8.141859	23.5	61.74	45.39
ENSG00000226950.8	DANCR	ENST00000676262.1	lncRNA	chr4	52712500	52714133	+	2	27,640	0,993	NA	NA	NA	497.45696	171.752536	76.676397	116.257564	0.170668	0.0	23.37	0.1	0.0
ENSG00000233223.4	ENSG00000233223	ENST00000655859.2	lncRNA	chr17	7581967	7584098	-	2	564,181	0,1950	NA	NA	NA	17.655665	8.035389	10.252874	8.233062	1.323479	2.068888	46.63	16.47	20.18
ENSG00000243147.8	MRPL33	ENST00000296102.8	protein_coding	chr2	27771718	27779733	+	4	81,19,107,301	0,955,2705,7714	27771718-27771777	27771777-27779479	27779479-27779733	155.948113	133.955781	124.11476	90.5092	67.061533	43.385862	58.04	50.06	34.96
ENSG00000243147.8	MRPL33	ENST00000379666.7	protein_coding	chr2	27771716	27779734	+	3	83,19,302	0,957,7716	27771716-27771777	27771777-27779553	27779553-27779734	155.948113	133.955781	124.11476	62.874752	64.17835	79.750105	40.32	47.91	64.26
ENSG00000267751.6	BSG-AS1	ENST00000588290.3	lncRNA	chr19	567432	572228	-	3	192,157,120	0,4007,4676	NA	NA	NA	12.170538	20.818288	29.553072	0.0	2.799806	7.922931	0.0	13.45	26.81
ENSG00000267751.6	BSG-AS1	ENST00000590292.6	lncRNA	chr19	566817	571774	-	3	807,157,78	0,4622,4879	NA	NA	NA	12.170538	20.818288	29.553072	5.858603	4.290531	6.716469	48.14	20.61	22.73
ENSG00000273784.5	ENSG00000273784	ENST00000683187.1	lncRNA	chr13	52617524	52643773	+	6	158,276,141,73,142,1368	0,4464,9913,14897,19780,24881	NA	NA	NA	29.800399	30.777205	30.466105	17.9738	13.049221	7.948136	60.31	42.4	26.09
ENSG00000273784.5	ENSG00000273784	transcript5374.chr13.nic	NA	chr13	52617483	52643796	+	6	199,276,141,73,142,1428	0,4505,9954,14938,19821,24885	NA	NA	NA	29.800399	30.777205	30.466105	10.559925	16.003113	21.499324	35.44	52.0	70.57
ENSG00000284294.1	ENSG00000284294	ENST00000638287.1	retained_intron	chr22	18939445	18947692	+	2	312,902	0,7345	NA	NA	NA	48.7696	11.798578	501.711396	20.050626	1.189462	104.338828	41.11	10.08	20.8
ENSG00000288637.1	ENSG00000288637	transcript14386.chr4.nic	NA	chr4	153204410	153276268	+	3	150,185,376	0,65924,71482	NA	NA	NA	23.337434	10.663985	44.276379	0.13796	0.399445	9.636139	0.59	3.75	21.76
ENSG00000288637.1	ENSG00000288637	transcript14390.chr4.nnic	NA	chr4	153257145	153276268	+	3	462,185,376	0,13189,18747	NA	NA	NA	23.337434	10.663985	44.276379	6.02162	1.007307	0.253245	25.8	9.45	0.57
Note: Isoform_IDs with the prefix "transcript" are the novel isoforms identified by IsoQuant. These novel isoforms are not annotated by the GENCODE annotation used in this study.

## Sheet: Supplementary Table 9
Supplementary Table 9. Genes with isoform switches identified by dRNA-ONT and Illumina data from ESC to PGC
Gene_ID	Gene_Name	Isoform_ID	Isoform_Type	Chromosome	Start	End	Strand	Exon_Count	Exon_Sizes	Exon_Starts	5UTR_Genomic_Region	CDS_Genomic_Region	3UTR_Genomic_Region	Gene_TPM_ESC	Gene_TPM_PE	Gene_TPM_PGC	Isoform_TPM_ESC	Isoform_TPM_PE	Isoform_TPM_PGC	Isoform_Usage_Ratio_ESC	Isoform_Usage_Ratio_PE	Isoform_Usage_Ratio_PGC
ENSG00000002330.14	BAD	ENST00000309032.8	protein_coding	chr11	64269829	64284665	-	4	508,191,195,35	0,1783,14352,14801	64284368-64284665	64270211-64284368	64269829-64270211	19.691423	46.050793	45.868409	8.735687	39.500448	41.513339	44.36	85.78	90.51
ENSG00000002330.14	BAD	ENST00000394532.7	protein_coding	chr11	64269829	64284639	-	3	508,191,458	0,1783,14352	64284368-64284639	64270211-64284368	64269829-64270211	19.691423	46.050793	45.868409	10.955736	6.550345	4.35507	55.64	14.22	9.49
ENSG00000010270.14	STARD3NL	ENST00000009041.12	protein_coding	chr7	38178244	38230669	+	9	176,283,78,78,54,118,96,73,747	0,29202,36112,36783,38780,38943,41320,50554,51678	38178244-38207504	38207504-38228851	38228851-38230669	37.940446	64.98031	59.206843	35.841271	46.783197	43.243278	94.47	72.0	73.04
ENSG00000010278.15	CD9	ENST00000009180.10	protein_coding	chr12	6200399	6238266	+	8	166,109,98,75,99,90,84,504	0,25026,32232,33012,34829,35076,35792,37363	6200399-6200499	6200499-6237825	6237825-6238266	220.098627	37.958674	450.556394	82.384099	29.849093	325.321698	37.43	78.64	72.2
ENSG00000010278.15	CD9	ENST00000538834.6	protein_coding	chr12	6199874	6238259	+	9	198,182,109,98,75,99,90,84,497	0,509,25551,32757,33537,35354,35601,36317,37888	6199874-6200499	6200499-6237825	6237825-6238259	220.098627	37.958674	450.556394	132.500666	7.539925	117.690969	60.2	19.86	26.12
ENSG00000023191.17	RNH1	ENST00000397604.7	protein_coding	chr11	494514	507253	-	10	264,171,171,171,171,171,171,171,120,141	0,368,3456,3942,4248,4500,5314,5969,7547,12598	502162-507253	494693-502162	494514-494693	26.201307	46.132149	64.220211	5.556921	14.300646	30.235867	21.21	31.0	47.08
ENSG00000033011.14	ALG1	ENST00000262374.10	protein_coding	chr16	5071842	5087379	+	13	215,78,104,149,90,111,122,39,60,111,115,76,2630	0,1108,1310,3545,5602,6064,6914,7221,7905,9103,10716,11839,12907	5071842-5071849	5071849-5084878	5084878-5087379	21.370896	18.629355	17.41022	12.102935	5.876034	5.468707	56.63	31.54	31.41
ENSG00000038274.17	MAT2B	ENST00000280969.9	protein_coding	chr5	163503113	163519336	+	7	311,195,115,153,194,114,1144	0,8888,10441,10728,13404,14447,15079	163503113-163503394	163503394-163518360	163518360-163519336	67.556547	43.277674	66.236679	50.766771	8.823561	15.152264	75.15	20.39	22.88
ENSG00000038274.17	MAT2B	ENST00000321757.11	protein_coding	chr5	163505618	163519354	+	7	131,195,115,153,194,114,1162	0,6383,7936,8223,10899,11942,12574	163505618-163505686	163505686-163518360	163518360-163519354	67.556547	43.277674	66.236679	15.118292	33.076582	49.391461	22.38	76.43	74.57
ENSG00000046651.16	OFD1	transcript458.chrX.nic	NA	chrX	13734700	13769364	+	22	383,99,201,69,31,105,137,174,107,120,74,92,190,131,112,606,127,101,158,171,68,299	0,547,1777,4145,4301,9714,11618,12079,14726,16548,18667,20450,21877,22959,23636,25414,26384,27643,32426,33353,34017,34365	NA	NA	NA	14.364388	16.585785	13.291512	3.976038	1.301581	0.333846	27.68	7.85	2.51
ENSG00000050344.9	NFE2L3	ENST00000056233.4	protein_coding	chr7	26152197	26187137	+	4	871,180,84,2605	0,25745,31503,32335	26152197-26152498	26152498-26185780	26185780-26187137	47.90625	12.528339	148.470038	36.712353	12.311577	143.979216	76.63	98.27	96.98
ENSG00000050344.9	NFE2L3	ENST00000606261.1	retained_intron	chr7	26184059	26186317	+	1	2258	0	NA	NA	NA	47.90625	12.528339	148.470038	11.193897	0.216762	4.490822	23.37	1.73	3.02
ENSG00000052723.12	SIKE1	ENST00000060969.6	protein_coding	chr1	114769478	114780685	-	5	4894,114,143,106,237	0,6867,9663,10631,10970	114780607-114780685	114774273-114780607	114769478-114774273	29.14292	54.745997	38.229818	20.566159	18.71084	14.191833	70.57	34.18	37.12
ENSG00000052723.12	SIKE1	ENST00000475335.5	processed_transcript	chr1	114779106	114780634	-	3	178,106,186	0,1003,1342	NA	NA	NA	29.14292	54.745997	38.229818	4.497075	25.021064	17.229658	15.43	45.7	45.07
ENSG00000065029.15	ZNF76	ENST00000373953.8	protein_coding	chr6	35259734	35295985	+	14	107,169,81,78,200,117,76,126,180,234,164,165,114,842	0,21321,26393,26587,27911,30531,30906,31543,31823,32819,33146,34016,34721,35409	35259734-35281151	35281151-35295245	35295245-35295985	11.46281	19.058929	18.504399	3.025149	12.984771	11.418712	26.39	68.13	61.71
ENSG00000065029.15	ZNF76	transcript3494.chr6.nic	NA	chr6	35259514	35295985	+	14	213,169,81,78,200,117,76,126,180,234,164,165,114,842	0,21541,26613,26807,28131,30751,31126,31763,32043,33039,33366,34236,34941,35629	NA	NA	NA	11.46281	19.058929	18.504399	3.355912	0.041468	1.206412	29.28	0.22	6.52
ENSG00000070081.18	NUCB2	ENST00000323688.10	protein_coding	chr11	17276740	17331390	+	13	88,155,144,108,127,104,186,91,59,93,90,171,489	0,6048,18583,19363,25003,32831,34084,34452,35131,35287,38645,53386,54161	17276740-17282943	17295323-17330988	17330988-17331390	15.871075	47.249702	17.886319	4.249027	20.291767	8.483041	26.77	42.95	47.43
ENSG00000070081.18	NUCB2	ENST00000529010.6	protein_coding	chr11	17276738	17332211	+	14	90,155,144,108,127,104,186,91,59,93,90,171,82,800	0,6050,18585,19365,25005,32833,34086,34454,35133,35289,38647,53388,54163,54673	17276738-17282943	17295323-17331416	17331416-17332211	15.871075	47.249702	17.886319	5.572191	2.231363	0.55358	35.11	4.72	3.09
ENSG00000070081.18	NUCB2	ENST00000531242.1	retained_intron	chr11	17311838	17331522	+	6	92,93,90,171,82,111	0,189,3547,18288,19063,19573	NA	NA	NA	15.871075	47.249702	17.886319	0.472746	10.846819	4.506809	2.98	22.96	25.2
ENSG00000071537.14	SEL1L	ENST00000336735.9	protein_coding	chr14	81471546	81533853	-	21	5635,129,173,75,166,149,88,63,78,69,57,155,82,60,54,163,106,168,232,38,179	0,8065,12678,14125,14742,15843,16308,17705,18841,20933,23534,26345,26866,27912,28062,31174,32654,34527,55186,56154,62128	81533744-81533853	81476974-81533744	81471546-81476974	15.464744	15.700519	10.588602	9.792924	15.700518	10.309226	63.32	100.0	97.36
ENSG00000071537.14	SEL1L	transcript4221.chr14.nic	NA	chr14	81526640	81533850	-	3	324,38,176	0,1060,7034	NA	NA	NA	15.464744	15.700519	10.588602	5.67182	1e-06	0.279376	36.68	0.0	2.64
ENSG00000071994.11	PDCD2	ENST00000614056.4	protein_coding	chr6	170581747	170584692	-	4	518,132,243,394	0,1309,1757,2551	170584581-170584692	170582260-170584581	170581747-170582260	112.244224	70.713081	193.411399	33.149808	7.605267	13.948669	29.53	10.76	7.21
ENSG00000075188.9	NUP37	ENST00000251074.5	protein_coding	chr12	102074196	102118583	-	9	271,94,51,182,91,95,73,125,221	0,804,2600,3125,11569,24909,26835,37911,44166	102118518-102118583	102074356-102118518	102074196-102074356	45.432033	50.47157	38.059957	16.533602	44.023397	26.412796	36.39	87.22	69.4
ENSG00000075188.9	NUP37	ENST00000552283.6	protein_coding	chr12	102073102	102120114	-	10	1365,94,51,182,91,95,73,125,221,65	0,1898,3694,4219,12663,26003,27929,39005,45260,46947	102118518-102120114	102074356-102118518	102073102-102074356	45.432033	50.47157	38.059957	28.898431	6.448173	11.647161	63.61	12.78	30.6
ENSG00000079134.13	THOC1	ENST00000261600.11	protein_coding	chr18	214519	268047	-	21	402,76,148,84,66,96,71,51,67,101,132,109,74,83,96,49,119,67,61,74,82	0,909,1966,4366,8920,9564,10404,10569,10817,12281,31804,33329,38019,39753,44660,45162,45666,49506,50783,50937,53446	268019-268047	214628-268019	214519-214628	54.257636	45.860561	29.727398	48.627749	35.434976	19.957605	89.62	77.27	67.14
ENSG00000079134.13	THOC1	ENST00000579232.5	retained_intron	chr18	214519	268019	-	20	402,76,148,84,66,96,71,315,101,132,109,74,83,96,49,119,67,61,74,54	0,909,1966,4366,8920,9564,10404,10569,12281,31804,33329,38019,39753,44660,45162,45666,49506,50783,50937,53446	NA	NA	NA	54.257636	45.860561	29.727398	5.555015	10.425561	9.548802	10.24	22.73	32.12
ENSG00000083093.10	PALB2	ENST00000568219.5	protein_coding	chr16	23603167	23641285	-	13	502,149,88,117,162,86,162,72,830,1473,103,60,159	0,4696,10836,18194,19801,20841,23068,26036,26472,31694,34682,34902,37959	23635660-23641285	23603461-23635660	23603167-23603461	21.051467	14.811747	34.926468	12.276093	3.756802	2.847086	58.31	25.36	8.15
ENSG00000083093.10	PALB2	transcript2922.chr16.nic	NA	chr16	23603158	23626421	-	7	511,149,88,117,162,86,186	0,4705,10845,18203,19810,20850,23077	NA	NA	NA	21.051467	14.811747	34.926468	2.286682	5.898257	25.156413	10.86	39.82	72.03
ENSG00000084623.12	EIF3I	ENST00000355082.10	protein_coding	chr1	32222432	32229254	+	9	12,93,88,66,150,128,111,90,120	0,105,1601,1977,3738,3970,6066,6294,6702	32222432-32222441	32222441-32229209	32229209-32229254	217.911472	250.564284	253.095263	1.417024	83.176614	73.147935	0.65	33.2	28.9
ENSG00000084623.12	EIF3I	ENST00000471486.6	retained_intron	chr1	32222436	32231602	+	10	194,88,66,150,128,111,90,74,93,488	0,1597,1973,3734,3966,6062,6290,6698,8490,8678	NA	NA	NA	217.911472	250.564284	253.095263	164.520024	14.191702	12.862326	75.5	5.66	5.08
ENSG00000084623.12	EIF3I	ENST00000677378.1	protein_coding	chr1	32222406	32231602	+	11	38,90,88,66,150,128,111,90,74,93,488	0,134,1627,2003,3764,3996,6092,6320,6728,8520,8708	32222406-32222441	32222441-32231193	32231193-32231602	217.911472	250.564284	253.095263	0.219564	135.932905	146.259672	0.1	54.25	57.79
ENSG00000085224.23	ATRX	ENST00000373344.11	protein_coding	chrX	77504879	77786216	-	35	3750,129,96,126,150,195,178,109,107,154,170,89,131,118,176,138,178,147,110,142,240,103,94,177,134,73,3074,68,110,114,128,53,56,113,235	0,15908,16523,17383,18372,52571,53789,69370,84954,88816,94531,94852,95554,111733,113926,115515,128327,128686,129714,131035,147234,149218,151680,158502,159765,171346,176640,180059,183938,188944,191697,192703,193694,212251,281102	77786001-77786216	77508353-77786001	77504879-77508353	20.068681	25.810146	28.040482	16.09519	14.084212	16.460221	80.2	54.57	58.7
ENSG00000085224.23	ATRX	ENST00000675732.1	protein_coding	chrX	77505712	77634251	-	18	2917,129,96,126,150,195,178,109,107,154,170,89,131,118,176,138,178,686	0,15075,15690,16550,17539,51738,52956,68537,84121,87983,93698,94019,94721,110900,113093,114682,127494,127853	77633619-77634251	77508353-77633619	77505712-77508353	20.068681	25.810146	28.040482	3.973491	11.725934	11.580261	19.8	45.43	41.3
ENSG00000085832.17	EPS15	ENST00000371733.8	protein_coding	chr1	51354262	51519266	-	25	2584,185,163,77,67,134,36,91,114,204,198,162,73,86,157,146,90,60,126,66,96,48,90,42,68	0,6908,9603,11690,40118,44769,46655,48172,49156,51642,53872,55272,67523,86084,90626,92697,93783,106828,109410,110998,114210,117427,118596,127010,164936	51519231-51519266	51356702-51519231	51354262-51356702	20.846323	16.822745	22.704064	13.673804	14.587362	22.252329	65.59	86.71	98.01
ENSG00000085832.17	EPS15	transcript5966.chr1.nic	NA	chr1	51354261	51422143	-	13	2585,185,163,77,67,134,36,91,114,204,198,162,358	0,6909,9604,11691,40119,44770,46656,48173,49157,51643,53873,55273,67524	NA	NA	NA	20.846323	16.822745	22.704064	7.172519	2.235383	0.451735	34.41	13.29	1.99
ENSG00000085999.13	RAD54L	ENST00000371975.9	protein_coding	chr1	46247762	46278473	+	18	646,87,120,61,136,70,289,125,151,127,75,131,111,124,79,180,164,402	0,749,2237,10923,12201,12779,12964,13498,19696,22896,24703,24909,25592,25861,26375,26775,30054,30309	46247762-46248405	46248405-46278279	46278279-46278473	19.046881	29.637101	20.66119	15.127313	23.224567	11.647217	79.42	78.36	56.37
ENSG00000085999.13	RAD54L	transcript5694.chr1.nic	NA	chr1	46247689	46278467	+	18	57,87,120,61,136,70,289,125,151,127,75,131,111,124,79,180,164,396	0,822,2310,10996,12274,12852,13037,13571,19769,22969,24776,24982,25665,25934,26448,26848,30127,30382	NA	NA	NA	19.046881	29.637101	20.66119	1.844173	3.975683	7.535176	9.68	13.41	36.47
ENSG00000089048.15	ESF1	ENST00000202816.5	protein_coding	chr20	13714321	13784886	-	14	846,147,77,88,122,162,148,115,153,101,114,398,680,65	0,3046,4586,14056,19399,45370,52455,55585,57009,58193,60835,61551,68182,70500	13783140-13784886	13714876-13783140	13714321-13714876	35.811783	21.181424	16.387501	6.278655	21.181422	16.387499	17.53	100.0	100.0
ENSG00000089048.15	ESF1	ENST00000617257.2	protein_coding	chr20	13714324	13784919	-	14	843,147,77,88,122,162,148,115,153,101,114,398,680,40	0,3043,4583,14053,19396,45367,52452,55582,57006,58190,60832,61548,68179,70555	13783140-13784919	13714876-13783140	13714324-13714876	35.811783	21.181424	16.387501	29.533128	2e-06	2e-06	82.47	0.0	0.0
ENSG00000099783.12	HNRNPM	ENST00000325495.9	protein_coding	chr19	8444974	8489114	+	16	137,170,53,8,94,192,154,50,61,102,45,78,54,803,52,424	0,10430,17554,18522,18618,20349,21260,22560,23799,26351,28689,29192,38183,40628,42049,43716	8444974-8444998	8444998-8488851	8488851-8489114	286.301873	325.934276	257.570814	132.259891	210.35611	48.307307	46.2	64.54	18.75
ENSG00000099783.12	HNRNPM	ENST00000620401.4	protein_coding	chr19	8444989	8489110	+	15	122,170,61,94,192,154,50,61,102,45,78,54,803,52,420	0,10415,17539,18603,20334,21245,22545,23784,26336,28674,29177,38168,40613,42034,43701	8444989-8444998	8444998-8488851	8488851-8489110	286.301873	325.934276	257.570814	61.002684	17.7271	124.100047	21.31	5.44	48.18
ENSG00000100106.22	TRIOBP	ENST00000403663.6	protein_coding	chr22	37746232	37774140	+	14	188,57,108,90,110,526,111,148,103,160,114,87,164,358	0,5539,8644,8868,9317,11380,12921,19437,21841,22795,23029,25417,26368,27550	37746232-37746237	37746237-37772759	37772759-37774140	13.899599	38.873387	53.252268	7.89633	29.457361	42.648307	56.81	75.78	80.09
ENSG00000100528.12	CNIH1	ENST00000216416.9	protein_coding	chr14	54423560	54441374	-	5	4281,144,113,69,128	0,6700,8547,12808,17686	54441327-54441374	54427816-54441327	54423560-54427816	34.431519	31.902125	40.493321	26.09059	21.249277	20.711421	75.78	66.61	51.15
ENSG00000100528.12	CNIH1	ENST00000395573.8	protein_coding	chr14	54426935	54441391	-	4	906,113,69,145	0,5172,9433,14311	54441327-54441391	54427816-54441327	54426935-54427816	34.431519	31.902125	40.493321	8.340929	10.652848	19.7819	24.22	33.39	48.85
ENSG00000100813.15	ACIN1	ENST00000338631.10	protein_coding	chr14	23058566	23071561	-	12	908,101,325,108,108,146,142,153,134,43,142,135	0,2517,2731,3601,3849,4362,4869,5538,5788,7399,10909,12860	23071542-23071561	23059150-23071542	23058566-23059150	99.196374	154.753128	109.249981	24.496679	68.744297	55.712049	24.7	44.42	51.0
ENSG00000100888.15	CHD8	ENST00000646647.2	protein_coding	chr14	21385198	21456123	-	38	978,117,180,114,303,149,720,209,208,55,76,130,104,90,157,200,197,111,180,168,196,211,256,144,177,244,122,138,84,118,56,69,183,115,386,372,1058,92	0,5748,6264,6634,7308,7907,8277,9078,9713,10099,10618,12624,14403,14782,14952,15214,15676,16204,16758,17137,17818,18254,20010,20522,21657,23113,23505,24652,27714,29102,29739,30375,30526,40929,42670,43765,45602,70833	21431643-21456123	21385615-21431643	21385198-21385615	27.071607	32.48947	19.566852	17.088449	12.899993	6.700712	63.12	39.71	34.25
ENSG00000101146.13	RAE1	ENST00000395841.7	protein_coding	chr20	57351254	57379202	+	12	168,97,105,93,87,87,72,108,107,76,195,1190	0,2777,3457,5191,14101,15552,15753,17450,22220,22408,23352,26758	57351254-57354038	57354038-57378096	57378096-57379202	24.826461	36.027385	24.742733	21.371503	16.649683	8.580573	86.08	46.21	34.68
ENSG00000101146.13	RAE1	transcript3960.chr20.nnic	NA	chr20	57351244	57378463	+	13	178,97,105,93,87,87,72,108,107,76,195,88,451	0,2787,3467,5201,14111,15562,15763,17460,22230,22418,23362,24934,26768	NA	NA	NA	24.826461	36.027385	24.742733	3.454958	19.377702	16.16216	13.92	53.79	65.32
ENSG00000101361.17	NOP56	ENST00000329276.10	protein_coding	chr20	2652631	2658393	+	12	32,90,115,162,199,188,152,101,149,122,138,465	0,210,647,1782,2117,2693,2963,3302,3769,4142,4449,5297	2652631-2652660	2652660-2658291	2658291-2658393	627.780923	373.629981	239.716623	203.21887	151.191943	128.954384	32.37	40.47	53.79
ENSG00000101361.17	NOP56	ENST00000492135.5	processed_transcript	chr20	2655945	2658393	+	5	269,149,122,138,465	0,455,828,1135,1983	NA	NA	NA	627.780923	373.629981	239.716623	336.584823	145.185538	64.961135	53.62	38.86	27.1
ENSG00000102030.16	NAA10	ENST00000464845.6	protein_coding	chrX	153929224	153935037	-	8	999,85,45,116,46,59,99,154	0,1538,2846,3091,3314,4718,5152,5659	153934904-153935037	153929989-153934904	153929224-153929989	43.066259	51.071078	80.052786	39.94699	29.921746	41.235531	92.76	58.59	51.51
ENSG00000102030.16	NAA10	ENST00000466877.5	retained_intron	chrX	153929925	153935015	-	7	298,85,361,46,59,99,132	0,837,2145,2613,4017,4451,4958	NA	NA	NA	43.066259	51.071078	80.052786	3.119269	21.149332	38.817255	7.24	41.41	48.49
ENSG00000102316.17	MAGED2	ENST00000375058.5	protein_coding	chrX	54808370	54816007	+	13	63,74,492,309,64,80,95,80,43,63,115,443,127	0,932,1351,2450,2879,3203,3786,4574,4747,5117,6290,6877,7510	54808370-54809331	54809331-54815679	54815679-54816007	105.207158	177.186543	251.899587	39.581107	44.355945	31.203419	37.62	25.03	12.39
ENSG00000102316.17	MAGED2	ENST00000375068.6	protein_coding	chrX	54807744	54816015	+	13	58,74,492,309,64,80,95,80,43,63,115,443,135	0,1558,1977,3076,3505,3829,4412,5200,5373,5743,6916,7503,8136	54807744-54809331	54809331-54815679	54815679-54816015	105.207158	177.186543	251.899587	39.310484	101.529806	195.83112	37.36	57.3	77.74
ENSG00000102595.21	UGGT2	ENST00000376747.8	protein_coding	chr13	95801579	96053401	-	39	233,127,117,115,161,183,85,96,86,85,86,159,190,80,103,96,125,132,207,95,99,124,165,135,136,86,120,151,92,61,100,101,73,97,175,113,131,83,247	0,31347,35506,51963,52735,54578,58011,59208,62049,65759,75699,76118,82911,86312,89282,92982,93600,99227,101274,124100,125448,125633,135344,138377,145457,146416,147755,168532,171000,182224,184753,188393,194483,197631,211727,221460,222049,230309,251575	96053312-96053401	95801792-96053312	95801579-95801792	16.235832	17.236386	11.524353	6.719846	11.122519	7.562252	41.39	64.53	65.62
ENSG00000102595.21	UGGT2	ENST00000397618.7	protein_coding	chr13	95984909	96053400	-	10	428,100,101,73,97,175,113,131,83,246	0,1423,5063,11153,14301,28397,38130,38719,46979,68245	96053312-96053400	95985252-96053312	95984909-95985252	16.235832	17.236386	11.524353	6.924115	2.677806	1.907057	42.65	15.54	16.55
ENSG00000102977.17	ACD	ENST00000620338.4	protein_coding	chr16	67657512	67660815	-	12	172,92,377,87,97,152,35,45,77,94,143,694	0,249,473,1042,1207,1415,1716,1862,2024,2189,2390,2609	67660478-67660815	67657608-67660478	67657512-67657608	14.129434	21.351967	17.810989	12.85572	13.565314	9.765892	90.99	63.53	54.83
ENSG00000102977.17	ACD	transcript5241.chr16.nnic	NA	chr16	67657510	67660284	-	11	174,92,377,97,152,35,45,77,94,143,163	0,251,475,1209,1417,1718,1864,2026,2191,2392,2611	NA	NA	NA	14.129434	21.351967	17.810989	1.273714	7.786653	8.045097	9.01	36.47	45.17
ENSG00000103363.16	ELOB	ENST00000262306.11	protein_coding	chr16	2771413	2777277	-	5	191,109,106,135,41	0,580,4037,5579,5823	2777239-2777277	2771474-2777239	2771413-2771474	387.879773	291.73579	305.320769	285.970325	1.159983	3.053422	73.73	0.4	1.0
ENSG00000103363.16	ELOB	ENST00000409477.1	protein_coding	chr16	2771414	2777195	-	3	688,106,203	0,4036,5578	2777115-2777195	2771992-2777115	2771414-2771992	387.879773	291.73579	305.320769	46.278653	123.502047	129.548605	11.93	42.33	42.43
ENSG00000103363.16	ELOB	ENST00000409906.9	protein_coding	chr16	2771413	2777280	-	4	689,106,135,44	0,4037,5579,5823	2777239-2777280	2771992-2777239	2771413-2771992	387.879773	291.73579	305.320769	37.357407	158.489525	165.807707	9.63	54.33	54.31
ENSG00000103769.10	RAB11A	ENST00000261890.7	protein_coding	chr15	65869490	65891989	+	5	135,196,194,81,4289	0,7841,8271,10180,18210	65869490-65869585	65869585-65887837	65887837-65891989	83.778442	91.260722	83.182628	60.582793	40.937487	39.646187	72.31	44.86	47.66
ENSG00000103769.10	RAB11A	ENST00000569896.1	protein_coding	chr15	65869540	65888635	+	5	85,196,194,9,912	0,7791,8221,10130,18183	65869540-65869585	65869585-65887749	65887749-65888635	83.778442	91.260722	83.182628	23.195649	50.323235	43.536441	27.69	55.14	52.34
ENSG00000104231.11	ZFAND1	ENST00000220669.10	protein_coding	chr8	81701336	81721300	-	8	1529,156,122,92,128,40,43,74	0,1632,12581,13467,13650,15912,16845,19890	81721281-81721300	81702697-81721281	81701336-81702697	32.811673	51.647256	31.227265	14.23993	1.863699	3.710693	43.4	3.61	11.88
ENSG00000104231.11	ZFAND1	ENST00000519523.5	protein_coding	chr8	81702913	81721288	-	7	211,122,92,128,40,43,62	0,11004,11890,12073,14335,15268,18313	81721281-81721288	81702923-81721281	81702913-81702923	32.811673	51.647256	31.227265	4.376864	22.069119	14.818942	13.34	42.73	47.46
ENSG00000104979.9	C19orf53	ENST00000588234.6	protein_coding	chr19	13774455	13778773	+	3	119,56,722	0,196,3596	13774455-13774477	13774477-13778195	13778195-13778773	207.052313	190.59384	433.210479	167.768911	151.291664	228.13342	81.03	79.38	52.66
ENSG00000104979.9	C19orf53	ENST00000593274.1	protein_coding	chr19	13774823	13778462	+	2	80,411	0,3228	13774823-13774879	13774879-13778195	13778195-13778462	207.052313	190.59384	433.210479	19.207188	28.390982	198.777763	9.28	14.9	45.88
ENSG00000105223.20	PLD3	ENST00000356508.9	protein_coding	chr19	40348699	40378483	+	13	25,33,92,75,143,184,121,128,201,140,166,100,498	0,16853,17719,17910,18073,18996,21208,21410,22973,25781,27909,29086,29286	40348699-40366483	40366483-40378170	40378170-40378483	67.106699	314.578552	182.107866	12.378935	154.28675	94.979311	18.45	49.05	52.16
ENSG00000106211.10	HSPB1	ENST00000675134.1	protein_coding	chr7	76302672	76304292	+	3	404,43,309	0,1129,1311	76302672-76302712	76302712-76304170	76304170-76304292	85.913924	61.048703	219.410325	6.904873	3.985289	70.955545	8.04	6.53	32.34
ENSG00000106588.12	PSMA2	ENST00000223321.9	protein_coding	chr7	42916860	42932174	-	8	830,58,74,82,123,133,77,57	0,917,4997,6464,7814,9675,10522,15257	42932158-42932174	42917576-42932158	42916860-42917576	284.265271	211.202143	293.41055	276.609662	200.0793	169.672976	97.31	94.73	57.83
ENSG00000106588.12	PSMA2	ENST00000445517.1	protein_coding	chr7	42917412	42932185	-	6	278,58,74,82,123,68	0,365,4445,5912,7262,14705	42932158-42932185	42917576-42932158	42917412-42917576	284.265271	211.202143	293.41055	5.1317	9.968837	123.262284	1.81	4.72	42.01
ENSG00000108474.17	PIGL	ENST00000489009.1	retained_intron	chr17	16217236	16234140	+	2	225,170	0,16734	NA	NA	NA	12.913094	29.075994	26.661076	1.988796	10.187066	11.070753	15.4	35.04	41.52
ENSG00000109046.15	WSB1	ENST00000584354.1	retained_intron	chr17	27294113	27302009	+	2	322,222	0,7674	NA	NA	NA	53.374524	223.626691	211.207079	12.881671	113.115445	102.269966	24.13	50.58	48.42
ENSG00000109180.15	OCIAD1	ENST00000264312.12	protein_coding	chr4	48831087	48861815	+	9	162,63,81,54,48,136,170,153,1091	0,1532,2313,11548,17311,18859,20718,26125,29637	48831087-48832624	48832624-48860759	48860759-48861815	152.255557	122.323223	107.084931	46.642963	6.46545	4.043357	30.63	5.29	3.78
ENSG00000109332.20	UBE2D3	ENST00000394803.9	protein_coding	chr4	102795975	102828159	-	8	1485,94,106,78,32,64,152,216	0,3431,5478,6585,13696,13816,30509,31968	102826508-102828159	102797417-102826508	102795975-102797417	286.841719	263.528594	208.208235	121.966589	90.073464	43.226378	42.52	34.18	20.76
ENSG00000109576.14	AADAT	transcript6478.chr4.nnic	NA	chr4	170075276	170089999	-	5	185,75,133,169,376	0,3232,11839,13119,14347	NA	NA	NA	13.180162	28.955888	15.241188	1.444106	8.438577	5.265232	10.96	29.14	34.55
ENSG00000110700.7	RPS13	ENST00000228140.6	protein_coding	chr11	17074388	17077666	-	6	78,67,170,79,49,48	0,708,1065,2779,3040,3230	17077641-17077666	17074410-17077641	17074388-17074410	2653.057209	1950.121906	2085.513204	1395.274831	564.902763	612.229469	52.59	28.97	29.36
ENSG00000110700.7	RPS13	ENST00000526895.5	processed_transcript	chr11	17074388	17077706	-	6	78,101,170,79,45,88	0,708,1065,2779,3040,3230	NA	NA	NA	2653.057209	1950.121906	2085.513204	1209.270582	1360.478757	1448.039898	45.58	69.76	69.43
ENSG00000110768.12	GTF2H1	ENST00000265963.9	protein_coding	chr11	18322566	18367045	+	15	174,169,193,166,94,150,80,128,88,89,118,91,116,93,1263	0,10493,13187,15542,16997,18694,18961,25021,25265,29314,29762,35385,35958,38048,43216	18322566-18333074	18333074-18365866	18365866-18367045	25.094553	18.810767	16.943291	10.973877	9.127237	12.823115	43.73	48.52	75.68
ENSG00000110768.12	GTF2H1	ENST00000418116.6	retained_intron	chr11	18322556	18360770	+	14	184,169,193,166,94,150,80,128,88,89,118,91,116,156	0,10503,13197,15552,17007,18704,18971,25031,25275,29324,29772,35395,35968,38058	NA	NA	NA	25.094553	18.810767	16.943291	7.626544	2.96105	0.00901	30.39	15.74	0.05
ENSG00000110911.17	SLC11A2	ENST00000262052.9	protein_coding	chr12	50985991	51026384	-	16	2444,154,74,150,120,87,159,156,68,71,107,120,126,149,72,75	0,4803,5607,6198,6818,8552,9637,10825,13182,13353,14321,18796,19319,22484,24703,40318	51010728-51026384	50988327-51010728	50985991-50988327	29.006807	25.848279	33.917437	20.468638	12.246863	7.967423	70.56	47.38	23.49
ENSG00000110911.17	SLC11A2	ENST00000394904.9	protein_coding	chr12	50985991	51028242	-	16	2444,154,74,150,120,87,159,156,68,71,107,120,126,149,72,66	0,4803,5607,6198,6818,8552,9637,10825,13182,13353,14321,18796,19319,22484,24703,42185	51028225-51028242	50988327-51028225	50985991-50988327	29.006807	25.848279	33.917437	3.249137	5.021607	13.914558	11.2	19.43	41.02
ENSG00000111196.10	MAGOHB	ENST00000320756.7	protein_coding	chr12	10604192	10613609	-	5	2182,83,111,59,171	0,3661,5638,6429,9246	10613532-10613609	10606277-10613532	10604192-10606277	52.097836	38.747352	25.271801	15.773386	7.161588	17.881946	30.28	18.48	70.76
ENSG00000111196.10	MAGOHB	ENST00000539554.5	protein_coding	chr12	10606012	10613591	-	5	362,83,111,59,51	0,1841,3818,4609,7528	10610636-10613591	10606277-10610636	10606012-10606277	52.097836	38.747352	25.271801	31.902271	21.291492	3.93783	61.24	54.95	15.58
ENSG00000113387.12	SUB1	ENST00000502897.5	protein_coding	chr5	32585587	32601150	+	6	38,73,73,123,109,146	0,841,2924,5975,13373,15417	32585587-32588512	32588512-32601081	32601081-32601150	435.364114	273.233186	193.807374	315.669708	88.234039	65.386889	72.51	32.29	33.74
ENSG00000113387.12	SUB1	ENST00000515355.5	protein_coding	chr5	32585570	32601282	+	6	55,133,73,123,109,278	0,798,2941,5992,13390,15434	32585570-32588512	32588512-32601081	32601081-32601282	435.364114	273.233186	193.807374	35.751313	141.773667	94.778085	8.21	51.89	48.9
ENSG00000113845.10	TIMMDC1	ENST00000498399.1	nonsense_mediated_decay	chr3	119498816	119524061	+	3	117,111,456	0,18388,24789	NA	119498816-119498928	119498928-119524061	136.738996	96.023944	75.909835	49.140275	15.53299	10.204095	35.94	16.18	13.44
ENSG00000114126.18	TFDP2	ENST00000467072.5	protein_coding	chr3	141952480	142149532	-	14	216,106,167,152,69,147,163,48,122,104,35,67,107,350	0,430,7193,11331,17592,21567,26039,41057,42539,52960,101634,140580,149254,196702	142005443-142149532	141952515-142005443	141952480-141952515	78.737578	53.189656	16.025625	13.665518	17.009845	6.277646	17.36	31.98	39.17
ENSG00000115129.14	TP53I3	ENST00000335934.8	protein_coding	chr2	24077432	24085215	-	6	329,197,213,268,143,485	0,2011,3386,5452,6756,7298	24084326-24085215	24077581-24084326	24077432-24077581	31.132181	58.161724	35.970211	11.279202	3.442652	3.692578	36.23	5.92	10.27
ENSG00000115129.14	TP53I3	transcript1068.chr2.nic	NA	chr2	24080744	24084847	-	4	287,268,143,117	0,2140,3444,3986	NA	NA	NA	31.132181	58.161724	35.970211	2.52245	17.872134	12.059383	8.1	30.73	33.53
ENSG00000115204.15	MPV17	ENST00000233545.6	protein_coding	chr2	27309491	27322564	-	7	490,53,33,96,93,116,117	0,2407,2722,3002,3188,3502,12956	27322517-27322564	27309914-27322517	27309491-27309914	44.467257	54.008883	48.907855	30.98735	34.691243	24.092994	69.69	64.23	49.26
ENSG00000115486.13	GGCX	ENST00000496962.2	protein_coding	chr2	85558724	85561520	-	3	351,171,135	0,2090,2661	85561428-85561520	85558893-85561428	85558724-85558893	19.883837	25.154217	34.782726	13.575331	12.759458	14.861506	68.27	50.72	42.73
ENSG00000115685.15	PPP1R7	ENST00000406106.7	protein_coding	chr2	241150479	241167174	+	9	68,129,56,66,131,163,117,105,130	0,2996,7327,8004,8733,9852,12805,15857,16565	241150479-241150495	241150495-241167065	241167065-241167174	58.379984	57.670614	72.550323	28.225288	18.989424	18.521117	48.35	32.93	25.53
ENSG00000116670.15	MAD2L2	ENST00000376692.9	protein_coding	chr1	11674479	11681148	-	9	337,93,74,95,101,72,119,52,110	0,602,1178,1566,2368,3063,5873,6082,6559	11680601-11681148	11674777-11680601	11674479-11674777	255.800681	191.794777	122.824212	111.874045	95.117519	95.924791	43.73	49.59	78.1
ENSG00000117632.23	STMN1	ENST00000357865.6	protein_coding	chr1	25900594	25906991	-	5	493,192,173,75,204	0,896,3046,4069,6193	25904676-25906991	25901018-25904676	25900594-25901018	776.678044	1169.024669	1399.675155	1.889066	848.398996	982.618192	0.24	72.57	70.2
ENSG00000117632.23	STMN1	ENST00000455785.7	protein_coding	chr1	25900115	25906419	-	5	972,192,173,75,31	0,1375,3525,4548,6273	25904676-25906419	25901018-25904676	25900115-25901018	776.678044	1169.024669	1399.675155	752.936677	279.894948	368.418164	96.94	23.94	26.32
ENSG00000119335.18	SET	ENST00000322030.13	protein_coding	chr9	128689221	128696396	+	8	434,58,143,104,114,171,147,1756	0,1948,2636,3440,3646,4416,4674,5419	128689221-128689582	128689582-128694661	128694661-128696396	988.519449	584.767008	420.170375	521.032879	466.087527	314.154993	52.71	79.7	74.77
ENSG00000119640.9	ACYP1	ENST00000357971.7	protein_coding	chr14	75053242	75064015	-	4	417,79,92,62	0,8441,10227,10711	75063553-75064015	75053657-75063553	75053242-75053657	14.366016	31.701391	13.89803	3.960111	0.0	0.63321	27.57	0.0	4.56
ENSG00000119640.9	ACYP1	ENST00000555694.5	protein_coding	chr14	75053242	75064027	-	3	417,92,56	0,10227,10729	75063553-75064027	75053446-75063553	75053242-75053446	14.366016	31.701391	13.89803	6.483467	16.316026	9.988841	45.13	51.47	71.87
ENSG00000119725.21	ZNF410	ENST00000334521.8	protein_coding	chr14	73892024	73932247	+	11	83,136,219,192,151,182,90,126,141,128,745	0,1772,4291,6046,11935,12877,17316,28955,30041,31370,39478	73892024-73893922	73893922-73931538	73931538-73932247	13.199909	24.147627	23.022447	0.030559	5.072071	6.019399	0.23	21.0	26.15
ENSG00000121390.19	PSPC1	ENST00000338910.9	protein_coding	chr13	19702499	19782945	-	9	861,170,58,106,85,197,96,302,560	0,3162,7042,27739,39065,48771,56823,69742,79886	19782757-19782945	19703177-19782757	19702499-19703177	92.594572	94.36467	101.311979	61.675535	43.709705	42.199595	66.61	46.32	41.65
ENSG00000121390.19	PSPC1	ENST00000471658.5	nonsense_mediated_decay	chr13	19674755	19782917	-	8	229,100,106,85,197,96,302,532	0,2968,55483,66809,76515,84567,97486,107630	19782757-19782917	19677802-19782757	19674755-19677802	92.594572	94.36467	101.311979	11.534888	33.11389	41.293645	12.46	35.09	40.76
ENSG00000121680.16	PEX16	ENST00000378750.10	protein_coding	chr11	45909662	45917877	-	11	650,65,120,73,153,81,101,134,77,36,178	0,1235,4156,4468,4653,4941,5805,6040,6564,7795,8037	45917811-45917877	45910256-45917811	45909662-45910256	12.855052	15.377401	15.146948	7.898246	8.623835	13.596573	61.44	56.08	89.76
ENSG00000121680.16	PEX16	ENST00000532681.5	protein_coding	chr11	45910204	45918812	-	11	108,65,120,73,153,81,101,134,77,36,691	0,693,3614,3926,4111,4399,5263,5498,6022,7253,7917	45915776-45918812	45910256-45915776	45910204-45910256	12.855052	15.377401	15.146948	2.947968	3.350515	0.115996	22.93	21.79	0.77
ENSG00000122378.14	PRXL2A	ENST00000372185.5	protein_coding	chr10	80408493	80432997	+	6	150,163,92,141,165,1012	0,11989,13923,17372,18838,23492	80408493-80420500	80420500-80432096	80432096-80432997	39.367423	152.564634	59.04309	23.525056	52.084165	22.634305	59.76	34.14	38.34
ENSG00000122378.14	PRXL2A	ENST00000372187.9	protein_coding	chr10	80413818	80432996	+	6	58,180,92,141,165,1011	0,6647,8598,12047,13513,18167	80413818-80420467	80420467-80432096	80432096-80432996	39.367423	152.564634	59.04309	10.866459	86.723057	31.830593	27.6	56.84	53.91
ENSG00000123815.13	COQ8B	ENST00000324464.8	protein_coding	chr19	40691529	40716886	-	15	844,87,66,108,142,94,82,141,86,123,78,67,120,105,300	0,1421,4459,8537,8780,11070,12011,12185,13566,13795,18529,22537,22748,23001,25057	40714632-40716886	40692037-40714632	40691529-40692037	16.382337	28.77348	16.952848	5.709459	7.692954	2.185913	34.85	26.74	12.89
ENSG00000123815.13	COQ8B	ENST00000594720.6	protein_coding	chr19	40691513	40716896	-	15	860,87,66,108,142,94,82,141,86,123,78,67,120,105,35	0,1437,4475,8553,8796,11086,12027,12201,13582,13811,18545,22553,22764,23017,25348	40714632-40716896	40692037-40714632	40691513-40692037	16.382337	28.77348	16.952848	1.823309	8.427449	6.898201	11.13	29.29	40.69
ENSG00000128272.18	ATF4	ENST00000337304.2	protein_coding	chr22	39520563	39522683	+	2	1108,911	0,1209	39520563-39521445	39521445-39522599	39522599-39522683	486.653777	501.126477	359.232983	19.162456	69.48437	100.749496	3.94	13.87	28.05
ENSG00000128626.12	MRPS12	ENST00000308018.9	protein_coding	chr19	38930943	38933168	+	3	55,68,836	0,332,1389	38930943-38931294	38931294-38932697	38932697-38933168	108.10119	66.357815	90.437857	33.156957	40.286897	45.925294	30.67	60.71	50.78
ENSG00000128951.14	DUT	ENST00000455976.6	protein_coding	chr15	48332102	48343369	+	6	304,92,45,75,71,1348	0,2314,3943,9186,9412,9919	48332102-48332251	48332251-48342075	48342075-48343369	176.597746	109.673899	80.95311	142.151829	32.224839	20.962917	80.49	29.38	25.9
ENSG00000128951.14	DUT	ENST00000558813.5	protein_coding	chr15	48331404	48342293	+	7	75,139,92,45,75,71,272	0,863,3012,4641,9884,10110,10617	48331404-48332320	48332320-48342075	48342075-48342293	176.597746	109.673899	80.95311	22.06976	61.793654	49.639118	12.5	56.34	61.32
ENSG00000129158.11	SERGEF	ENST00000265965.10	protein_coding	chr11	17788047	18013047	-	11	366,37,167,159,63,114,61,95,156,136,97	0,90160,171422,200549,204883,207748,212449,216393,218543,219893,224903	18013010-18013047	17788087-18013010	17788047-17788087	14.462058	18.167227	10.084412	4.56435	3.922721	6.163416	31.56	21.59	61.12
ENSG00000130511.16	SSBP4	ENST00000348495.10	protein_coding	chr19	18419335	18434562	+	17	372,73,62,85,90,60,70,71,68,46,36,55,71,79,29,108,346	0,8015,8416,8562,11505,12311,12457,12664,12811,13223,13364,13493,13637,13799,14249,14374,14881	18419335-18419648	18419648-18434243	18434243-18434562	30.984228	35.623111	43.685884	4.463463	15.634258	15.191041	14.41	43.89	34.77
ENSG00000130511.16	SSBP4	ENST00000599699.2	protein_coding	chr19	18433274	18434562	+	3	339,108,346	0,435,942	18433274-18433535	18433535-18434243	18434243-18434562	30.984228	35.623111	43.685884	13.610189	2.679649	7.440754	43.93	7.52	17.03
ENSG00000130724.10	CHMP2A	ENST00000312547.7	protein_coding	chr19	58551565	58555105	-	6	211,62,131,180,192,118	0,340,489,693,2479,3422	58554212-58555105	58551651-58554212	58551565-58551651	104.803613	125.662301	154.886611	39.978316	35.155335	107.451124	38.15	27.98	69.37
ENSG00000130724.10	CHMP2A	ENST00000601220.5	protein_coding	chr19	58551565	58554973	-	6	211,62,131,180,192,109	0,340,489,693,2479,3299	58554212-58554973	58551651-58554212	58551565-58551651	104.803613	125.662301	154.886611	57.793755	80.226915	39.316694	55.14	63.84	25.38
ENSG00000130810.20	PPAN	ENST00000253107.12	protein_coding	chr19	10106361	10112012	+	12	51,171,102,51,171,77,108,124,79,130,170,1068	0,139,1143,1442,1602,3269,3551,3761,3962,4123,4335,4583	10106361-10106394	10106394-10111162	10111162-10112012	37.478424	43.926381	37.704372	16.963618	7.80573	6.978829	45.26	17.77	18.51
ENSG00000130810.20	PPAN	ENST00000393793.5	protein_coding	chr19	10106418	10111254	+	11	253,102,51,171,77,108,124,79,130,170,310	0,1086,1385,1545,3212,3494,3704,3905,4066,4278,4526	10106418-10106641	10106641-10111162	10111162-10111254	37.478424	43.926381	37.704372	15.528084	31.548393	28.141787	41.43	71.82	74.64
ENSG00000130985.17	UBA1	ENST00000335972.11	protein_coding	chrX	47193828	47215128	+	26	196,117,59,169,135,107,91,133,98,147,177,105,81,156,166,197,65,196,75,190,89,93,192,102,101,335	0,4974,5219,5380,5651,7065,7447,7649,8327,8529,8809,9114,9305,9712,12119,12419,15794,16099,17013,17207,18595,18942,19161,20498,20708,20965	47193828-47194024	47198802-47214926	47214926-47215128	115.02758	218.468872	118.268346	57.793166	174.350692	87.530091	50.24	79.81	74.01
ENSG00000130985.17	UBA1	ENST00000377351.8	protein_coding	chrX	47190860	47215128	+	26	90,117,59,169,135,107,91,133,98,147,177,105,81,156,166,197,65,196,75,190,89,93,192,102,101,335	0,7942,8187,8348,8619,10033,10415,10617,11295,11497,11777,12082,12273,12680,15087,15387,18762,19067,19981,20175,21563,21910,22129,23466,23676,23933	47190860-47190950	47198802-47214926	47214926-47215128	115.02758	218.468872	118.268346	48.024916	23.846626	17.792179	41.75	10.92	15.04
ENSG00000131966.14	ACTR10	ENST00000254286.9	protein_coding	chr14	58200148	58235636	+	13	146,73,83,109,108,68,80,36,80,74,82,202,1267	0,2706,7787,8850,11143,13482,15056,19545,23473,23634,30250,31917,34221	58200148-58200217	58200217-58234548	58234548-58235636	23.293207	35.994904	48.26827	22.822367	19.557442	24.922587	97.98	54.33	51.63
ENSG00000131966.14	ACTR10	ENST00000554402.6	nonsense_mediated_decay	chr14	58200218	58234768	+	14	76,73,83,109,108,68,80,36,80,74,82,74,202,399	0,2636,7717,8780,11073,13412,14986,19475,23403,23564,30180,30861,31847,34151	NA	58200218-58231115	58231115-58234768	23.293207	35.994904	48.26827	0.47084	16.437462	23.345683	2.02	45.67	48.37
ENSG00000133027.18	PEMT	ENST00000255389.10	protein_coding	chr17	17505562	17591708	-	7	286,75,112,146,116,108,178	0,664,3871,6946,16717,71357,85968	17591626-17591708	17505793-17591626	17505562-17505793	38.129679	40.181519	254.134732	35.606227	36.703107	90.899643	93.38	91.34	35.77
ENSG00000133027.18	PEMT	transcript2154.chr17.nnic	NA	chr17	17505562	17592153	-	7	286,75,112,146,116,108,187	0,664,3871,6946,16717,71357,86404	NA	NA	NA	38.129679	40.181519	254.134732	0.12685	0.156467	112.600858	0.33	0.39	44.31
ENSG00000133895.18	MEN1	ENST00000315422.9	protein_coding	chr11	64803513	64810551	-	10	1303,165,136,137,88,41,129,209,468,284	0,1520,2121,2718,3497,3665,4038,4377,6151,6754	64810109-64810551	64804336-64810109	64803513-64804336	21.795457	32.141969	23.049329	8.640795	12.78139	14.57561	39.64	39.77	63.24
ENSG00000134690.11	CDCA8	ENST00000327331.2	protein_coding	chr1	37692480	37709713	+	11	98,109,129,41,73,86,65,96,127,87,1392	0,195,424,3429,6424,7955,9273,10771,12960,14497,15841	37692480-37692690	37692690-37708363	37708363-37709713	31.8165	48.872519	39.930528	11.654635	10.917016	6.279848	36.63	22.34	15.73
ENSG00000134690.11	CDCA8	ENST00000373055.6	protein_coding	chr1	37692515	37709719	+	10	269,129,41,73,86,65,96,127,87,1398	0,389,3394,6389,7920,9238,10736,12925,14462,15806	37692515-37692690	37692690-37708363	37708363-37709719	31.8165	48.872519	39.930528	20.161865	37.955503	33.65068	63.37	77.66	84.27
ENSG00000135052.16	GOLM1	ENST00000388711.7	protein_coding	chr9	86026146	86100149	-	10	1747,114,258,160,130,103,55,180,150,125	0,7135,9221,10201,14592,20323,26390,51265,53045,73878	86079320-86100149	86027819-86079320	86026146-86027819	64.745946	133.457457	24.870941	7.733575	16.897216	8.762316	11.94	12.66	35.23
ENSG00000135052.16	GOLM1	ENST00000388712.7	protein_coding	chr9	86026145	86099558	-	10	1748,114,258,160,130,103,55,180,150,148	0,7136,9222,10202,14593,20324,26391,51266,53046,73265	86079320-86099558	86027819-86079320	86026145-86027819	64.745946	133.457457	24.870941	57.012371	116.560241	16.108625	88.06	87.34	64.77
ENSG00000136098.17	NEK3	ENST00000610828.5	protein_coding	chr13	52132646	52159597	-	16	580,127,135,144,103,50,73,201,55,87,68,84,98,94,174,55	0,1042,3082,3469,4153,8373,11268,12044,15768,18499,18678,19962,21248,21433,23428,26896	52156191-52159597	52133144-52156191	52132646-52133144	19.196553	21.429871	51.288633	11.349479	10.583978	19.742386	59.12	49.39	38.49
ENSG00000136273.13	HUS1	transcript2760.chr7.nic	NA	chr7	47963283	47979667	-	9	1349,139,120,100,75,108,177,128,200	0,2016,4522,5935,12329,13446,15133,15405,16184	NA	NA	NA	17.49985	15.131678	36.480458	5.514952	6.193057	18.800748	31.51	40.93	51.54
ENSG00000136521.13	NDUFB5	ENST00000611971.4	protein_coding	chr3	179604786	179624499	+	5	153,89,67,62,580	0,10184,11196,12196,19133	179604786-179604815	179604815-179623982	179623982-179624499	83.18592	107.919917	98.019596	28.877425	65.21408	56.675473	34.71	60.43	57.82
ENSG00000136770.11	DNAJC1	ENST00000376980.8	protein_coding	chr10	21756547	22003730	-	12	208,449,49,120,158,91,94,98,166,47,102,518	0,2622,9713,49432,125734,147974,162231,163284,164250,171958,172492,246665	22003434-22003730	21756689-22003434	21756547-21756689	14.079391	21.376943	25.444894	11.715031	18.896829	9.974221	83.21	88.4	39.2
ENSG00000136770.11	DNAJC1	transcript951.chr10.nnic	NA	chr10	21756547	21807381	-	5	208,449,49,120,191	0,2622,9713,49432,50643	NA	NA	NA	14.079391	21.376943	25.444894	2.004887	2.197511	14.930399	14.24	10.28	58.68
ENSG00000139531.13	SUOX	ENST00000266971.8	protein_coding	chr12	55997275	56005525	+	5	64,109,60,178,1908	0,339,4936,5267,6342	55997275-56002221	56002221-56005024	56005024-56005525	14.073319	21.937298	11.787022	8.648105	15.028624	9.904778	61.45	68.51	84.03
ENSG00000139531.13	SUOX	ENST00000356124.8	protein_coding	chr12	55997179	56005525	+	4	160,60,178,1908	0,5032,5363,6438	55997179-56002221	56002221-56005024	56005024-56005525	14.073319	21.937298	11.787022	3.664143	1.567271	0.588534	26.04	7.14	4.99
ENSG00000139579.13	NABP2	ENST00000267023.9	protein_coding	chr12	56224341	56229854	+	7	100,102,139,72,82,64,841	0,492,1031,1282,1837,2014,4672	56224341-56224856	56224856-56229210	56229210-56229854	48.60178	32.296308	15.413729	24.864898	19.761673	11.314962	51.16	61.19	73.41
ENSG00000140391.15	TSPAN3	ENST00000346495.6	protein_coding	chr15	77046029	77071109	-	6	898,84,153,102,192,218	0,6355,6747,8148,10034,24862	77070954-77071109	77046837-77070954	77046029-77046837	109.729371	240.36091	37.66888	46.434908	114.990296	4e-06	42.32	47.84	0.0
ENSG00000140391.15	TSPAN3	ENST00000424443.7	protein_coding	chr15	77046029	77071109	-	6	898,84,153,102,75,218	0,6355,6747,8148,9759,24862	77070954-77071109	77046837-77070954	77046029-77046837	109.729371	240.36091	37.66888	1.264846	3.899779	37.668876	1.15	1.62	100.0
ENSG00000140391.15	TSPAN3	ENST00000561277.5	protein_coding	chr15	77046059	77071122	-	7	868,84,153,102,75,192,118	0,6325,6717,8118,9729,10004,24945	77052429-77071122	77046837-77052429	77046059-77046837	109.729371	240.36091	37.66888	62.029617	121.470835	0.0	56.53	50.54	0.0
ENSG00000141759.15	TXNL4A	ENST00000355491.5	nonsense_mediated_decay	chr18	79973524	79988536	-	4	332,70,104,297	0,3193,4073,14715	79988392-79988536	79976771-79988392	79973524-79976771	153.519347	258.256674	258.965824	6.001771	71.103393	77.755856	3.91	27.53	30.03
ENSG00000141759.15	TXNL4A	ENST00000588162.1	protein_coding	chr18	79973406	79988541	-	2	450,302	0,14833	79988392-79988541	79973838-79988392	79973406-79973838	153.519347	258.256674	258.965824	70.099927	71.955009	64.499568	45.66	27.86	24.91
ENSG00000142252.11	GEMIN7	ENST00000270257.9	protein_coding	chr19	45079259	45091518	+	3	118,123,1412	0,647,10847	45079259-45090114	45090114-45090507	45090507-45091518	31.096734	40.290549	51.002497	15.574654	11.408334	13.401037	50.08	28.32	26.28
ENSG00000142252.11	GEMIN7	ENST00000591607.1	protein_coding	chr19	45079194	45090869	+	2	85,763	0,10912	45079194-45090114	45090114-45090507	45090507-45090869	31.096734	40.290549	51.002497	15.52208	28.882215	37.60146	49.92	71.68	73.72
ENSG00000142541.18	RPL13A	ENST00000467825.2	protein_coding	chr19	49487633	49491843	+	8	11,73,66,126,86,60,123,115	0,2216,2598,2841,3145,3406,3791,4095	NA	49487633-49491812	49491812-49491843	1051.85105	523.772777	738.467596	5.584148	186.75485	218.748319	0.53	35.66	29.62
ENSG00000142541.18	RPL13A	ENST00000479992.5	retained_intron	chr19	49487614	49491861	+	7	30,73,345,86,60,123,133	0,2235,2617,3164,3425,3810,4114	NA	NA	NA	1051.85105	523.772777	738.467596	466.737695	80.902559	124.314238	44.37	15.45	16.83
ENSG00000143198.13	MGST3	ENST00000367885.5	protein_coding	chr1	165631239	165655620	+	7	54,44,124,74,58,73,253	0,991,18601,19774,20738,23039,24128	165631239-165632239	165632239-165655501	165655501-165655620	170.540385	154.118749	248.441736	14.12437	105.792825	147.448326	8.28	68.64	59.35
ENSG00000143198.13	MGST3	ENST00000495447.5	retained_intron	chr1	165631238	165655617	+	6	55,210,74,58,73,250	0,18516,19775,20739,23040,24129	NA	NA	NA	170.540385	154.118749	248.441736	106.793226	24.022133	59.988194	62.62	15.59	24.15
ENSG00000144040.13	SFXN5	ENST00000272433.7	protein_coding	chr2	72942035	73071712	-	14	3064,118,86,116,91,66,57,54,26,55,27,78,69,109	0,19095,26412,29534,46222,56913,58395,59489,78203,80486,81152,98818,116492,129568	73071705-73071712	72945024-73071705	72942035-72945024	16.573814	12.056184	12.256909	8.928713	8.641269	9.506814	53.87	71.67	77.56
ENSG00000144560.16	VGLL4	ENST00000430365.7	protein_coding	chr3	11556068	11643915	-	5	2759,124,223,190,479	0,3263,8728,45764,87368	11643518-11643915	11558558-11643518	11556068-11558558	15.918261	34.967807	22.015245	9.390241	15.939333	17.823964	58.99	45.58	80.96
ENSG00000145817.17	YIPF5	ENST00000274496.10	protein_coding	chr5	144158161	144170659	-	6	2398,182,146,173,120,125	0,4056,5949,7270,11684,12373	144169955-144170659	144160399-144169955	144158161-144160399	19.417129	24.75751	20.847306	15.441104	16.012474	11.963265	79.52	64.68	57.39
ENSG00000145817.17	YIPF5	ENST00000448443.6	protein_coding	chr5	144159272	144170630	-	6	1287,182,146,173,120,347	0,2945,4838,6159,10573,11011	144169955-144170630	144160399-144169955	144159272-144160399	19.417129	24.75751	20.847306	3.976025	8.745036	8.884041	20.48	35.32	42.61
ENSG00000146540.15	C7orf50	ENST00000357429.10	protein_coding	chr7	996985	1138257	-	5	819,82,194,130,69	0,3484,12964,130271,141203	1127385-1138257	997627-1127385	996985-997627	65.387354	163.862312	117.478152	59.562171	74.110745	59.006735	91.09	45.23	50.23
ENSG00000146540.15	C7orf50	ENST00000412051.5	protein_coding	chr7	997015	1028339	-	4	789,82,194,82	0,3454,12934,31242	NA	997627-1028339	997015-997627	65.387354	163.862312	117.478152	4.545611	87.876401	57.518016	6.95	53.63	48.96
ENSG00000147202.19	DIAPH2	ENST00000373049.8	protein_coding	chrX	96684711	97469835	+	27	479,33,177,105,140,75,70,137,109,111,119,117,119,65,105,321,115,102,95,102,240,130,125,165,136,96,142	0,51046,53874,73442,196867,227616,227771,231726,233797,246021,252521,254554,257306,260815,264223,273116,280381,388229,390455,414982,430014,456953,563003,663404,699197,744938,784982	96684711-96685058	96685058-97469740	97469740-97469835	99.229246	5.207205	15.940716	2.212068	4.014405	15.387824	2.23	77.09	96.53
ENSG00000147202.19	DIAPH2	transcript3174.chrX.nnic	NA	chrX	97310528	97469978	+	5	130,200,136,96,285	0,37552,73380,119121,159165	NA	NA	NA	99.229246	5.207205	15.940716	73.384427	1.19279	0.55289	73.95	22.91	3.47
ENSG00000147403.18	RPL10	ENST00000467168.5	retained_intron	chrX	154398496	154400913	+	5	46,59,108,139,450	0,841,990,1306,1967	NA	NA	NA	2497.712881	1588.950591	1853.925124	1361.404012	568.595029	589.016197	54.51	35.78	31.77
ENSG00000148180.21	GSN	ENST00000373818.8	protein_coding	chr9	121299792	121332842	+	17	213,205,155,162,150,90,133,89,216,134,91,171,175,125,78,61,409	0,2170,3118,10891,12546,14141,17293,18613,18872,21475,24761,26719,27515,29098,29445,31595,32641	121299792-121299861	121299861-121332600	121332600-121332842	14.091793	93.908298	312.95783	0.177651	45.900233	255.406739	1.26	48.88	81.61
ENSG00000148180.21	GSN	ENST00000432226.7	protein_coding	chr9	121268161	121332842	+	18	58,93,205,155,162,150,90,133,89,216,134,91,171,175,125,78,61,409	0,13308,33801,34749,42522,44177,45772,48924,50244,50503,53106,56392,58350,59146,60729,61076,63226,64272	121268161-121301971	121301971-121332600	121332600-121332842	14.091793	93.908298	312.95783	13.828225	47.028649	56.173217	98.13	50.08	17.95
ENSG00000151366.13	NDUFC2	ENST00000281031.5	protein_coding	chr11	78068296	78079862	-	3	1740,144,284	0,4701,11282	78079744-78079862	78069989-78079744	78068296-78069989	90.353548	260.495956	252.403969	88.709306	84.41089	83.669616	98.18	32.4	33.15
ENSG00000151366.13	NDUFC2	ENST00000525085.1	protein_coding	chr11	78069857	78079819	-	3	179,75,241	0,3140,9721	78079744-78079819	78069989-78079744	78069857-78069989	90.353548	260.495956	252.403969	0.0	93.177386	112.283538	0.0	35.77	44.49
ENSG00000151366.13	NDUFC2	ENST00000534029.5	protein_coding	chr11	78069855	78079819	-	2	181,241	0,9723	78079744-78079819	78069989-78079744	78069855-78069989	90.353548	260.495956	252.403969	1.644242	82.90768	56.450815	1.82	31.83	22.37
ENSG00000153046.18	CDYL	ENST00000397588.8	protein_coding	chr6	4776403	4955544	+	7	404,667,257,173,211,144,1647	0,115309,159111,161161,167142,175862,177494	4776403-4776783	4776783-4954053	4954053-4955544	62.311249	15.854545	20.726636	0.467208	15.267382	8.942078	0.75	96.3	43.14
ENSG00000153046.18	CDYL	ENST00000483019.1	processed_transcript	chr6	4773040	4892347	+	2	138,635	0,118672	NA	NA	NA	62.311249	15.854545	20.726636	20.377335	0.0	2e-06	32.7	0.0	0.0
ENSG00000155329.12	ZCCHC10	ENST00000324170.7	protein_coding	chr5	132996984	133026604	-	4	1866,42,162,108	0,3147,9774,29512	133026537-133026604	132998585-133026537	132996984-132998585	28.665096	21.466381	26.302776	17.035269	10.055023	8.470001	59.43	46.84	32.2
ENSG00000155329.12	ZCCHC10	ENST00000504170.2	protein_coding	chr5	133019037	133026589	-	3	166,66,93	0,3803,7459	133026537-133026589	133019094-133026537	133019037-133019094	28.665096	21.466381	26.302776	3.677349	5.442592	10.512877	12.83	25.35	39.97
ENSG00000155508.14	CNOT8	ENST00000285896.11	protein_coding	chr5	154858626	154876792	+	7	142,189,194,162,145,111,1503	0,4580,6565,12034,13103,13914,16663	154858626-154863278	154863278-154875436	154875436-154876792	46.784956	31.323107	34.893008	20.881988	18.535352	24.283185	44.63	59.17	69.59
ENSG00000155508.14	CNOT8	ENST00000517876.5	protein_coding	chr5	154858251	154876792	+	8	274,130,189,194,162,145,111,1503	0,387,4955,6940,12409,13478,14289,17038	154858251-154863278	154863278-154875436	154875436-154876792	46.784956	31.323107	34.893008	10.531313	3.743975	0.440767	22.51	11.95	1.26
ENSG00000156110.15	ADK	ENST00000672429.1	protein_coding	chr10	74151201	74708699	+	10	142,75,54,79,173,109,36,115,87,379	0,49562,73336,163465,242939,247269,438080,449177,518981,557119	74151201-74151278	74151278-74708442	74708442-74708699	25.556332	34.47434	14.872697	1.852335	6.31197	4.533758	7.25	18.31	30.48
ENSG00000157349.17	DDX19B	ENST00000355992.7	protein_coding	chr16	70299193	70333823	+	11	161,49,54,136,103,115,178,238,163,192,303	0,13415,15708,16775,25391,26380,30098,30637,32528,33774,34327	70299193-70299297	70299297-70333579	70333579-70333823	34.793125	47.102124	33.047709	7.771128	20.59727	14.422716	22.34	43.73	43.64
ENSG00000160336.17	ZNF761	ENST00000432094.6	protein_coding	chr19	53445000	53458261	+	5	123,111,88,127,3612	0,1226,2195,4511,9649	53445000-53447268	53447268-53456745	53456745-53458261	18.594263	29.27506	14.575277	1.379246	16.559414	4.999802	7.42	56.56	34.3
ENSG00000160336.17	ZNF761	transcript12675.chr19.nnic	NA	chr19	53431981	53458261	+	4	47,88,127,3612	0,15214,17530,22668	NA	NA	NA	18.594263	29.27506	14.575277	6.026346	2.326122	0.784688	32.41	7.95	5.38
ENSG00000160972.10	PPP1R16A	ENST00000435887.2	protein_coding	chr8	144477981	144502121	+	12	146,179,993,71,146,104,125,126,76,130,166,602	0,12052,18479,20788,20934,22114,22285,22505,22704,22860,23147,23538	144477981-144497194	144497194-144501900	144501900-144502121	12.896928	30.891329	19.602889	6.469333	23.223353	14.339144	50.16	75.18	73.15
ENSG00000160972.10	PPP1R16A	ENST00000528430.2	retained_intron	chr8	144501088	144502120	+	2	206,601	0,431	NA	NA	NA	12.896928	30.891329	19.602889	6.427595	7.667976	5.263745	49.84	24.82	26.85
ENSG00000161526.15	SAP30BP	ENST00000578756.5	retained_intron	chr17	75703769	75706757	+	4	90,59,85,418	0,986,2238,2570	NA	NA	NA	41.716576	83.746914	69.87074	5.152882	40.220357	27.689337	12.35	48.03	39.63
ENSG00000161526.15	SAP30BP	ENST00000584667.6	protein_coding	chr17	75667337	75708059	+	11	141,110,48,43,89,92,61,52,59,85,1720	0,1178,4478,26102,32445,35142,35973,36470,37418,38670,39002	75667337-75667372	75667372-75706518	75706518-75708059	41.716576	83.746914	69.87074	35.749612	41.414505	41.236948	85.7	49.45	59.02
ENSG00000162236.13	STX5	ENST00000377897.8	protein_coding	chr11	62806896	62832041	-	11	770,122,107,82,57,117,71,56,71,244,88	0,17269,17562,18139,18386,18526,20258,20446,20664,24122,25057	62831243-62832041	62807611-62831243	62806896-62807611	18.975512	38.855929	31.561064	8.790038	24.245004	21.008598	46.32	62.4	66.56
ENSG00000163584.18	RPL22L1	ENST00000494771.5	nonsense_mediated_decay	chr3	170866266	170870208	-	4	258,189,90,50	0,1746,2031,3892	170870167-170870208	170868111-170870167	170866266-170868111	717.240428	120.772019	95.737239	47.632883	20.494358	31.358706	6.64	16.97	32.75
ENSG00000163697.17	APBB2	ENST00000502841.5	protein_coding	chr4	40815332	40857155	-	7	927,180,116,84,88,115,171	0,6538,8311,10554,11799,15130,41652	40827216-40857155	40816094-40827216	40815332-40816094	31.314933	48.57737	58.755087	17.955968	21.912739	20.232045	57.34	45.11	34.43
ENSG00000163870.16	TPRA1	ENST00000393400.6	nonsense_mediated_decay	chr3	127573092	127590734	-	10	696,81,103,111,80,73,87,133,142,325	0,2092,2310,2847,3524,3728,3897,6647,6929,17317	127580146-127590734	127575260-127580146	127573092-127575260	14.361195	33.231902	24.493236	2.276254	12.483034	10.26313	15.85	37.56	41.9
ENSG00000163870.16	TPRA1	transcript6408.chr3.nnic	NA	chr3	127592363	127598254	-	3	591,134,200	0,2436,5691	NA	NA	NA	14.361195	33.231902	24.493236	4.309362	1.733185	1.582615	30.01	5.22	6.46
ENSG00000163923.10	RPL39L	ENST00000296277.9	protein_coding	chr3	187120947	187139496	-	3	381,64,284	0,7051,18265	187121300-187139496	187121147-187121300	187120947-187121147	150.895962	68.569076	68.333992	49.771739	67.336582	64.906624	32.98	98.2	94.98
ENSG00000163923.10	RPL39L	ENST00000433055.1	protein_coding	chr3	187120947	187180908	-	4	381,64,60,244	0,7051,52668,59717	187121300-187180908	187121147-187121300	187120947-187121147	150.895962	68.569076	68.333992	46.187402	0.0	0.075918	30.61	0.0	0.11
ENSG00000164054.17	SHISA5	ENST00000296444.7	protein_coding	chr3	48467875	48504174	-	6	1311,213,116,81,157,156	0,1485,1852,11301,33261,36143	48504094-48504174	48469109-48504094	48467875-48469109	106.122521	116.78886	125.436591	16.828851	38.185687	49.577591	15.86	32.7	39.52
ENSG00000164054.17	SHISA5	ENST00000426002.5	protein_coding	chr3	48467875	48473208	-	4	1311,213,116,199	0,1485,1852,5134	48473014-48473208	48469109-48473014	48467875-48469109	106.122521	116.78886	125.436591	86.812633	74.33845	74.812435	81.8	63.65	59.64
ENSG00000164167.12	LSM6	ENST00000502781.5	protein_coding	chr4	146175728	146190046	+	4	709,104,114,425	0,7183,11545,13893	146175728-146182921	146182921-146189653	146189653-146190046	48.244958	147.70876	84.781657	28.921688	15.151242	9.807417	59.95	10.26	11.57
ENSG00000164167.12	LSM6	ENST00000504181.1	nonsense_mediated_decay	chr4	146175747	146190187	+	5	64,104,114,160,107	0,7164,11526,13874,14333	146175747-146182921	146182921-146189653	146189653-146190187	48.244958	147.70876	84.781657	19.32327	132.557518	74.97424	40.05	89.74	88.43
ENSG00000164265.9	SCGB3A2	transcript5824.chr5.nnic	NA	chr5	147870367	147882191	+	3	594,203,165	0,11078,11659	NA	NA	NA	875.522114	3.404135	123.304765	679.218434	3.095563	25.651923	77.58	90.94	20.8
ENSG00000164902.14	PHAX	ENST00000297540.5	protein_coding	chr5	126600946	126627252	+	5	112,614,121,84,2678	0,2623,7417,16303,23628	126600946-126600962	126600962-126624841	126624841-126627252	39.23918	30.793156	31.362305	37.830982	21.534198	21.65346	96.41	69.93	69.04
ENSG00000164902.14	PHAX	ENST00000511371.1	retained_intron	chr5	126608356	126625209	+	3	128,84,635	0,8893,16218	NA	NA	NA	39.23918	30.793156	31.362305	1.408198	9.258958	9.708845	3.59	30.07	30.96
ENSG00000165175.17	MID1IP1	ENST00000378474.3	protein_coding	chrX	38801453	38806433	+	3	34,104,1751	0,2856,3229	38801453-38804946	38804946-38805495	38805495-38806433	70.327064	120.623882	86.282345	14.108557	97.012415	65.097268	20.06	80.43	75.45
ENSG00000165175.17	MID1IP1	ENST00000614558.3	protein_coding	chrX	38801458	38806532	+	3	29,1879,1850	0,1076,3224	38801458-38804946	38804946-38805495	38805495-38806532	70.327064	120.623882	86.282345	27.541473	13.598788	10.034302	39.16	11.27	11.63
ENSG00000165821.12	SALL2	ENST00000537235.2	protein_coding	chr14	21521079	21526346	-	2	4575,286	0,4981	21526127-21526346	21522706-21526127	21521079-21522706	98.182309	66.033137	11.144068	36.663746	40.82838	11.028693	37.34	61.83	98.96
ENSG00000165821.12	SALL2	ENST00000614342.1	protein_coding	chr14	21521080	21537216	-	2	4574,368	0,15768	21536921-21537216	21522706-21536921	21521080-21522706	98.182309	66.033137	11.144068	60.440747	24.824028	0.115375	61.56	37.59	1.04
ENSG00000166130.15	IKBIP	ENST00000299157.5	protein_coding	chr12	98624248	98644788	-	3	2518,118,266	0,10047,20274	98644701-98644788	98625932-98644701	98624248-98625932	15.394001	21.835241	17.464466	9.303272	6.102262	6.583925	60.43	27.95	37.7
ENSG00000166130.15	IKBIP	ENST00000342502.6	protein_coding	chr12	98613404	98645113	-	3	936,118,591	0,20891,31118	98644701-98645113	98613587-98644701	98613404-98613587	15.394001	21.835241	17.464466	3.457648	8.266555	8.924407	22.46	37.86	51.1
ENSG00000166347.19	CYB5A	ENST00000340533.9	protein_coding	chr18	74250845	74291963	-	5	2820,35,30,129,217	0,4895,10069,12503,40901	74291875-74291963	74253586-74291875	74250845-74253586	63.154873	123.932914	75.225301	37.615817	27.999019	14.345384	59.56	22.59	19.07
ENSG00000166347.19	CYB5A	ENST00000494131.6	protein_coding	chr18	74253296	74291935	-	6	369,35,24,30,129,189	0,2444,3533,7618,10052,38450	74291875-74291935	74256847-74291875	74253296-74256847	63.154873	123.932914	75.225301	25.539056	95.933895	60.879917	40.44	77.41	80.93
ENSG00000166441.13	RPL27A	ENST00000526562.5	protein_coding	chr11	8683200	8685848	+	4	65,76,207,171	0,805,1485,2477	8683200-8684745	8684745-8685803	8685803-8685848	2705.893302	515.042974	794.301035	0.651679	160.834628	269.821291	0.02	31.23	33.97
ENSG00000166441.13	RPL27A	ENST00000530022.5	protein_coding	chr11	8682809	8685848	+	4	456,76,175,171	0,1196,1908,2868	8682809-8684745	8684745-8685803	8685803-8685848	2705.893302	515.042974	794.301035	2610.493147	248.202198	333.716008	96.47	48.19	42.01
ENSG00000167515.10	TRAPPC2L	ENST00000567312.5	protein_coding	chr16	88857134	88861112	+	4	49,171,80,199	0,1484,2758,3779	88857134-88857150	88857150-88860956	88860956-88861112	38.23937	42.087112	61.690149	1.341378	8.146573	16.147211	3.51	19.36	26.17
ENSG00000169217.9	CD2BP2	ENST00000305596.8	protein_coding	chr16	30350772	30355308	-	7	2323,107,433,158,139,104,97	0,2408,2595,3128,3411,3831,4439	30354681-30355308	30352987-30354681	30350772-30352987	45.033718	77.260124	72.892317	32.837456	46.550204	35.117145	72.92	60.25	48.18
ENSG00000169217.9	CD2BP2	ENST00000569466.1	protein_coding	chr16	30352846	30354934	-	6	249,107,433,158,139,331	0,334,521,1054,1337,1757	30354681-30354934	30352987-30354681	30352846-30352987	45.033718	77.260124	72.892317	12.196262	30.70992	37.775172	27.08	39.75	51.82
ENSG00000169228.14	RAB24	ENST00000478234.5	retained_intron	chr5	177301197	177303733	-	7	610,63,369,68,79,69,562	0,727,930,1379,1554,1811,1974	NA	NA	NA	19.391157	20.02403	28.642098	3.029119	8.207792	10.247655	15.62	40.99	35.78
ENSG00000169764.16	UGP2	ENST00000337130.10	protein_coding	chr2	63841895	63891560	+	10	309,128,108,186,134,298,198,243,105,441	0,14410,15933,40570,42064,43693,44445,45506,48185,49224	63841895-63842185	63842185-63891224	63891224-63891560	499.753364	52.628138	87.156322	385.506315	12.126734	28.64271	77.14	23.04	32.86
ENSG00000169764.16	UGP2	ENST00000394417.7	protein_coding	chr2	63840968	63891560	+	10	264,128,108,186,134,298,198,243,105,441	0,15337,16860,41497,42991,44620,45372,46433,49112,50151	63840968-63856319	63856319-63891224	63891224-63891560	499.753364	52.628138	87.156322	113.08913	40.204127	57.95742	22.63	76.39	66.5
ENSG00000172262.12	ZNF131	ENST00000505606.6	protein_coding	chr5	43121595	43176324	+	8	233,139,102,145,358,223,131,1878	0,443,1613,17569,39653,40113,51722,52851	43121595-43122053	43122053-43175130	43175130-43176324	26.60169	19.704288	27.613584	9.888827	2.852497	2.713302	37.17	14.48	9.83
ENSG00000172785.18	CBWD1	ENST00000377400.8	protein_coding	chr9	121040	179147	-	15	533,130,66,69,52,57,45,87,47,38,60,92,97,87,332	0,920,2176,2345,13938,25061,30993,33668,35440,41391,42937,51040,52229,54657,57775	178969-179147	121469-178969	121040-121469	59.799686	40.448486	45.692761	29.955034	7.587897	5.733058	50.09	18.76	12.55
ENSG00000172785.18	CBWD1	ENST00000382447.8	protein_coding	chr9	121408	179021	-	14	165,130,66,69,52,45,87,47,38,60,92,97,87,206	0,552,1808,1977,13570,30625,33300,35072,41023,42569,50672,51861,54289,57407	178969-179021	121469-178969	121408-121469	59.799686	40.448486	45.692761	20.043044	30.856239	37.323642	33.52	76.29	81.68
ENSG00000172809.13	RPL38	ENST00000311111.11	protein_coding	chr17	74203677	74210655	+	5	68,41,61,123,852	0,240,452,5509,6126	74203677-74203955	74203955-74209826	74209826-74210655	1473.162402	2637.84989	2609.38086	342.144428	27.123862	45.816921	23.23	1.03	1.76
ENSG00000172809.13	RPL38	ENST00000533498.1	protein_coding	chr17	74203703	74209896	+	4	255,61,123,93	0,426,5483,6100	74203703-74203955	74203955-74209826	74209826-74209896	1473.162402	2637.84989	2609.38086	459.890708	133.911683	132.192917	31.22	5.08	5.07
ENSG00000172809.13	RPL38	ENST00000584577.5	protein_coding	chr17	74203692	74209878	+	5	53,41,61,123,66	0,225,437,5494,6120	74203692-74203955	74203955-74209826	74209826-74209878	1473.162402	2637.84989	2609.38086	200.837808	1956.032934	1914.326793	13.63	74.15	73.36
ENSG00000173436.15	MICOS10	ENST00000485362.1	processed_transcript	chr1	19597069	19626606	+	5	40,20,48,110,220	0,764,25030,26404,29317	NA	NA	NA	93.824313	171.803772	138.705419	39.262339	125.756322	90.532327	41.85	73.2	65.27
ENSG00000174456.16	C12orf76	ENST00000546651.3	processed_transcript	chr12	110027027	110048555	-	2	1562,193	0,21335	NA	NA	NA	11.705343	16.206168	13.497755	1.841733	6.437505	4.985174	15.73	39.72	36.93
ENSG00000174456.16	C12orf76	ENST00000615315.2	protein_coding	chr12	110041176	110048522	-	2	1283,160	0,7186	110048495-110048522	110042376-110048495	110041176-110042376	11.705343	16.206168	13.497755	9.86361	9.768663	8.512581	84.27	60.28	63.07
ENSG00000174720.17	LARP7	ENST00000344442.10	protein_coding	chr4	112637142	112657586	+	13	97,204,101,84,165,94,351,145,152,122,160,92,340	0,7525,9208,9445,9648,9891,10056,10547,12392,13318,15934,16925,20104	112637142-112644669	112644669-112657324	112657324-112657586	58.522379	43.673282	59.161992	13.911825	20.770359	32.66291	23.77	47.56	55.21
ENSG00000174720.17	LARP7	transcript4674.chr4.nnic	NA	chr4	112652464	112657586	+	4	209,160,92,340	0,612,1603,4782	NA	NA	NA	58.522379	43.673282	59.161992	27.887215	0.236841	0.195475	47.65	0.54	0.33
ENSG00000176783.15	RUFY1	ENST00000319449.9	protein_coding	chr5	179550553	179610012	+	18	326,174,118,102,124,62,66,70,102,117,168,98,120,130,95,49,78,637	0,9471,11993,16907,18748,26521,30393,35242,38992,41071,42924,44312,46008,48138,51338,55322,57028,58822	179550553-179550569	179550569-179609516	179609516-179610012	18.677242	26.524548	39.144535	8.874032	14.019166	27.851949	47.51	52.85	71.15
ENSG00000177054.14	ZDHHC13	ENST00000399351.7	protein_coding	chr11	19117144	19176415	+	16	132,123,78,145,65,163,126,134,101,125,63,94,84,158,98,594	0,29036,30451,32042,33582,35013,35414,38651,41795,46158,47156,47907,49157,53266,55578,58677	19117144-19149202	19149202-19175957	19175957-19176415	24.100347	22.127831	14.164439	9.339332	2.620546	2.147946	38.75	11.84	15.16
ENSG00000177054.14	ZDHHC13	ENST00000446113.7	protein_coding	chr11	19117167	19176415	+	17	109,146,123,78,145,65,163,126,134,101,125,63,94,84,158,98,594	0,25810,29013,30428,32019,33559,34990,35391,38628,41772,46135,47133,47884,49134,53243,55555,58654	19117167-19117249	19117249-19175957	19175957-19176415	24.100347	22.127831	14.164439	14.761015	19.507285	12.016493	61.25	88.16	84.84
ENSG00000177697.19	CD151	ENST00000397420.9	protein_coding	chr11	832951	838831	+	9	75,62,91,192,75,105,159,87,699	0,1578,3111,3299,3817,4298,4508,4990,5181	832951-836069	836069-838189	838189-838831	54.474643	168.782986	123.425038	27.378336	53.7256	28.515665	50.26	31.83	23.1
ENSG00000177697.19	CD151	ENST00000530726.5	nonsense_mediated_decay	chr11	833008	838831	+	10	14,62,91,192,75,105,159,87,235,387	0,1521,3054,3242,3760,4241,4451,4933,5124,5436	833008-836069	836069-838189	838189-838831	54.474643	168.782986	123.425038	0.186449	18.917585	51.394847	0.34	11.21	41.64
ENSG00000177917.12	ARL6IP6	ENST00000686080.1	protein_coding	chr2	152718596	152761151	+	4	428,54,40,1405	0,1936,16490,41150	152718596-152718624	152718624-152759837	152759837-152761151	53.231204	64.676678	46.216825	23.086247	42.861892	31.260233	43.37	66.27	67.64
ENSG00000177917.12	ARL6IP6	ENST00000686839.1	protein_coding	chr2	152717892	152760764	+	4	103,54,133,1018	0,2640,17101,41854	152717892-152735088	152735088-152759837	152759837-152760764	53.231204	64.676678	46.216825	30.144957	21.814786	14.956592	56.63	33.73	32.36
ENSG00000180098.9	TRNAU1AP	ENST00000373830.4	protein_coding	chr1	28553084	28578545	+	9	53,98,100,53,132,120,163,34,1046	0,555,7548,8261,11618,14209,18091,18782,24415	28553084-28553110	28553110-28577633	28577633-28578545	22.990895	29.596675	40.821153	20.854486	20.352035	26.087865	90.71	68.76	63.91
ENSG00000180098.9	TRNAU1AP	ENST00000480930.5	processed_transcript	chr1	28553098	28577744	+	10	39,98,100,148,53,132,120,163,34,245	0,541,7534,8014,8247,11604,14195,18077,18768,24401	NA	NA	NA	22.990895	29.596675	40.821153	1.10721	7.397217	11.332982	4.82	24.99	27.76
ENSG00000182541.18	LIMK2	ENST00000331728.9	protein_coding	chr22	31212297	31280080	+	16	127,100,136,110,189,106,197,187,87,132,57,66,175,56,158,1784	0,13422,45993,46823,47591,49836,50297,53648,54686,55478,55846,58838,60232,61154,62853,65999	31212297-31212408	31212408-31278438	31278438-31280080	17.308565	31.285174	25.19033	11.684475	21.345216	9.975336	67.51	68.23	39.6
ENSG00000182541.18	LIMK2	transcript5753.chr22.nic	NA	chr22	31212260	31280081	+	15	164,136,110,189,106,197,187,87,132,57,66,175,56,158,1785	0,46030,46860,47628,49873,50334,53685,54723,55515,55883,58875,60269,61191,62890,66036	NA	NA	NA	17.308565	31.285174	25.19033	3.240805	6.258179	12.290815	18.72	20.0	48.79
ENSG00000183474.16	GTF2H2C	transcript2228.chr5.nic	NA	chr5	69560178	69592512	+	16	64,89,78,37,87,51,55,106,91,88,108,64,104,103,40,434	0,4921,5952,6410,6788,7548,7974,12266,18533,18842,19578,22187,25415,26075,30149,31900	NA	NA	NA	59.565419	45.206895	27.182175	6.853909	6.647166	8.9893	11.51	14.7	33.07
ENSG00000185187.13	SIGIRR	ENST00000527987.1	retained_intron	chr11	405727	407191	-	4	332,190,151,130	0,621,1115,1334	NA	NA	NA	33.996749	35.090028	108.276623	4.393908	3.781071	54.05442	12.92	10.78	49.92
ENSG00000186187.12	ZNRF1	ENST00000320619.10	protein_coding	chr16	74999036	75108707	+	6	1059,96,153,106,90,975	0,94535,96561,105747,107445,108696	74999036-74999671	74999671-75106536	75106536-75108707	10.047581	22.077382	14.192908	2.688969	10.894747	8.257194	26.76	49.35	58.18
ENSG00000186187.12	ZNRF1	ENST00000335325.9	protein_coding	chr16	74999023	75110994	+	5	1072,96,106,90,3262	0,94548,105760,107458,108709	74999023-74999671	74999671-75106536	75106536-75110994	10.047581	22.077382	14.192908	7.358612	11.182635	5.935714	73.24	50.65	41.82
ENSG00000186468.13	RPS23	ENST00000296674.13	protein_coding	chr5	82273319	82278354	-	4	2936,121,160,35	0,3078,4373,5000	82278323-82278354	82276111-82278323	82273319-82276111	1598.298402	2117.425282	2857.021316	410.72559	94.489287	98.460915	25.7	4.46	3.45
ENSG00000186468.13	RPS23	ENST00000503605.1	processed_transcript	chr5	82276154	82278143	-	4	101,121,160,213	0,243,1538,1776	NA	NA	NA	1598.298402	2117.425282	2857.021316	1181.911007	2007.263487	2717.774271	73.95	94.8	95.13
ENSG00000187772.8	LIN28B	ENST00000345080.5	protein_coding	chr6	104957106	105083332	+	4	154,188,185,4919	0,992,69191,121307	104957106-104957250	104957250-105078780	105078780-105083332	56.357865	39.974213	24.962335	21.700305	34.329766	21.145162	38.5	85.88	84.71
ENSG00000187772.8	LIN28B	transcript6310.chr6.nnic	NA	chr6	104957637	105083332	+	4	150,188,185,4919	0,461,68660,120776	NA	NA	NA	56.357865	39.974213	24.962335	20.673731	2.373162	2.4491	36.68	5.94	9.81
ENSG00000187838.17	PLSCR3	ENST00000324822.15	protein_coding	chr17	7389726	7394570	-	8	715,162,162,221,43,236,56,94	0,907,3064,3417,3740,3874,4377,4750	7394110-7394570	7390387-7394110	7389726-7390387	14.354556	30.613924	25.183517	4.622061	15.889734	14.21335	32.2	51.9	56.44
ENSG00000188243.14	COMMD6	ENST00000377612.8	nonsense_mediated_decay	chr13	75526435	75538802	-	4	204,146,180,50	0,3678,11305,12317	75537805-75538802	75530207-75537805	75526435-75530207	97.101683	112.377677	111.302616	20.145111	22.426766	0.634942	20.75	19.96	0.57
ENSG00000188643.11	S100A16	ENST00000368704.5	protein_coding	chr1	153606885	153609337	-	3	807,179,160	0,1113,2292	153608151-153609337	153607536-153608151	153606885-153607536	21.226723	189.803957	86.586018	5.522764	1.870094	1.744428	26.02	0.99	2.01
ENSG00000188643.11	S100A16	ENST00000368706.9	protein_coding	chr1	153606885	153613137	-	3	807,179,186	0,1113,6066	153608151-153613137	153607536-153608151	153606885-153607536	21.226723	189.803957	86.586018	15.703959	187.933863	84.84159	73.98	99.01	97.99
ENSG00000189077.11	TMEM120A	ENST00000440632.5	nonsense_mediated_decay	chr7	75987040	75994656	-	11	245,69,65,93,62,259,96,60,117,119,167	0,319,497,677,882,1042,1380,2124,5103,5398,7449	75994570-75994656	75987414-75994570	75987040-75987414	15.460592	28.322945	20.916029	3.07695	10.839063	9.031371	19.9	38.27	43.18
ENSG00000189077.11	TMEM120A	ENST00000493111.7	protein_coding	chr7	75986830	75994595	-	12	455,69,65,93,62,66,90,96,60,117,119,106	0,529,707,887,1092,1252,1421,1590,2334,5313,5608,7659	75994570-75994595	75987174-75994570	75986830-75987174	15.460592	28.322945	20.916029	10.846538	15.548955	10.274851	70.16	54.9	49.12
ENSG00000196262.15	PPIA	ENST00000355968.10	protein_coding	chr7	44796680	44801631	+	6	113,67,31,89,173,345	0,2067,2566,2711,3021,4606	44796680-44799471	44799471-44801419	44801419-44801631	2955.245772	2246.765336	2146.238035	657.090981	923.632348	964.854339	22.23	41.11	44.96
ENSG00000196262.15	PPIA	ENST00000468812.6	protein_coding	chr7	44796680	44803117	+	5	113,31,89,173,1831	0,2566,2711,3021,4606	44796680-44796724	44796724-44801419	44801419-44803117	2955.245772	2246.765336	2146.238035	1050.904724	97.354111	79.389688	35.56	4.33	3.7
ENSG00000196549.13	MME	ENST00000360490.7	protein_coding	chr3	155080318	155183704	+	23	148,170,36,162,81,96,119,66,135,102,137,94,129,99,81,104,59,120,134,66,96,77,3345	0,3839,4740,34675,36160,36345,36549,38427,57783,59872,61672,61918,63124,64040,66825,68231,80071,86583,88173,88413,91798,92217,100041	155080318-155084167	155084167-155180456	155180456-155183704	14.706253	0.556342	17.74049	9.401554	0.00018	3.861816	63.93	0.03	21.77
ENSG00000196549.13	MME	ENST00000460393.6	protein_coding	chr3	155079671	155183704	+	23	85,170,36,162,81,96,119,66,135,102,137,94,129,99,81,104,59,120,134,66,96,77,3345	0,4486,5387,35322,36807,36992,37196,39074,58430,60519,62319,62565,63771,64687,67472,68878,80718,87230,88820,89060,92445,92864,100688	155079671-155084167	155084167-155180456	155180456-155183704	14.706253	0.556342	17.74049	5.304699	0.556162	13.878674	36.07	99.97	78.23
ENSG00000196950.14	SLC39A10	ENST00000359634.10	protein_coding	chr2	195657225	195737700	+	10	56,1019,208,170,189,121,369,81,191,2818	0,22806,26473,49390,51430,56207,59411,61026,70933,77657	195657225-195680042	195680042-195735038	195735038-195737700	113.630018	65.261691	23.172333	68.669313	47.495874	19.916596	60.43	72.78	85.95
ENSG00000196950.14	SLC39A10	transcript8993.chr2.nnic	NA	chr2	195586281	195737700	+	11	136,98,1019,208,170,189,121,369,81,191,2818	0,19854,93750,97417,120334,122374,127151,130355,131970,141877,148601	NA	NA	NA	113.630018	65.261691	23.172333	42.260629	0.000927	0.459268	37.19	0.0	1.98
ENSG00000197045.13	GMFB	ENST00000616146.4	protein_coding	chr14	54474490	54489026	-	7	3669,74,82,51,50,97,102	0,5295,6383,6917,7662,9180,14434	54488927-54489026	54478090-54488927	54474490-54478090	60.951465	53.1127	32.258782	57.377164	40.248218	23.180329	94.14	75.78	71.86
ENSG00000197045.13	GMFB	transcript2402.chr14.nic	NA	chr14	54474484	54488892	-	7	3675,74,83,50,50,97,211	0,5301,6389,6924,7668,9186,14197	NA	NA	NA	60.951465	53.1127	32.258782	3.574301	12.864482	9.078453	5.86	24.22	28.14
ENSG00000198467.16	TPM2	ENST00000378292.9	protein_coding	chr9	35681992	35690056	-	9	171,70,63,76,71,118,134,126,353	0,2253,2495,3071,3276,3441,3654,7153,7711	35689817-35690056	35682083-35689817	35681992-35682083	172.074829	495.046324	264.077421	29.522028	30.234824	112.844039	17.16	6.11	42.73
ENSG00000198668.14	CALM1	ENST00000447653.8	protein_coding	chr14	90397028	90405072	+	7	205,97,31,144,107,136,384	0,1962,3036,4230,6833,7350,7660	90397028-90401332	90401332-90404714	90404714-90405072	369.912807	283.953393	362.790221	128.832544	13.668854	25.652103	34.83	4.81	7.07
ENSG00000203326.12	ZNF525	ENST00000474037.6	protein_coding	chr19	53365704	53386590	+	4	55,82,127,5869	0,6510,10065,15017	53365704-53372281	53372281-53382016	53382016-53386590	12.798234	9.612623	11.458026	10.801173	6.366301	6.667794	84.4	66.23	58.19
ENSG00000203326.12	ZNF525	ENST00000475179.5	protein_coding	chr19	53365712	53386581	+	4	47,82,127,1612	0,6502,10057,19257	53365712-53372281	53372281-53384977	53384977-53386581	12.798234	9.612623	11.458026	0.738284	2.463439	3.176816	5.77	25.63	27.73
ENSG00000205155.8	PSENEN	ENST00000222266.2	protein_coding	chr19	35745618	35747004	+	4	82,119,105,297	0,254,800,1089	35745618-35745930	35745930-35746844	35746844-35747004	77.917821	91.463095	152.473083	15.421764	61.775087	112.207949	19.79	67.54	73.59
ENSG00000205155.8	PSENEN	ENST00000587708.7	protein_coding	chr19	35745650	35747519	+	4	50,157,105,812	0,184,768,1057	35745650-35745930	35745930-35746844	35746844-35747519	77.917821	91.463095	152.473083	55.895813	17.13807	18.069311	71.74	18.74	11.85
ENSG00000213246.7	SUPT4H1	ENST00000577396.5	protein_coding	chr17	58345246	58352423	-	5	1067,54,56,107,359	0,1941,2282,6155,6818	58351454-58352423	58346248-58351454	58345246-58346248	159.821794	118.664335	78.784682	41.735281	42.805016	45.861725	26.11	36.07	58.21
ENSG00000213246.7	SUPT4H1	ENST00000581204.1	retained_intron	chr17	58345911	58347611	-	3	402,54,83	0,1276,1617	NA	NA	NA	159.821794	118.664335	78.784682	104.160895	61.280142	18.51451	65.17	51.64	23.5
ENSG00000213988.11	ZNF90	ENST00000469078.5	nonsense_mediated_decay	chr19	20077993	20127018	+	6	142,127,96,125,1161,267	0,26245,27227,43228,47012,48758	20077993-20078132	20078132-20121331	20121331-20127018	68.540741	19.407311	48.561818	6.74371	5.226315	15.76726	9.84	26.93	32.47
ENSG00000214063.12	TSPAN4	ENST00000397408.5	protein_coding	chr11	842940	867116	+	9	110,100,80,192,75,102,132,84,555	0,4260,7347,19609,21496,22572,22753,22977,23621	842940-850304	850304-866627	866627-867116	34.721693	57.379028	21.532864	5.180311	17.661027	8.765683	14.92	30.78	40.71
ENSG00000214063.12	TSPAN4	ENST00000527644.2	protein_coding	chr11	849815	867111	+	7	552,192,75,102,132,84,550	0,12734,14621,15697,15878,16102,16746	849815-850028	850028-866627	866627-867111	34.721693	57.379028	21.532864	10.653028	14.118051	1.788684	30.68	24.6	8.31
ENSG00000215440.12	NPEPL1	ENST00000356091.11	protein_coding	chr20	58692799	58715844	+	12	251,186,171,90,82,143,78,101,124,177,111,677	0,937,1622,5884,6397,8216,14323,19679,20620,21117,21760,22368	58692799-58692900	58692900-58715323	58715323-58715844	18.844899	28.142816	28.831763	15.332834	24.619431	14.847613	81.36	87.48	51.5
ENSG00000215440.12	NPEPL1	transcript4042.chr20.nic	NA	chr20	58700897	58715848	+	7	261,78,101,124,177,111,681	0,6225,11581,12522,13019,13662,14270	NA	NA	NA	18.844899	28.142816	28.831763	0.698366	1.182187	10.186732	3.71	4.2	35.33
ENSG00000215866.9	LINC01356	ENST00000667852.1	lncRNA	chr1	112820177	112826268	-	3	364,102,756	0,3475,5335	NA	NA	NA	207.115916	2.786	97.559494	86.493211	0.588349	16.503957	41.76	21.12	16.92
ENSG00000215866.9	LINC01356	ENST00000691250.1	lncRNA	chr1	112820169	112825741	-	3	369,102,229	0,3483,5343	NA	NA	NA	207.115916	2.786	97.559494	116.921732	1.73425	79.615396	56.45	62.25	81.61
ENSG00000224032.8	EPB41L4A-AS1	ENST00000442823.3	lncRNA	chr5	112160864	112162324	+	2	431,174	0,1286	NA	NA	NA	42.733689	54.223213	32.09233	5.307073	27.059879	14.457899	12.42	49.9	45.05
ENSG00000224032.8	EPB41L4A-AS1	ENST00000663232.1	lncRNA	chr5	112160525	112164818	+	3	770,73,2668	0,1177,1625	NA	NA	NA	42.733689	54.223213	32.09233	21.558201	10.443714	9.697432	50.45	19.26	30.22
ENSG00000224557.8	HLA-DPB2	ENST00000684891.1	processed_transcript	chr6	33116678	33119148	+	3	63,264,758	0,278,1712	NA	NA	NA	40.646348	1.413103	17.376272	19.548527	0.0	1.552289	48.09	0.0	8.93
ENSG00000224557.8	HLA-DPB2	ENST00000692641.1	processed_transcript	chr6	33116743	33118781	+	3	89,247,391	0,230,1647	NA	NA	NA	40.646348	1.413103	17.376272	9.935388	1.026061	8.94332	24.44	72.61	51.47
ENSG00000226792.8	C13orf42	transcript1854.chr13.nnic	NA	chr13	51155254	51173337	-	3	529,133,1085	0,631,16998	NA	NA	NA	373.817975	0.943849	95.608571	162.676026	0.416293	16.116794	43.52	44.11	16.86
ENSG00000226950.8	DANCR	ENST00000411630.7	lncRNA	chr4	52712324	52714141	+	3	203,136,648	0,499,1169	NA	NA	NA	493.590484	181.258027	76.550155	164.23689	161.077576	66.727871	33.27	88.87	87.17
ENSG00000226950.8	DANCR	ENST00000425653.2	lncRNA	chr4	52712545	52714138	+	2	414,645	0,948	NA	NA	NA	493.590484	181.258027	76.550155	324.68676	18.972123	9.272337	65.78	10.47	12.11
ENSG00000233223.4	ENSG00000233223	ENST00000655859.2	lncRNA	chr17	7581967	7584098	-	2	564,181	0,1950	NA	NA	NA	19.168652	8.722225	10.192421	8.593	1.307939	1.299631	44.83	15.0	12.75
ENSG00000243147.8	MRPL33	ENST00000296102.8	protein_coding	chr2	27771718	27779733	+	4	81,19,107,301	0,955,2705,7714	27771718-27771777	27771777-27779479	27779479-27779733	171.647047	141.351065	126.156336	99.427398	71.015102	40.890113	57.93	50.24	32.41
ENSG00000243147.8	MRPL33	ENST00000379666.7	protein_coding	chr2	27771716	27779734	+	3	83,19,302	0,957,7716	27771716-27771777	27771777-27779553	27779553-27779734	171.647047	141.351065	126.156336	66.277829	63.946552	79.807169	38.61	45.24	63.26
ENSG00000267751.6	BSG-AS1	ENST00000588290.3	lncRNA	chr19	567432	572228	-	3	192,157,120	0,4007,4676	NA	NA	NA	13.284124	20.859323	28.361528	0.0	2.52992	6.93666	0.0	12.13	24.46
ENSG00000267751.6	BSG-AS1	ENST00000590292.6	lncRNA	chr19	566817	571774	-	3	807,157,78	0,4622,4879	NA	NA	NA	13.284124	20.859323	28.361528	6.756311	3.723019	6.251467	50.86	17.85	22.04
ENSG00000273784.5	ENSG00000273784	transcript2063.chr13.nic	NA	chr13	52617522	52643794	+	5	160,276,141,142,1389	0,4466,9915,19782,24883	NA	NA	NA	35.343535	36.995196	32.204666	12.686636	18.479587	20.563686	35.9	49.95	63.85
ENSG00000284294.1	ENSG00000284294	transcript4245.chr22.nnic	NA	chr22	18939495	18947758	+	3	254,229,968	0,5576,7295	NA	NA	NA	49.216808	10.741875	726.627802	8.305421	1.687148	269.744879	16.88	15.71	37.12
ENSG00000288637.1	ENSG00000288637	transcript5915.chr4.nnic	NA	chr4	153204426	153339317	+	12	134,182,238,152,181,724,104,168,169,71,141,4504	0,65911,71466,88555,89878,90886,111058,111405,118221,119651,124103,130387	NA	NA	NA	21.420866	10.292883	38.400469	4.035044	5.689012	34.92789	18.84	55.27	90.96
ENSG00000288637.1	ENSG00000288637	transcript5918.chr4.nnic	NA	chr4	153257389	153339317	+	12	218,185,238,152,181,724,104,168,169,71,141,4504	0,12945,18503,35592,36915,37923,58095,58442,65258,66688,71140,77424	NA	NA	NA	21.420866	10.292883	38.400469	14.741535	4.022598	0.702614	68.82	39.08	1.83
Note: Isoform_IDs with the prefix "transcript" are the novel isoforms identified by IsoQuant. These novel isoforms are not annotated by the GENCODE annotation used in this study.

## Sheet: Supplementary Table 10
Supplementary Table 10: Description of read and gene structure features
Feature categories	Description of the feature
Data features	Number of short reads mapped to community c
	Number of long reads mapped to community c
	Number of short reads uniquely mappable to a single gene isoform of community c
	Number of long reads uniquely mappable to a single gene isoform of community c
	Number of short reads mappable to multiple gene isoforms of community c
	Number of long reads mappable to multiple gene isoforms of community c
	Mean, minimum and maximum of 5’ end truncation proportion for uniquely mappable long reads of community c
	Mean, minimum and maximum of 3’ end truncation proportion for uniquely mappable long reads of community c
Gene structure features	Mean, minimum and maximum of K-value of the genes in community c
	Number of gene isoforms in community c
	Number of exons of in community c
	Mean, minimum and maximum of gene lengths in community c
	Mean, minimum and maximum of gene isoform lengths in community c
	Mean, minimum and maximum of exon lengths in community c

[truncated: 5 more sheets: Supplementary Table 11, Supplementary Table 12, Supplementary Table 13, Supplementary Table 14, Supplementary Table 15]
