# Supplementary material for: Improving gene isoform quantification with miniQuant
Source: Nat Biotechnol. 2025 Jun 3;44(3):477–89. doi: 10.1038/s41587-025-02633-9 (PMC12346831; doi:10.1038/s41587-025-02633-9)
Supplement: Supplementary file 4 — Supplementary code to reproduce the results. The folder ‘Figure_visualization’ stores the code to reproduce the figures. The folder ‘MetricCalculation’ stores the code to calculate the evaluation metrics used in the results. The folder ‘miniQuant’ stores the software of miniQuant to reproduce the quantification results. [file 41587_2025_2633_MOESM4_ESM.zip]

Archive with 186 entries (172 files):
- Supplementary_code/
- __MACOSX/._Supplementary_code
- Supplementary_code/MetricCalculation/
- __MACOSX/Supplementary_code/._MetricCalculation
- Supplementary_code/.DS_Store
- __MACOSX/Supplementary_code/._.DS_Store
- Supplementary_code/Figure_visualization/
- __MACOSX/Supplementary_code/._Figure_visualization
- Supplementary_code/miniQuant/
- __MACOSX/Supplementary_code/._miniQuant
- Supplementary_code/MetricCalculation/collect_spikein_res.R
- __MACOSX/Supplementary_code/MetricCalculation/._collect_spikein_res.R
- Supplementary_code/MetricCalculation/fig2_recreate.R
- __MACOSX/Supplementary_code/MetricCalculation/._fig2_recreate.R
- Supplementary_code/MetricCalculation/calculate_MARD.R
- __MACOSX/Supplementary_code/MetricCalculation/._calculate_MARD.R
- Supplementary_code/MetricCalculation/run_edgeR.R
- __MACOSX/Supplementary_code/MetricCalculation/._run_edgeR.R
- Supplementary_code/MetricCalculation/calculate_RE.R
- __MACOSX/Supplementary_code/MetricCalculation/._calculate_RE.R
- Supplementary_code/MetricCalculation/supp_fig_recreate.R
- __MACOSX/Supplementary_code/MetricCalculation/._supp_fig_recreate.R
- Supplementary_code/MetricCalculation/fig4_recreate.R
- __MACOSX/Supplementary_code/MetricCalculation/._fig4_recreate.R
- Supplementary_code/MetricCalculation/calculate_ARD.R
- __MACOSX/Supplementary_code/MetricCalculation/._calculate_ARD.R
- Supplementary_code/MetricCalculation/fig3_recreate.R
- __MACOSX/Supplementary_code/MetricCalculation/._fig3_recreate.R
- Supplementary_code/Figure_visualization/Fig4.Rmd
- __MACOSX/Supplementary_code/Figure_visualization/._Fig4.Rmd
- Supplementary_code/Figure_visualization/SuppFigs.Rmd
- __MACOSX/Supplementary_code/Figure_visualization/._SuppFigs.Rmd
- Supplementary_code/Figure_visualization/Fig3.Rmd
- __MACOSX/Supplementary_code/Figure_visualization/._Fig3.Rmd
- Supplementary_code/Figure_visualization/fig2.Rmd
- __MACOSX/Supplementary_code/Figure_visualization/._fig2.Rmd
- Supplementary_code/Figure_visualization/Fig5.ternary_plot.Rmd
- __MACOSX/Supplementary_code/Figure_visualization/._Fig5.ternary_plot.Rmd
- Supplementary_code/miniQuant/.DS_Store
- __MACOSX/Supplementary_code/miniQuant/._.DS_Store
- Supplementary_code/miniQuant/LICENSE
- __MACOSX/Supplementary_code/miniQuant/._LICENSE
- Supplementary_code/miniQuant/requirements.txt
- __MACOSX/Supplementary_code/miniQuant/._requirements.txt
- Supplementary_code/miniQuant/environment.yml
- __MACOSX/Supplementary_code/miniQuant/._environment.yml
- Supplementary_code/miniQuant/example/
- __MACOSX/Supplementary_code/miniQuant/._example
- Supplementary_code/miniQuant/README.md
- __MACOSX/Supplementary_code/miniQuant/._README.md
- Supplementary_code/miniQuant/isoform_quantification/
- __MACOSX/Supplementary_code/miniQuant/._isoform_quantification
- Supplementary_code/miniQuant/setup.py
- __MACOSX/Supplementary_code/miniQuant/._setup.py
- Supplementary_code/miniQuant/.gitignore
- __MACOSX/Supplementary_code/miniQuant/._.gitignore
- Supplementary_code/miniQuant/meta.yaml
- __MACOSX/Supplementary_code/miniQuant/._meta.yaml
- Supplementary_code/miniQuant/kvalue_intro_Qi1.png
- __MACOSX/Supplementary_code/miniQuant/._kvalue_intro_Qi1.png
- Supplementary_code/miniQuant/example/SR.sam
- __MACOSX/Supplementary_code/miniQuant/example/._SR.sam
- Supplementary_code/miniQuant/example/LR.sam
- __MACOSX/Supplementary_code/miniQuant/example/._LR.sam
- Supplementary_code/miniQuant/example/annotation.gtf
- __MACOSX/Supplementary_code/miniQuant/example/._annotation.gtf
- Supplementary_code/miniQuant/isoform_quantification/patch_mp.py
- __MACOSX/Supplementary_code/miniQuant/isoform_quantification/._patch_mp.py
- Supplementary_code/miniQuant/isoform_quantification/.DS_Store
- __MACOSX/Supplementary_code/miniQuant/isoform_quantification/._.DS_Store
- Supplementary_code/miniQuant/isoform_quantification/config.py
- __MACOSX/Supplementary_code/miniQuant/isoform_quantification/._config.py
- Supplementary_code/miniQuant/isoform_quantification/EM_kde_libraries/
- __MACOSX/Supplementary_code/miniQuant/isoform_quantification/._EM_kde_libraries
- Supplementary_code/miniQuant/isoform_quantification/SR_external_quantification.py
- __MACOSX/Supplementary_code/miniQuant/isoform_quantification/._SR_external_quantification.py
- Supplementary_code/miniQuant/isoform_quantification/parse_annotation.py
- __MACOSX/Supplementary_code/miniQuant/isoform_quantification/._parse_annotation.py
- Supplementary_code/miniQuant/isoform_quantification/construct_long_reads_feature_matrix.py
- __MACOSX/Supplementary_code/miniQuant/isoform_quantification/._construct_long_reads_feature_matrix.py
- Supplementary_code/miniQuant/isoform_quantification/EM_SR/
- __MACOSX/Supplementary_code/miniQuant/isoform_quantification/._EM_SR
- Supplementary_code/miniQuant/isoform_quantification/util.py
- __MACOSX/Supplementary_code/miniQuant/isoform_quantification/._util.py
- Supplementary_code/miniQuant/isoform_quantification/machine_learning/
- __MACOSX/Supplementary_code/miniQuant/isoform_quantification/._machine_learning
- Supplementary_code/miniQuant/isoform_quantification/parse_alignment.py
- __MACOSX/Supplementary_code/miniQuant/isoform_quantification/._parse_alignment.py
- Supplementary_code/miniQuant/isoform_quantification/__init__.py
- __MACOSX/Supplementary_code/miniQuant/isoform_quantification/.___init__.py
- Supplementary_code/miniQuant/isoform_quantification/libraries/
- __MACOSX/Supplementary_code/miniQuant/isoform_quantification/._libraries
- Supplementary_code/miniQuant/isoform_quantification/EM_kde_score_libraries/
- __MACOSX/Supplementary_code/miniQuant/isoform_quantification/._EM_kde_score_libraries
- Supplementary_code/miniQuant/isoform_quantification/EM.py
- __MACOSX/Supplementary_code/miniQuant/isoform_quantification/._EM.py
- Supplementary_code/miniQuant/isoform_quantification/generate_output.py
- __MACOSX/Supplementary_code/miniQuant/isoform_quantification/._generate_output.py
- Supplementary_code/miniQuant/isoform_quantification/TrEESR.py
- __MACOSX/Supplementary_code/miniQuant/isoform_quantification/._TrEESR.py
- Supplementary_code/miniQuant/isoform_quantification/TransELS.py
- __MACOSX/Supplementary_code/miniQuant/isoform_quantification/._TransELS.py
- Supplementary_code/miniQuant/isoform_quantification/quantification.py
- __MACOSX/Supplementary_code/miniQuant/isoform_quantification/._quantification.py
- Supplementary_code/miniQuant/isoform_quantification/kde_weight_calculation.py
- __MACOSX/Supplementary_code/miniQuant/isoform_quantification/._kde_weight_calculation.py
- Supplementary_code/miniQuant/isoform_quantification/EM_theta_iterative_libraries/
- __MACOSX/Supplementary_code/miniQuant/isoform_quantification/._EM_theta_iterative_libraries
- Supplementary_code/miniQuant/isoform_quantification/predict_params.py
- __MACOSX/Supplementary_code/miniQuant/isoform_quantification/._predict_params.py
- Supplementary_code/miniQuant/isoform_quantification/parse_alignment_EM.py
- __MACOSX/Supplementary_code/miniQuant/isoform_quantification/._parse_alignment_EM.py
- Supplementary_code/miniQuant/isoform_quantification/EM_libraries/
- __MACOSX/Supplementary_code/miniQuant/isoform_quantification/._EM_libraries
- Supplementary_code/miniQuant/isoform_quantification/parse_alignment_main.py
- __MACOSX/Supplementary_code/miniQuant/isoform_quantification/._parse_alignment_main.py
- Supplementary_code/miniQuant/isoform_quantification/EM_hybrid/
- __MACOSX/Supplementary_code/miniQuant/isoform_quantification/._EM_hybrid
- Supplementary_code/miniQuant/isoform_quantification/main.py
- __MACOSX/Supplementary_code/miniQuant/isoform_quantification/._main.py
- Supplementary_code/miniQuant/isoform_quantification/parse_annotation_main.py
- __MACOSX/Supplementary_code/miniQuant/isoform_quantification/._parse_annotation_main.py
- Supplementary_code/miniQuant/isoform_quantification/get_long_read_gene_distribution.py
- __MACOSX/Supplementary_code/miniQuant/isoform_quantification/._get_long_read_gene_distribution.py
- Supplementary_code/miniQuant/isoform_quantification/construct_feature_matrix.py
- __MACOSX/Supplementary_code/miniQuant/isoform_quantification/._construct_feature_matrix.py
- Supplementary_code/miniQuant/isoform_quantification/parse_annotation_features.py
- __MACOSX/Supplementary_code/miniQuant/isoform_quantification/._parse_annotation_features.py
- Supplementary_code/miniQuant/isoform_quantification/EM_kde_libraries/EM_algo.py
- __MACOSX/Supplementary_code/miniQuant/isoform_quantification/EM_kde_libraries/._EM_algo.py
- Supplementary_code/miniQuant/isoform_quantification/EM_kde_libraries/get_reads_isoform_cond_prob.py
- __MACOSX/Supplementary_code/miniQuant/isoform_quantification/EM_kde_libraries/._get_reads_isoform_cond_prob.py
- Supplementary_code/miniQuant/isoform_quantification/EM_SR/prepare_hits.py
- __MACOSX/Supplementary_code/miniQuant/isoform_quantification/EM_SR/._prepare_hits.py
- Supplementary_code/miniQuant/isoform_quantification/EM_SR/EM_SR.py
- __MACOSX/Supplementary_code/miniQuant/isoform_quantification/EM_SR/._EM_SR.py
- Supplementary_code/miniQuant/isoform_quantification/EM_SR/cal_eff_len.py
- __MACOSX/Supplementary_code/miniQuant/isoform_quantification/EM_SR/._cal_eff_len.py
- Supplementary_code/miniQuant/isoform_quantification/machine_learning/concat_features.py
- __MACOSX/Supplementary_code/miniQuant/isoform_quantification/machine_learning/._concat_features.py
- Supplementary_code/miniQuant/isoform_quantification/machine_learning/extract_features.py
- __MACOSX/Supplementary_code/miniQuant/isoform_quantification/machine_learning/._extract_features.py
- Supplementary_code/miniQuant/isoform_quantification/machine_learning/predict_alpha.py
- __MACOSX/Supplementary_code/miniQuant/isoform_quantification/machine_learning/._predict_alpha.py
- Supplementary_code/miniQuant/isoform_quantification/libraries/GTFBasics.py
- __MACOSX/Supplementary_code/miniQuant/isoform_quantification/libraries/._GTFBasics.py
- Supplementary_code/miniQuant/isoform_quantification/EM_kde_score_libraries/EM_algo.py
- __MACOSX/Supplementary_code/miniQuant/isoform_quantification/EM_kde_score_libraries/._EM_algo.py
- Supplementary_code/miniQuant/isoform_quantification/EM_kde_score_libraries/get_reads_isoform_cond_prob.py
- __MACOSX/Supplementary_code/miniQuant/isoform_quantification/EM_kde_score_libraries/._get_reads_isoform_cond_prob.py
- Supplementary_code/miniQuant/isoform_quantification/EM_theta_iterative_libraries/EM_algo.py
- __MACOSX/Supplementary_code/miniQuant/isoform_quantification/EM_theta_iterative_libraries/._EM_algo.py
- Supplementary_code/miniQuant/isoform_quantification/EM_theta_iterative_libraries/get_reads_isoform_cond_prob.py
- __MACOSX/Supplementary_code/miniQuant/isoform_quantification/EM_theta_iterative_libraries/._get_reads_isoform_cond_prob.py
- Supplementary_code/miniQuant/isoform_quantification/EM_libraries/EM_algo.py
- __MACOSX/Supplementary_code/miniQuant/isoform_quantification/EM_libraries/._EM_algo.py
- Supplementary_code/miniQuant/isoform_quantification/EM_libraries/prepare_MT.py
- __MACOSX/Supplementary_code/miniQuant/isoform_quantification/EM_libraries/._prepare_MT.py
- Supplementary_code/miniQuant/isoform_quantification/EM_libraries/get_reads_isoform_info.py
- __MACOSX/Supplementary_code/miniQuant/isoform_quantification/EM_libraries/._get_reads_isoform_info.py
- Supplementary_code/miniQuant/isoform_quantification/EM_libraries/get_reads_isoform_cond_prob.py
- __MACOSX/Supplementary_code/miniQuant/isoform_quantification/EM_libraries/._get_reads_isoform_cond_prob.py
- Supplementary_code/miniQuant/isoform_quantification/EM_hybrid/prepare_hits.py
- __MACOSX/Supplementary_code/miniQuant/isoform_quantification/EM_hybrid/._prepare_hits.py
- Supplementary_code/miniQuant/isoform_quantification/EM_hybrid/EM_SR.py
- __MACOSX/Supplementary_code/miniQuant/isoform_quantification/EM_hybrid/._EM_SR.py
- Supplementary_code/miniQuant/isoform_quantification/EM_hybrid/util.py
- __MACOSX/Supplementary_code/miniQuant/isoform_quantification/EM_hybrid/._util.py
- Supplementary_code/miniQuant/isoform_quantification/EM_hybrid/prepare_MT.py
- __MACOSX/Supplementary_code/miniQuant/isoform_quantification/EM_hybrid/._prepare_MT.py
- Supplementary_code/miniQuant/isoform_quantification/EM_hybrid/cal_eff_len.py
- __MACOSX/Supplementary_code/miniQuant/isoform_quantification/EM_hybrid/._cal_eff_len.py
- Supplementary_code/miniQuant/isoform_quantification/EM_hybrid/get_reads_isoform_info.py
- __MACOSX/Supplementary_code/miniQuant/isoform_quantification/EM_hybrid/._get_reads_isoform_info.py
- Supplementary_code/miniQuant/isoform_quantification/EM_hybrid/get_reads_isoform_cond_prob.py
- __MACOSX/Supplementary_code/miniQuant/isoform_quantification/EM_hybrid/._get_reads_isoform_cond_prob.py
- Supplementary_code/miniQuant/isoform_quantification/EM_hybrid/EM_LR.py
- __MACOSX/Supplementary_code/miniQuant/isoform_quantification/EM_hybrid/._EM_LR.py
- Supplementary_code/miniQuant/isoform_quantification/EM_hybrid/EM_LR_alone_community.py
- __MACOSX/Supplementary_code/miniQuant/isoform_quantification/EM_hybrid/._EM_LR_alone_community.py
- Supplementary_code/miniQuant/isoform_quantification/EM_hybrid/EM_hybrid_community.py
- __MACOSX/Supplementary_code/miniQuant/isoform_quantification/EM_hybrid/._EM_hybrid_community.py
- Supplementary_code/miniQuant/isoform_quantification/EM_hybrid/EM_hybrid.py
- __MACOSX/Supplementary_code/miniQuant/isoform_quantification/EM_hybrid/._EM_hybrid.py
- Supplementary_code/miniQuant/isoform_quantification/EM_hybrid/EM_LR_alone.py
- __MACOSX/Supplementary_code/miniQuant/isoform_quantification/EM_hybrid/._EM_LR_alone.py
