# Supplementary material for: Improving gene isoform quantification with miniQuant
Source: Nat Biotechnol. 2025 Jun 3;44(3):477–89. doi: 10.1038/s41587-025-02633-9 (PMC12346831; doi:10.1038/s41587-025-02633-9)
Supplement: Supplementary file 4 — Supplementary code to reproduce the results. The folder ‘Figure_visualization’ stores the code to reproduce the figures. The folder ‘MetricCalculation’ stores the code to calculate the evaluation metrics used in the results. The folder ‘miniQuant’ stores the software of miniQuant to reproduce the quantification results. [file 41587_2025_2633_MOESM4_ESM.zip › Supplementary_code/MetricCalculation/collect_spikein_res.R]

library(readxl)
setwd("C:/Users/gqi/OneDrive - Michigan Medicine/Desktop/miniquant/hybrid_data")
setwd("SIRV/")

SIRV_info <- read_excel("SIRV_Set4_Norm_sequence-design-overview_20210507a.xlsx", 
                        "SIRV isoform", range = "B5:AD105")
SIRV_info <- SIRV_info[, c(2, 20)]
colnames(SIRV_info) <- c("Isoform", "ground_truth")
SIRV_info <- SIRV_info[!is.na(SIRV_info$ground_truth),]
SIRV_info$ground_truth <- SIRV_info$ground_truth * 1e6 / sum(SIRV_info$ground_truth)
SIRV_info$Gene <- substring(SIRV_info$Isoform, 1,5)
SIRV_info <- SIRV_info[,c(1,3,2)]


ERCC_info <- read_excel("SIRV_Set4_Norm_sequence-design-overview_20210507a.xlsx", 
                        "ERCC", range = "A5:O97")
ERCC_info <- ERCC_info[, c(2, 3, 6)]
colnames(ERCC_info) <- c("Gene", "Isoform", "ground_truth")
ERCC_info$ground_truth <- ERCC_info$ground_truth * 1e6 / sum(ERCC_info$ground_truth)
ERCC_info$ground_truth[ERCC_info$ground_truth < 0.01] <- 0


samplelist <- c("H1-hESC_rep1", "H1-hESC_rep2", "H1-hESC_rep3", 
                "H1-DE_rep1", "H1-DE_rep2", "H1-DE_rep3")

# miniquantH

setwd("C:/Users/gqi/OneDrive - Michigan Medicine/Desktop/miniquant/hybrid_data")
setwd("SIRV_new/miniQuantH/")

for (i in 1:6){
  datatemp <- read.delim(paste(samplelist[i], "_Isoform_abundance.out", sep = ""), header = T, sep = "\t")
  datatemp1 <- datatemp[grep("SIRV", datatemp$Isoform),]
  datatemp1 <- datatemp1[grep("00", datatemp1$Gene, invert = T),]
  datatemp1 <- datatemp1[,c(1,4)]
  datatemp1[,2] <- datatemp1[,2] / sum(datatemp1[,2]) * 1e6
  datatemp1[datatemp1[,2] < 0.01, 2] <- 0
  colnames(datatemp1) <- c("Isoform", samplelist[i])
  if (i == 1){
    SIRV_data <- merge(SIRV_info, datatemp1, all.x = T)
  } else{
    SIRV_data <- merge(SIRV_data, datatemp1, all.x = T)
  }
  
  
  datatemp2 <- merge(datatemp, ERCC_info)
  datatemp2 <- datatemp2[,c(1,4)]
  datatemp2[,2] <- datatemp2[,2] / sum(datatemp2[,2]) * 1e6
  datatemp2[datatemp2[,2] < 0.01, 2] <- 0
  colnames(datatemp2) <- c("Isoform", samplelist[i])
  if (i == 1){
    ERCC_data <- merge(ERCC_info, datatemp2, all.x = T)
  } else{
    ERCC_data <- merge(ERCC_data, datatemp2, all.x = T)
  }
}

write.csv(ERCC_data, "ERCC_data.csv")
write.csv(SIRV_data, "SIRV_data.csv")


# miniquantH_LR

setwd("C:/Users/gqi/OneDrive - Michigan Medicine/Desktop/miniquant/hybrid_data")
setwd("SIRV_new/miniQuantH_LR/")

for (i in 1:6){
  datatemp <- read.delim(paste(samplelist[i], "_LR_EM_expression.out", sep = ""), header = T, sep = "\t")
  datatemp1 <- datatemp[grep("SIRV", datatemp$Isoform),]
  datatemp1 <- datatemp1[grep("00", datatemp1$Gene, invert = T),]
  datatemp1 <- datatemp1[,c(1,3)]
  datatemp1[,2] <- datatemp1[,2] / sum(datatemp1[,2]) * 1e6
  datatemp1[datatemp1[,2] < 0.01, 2] <- 0
  colnames(datatemp1) <- c("Isoform", samplelist[i])
  if (i == 1){
    SIRV_data <- merge(SIRV_info, datatemp1, all.x = T)
  } else{
    SIRV_data <- merge(SIRV_data, datatemp1, all.x = T)
  }
  
  
  datatemp2 <- merge(datatemp, ERCC_info)
  datatemp2 <- datatemp2[,c(1,3)]
  datatemp2[,2] <- datatemp2[,2] / sum(datatemp2[,2]) * 1e6
  datatemp2[datatemp2[,2] < 0.01, 2] <- 0
  colnames(datatemp2) <- c("Isoform", samplelist[i])
  if (i == 1){
    ERCC_data <- merge(ERCC_info, datatemp2, all.x = T)
  } else{
    ERCC_data <- merge(ERCC_data, datatemp2, all.x = T)
  }
}

write.csv(ERCC_data, "ERCC_data.csv")
write.csv(SIRV_data, "SIRV_data.csv")


# miniquantL

setwd("C:/Users/gqi/OneDrive - Michigan Medicine/Desktop/miniquant/hybrid_data")
setwd("SIRV_new/miniQuantL/")

for (i in 1:6){
  datatemp <- read.delim(paste(samplelist[i], "_Isoform_abundance.out", sep = ""), header = T, sep = "\t")
  datatemp1 <- datatemp[grep("SIRV", datatemp$Isoform),]
  datatemp1 <- datatemp1[grep("00", datatemp1$Gene, invert = T),]
  datatemp1 <- datatemp1[,c(1,3)]
  datatemp1[,2] <- datatemp1[,2] / sum(datatemp1[,2]) * 1e6
  datatemp1[datatemp1[,2] < 0.01, 2] <- 0
  colnames(datatemp1) <- c("Isoform", samplelist[i])
  if (i == 1){
    SIRV_data <- merge(SIRV_info, datatemp1, all.x = T)
  } else{
    SIRV_data <- merge(SIRV_data, datatemp1, all.x = T)
  }
  
  
  datatemp2 <- merge(datatemp, ERCC_info)
  datatemp2 <- datatemp2[,c(1,3)]
  datatemp2[,2] <- datatemp2[,2] / sum(datatemp2[,2]) * 1e6
  datatemp2[datatemp2[,2] < 0.01, 2] <- 0
  colnames(datatemp2) <- c("Isoform", samplelist[i])
  if (i == 1){
    ERCC_data <- merge(ERCC_info, datatemp2, all.x = T)
  } else{
    ERCC_data <- merge(ERCC_data, datatemp2, all.x = T)
  }
}

write.csv(ERCC_data, "ERCC_data.csv")
write.csv(SIRV_data, "SIRV_data.csv")


# miniQuantH_fine_tune

setwd("C:/Users/gqi/OneDrive - Michigan Medicine/Desktop/miniquant/hybrid_data")
setwd("SIRV_new/miniQuantH_fine_tune/")

for (i in 1:6){
  datatemp <- read.delim(paste(samplelist[i], "_Isoform_abundance.out", sep = ""), header = T, sep = "\t")
  datatemp1 <- datatemp[grep("SIRV", datatemp$Isoform),]
  datatemp1 <- datatemp1[grep("00", datatemp1$Gene, invert = T),]
  datatemp1 <- datatemp1[,c(1,4)]
  datatemp1[,2] <- datatemp1[,2] / sum(datatemp1[,2]) * 1e6
  datatemp1[datatemp1[,2] < 0.01, 2] <- 0
  colnames(datatemp1) <- c("Isoform", samplelist[i])
  if (i == 1){
    SIRV_data <- merge(SIRV_info, datatemp1, all.x = T)
  } else{
    SIRV_data <- merge(SIRV_data, datatemp1, all.x = T)
  }
  
  
  datatemp2 <- merge(datatemp, ERCC_info)
  datatemp2 <- datatemp2[,c(1,4)]
  datatemp2[,2] <- datatemp2[,2] / sum(datatemp2[,2]) * 1e6
  datatemp2[datatemp2[,2] < 0.01, 2] <- 0
  colnames(datatemp2) <- c("Isoform", samplelist[i])
  if (i == 1){
    ERCC_data <- merge(ERCC_info, datatemp2, all.x = T)
  } else{
    ERCC_data <- merge(ERCC_data, datatemp2, all.x = T)
  }
}

write.csv(ERCC_data, "ERCC_data.csv")
write.csv(SIRV_data, "SIRV_data.csv")


# isoquant

setwd("C:/Users/gqi/OneDrive - Michigan Medicine/Desktop/miniquant/hybrid_data")
setwd("SIRV_new/IsoQuant/")

for (i in 1:6){
  datatemp <- read.delim(paste(samplelist[i], "_cDNA-ONT.transcript_tpm.tsv", sep = ""), header = T, sep = "\t")
  datatemp1 <- datatemp[grep("SIRV", datatemp[,1]),]
  datatemp1 <- datatemp1[grep("00", datatemp1[,1], invert = T),]
  datatemp1[,2] <- datatemp1[,2] / sum(datatemp1[,2]) * 1e6
  datatemp1[datatemp1[,2] < 0.01, 2] <- 0
  colnames(datatemp1) <- c("Isoform", samplelist[i])
  if (i == 1){
    SIRV_data <- merge(SIRV_info, datatemp1, all.x = T)
  } else{
    SIRV_data <- merge(SIRV_data, datatemp1, all.x = T)
  }
  
  
  datatemp2 <- merge(datatemp, ERCC_info, by.x = "X.feature_id", by.y = "Isoform")
  datatemp2 <- datatemp2[,c(1,2)]
  datatemp2[,2] <- datatemp2[,2] / sum(datatemp2[,2]) * 1e6
  datatemp2[datatemp2[,2] < 0.01, 2] <- 0
  colnames(datatemp2) <- c("Isoform", samplelist[i])
  if (i == 1){
    ERCC_data <- merge(ERCC_info, datatemp2, all.x = T)
  } else{
    ERCC_data <- merge(ERCC_data, datatemp2, all.x = T)
  }
}

write.csv(ERCC_data, "ERCC_data.csv")
write.csv(SIRV_data, "SIRV_data.csv")


# Cufflinks

setwd("C:/Users/gqi/OneDrive - Michigan Medicine/Desktop/miniquant/hybrid_data")
setwd("SIRV_new/Cufflinks/")

for (i in 1:6){
  datatemp <- read.delim(paste(samplelist[i], "_isoforms.fpkm_table", sep = ""), header = T, sep = "\t")
  datatemp1 <- datatemp[grep("SIRV", datatemp[,1]),]
  datatemp1 <- datatemp1[grep("00", datatemp1[,1], invert = T),]
  datatemp1 <- datatemp1[,c(1,2)]
  datatemp1[,2] <- datatemp1[,2] / sum(datatemp1[,2]) * 1e6
  datatemp1[datatemp1[,2] < 0.01, 2] <- 0
  colnames(datatemp1) <- c("Isoform", samplelist[i])
  if (i == 1){
    SIRV_data <- merge(SIRV_info, datatemp1, all.x = T)
  } else{
    SIRV_data <- merge(SIRV_data, datatemp1, all.x = T)
  }
  
  
  datatemp2 <- merge(datatemp, ERCC_info, by.x = "tracking_id", by.y = "Isoform")
  datatemp2 <- datatemp2[,c(1,2)]
  datatemp2[,2] <- datatemp2[,2] / sum(datatemp2[,2]) * 1e6
  datatemp2[datatemp2[,2] < 0.01, 2] <- 0
  colnames(datatemp2) <- c("Isoform", samplelist[i])
  if (i == 1){
    ERCC_data <- merge(ERCC_info, datatemp2, all.x = T)
  } else{
    ERCC_data <- merge(ERCC_data, datatemp2, all.x = T)
  }
}

write.csv(ERCC_data, "ERCC_data.csv")
write.csv(SIRV_data, "SIRV_data.csv")


# StringTie

setwd("C:/Users/gqi/OneDrive - Michigan Medicine/Desktop/miniquant/hybrid_data")
setwd("SIRV_new/StringTie/")

for (i in 1:6){
  datatemp <- read.delim(paste(samplelist[i], "_isoform.gtf", sep = ""), header = F, sep = "\t", skip = 2)
  datatemp <- datatemp[datatemp$V3 == "transcript",]
  
  datatemp1 <- datatemp[grep("SIRV", datatemp[,1]),]
  datatemp1 <- datatemp1[grep("00", datatemp1[,1], invert = T),]
  detail_list <- strsplit(datatemp1$V9, "[ ;]")
  datatemp1$Isoform <- sapply(detail_list, function(x){x[5]})
  datatemp1$TPM <- as.numeric(sapply(detail_list, function(x){x[14]}))
  datatemp1 <- datatemp1[,c("Isoform", "TPM")]
  datatemp1[,2] <- datatemp1[,2] / sum(datatemp1[,2]) * 1e6
  datatemp1[datatemp1[,2] < 0.01, 2] <- 0
  colnames(datatemp1) <- c("Isoform", samplelist[i])
  if (i == 1){
    SIRV_data <- merge(SIRV_info, datatemp1, all.x = T)
  } else{
    SIRV_data <- merge(SIRV_data, datatemp1, all.x = T)
  }
  
  
  
  datatemp2 <- datatemp[grep("ERCC", datatemp[,1]),]
  detail_list <- strsplit(datatemp2$V9, "[ ;]")
  datatemp2$Isoform <- sapply(detail_list, function(x){x[5]})
  datatemp2$TPM <- as.numeric(sapply(detail_list, function(x){x[14]}))
  datatemp2 <- datatemp2[,c("Isoform", "TPM")]
  datatemp2[,2] <- datatemp2[,2] / sum(datatemp2[,2]) * 1e6
  datatemp2[datatemp2[,2] < 0.01, 2] <- 0
  colnames(datatemp2) <- c("Isoform", samplelist[i])
  if (i == 1){
    ERCC_data <- merge(ERCC_info, datatemp2, all.x = T)
  } else{
    ERCC_data <- merge(ERCC_data, datatemp2, all.x = T)
  }
}

write.csv(ERCC_data, "ERCC_data.csv")
write.csv(SIRV_data, "SIRV_data.csv")


# RSEM

setwd("C:/Users/gqi/OneDrive - Michigan Medicine/Desktop/miniquant/hybrid_data")
setwd("SIRV_new/RSEM/")

for (i in 1:6){
  datatemp <- read.delim(paste(samplelist[i], "_out.isoforms.results", sep = ""), header = T, sep = "\t")
  datatemp1 <- datatemp[grep("SIRV", datatemp[,1]),]
  datatemp1 <- datatemp1[grep("00", datatemp1[,1], invert = T),]
  datatemp1 <- datatemp1[,c(1,6)]
  if (sum(datatemp1[,2]) > 0){
    datatemp1[,2] <- datatemp1[,2] / sum(datatemp1[,2]) * 1e6
  } else {
    datatemp1[,2] <- 0
  }
  datatemp1[datatemp1[,2] < 0.01, 2] <- 0
  colnames(datatemp1) <- c("Isoform", samplelist[i])
  if (i == 1){
    SIRV_data <- merge(SIRV_info, datatemp1, all.x = T)
  } else{
    SIRV_data <- merge(SIRV_data, datatemp1, all.x = T)
  }
  
  
  datatemp2 <- datatemp[grep("ERCC", datatemp[,2]),]
  datatemp2 <- datatemp2[,c(1,6)]
  if (sum(datatemp2[,2]) > 0){
    datatemp2[,2] <- datatemp2[,2] / sum(datatemp2[,2]) * 1e6
  } else {
    datatemp2[,2] <- 0
  }
  datatemp2[datatemp2[,2] < 0.01, 2] <- 0
  colnames(datatemp2) <- c("Isoform", samplelist[i])
  if (i == 1){
    ERCC_data <- merge(ERCC_info, datatemp2, all.x = T)
  } else{
    ERCC_data <- merge(ERCC_data, datatemp2, all.x = T)
  }
}

write.csv(ERCC_data, "ERCC_data.csv")
write.csv(SIRV_data, "SIRV_data.csv")


# Kallisto
setwd("C:/Users/gqi/OneDrive - Michigan Medicine/Desktop/miniquant/hybrid_data")
setwd("SIRV_new/Kallisto/")
count <- 1
for (j in c("H1-hESC", "H1-DE")){
  for (i in c("rep1", "rep2", "rep3")){
    datatemp <- read.delim(paste(j, "/cDNA-ONT/", i, "/kallisto_quant_results/abundance.tsv", sep = ""), header = T, sep = "\t")
    datatemp1 <- datatemp[grep("SIRV", datatemp$target_id),]
    datatemp1 <- datatemp1[grep("00", datatemp1$target_id, invert = T),]
    datatemp1 <- datatemp1[,c(1,5)]
    datatemp1[,2] <- datatemp1[,2] / sum(datatemp1[,2]) * 1e6
    datatemp1[datatemp1[,2] < 0.01, 2] <- 0
    colnames(datatemp1) <- c("Isoform", paste(j, "_", i, sep = ""))
    if (count == 1){
      SIRV_data <- merge(SIRV_info, datatemp1, all.x = T)
    } else{
      SIRV_data <- merge(SIRV_data, datatemp1, all.x = T)
    }
    
    
    datatemp2 <- merge(datatemp, ERCC_info, by.x = "target_id", by.y = "Isoform")
    datatemp2 <- datatemp2[,c(1,5)]
    datatemp2[,2] <- datatemp2[,2] / sum(datatemp2[,2]) * 1e6
    datatemp2[datatemp2[,2] < 0.01, 2] <- 0
    colnames(datatemp2) <- c("Isoform", paste(j, "_", i, sep = ""))
    if (count == 1){
      ERCC_data <- merge(ERCC_info, datatemp2, all.x = T)
    } else{
      ERCC_data <- merge(ERCC_data, datatemp2, all.x = T)
    }
    count <- count + 1
  }
}


write.csv(ERCC_data, "ERCC_data.csv")
write.csv(SIRV_data, "SIRV_data.csv")


# Salmon

setwd("C:/Users/gqi/OneDrive - Michigan Medicine/Desktop/miniquant/hybrid_data")
setwd("SIRV_new/Salmon/")

for (i in 1:6){
  datatemp <- read.delim(paste(samplelist[i], "_quant.sf", sep = ""), header = T, sep = "\t")
  datatemp1 <- datatemp[grep("SIRV", datatemp[,1]),]
  datatemp1 <- datatemp1[grep("00", datatemp1[,1], invert = T),]
  datatemp1 <- datatemp1[,c(1,4)]
  if (sum(datatemp1[,2]) > 0){
    datatemp1[,2] <- datatemp1[,2] / sum(datatemp1[,2]) * 1e6
  } else {
    datatemp1[,2] <- 0
  }
  datatemp1[datatemp1[,2] < 0.01, 2] <- 0
  colnames(datatemp1) <- c("Isoform", samplelist[i])
  if (i == 1){
    SIRV_data <- merge(SIRV_info, datatemp1, all.x = T)
  } else{
    SIRV_data <- merge(SIRV_data, datatemp1, all.x = T)
  }
  
  
  datatemp2 <- merge(datatemp, ERCC_info, by.x = "Name", by.y = "Isoform")
  datatemp2 <- datatemp2[,c(1,4)]
  if (sum(datatemp2[,2]) > 0){
    datatemp2[,2] <- datatemp2[,2] / sum(datatemp2[,2]) * 1e6
  } else {
    datatemp2[,2] <- 0
  }
  datatemp2[datatemp2[,2] < 0.01, 2] <- 0
  colnames(datatemp2) <- c("Isoform", samplelist[i])
  if (i == 1){
    ERCC_data <- merge(ERCC_info, datatemp2, all.x = T)
  } else{
    ERCC_data <- merge(ERCC_data, datatemp2, all.x = T)
  }
}

write.csv(ERCC_data, "ERCC_data.csv")
write.csv(SIRV_data, "SIRV_data.csv")


# FLAIR

setwd("C:/Users/gqi/OneDrive - Michigan Medicine/Desktop/miniquant/hybrid_data")
setwd("SIRV_new/FLAIR/")

datatemp <- read.delim("expr_FLAIR.LRGASP-HL.cDNA-ONT.isoform.tpm.20240307.txt", header = T, sep = "\t")
datatemp1 <- datatemp[grep("SIRV", datatemp[,1]),]
datatemp1 <- datatemp1[grep("00", datatemp1[,1], invert = T),]
datatemp1 <- datatemp1[,c(1,5:7,2:4)]
for (i in 2:7){
  if (sum(datatemp1[,i]) > 0){
    datatemp1[,i] <- datatemp1[,i] / sum(datatemp1[,i]) * 1e6
    datatemp1[datatemp1[,i] < 0.01, i] <- 0
  } else {
    datatemp1[,i] <- 0
  }
}
colnames(datatemp1) <- c("Isoform", samplelist)
SIRV_data <- merge(SIRV_info, datatemp1, all.x = T)


datatemp2 <- merge(datatemp, ERCC_info, by.x = "ID", by.y = "Isoform")
datatemp2 <- datatemp2[,c(1,5:7,2:4)]
for (i in 2:7){
  if (sum(datatemp2[,i]) > 0){
    datatemp2[,i] <- datatemp2[,i] / sum(datatemp2[,i]) * 1e6
    datatemp2[datatemp2[,i] < 0.01, i] <- 0
  } else {
    datatemp2[,i] <- 0
  }
}
colnames(datatemp2) <- c("Isoform", samplelist)
ERCC_data <- merge(ERCC_info, datatemp2, all.x = T)


write.csv(ERCC_data, "ERCC_data.csv")
write.csv(SIRV_data, "SIRV_data.csv")


# FLAMES

setwd("C:/Users/gqi/OneDrive - Michigan Medicine/Desktop/miniquant/hybrid_data")
setwd("SIRV_new/FLAMES/")

datatemp <- read.delim("expr_FLAMES.LRGASP-HL.cDNA-ONT.isoform.tpm.mtc75-mrc75.20240307.txt", header = T, sep = "\t")
datatemp1 <- datatemp[grep("SIRV", datatemp[,1]),]
datatemp1 <- datatemp1[grep("00", datatemp1[,1], invert = T),]
datatemp1 <- datatemp1[,c(1,5:7,2:4)]
for (i in 2:7){
  if (sum(datatemp1[,i]) > 0){
    datatemp1[,i] <- datatemp1[,i] / sum(datatemp1[,i]) * 1e6
    datatemp1[datatemp1[,i] < 0.01, i] <- 0
  } else {
    datatemp1[,i] <- 0
  }
}
colnames(datatemp1) <- c("Isoform", samplelist)
SIRV_data <- merge(SIRV_info, datatemp1, all.x = T)


datatemp2 <- merge(datatemp, ERCC_info, by.x = "ID", by.y = "Isoform")
datatemp2 <- datatemp2[,c(1,5:7,2:4)]
for (i in 2:7){
  if (sum(datatemp2[,i]) > 0){
    datatemp2[,i] <- datatemp2[,i] / sum(datatemp2[,i]) * 1e6
    datatemp2[datatemp2[,i] < 0.01, i] <- 0
  } else {
    datatemp2[,i] <- 0
  }
}
colnames(datatemp2) <- c("Isoform", samplelist)
ERCC_data <- merge(ERCC_info, datatemp2, all.x = T)


write.csv(ERCC_data, "ERCC_data.csv")
write.csv(SIRV_data, "SIRV_data.csv")


# TALON

setwd("C:/Users/gqi/OneDrive - Michigan Medicine/Desktop/miniquant/hybrid_data")
setwd("SIRV_new/TALON/")

datatemp <- read.delim("expr_TALON.LRGASP-HL.cDNA-ONT.isoform.tpm.20240307.txt", header = T, sep = "\t")
datatemp1 <- datatemp[grep("SIRV", datatemp[,1]),]
datatemp1 <- datatemp1[grep("00", datatemp1[,1], invert = T),]
datatemp1 <- datatemp1[,c(1,5:7,2:4)]
for (i in 2:7){
  if (sum(datatemp1[,i]) > 0){
    datatemp1[,i] <- datatemp1[,i] / sum(datatemp1[,i]) * 1e6
    datatemp1[datatemp1[,i] < 0.01, i] <- 0
  } else {
    datatemp1[,i] <- 0
  }
}
colnames(datatemp1) <- c("Isoform", samplelist)
SIRV_data <- merge(SIRV_info, datatemp1, all.x = T)


datatemp2 <- merge(datatemp, ERCC_info, by.x = "ID", by.y = "Isoform")
datatemp2 <- datatemp2[,c(1,5:7,2:4)]
for (i in 2:7){
  if (sum(datatemp2[,i]) > 0){
    datatemp2[,i] <- datatemp2[,i] / sum(datatemp2[,i]) * 1e6
    datatemp2[datatemp2[,i] < 0.01, i] <- 0
  } else {
    datatemp2[,i] <- 0
  }
}
colnames(datatemp2) <- c("Isoform", samplelist)
ERCC_data <- merge(ERCC_info, datatemp2, all.x = T)


write.csv(ERCC_data, "ERCC_data.csv")
write.csv(SIRV_data, "SIRV_data.csv")


# LIQA

setwd("C:/Users/gqi/OneDrive - Michigan Medicine/Desktop/miniquant/hybrid_data")
setwd("SIRV_new/LIQA/")

datatemp <- read.delim("expr_LIQA.LRGASP-HL.cDNA-ONT.isoform.tpm.20240307.txt", header = T, sep = "\t")
datatemp1 <- datatemp[grep("SIRV", datatemp[,1]),]
datatemp1 <- datatemp1[grep("00", datatemp1[,1], invert = T),]
datatemp1 <- datatemp1[,c(1,5:7,2:4)]
for (i in 2:7){
  if (sum(datatemp1[,i]) > 0){
    datatemp1[,i] <- datatemp1[,i] / sum(datatemp1[,i]) * 1e6
    datatemp1[datatemp1[,i] < 0.01, i] <- 0
  } else {
    datatemp1[,i] <- 0
  }
}
colnames(datatemp1) <- c("Isoform", samplelist)
SIRV_data <- merge(SIRV_info, datatemp1, all.x = T)


datatemp2 <- merge(datatemp, ERCC_info, by.x = "ID", by.y = "Isoform")
datatemp2 <- datatemp2[,c(1,5:7,2:4)]
for (i in 2:7){
  if (sum(datatemp2[,i]) > 0){
    datatemp2[,i] <- datatemp2[,i] / sum(datatemp2[,i]) * 1e6
    datatemp2[datatemp2[,i] < 0.01, i] <- 0
  } else {
    datatemp2[,i] <- 0
  }
}
colnames(datatemp2) <- c("Isoform", samplelist)
ERCC_data <- merge(ERCC_info, datatemp2, all.x = T)


write.csv(ERCC_data, "ERCC_data.csv")
write.csv(SIRV_data, "SIRV_data.csv")


# StringTie2

setwd("C:/Users/gqi/OneDrive - Michigan Medicine/Desktop/miniquant/hybrid_data")
setwd("SIRV_new/StringTie2/")

datatemp <- read.delim("expr_StringTie2.LRGASP-HL.cDNA-ONT.isoform.tpm.20240307.txt", header = T, sep = "\t")
datatemp1 <- datatemp[grep("SIRV", datatemp[,1]),]
datatemp1 <- datatemp1[grep("00", datatemp1[,1], invert = T),]
datatemp1 <- datatemp1[,c(1,5:7,2:4)]
for (i in 2:7){
  if (sum(datatemp1[,i]) > 0){
    datatemp1[,i] <- datatemp1[,i] / sum(datatemp1[,i]) * 1e6
    datatemp1[datatemp1[,i] < 0.01, i] <- 0
  } else {
    datatemp1[,i] <- 0
  }
}
colnames(datatemp1) <- c("Isoform", samplelist)
SIRV_data <- merge(SIRV_info, datatemp1, all.x = T)


datatemp2 <- merge(datatemp, ERCC_info, by.x = "ID", by.y = "Isoform")
datatemp2 <- datatemp2[,c(1,5:7,2:4)]
for (i in 2:7){
  if (sum(datatemp2[,i]) > 0){
    datatemp2[,i] <- datatemp2[,i] / sum(datatemp2[,i]) * 1e6
    datatemp2[datatemp2[,i] < 0.01, i] <- 0
  } else {
    datatemp2[,i] <- 0
  }
}
colnames(datatemp2) <- c("Isoform", samplelist)
ERCC_data <- merge(ERCC_info, datatemp2, all.x = T)


write.csv(ERCC_data, "ERCC_data.csv")
write.csv(SIRV_data, "SIRV_data.csv")


# Cufflinks_iden

setwd("C:/Users/gqi/OneDrive - Michigan Medicine/Desktop/miniquant/hybrid_data")
setwd("SIRV_new/Cufflinks_iden/")

transref <- read.table("transcript_id_mapping.tsv", header = T)
ERCCref <- transref[grep("ERCC", transref$reference_gene_id),]
SIRVref <- transref[intersect(grep("SIRV", transref$reference_gene_id), grep("00", transref$reference_gene_id, invert = T)),]

for (i in 1:6){
  datatemp <- read.delim(paste(samplelist[i], "_isoforms.fpkm_table", sep = ""), header = T, sep = "\t")
  datatemp1 <- merge(datatemp, SIRVref, by.x = "tracking_id", by.y = "transcript_id")
  datatemp1 <- datatemp1[,c(4,2)]
  datatemp1[,2] <- datatemp1[,2] / sum(datatemp1[,2]) * 1e6
  datatemp1[datatemp1[,2] < 0.01, 2] <- 0
  colnames(datatemp1) <- c("Isoform", samplelist[i])
  if (i == 1){
    SIRV_data <- merge(SIRV_info, datatemp1, all.x = T)
  } else{
    SIRV_data <- merge(SIRV_data, datatemp1, all.x = T)
  }
  
  
  datatemp2 <- merge(datatemp, ERCCref, by.x = "tracking_id", by.y = "transcript_id")
  datatemp2 <- datatemp2[,c(4,2)]
  datatemp2[,2] <- datatemp2[,2] / sum(datatemp2[,2]) * 1e6
  datatemp2[datatemp2[,2] < 0.01, 2] <- 0
  colnames(datatemp2) <- c("Isoform", samplelist[i])
  if (i == 1){
    ERCC_data <- merge(ERCC_info, datatemp2, all.x = T)
  } else{
    ERCC_data <- merge(ERCC_data, datatemp2, all.x = T)
  }
}

write.csv(ERCC_data, "ERCC_data.csv")
write.csv(SIRV_data, "SIRV_data.csv")


# Cufflinks_noref

setwd("C:/Users/gqi/OneDrive - Michigan Medicine/Desktop/miniquant/hybrid_data")
setwd("SIRV_new/Cufflinks_noref/")

transref <- read.table("transcript_id_mapping.tsv", header = T)
ERCCref <- transref[grep("ERCC", transref$reference_gene_id),]
SIRVref <- transref[intersect(grep("SIRV", transref$reference_gene_id), grep("00", transref$reference_gene_id, invert = T)),]

for (i in 1:6){
  datatemp <- read.delim(paste(samplelist[i], "_isoforms.fpkm_table", sep = ""), header = T, sep = "\t")
  datatemp1 <- merge(datatemp, SIRVref, by.x = "tracking_id", by.y = "transcript_id")
  datatemp1 <- datatemp1[,c(4,2)]
  datatemp1[,2] <- datatemp1[,2] / sum(datatemp1[,2]) * 1e6
  datatemp1[datatemp1[,2] < 0.01, 2] <- 0
  colnames(datatemp1) <- c("Isoform", samplelist[i])
  if (i == 1){
    SIRV_data <- merge(SIRV_info, datatemp1, all.x = T)
  } else{
    SIRV_data <- merge(SIRV_data, datatemp1, all.x = T)
  }
  
  
  datatemp2 <- merge(datatemp, ERCCref, by.x = "tracking_id", by.y = "transcript_id")
  datatemp2 <- datatemp2[,c(4,2)]
  datatemp2[,2] <- datatemp2[,2] / sum(datatemp2[,2]) * 1e6
  datatemp2[datatemp2[,2] < 0.01, 2] <- 0
  colnames(datatemp2) <- c("Isoform", samplelist[i])
  if (i == 1){
    ERCC_data <- merge(ERCC_info, datatemp2, all.x = T)
  } else{
    ERCC_data <- merge(ERCC_data, datatemp2, all.x = T)
  }
}

write.csv(ERCC_data, "ERCC_data.csv")
write.csv(SIRV_data, "SIRV_data.csv")


# StringTie_iden

setwd("C:/Users/gqi/OneDrive - Michigan Medicine/Desktop/miniquant/hybrid_data")
setwd("SIRV_new/StringTie_iden/")

transref <- read.table("transcript_id_mapping.tsv", header = T)
ERCCref <- transref[grep("ERCC", transref$reference_gene_id),]
SIRVref <- transref[intersect(grep("SIRV", transref$reference_gene_id), grep("00", transref$reference_gene_id, invert = T)),]


for (i in 1:6){
  datatemp <- read.delim(paste(samplelist[i], "_isoform.gtf", sep = ""), header = F, sep = "\t", skip = 2)
  datatemp <- datatemp[datatemp$V3 == "transcript",]
  
  datatemp1 <- datatemp[grep("SIRV", datatemp[,1]),]
  datatemp1 <- datatemp1[grep("00", datatemp1[,1], invert = T),]
  detail_list <- strsplit(datatemp1$V9, "[ ;]")
  datatemp1$Isoform_new_id <- sapply(detail_list, function(x){x[5]})
  datatemp1$TPM <- as.numeric(sapply(detail_list, function(x){x[14]}))
  datatemp1 <- merge(datatemp1, SIRVref, by.x = "Isoform_new_id", by.y = "transcript_id")
  datatemp1 <- datatemp1[,c("reference_transcript_id", "TPM")]
  datatemp1[,2] <- datatemp1[,2] / sum(datatemp1[,2]) * 1e6
  datatemp1[datatemp1[,2] < 0.01, 2] <- 0
  colnames(datatemp1) <- c("Isoform", samplelist[i])
  if (i == 1){
    SIRV_data <- merge(SIRV_info, datatemp1, all.x = T)
  } else{
    SIRV_data <- merge(SIRV_data, datatemp1, all.x = T)
  }
  
  
  
  datatemp2 <- datatemp[grep("ERCC", datatemp[,1]),]
  detail_list <- strsplit(datatemp2$V9, "[ ;]")
  datatemp2$Isoform_new_id <- sapply(detail_list, function(x){x[5]})
  datatemp2$TPM <- as.numeric(sapply(detail_list, function(x){x[14]}))
  datatemp2 <- merge(datatemp2, ERCCref, by.x = "Isoform_new_id", by.y = "transcript_id")
  datatemp2 <- datatemp2[,c("reference_transcript_id", "TPM")]
  datatemp2[,2] <- datatemp2[,2] / sum(datatemp2[,2]) * 1e6
  datatemp2[datatemp2[,2] < 0.01, 2] <- 0
  colnames(datatemp2) <- c("Isoform", samplelist[i])
  if (i == 1){
    ERCC_data <- merge(ERCC_info, datatemp2, all.x = T)
  } else{
    ERCC_data <- merge(ERCC_data, datatemp2, all.x = T)
  }
}

write.csv(ERCC_data, "ERCC_data.csv")
write.csv(SIRV_data, "SIRV_data.csv")


# StringTie_noref

setwd("C:/Users/gqi/OneDrive - Michigan Medicine/Desktop/miniquant/hybrid_data")
setwd("SIRV_new/StringTie_noref/")

transref <- read.table("transcript_id_mapping.tsv", header = T)
ERCCref <- transref[grep("ERCC", transref$reference_gene_id),]
SIRVref <- transref[intersect(grep("SIRV", transref$reference_gene_id), grep("00", transref$reference_gene_id, invert = T)),]


for (i in 1:6){
  datatemp <- read.delim(paste(samplelist[i], "_isoform.gtf", sep = ""), header = F, sep = "\t", skip = 2)
  datatemp <- datatemp[datatemp$V3 == "transcript",]
  
  datatemp1 <- datatemp[grep("SIRV", datatemp[,1]),]
  datatemp1 <- datatemp1[grep("00", datatemp1[,1], invert = T),]
  detail_list <- strsplit(datatemp1$V9, "[ ;]")
  datatemp1$Isoform_new_id <- sapply(detail_list, function(x){x[5]})
  datatemp1$TPM <- as.numeric(sapply(detail_list, function(x){x[14]}))
  datatemp1 <- merge(datatemp1, SIRVref, by.x = "Isoform_new_id", by.y = "transcript_id")
  datatemp1 <- datatemp1[,c("reference_transcript_id", "TPM")]
  datatemp1[,2] <- datatemp1[,2] / sum(datatemp1[,2]) * 1e6
  datatemp1[datatemp1[,2] < 0.01, 2] <- 0
  colnames(datatemp1) <- c("Isoform", samplelist[i])
  if (i == 1){
    SIRV_data <- merge(SIRV_info, datatemp1, all.x = T)
  } else{
    SIRV_data <- merge(SIRV_data, datatemp1, all.x = T)
  }
  
  
  
  datatemp2 <- datatemp[grep("ERCC", datatemp[,1]),]
  detail_list <- strsplit(datatemp2$V9, "[ ;]")
  datatemp2$Isoform_new_id <- sapply(detail_list, function(x){x[5]})
  datatemp2$TPM <- as.numeric(sapply(detail_list, function(x){x[14]}))
  datatemp2 <- merge(datatemp2, ERCCref, by.x = "Isoform_new_id", by.y = "transcript_id")
  datatemp2 <- datatemp2[,c("reference_transcript_id", "TPM")]
  datatemp2[,2] <- datatemp2[,2] / sum(datatemp2[,2]) * 1e6
  datatemp2[datatemp2[,2] < 0.01, 2] <- 0
  colnames(datatemp2) <- c("Isoform", samplelist[i])
  if (i == 1){
    ERCC_data <- merge(ERCC_info, datatemp2, all.x = T)
  } else{
    ERCC_data <- merge(ERCC_data, datatemp2, all.x = T)
  }
}

write.csv(ERCC_data, "ERCC_data.csv")
write.csv(SIRV_data, "SIRV_data.csv")


# StringTie

setwd("C:/Users/gqi/OneDrive - Michigan Medicine/Desktop/miniquant/hybrid_data")
setwd("SIRV_new/StringTie_mix/")

for (i in 1:6){
  datatemp <- read.delim(paste(samplelist[i], "/isoform.gtf", sep = ""), header = F, sep = "\t", skip = 2)
  datatemp <- datatemp[datatemp$V3 == "transcript",]
  
  datatemp1 <- datatemp[grep("SIRV", datatemp[,1]),]
  datatemp1 <- datatemp1[grep("00", datatemp1[,1], invert = T),]
  detail_list <- strsplit(datatemp1$V9, "[ ;]")
  datatemp1$Isoform <- sapply(detail_list, function(x){x[5]})
  datatemp1$TPM <- as.numeric(sapply(detail_list, function(x){x[14]}))
  datatemp1 <- datatemp1[,c("Isoform", "TPM")]
  datatemp1[,2] <- datatemp1[,2] / sum(datatemp1[,2]) * 1e6
  datatemp1[datatemp1[,2] < 0.01, 2] <- 0
  colnames(datatemp1) <- c("Isoform", samplelist[i])
  if (i == 1){
    SIRV_data <- merge(SIRV_info, datatemp1, all.x = T)
  } else{
    SIRV_data <- merge(SIRV_data, datatemp1, all.x = T)
  }
  
  
  
  datatemp2 <- datatemp[grep("ERCC", datatemp[,1]),]
  detail_list <- strsplit(datatemp2$V9, "[ ;]")
  datatemp2$Isoform <- sapply(detail_list, function(x){x[5]})
  datatemp2$TPM <- as.numeric(sapply(detail_list, function(x){x[14]}))
  datatemp2 <- datatemp2[,c("Isoform", "TPM")]
  datatemp2[,2] <- datatemp2[,2] / sum(datatemp2[,2]) * 1e6
  datatemp2[datatemp2[,2] < 0.01, 2] <- 0
  colnames(datatemp2) <- c("Isoform", samplelist[i])
  if (i == 1){
    ERCC_data <- merge(ERCC_info, datatemp2, all.x = T)
  } else{
    ERCC_data <- merge(ERCC_data, datatemp2, all.x = T)
  }
}

write.csv(ERCC_data, "ERCC_data.csv")
write.csv(SIRV_data, "SIRV_data.csv")


# Bambu

setwd("C:/Users/gqi/OneDrive - Michigan Medicine/Desktop/miniquant/hybrid_data")
setwd("SIRV_new/Bambu/")

for (i in 1:6){
  datatemp <- read.delim(paste(samplelist[i], "/CPM_transcript.txt", sep = ""), header = T, sep = "\t")
  colnames(datatemp) <- c("Isoform", "Gene", "TPM")
  datatemp1 <- datatemp[grep("SIRV", datatemp$Isoform),]
  datatemp1 <- datatemp1[grep("00", datatemp1$Gene, invert = T),]
  datatemp1 <- datatemp1[,c(1,3)]
  datatemp1[,2] <- datatemp1[,2] / sum(datatemp1[,2]) * 1e6
  datatemp1[datatemp1[,2] < 0.01, 2] <- 0
  colnames(datatemp1) <- c("Isoform", samplelist[i])
  if (i == 1){
    SIRV_data <- merge(SIRV_info, datatemp1, all.x = T)
  } else{
    SIRV_data <- merge(SIRV_data, datatemp1, all.x = T)
  }
  
  
  datatemp2 <- merge(datatemp, ERCC_info)
  datatemp2 <- datatemp2[,c(1,3)]
  datatemp2[,2] <- datatemp2[,2] / sum(datatemp2[,2]) * 1e6
  datatemp2[datatemp2[,2] < 0.01, 2] <- 0
  colnames(datatemp2) <- c("Isoform", samplelist[i])
  if (i == 1){
    ERCC_data <- merge(ERCC_info, datatemp2, all.x = T)
  } else{
    ERCC_data <- merge(ERCC_data, datatemp2, all.x = T)
  }
}

write.csv(ERCC_data, "ERCC_data.csv")
write.csv(SIRV_data, "SIRV_data.csv")
