# Supplementary material for: Improving gene isoform quantification with miniQuant
Source: Nat Biotechnol. 2025 Jun 3;44(3):477–89. doi: 10.1038/s41587-025-02633-9 (PMC12346831; doi:10.1038/s41587-025-02633-9)
Supplement: Supplementary file 4 — Supplementary code to reproduce the results. The folder ‘Figure_visualization’ stores the code to reproduce the figures. The folder ‘MetricCalculation’ stores the code to calculate the evaluation metrics used in the results. The folder ‘miniQuant’ stores the software of miniQuant to reproduce the quantification results. [file 41587_2025_2633_MOESM4_ESM.zip › Supplementary_code/MetricCalculation/fig2_recreate.R]

library(reshape2)
library(dplyr)

# 2a
setwd("C:/Users/gqi/OneDrive - Michigan Medicine/Desktop/miniquant/hybrid_data")
setwd("2a/")

for (i in 1:200){
  data1 <- read.table(paste("FAM219A_g/FAM219A_ENSG00000164970_GENCODE_ground_truth_", i, ".abundance.tsv", sep = ""), header = T)
  data1 <- data1[, c("target_id", "tpm")]
  colnames(data1) <- c("Isoform", paste("tpm", i, sep = ""))
  if (i == 1){
    ground_truth <- data1
  } else {
    ground_truth <- merge(ground_truth, data1, by = "Isoform")
  }
}
ground_truth_norm <- ground_truth[,2:201] / 
  matrix(colSums(ground_truth[,2:201]), nrow(ground_truth[,2:201]), 
         ncol(ground_truth[,2:201]), byrow = T)


in_2a1 <- read.table("../Fig2_Kvalue_analysis/Fig2a_simulation_examples/plot/FAM219A_Polyester/FAM219A_ground_truth_nor.tsv", header = F)
sum(abs(in_2a1 - ground_truth_norm) > 5e-7)

res1 <- ground_truth_norm


setwd("C:/Users/gqi/OneDrive - Michigan Medicine/Desktop/miniquant/hybrid_data")
setwd("2a/")

for (i in 1:200){
  data1 <- read.table(paste("SPINDOC_g/SPINDOC_ENSG00000168005_GENCODE_ground_truth_", i, ".abundance.tsv", sep = ""), header = T)
  data1 <- data1[, c("target_id", "tpm")]
  colnames(data1) <- c("Isoform", paste("tpm", i, sep = ""))
  if (i == 1){
    ground_truth <- data1
  } else {
    ground_truth <- merge(ground_truth, data1, by = "Isoform")
  }
}
ground_truth_norm <- ground_truth[,2:201] / 
  matrix(colSums(ground_truth[,2:201]), nrow(ground_truth[,2:201]), 
         ncol(ground_truth[,2:201]), byrow = T)


in_2a1 <- read.table("../Fig2_Kvalue_analysis/Fig2a_simulation_examples/plot/SPINDOC_Polyester/SPINDOC_ground_truth_nor.tsv", header = F)
sum(abs(in_2a1 - ground_truth_norm) > 5e-7)


res2 <- ground_truth_norm


setwd("C:/Users/gqi/OneDrive - Michigan Medicine/Desktop/miniquant/hybrid_data")
setwd("2a/")

for (i in 1:200){
  data1 <- read.table(paste("FAM219A_q/GENCODE_rep_", i, "_num_100/kallisto_quant_results/abundance.tsv", sep = ""), header = T)
  data1 <- data1[, c("target_id", "tpm")]
  colnames(data1) <- c("Isoform", paste("tpm", i, sep = ""))
  if (i == 1){
    ground_truth <- data1
  } else {
    ground_truth <- merge(ground_truth, data1, by = "Isoform")
  }
}
ground_truth_norm <- ground_truth[,2:201] / 
  matrix(colSums(ground_truth[,2:201]), nrow(ground_truth[,2:201]), 
         ncol(ground_truth[,2:201]), byrow = T)


in_2a1 <- read.table("../Fig2_Kvalue_analysis/Fig2a_simulation_examples/plot/FAM219A_Polyester/FAM219A_num100_nor.tsv", header = F)
sum(abs(in_2a1 - ground_truth_norm) > 5e-7)


res3 <- ground_truth_norm


setwd("C:/Users/gqi/OneDrive - Michigan Medicine/Desktop/miniquant/hybrid_data")
setwd("2a/")

for (i in 1:200){
  data1 <- read.table(paste("SPINDOC_q/GENCODE_rep_", i, "_num_100/kallisto_quant_results/abundance.tsv", sep = ""), header = T)
  data1 <- data1[, c("target_id", "tpm")]
  colnames(data1) <- c("Isoform", paste("tpm", i, sep = ""))
  if (i == 1){
    ground_truth <- data1
  } else {
    ground_truth <- merge(ground_truth, data1, by = "Isoform")
  }
}
ground_truth_norm <- ground_truth[,2:201] / 
  matrix(colSums(ground_truth[,2:201]), nrow(ground_truth[,2:201]), 
         ncol(ground_truth[,2:201]), byrow = T)

res4 <- ground_truth_norm

cor(c(unlist(res1)), c(unlist(res3)), method = "pearson")  # 0.3179981
cor(c(unlist(res2)), c(unlist(res4)), method = "pearson")  # 0.9563742


# 2b
setwd("C:/Users/gqi/OneDrive - Michigan Medicine/Desktop/miniquant/hybrid_data")
setwd("Kvalue/")

ref <- read.table("Gene_Kvalue.txt", header = TRUE)
ref$k_group <- ifelse(ref$Kvalue == 1, "0-1", ifelse(ref$Kvalue <= 2, "1-2", 
                  ifelse(ref$Kvalue <= 3, "2-3", ifelse(ref$Kvalue <= 5, "3-5", 
                         ifelse(ref$Kvalue <= 8, "5-8", ifelse(ref$Kvalue <= 13, "8-13", 
                                ifelse(ref$Kvalue <= 25, "13-25", "g25")) )))))
plotdata_2b1 <- table(ref$k_group)

setwd("C:/Users/gqi/OneDrive - Michigan Medicine/Desktop/miniquant/hybrid_data")
setwd("LR_alone/GENCODE/")

ref1 <- read.table("expr_MiniQuant_LR_alone.isoform.tpm.20230722.txt", header = TRUE)
ref1 <- ref1[, c("Isoform", "Gene")]
temp <- merge(ref, ref1)
plotdata_2b2 <- table(temp$k_group)


# 2c

setwd("C:/Users/gqi/OneDrive - Michigan Medicine/Desktop/miniquant/hybrid_data")
setwd("LR_alone/GENCODE/")

ref <- read.table("expr_MiniQuant_LR_alone.isoform.tpm.20230722.txt", header = TRUE)
ref <- ref[ref$ground_truth >= 0.01, ]
ref1 <- ref[, c("Gene", "ground_truth")]

gene_exp <- ref1 %>% 
  group_by(Gene) %>% 
  summarise(ground_truth = sum(ground_truth))

selected_gene <- gene_exp$Gene[gene_exp$ground_truth > 1]

setwd("C:/Users/gqi/OneDrive - Michigan Medicine/Desktop/miniquant/hybrid_data")
setwd("Kvalue/")

ref <- read.table("Gene_Kvalue.txt", header = TRUE)
ref$k_group <- ifelse(ref$Kvalue == 1, "0-1", ifelse(ref$Kvalue <= 2, "1-2", 
                  ifelse(ref$Kvalue <= 3, "2-3", ifelse(ref$Kvalue <= 5, "3-5", 
                         ifelse(ref$Kvalue <= 8, "5-8", ifelse(ref$Kvalue <= 13, "8-13", 
                                ifelse(ref$Kvalue <= 25, "13-25", "g25")) )))))
ref <- ref[,-2]
ref <- ref[ref$Gene %in% selected_gene,]

setwd("C:/Users/gqi/OneDrive - Michigan Medicine/Desktop/miniquant/hybrid_data")
setwd("SR_alone/")
MRPD <- read.csv("MRPD.csv", row.names = 1)
tempdata <- merge(MRPD, ref)
tempdata <- tempdata[,-1]
mMRPD <- tempdata %>% 
  group_by(k_group) %>%
  summarise(across(everything(), median))

plotdata_2c <- melt(mMRPD)
plotdata_2c$variable <-as.character(plotdata_2c$variable)
templist <- strsplit(plotdata_2c$variable, "_")

plotdata_2c$depth <- sapply(templist, function(x){x[2]})
plotdata_2c$method <- sapply(templist, function(x){x[1]})
plotdata_2c <- plotdata_2c[plotdata_2c$depth != "180M",]
plotdata_2c <- plotdata_2c[plotdata_2c$depth != "200M",]
plotdata_2c <- plotdata_2c[, -2]
plotdata_2c <- plotdata_2c[plotdata_2c$k_group != "0-1",]


# 2d

setwd("C:/Users/gqi/OneDrive - Michigan Medicine/Desktop/miniquant/hybrid_data")
setwd("LR_alone/GENCODE/")

ref <- read.table("expr_MiniQuant_LR_alone.isoform.tpm.20230722.txt", header = TRUE)
ref <- ref[ref$ground_truth >= 0.01, ]
ref1 <- ref[, c("Gene", "ground_truth")]

gene_exp <- ref1 %>% 
  group_by(Gene) %>% 
  summarise(ground_truth = sum(ground_truth))

selected_gene <- gene_exp$Gene[gene_exp$ground_truth > 1]


setwd("C:/Users/gqi/OneDrive - Michigan Medicine/Desktop/miniquant/hybrid_data")
setwd("SR_alone/")

MRPD <- read.csv("MRPD.csv", row.names = 1)
MRPD <- MRPD[MRPD$Gene %in% selected_gene,]
MRPD <- MRPD[, c(1, grep("Kallisto", colnames(MRPD)))]
MRPD <- MRPD[, 1:10]
selected_gene2 <- c("ENSG00000168610", #STAT3
                   "ENSG00000204580", #DDR1 
                   "ENSG00000106976", #DNM1
                   "ENSG00000101040", #ZMYND8
                   "ENSG00000114861", #FOXP1
                   "ENSG00000125968", #ID1
                   "ENSG00000133398", #MED10
                   "ENSG00000156925", #ZIC3
                   "ENSG00000160973", #FOXH1
                   "ENSG00000243709")  #LEFTY1

templist <- strsplit(MRPD$Gene, "[.]")
genename_part <- sapply(templist, function(x){x[1]})
idx <- match(selected_gene2, genename_part)

MRPD_select <- MRPD[idx,]
plotdata_2d <- melt(MRPD_select)

mMRPD <- MRPD %>% select(-Gene) %>% summarise(across(everything(), median))


setwd("C:/Users/gqi/OneDrive - Michigan Medicine/Desktop/miniquant/hybrid_data")
setwd("Kvalue/")

ref <- read.table("Gene_Kvalue.txt", header = TRUE)
templist <- strsplit(ref$Gene, "[.]")
genename_part <- sapply(templist, function(x){x[1]})
idx <- match(selected_gene2, genename_part)
ref$Kvalue[idx]


# 2e
setwd("C:/Users/gqi/OneDrive - Michigan Medicine/Desktop/miniquant/hybrid_data")
setwd("qPCR/")

resA <- read.delim("PCR_exp_partA.txt", header = T, sep = "\t")
resB <- read.delim("PCR_exp_partB.txt", header = T, sep = "\t")
resC <- read.delim("PCR_exp_partC.txt", header = T, sep = "\t")

tempA <- data.frame(sample = resA$Sample.Name, isoform = resA$X, CT = resA$CT, plate = "A")
tempB <- data.frame(sample = resB$Sample.Name, isoform = resB$Target.Name, CT = resB$CT, plate = "B")
tempC <- data.frame(sample = resC$Sample.Name, isoform = resC$Target.Name, CT = resC$CT, plate = "C")

temp_all <- rbind(tempA, tempB, tempC)
temp_all$sample[temp_all$sample == "ESC"] <- "esc"
temp_all$sample[temp_all$sample == "DE"] <- "de"
temp_all <- temp_all[temp_all$isoform != "",]
temp_all$CT <- as.numeric(temp_all$CT)
temp_target <- temp_all[temp_all$isoform != "DDB1",]
temp_ref <- temp_all[temp_all$isoform == "DDB1",]

temp_ref2 <- temp_ref %>% group_by(sample, plate) %>% summarise(ref_meanCT = mean(CT))
nNA <- temp_target %>% mutate(naCT = is.na(CT)) %>% 
  group_by(isoform, sample) %>% summarise(nNA = sum(naCT))

fail_id <- unique(nNA$isoform[nNA$nNA >= 2])

temp_target <- temp_target[!(temp_target$isoform %in% fail_id),]
temp_target_esc <- temp_target[temp_target$sample == "esc",]
temp_target_de <- temp_target[temp_target$sample == "de",]

colnames(temp_target_esc)[3] <- "CT_esc"
colnames(temp_target_de)[3] <- "CT_de"

temp_target_esc <- merge(temp_target_esc, temp_ref2)
temp_target_de <- merge(temp_target_de, temp_ref2)

colnames(temp_target_esc)[5] <- "ref_meanCT_esc"
colnames(temp_target_de)[5] <- "ref_meanCT_de"

foldchange_temp_esc <- temp_target_esc %>% 
  group_by(isoform, plate, ref_meanCT_esc) %>% 
  summarise(target_meanCT_esc = mean(CT_esc, na.rm = T))
foldchange_temp_de <- temp_target_de %>% 
  group_by(isoform, plate, ref_meanCT_de) %>% 
  summarise(target_meanCT_de = mean(CT_de, na.rm = T))
foldchange_data <- merge(foldchange_temp_esc, foldchange_temp_de)

foldchange_data$foldchange <- 2^(-((foldchange_data$target_meanCT_de - foldchange_data$ref_meanCT_de) - (foldchange_data$target_meanCT_esc - foldchange_data$ref_meanCT_esc)))


ttest_temp_esc <- temp_target_esc %>% mutate(CT_diff_esc = CT_esc - ref_meanCT_esc)
ttest_temp_de <- temp_target_de %>% mutate(CT_diff_de = CT_de - ref_meanCT_de)

pvaluedata <- data.frame(matrix(0, nrow = nrow(foldchange_data), 4))
isolist <- unique(ttest_temp_esc$isoform)
for (i in 1:length(isolist)){
  pvaluedata[i, 1] <- isolist[i]
  temp <- t.test(ttest_temp_esc$CT_diff_esc[ttest_temp_esc$isoform == isolist[i]], 
                 ttest_temp_de$CT_diff_de[ttest_temp_de$isoform == isolist[i]], 
                 paired = F)
  pvaluedata[i, 2] <- temp$p.value
  pvaluedata[i, 3] <- temp$parameter
  pvaluedata[i, 4] <- temp$statistic
  pvaluedata[i, 5] <- sum(!is.na(c(ttest_temp_esc$CT_diff_esc[ttest_temp_esc$isoform == isolist[i]], 
                                   ttest_temp_de$CT_diff_de[ttest_temp_de$isoform == isolist[i]])))
}

colnames(pvaluedata) <- c("isoform", "pval", "Degree of freedom", "t Statistis", "Number of samples")
pvaluedata$padj <- p.adjust(pvaluedata$pval, method = "BH")

outdata <- merge(foldchange_data, pvaluedata)


setwd("C:/Users/gqi/OneDrive - Michigan Medicine/Desktop/miniquant/hybrid_data")
setwd("qPCR/")

data1 <- read.table("Kallisto_CPM_1_edgeR.txt", header = T)
data1$qPCR_log2FC <- log2(data1$qPCR_FC)
data1$qPCR_FDR <- p.adjust(data1$qPCR_Pvalue, method = "BH")
data1$qPCRgroup <- (data1$qPCR_FDR <= 0.05) & (abs(data1$qPCR_log2FC) >= 1)
data1$toolgroup <- (data1$Tools_FDR <= 0.05) & (abs(data1$Tools_log2FC) >= 1)

tempdata <- data1[data1$Kvalue < 10, ]
low_tp <- sum(tempdata$qPCRgroup & tempdata$toolgroup)
low_tn <- sum(!tempdata$qPCRgroup & !tempdata$toolgroup)
low_fp <- sum(!tempdata$qPCRgroup & tempdata$toolgroup)
low_fn <- sum(tempdata$qPCRgroup & !tempdata$toolgroup)

tempdata <- data1[data1$Kvalue > 10, ]
high_tp <- sum(tempdata$qPCRgroup & tempdata$toolgroup)
high_tn <- sum(!tempdata$qPCRgroup & !tempdata$toolgroup)
high_fp <- sum(!tempdata$qPCRgroup & tempdata$toolgroup)
high_fn <- sum(tempdata$qPCRgroup & !tempdata$toolgroup)

low_res1 <- c(low_tp / (low_tp + low_fp),
              low_tp / (low_tp + low_fn),
              (low_tp + low_tn) / (low_tp + low_fn + low_tn + low_fp),
              2 * low_tp / (2 * low_tp + low_fn + low_fp))

high_res1 <- c(high_tp / (high_tp + high_fp),
               high_tp / (high_tp + high_fn),
               (high_tp + high_tn) / (high_tp + high_fn + high_tn + high_fp),
               2 * high_tp / (2 * high_tp + high_fn + high_fp))


# 2f
setwd("C:/Users/gqi/OneDrive - Michigan Medicine/Desktop/miniquant/hybrid_data")
setwd("Ground_truth/")
a <- read.table("H1-DE_Illumina_rep1.abundance.tsv", header = T)
a <- a[,c(1,5)]
colnames(a)[2] <- "tpm_rep1"
b <- read.table("H1-DE_Illumina_rep2.abundance.tsv", header = T)
b <- b[,c(1,5)]
colnames(b)[2] <- "tpm_rep2"
H1_DE_truth <- merge(a,b)
b <- read.table("H1-DE_Illumina_rep3.abundance.tsv", header = T)
b <- b[,c(1,5)]
colnames(b)[2] <- "tpm_rep3"
H1_DE_truth <- merge(H1_DE_truth,b)
H1_DE_truth$mean_tpm <- rowMeans(H1_DE_truth[, 2:4])
H1_DE_truth$mean_tpm[H1_DE_truth$mean_tpm < 0.01] <- 0

a <- read.table("H1-hESC_Illumina_rep1.abundance.tsv", header = T)
a <- a[,c(1,5)]
colnames(a)[2] <- "tpm_rep1"
b <- read.table("H1-hESC_Illumina_rep2.abundance.tsv", header = T)
b <- b[,c(1,5)]
colnames(b)[2] <- "tpm_rep2"
H1_hESC_truth <- merge(a,b)
b <- read.table("H1-hESC_Illumina_rep3.abundance.tsv", header = T)
b <- b[,c(1,5)]
colnames(b)[2] <- "tpm_rep3"
H1_hESC_truth <- merge(H1_hESC_truth,b)
H1_hESC_truth$mean_tpm <- rowMeans(H1_hESC_truth[, 2:4])
H1_hESC_truth$mean_tpm[H1_hESC_truth$mean_tpm < 0.01] <- 0

both_truth <- merge(H1_DE_truth, H1_hESC_truth, by.x = 1, by.y = 1)
selected_isoform <- both_truth$target_id[(both_truth$mean_tpm.x > 0) | (both_truth$mean_tpm.y > 0)]

setwd("C:/Users/gqi/OneDrive - Michigan Medicine/Desktop/miniquant/hybrid_data")
setwd("LR_alone/GENCODE/")

ref <- read.table("expr_MiniQuant_LR_alone.isoform.tpm.20230722.txt", header = TRUE)
ref <- ref[, c(1, 2, 6)]

process_data <- function(data){
  data1 <- data[, c(1, 5)]
  data1$Isoform <- rownames(data1)
  mdata <- merge(data1, ref, all = FALSE)
  mdata$FDRgroup <- (mdata$FDR <= 0.05)
  mdata$FCgroup <- (abs(mdata$logFC) >= 1)
  mdata$FDR05FC2group <- (mdata$FDR <= 0.05) & (abs(mdata$logFC) >= 1)
  return(mdata[, c(1, 4:8)])
}

setwd("C:/Users/gqi/OneDrive - Michigan Medicine/Desktop/miniquant/hybrid_data/")

method_list <- c("Kallisto", "Salmon", "RSEM", "Cufflinks", "StringTie")
depth_list <- c("10M", "20M", "40M", "60M", "80M", 
                "100M", "120M", "140M", "160M")

res <- data.frame(matrix(0, 9 * 5 * 8, 15))
colnames(res) <- c("depth", "method", "kvalue", 
                   "FDR_precision", "FDR_recall", "FDR_acc", "FDR_f1", 
                   "FC_precision", "FC_recall", "FC_acc", "FC_f1",
                   "FDR05FC2_tp_precision", "FDR05FC2_tp_recall", 
                   "FDR05FC2_tp_acc", "FDR05FC2_tp_f1")

for (i in 1:9){
  data1 <- read.table(paste("fold change/hESC/DEG_results_CPM_1/Ground_truth/H1-DE_vs_H1-hESC_", depth_list[i], "_FC_ground_truth.txt", sep = ""), header = T, row.names = 1)
  data1 <- data1[rownames(data1) %in% selected_isoform,]
  Truth_data <- process_data(data1)
  print(i)
  rm(data1)
  for (j in 1:5){
    data1 <- read.table(paste("fold change/hESC/DEG_results_CPM_1/", method_list[j], "/H1-DE_vs_H1-hESC_", depth_list[i], "_FC.txt", sep = ""), header = T, row.names = 1)
    data1 <- data1[rownames(data1) %in% selected_isoform,]
    est_data <- process_data(data1)
    
    tempdata <- merge(Truth_data, est_data, by = c("Isoform", "Gene", "Kvalue"))
    tempdata$Kgroup <- ifelse(tempdata$Kvalue == 1, "0-1", 
                              ifelse(tempdata$Kvalue <= 2, "1-2", 
                                     ifelse(tempdata$Kvalue <= 3, "2-3", 
                                            ifelse(tempdata$Kvalue <= 5, "3-5", 
                                                   ifelse(tempdata$Kvalue <= 8, "5-8", 
                                                          ifelse(tempdata$Kvalue <= 13, "8-13", 
                                                                 ifelse(tempdata$Kvalue <= 25, "13-25", "g25")) )))))
    kgroup_list <- c("0-1", "1-2", "2-3", "3-5", "5-8", "8-13", "13-25", "g25")
    tempdata$Kgroup <- factor(tempdata$Kgroup, 
                              levels = kgroup_list)
    
    for (k in 1:8){
      tempdata2 <- tempdata[tempdata$Kgroup == kgroup_list[k],]
      FDR_tp <- sum(tempdata2$FDRgroup.x & tempdata2$FDRgroup.y)
      FDR_tn <- sum(!tempdata2$FDRgroup.x & !tempdata2$FDRgroup.y)
      FDR_fp <- sum(!tempdata2$FDRgroup.x & tempdata2$FDRgroup.y)
      FDR_fn <- sum(tempdata2$FDRgroup.x & !tempdata2$FDRgroup.y)
      FC_tp <- sum(tempdata2$FCgroup.x & tempdata2$FCgroup.y)
      FC_tn <- sum(!tempdata2$FCgroup.x & !tempdata2$FCgroup.y)
      FC_fp <- sum(!tempdata2$FCgroup.x & tempdata2$FCgroup.y)
      FC_fn <- sum(tempdata2$FCgroup.x & !tempdata2$FCgroup.y)
      
      FDR05FC2_tp <- sum(tempdata2$FDR05FC2group.x & tempdata2$FDR05FC2group.y)
      FDR05FC2_tn <- sum(!tempdata2$FDR05FC2group.x & !tempdata2$FDR05FC2group.y)
      FDR05FC2_fp <- sum(!tempdata2$FDR05FC2group.x & tempdata2$FDR05FC2group.y)
      FDR05FC2_fn <- sum(tempdata2$FDR05FC2group.x & !tempdata2$FDR05FC2group.y)
      
      id <- 5 * 8 * (i-1) + 8 * (j-1) + k
      res[id, ] <- c(depth_list[i], method_list[j], kgroup_list[k],
                     FDR_tp / (FDR_tp + FDR_fp),
                     FDR_tp / (FDR_tp + FDR_fn),
                     (FDR_tp + FDR_tn) / (FDR_tp + FDR_fn + FDR_tn + FDR_fp),
                     2 * FDR_tp / (2 * FDR_tp + FDR_fn + FDR_fp),
                     FC_tp / (FC_tp + FC_fp),
                     FC_tp / (FC_tp + FC_fn),
                     (FC_tp + FC_tn) / (FC_tp + FC_fn + FC_tn + FC_fp),
                     2 * FC_tp / (2 * FC_tp + FC_fn + FC_fp),
                     FDR05FC2_tp / (FDR05FC2_tp + FDR05FC2_fp),
                     FDR05FC2_tp / (FDR05FC2_tp + FDR05FC2_fn),
                     (FDR05FC2_tp + FDR05FC2_tn) / (FDR05FC2_tp + FDR05FC2_fn + FDR05FC2_tn + FDR05FC2_fp),
                     2 * FDR05FC2_tp / (2 * FDR05FC2_tp + FDR05FC2_fn + FDR05FC2_fp))
    }
  }
}


res1 <- res[, c(1:3, 12:15)]
res2 <- res1[(res1$method == "StringTie") & (res1$depth == "40M"), ]
as.numeric(res2[8, 4:7]) - as.numeric(res2[2, 4:7])
as.numeric(res2[8, 4:7]) - as.numeric(res2[1, 4:7])


# 2g


setwd("C:/Users/gqi/OneDrive - Michigan Medicine/Desktop/miniquant/hybrid_data")
setwd("3set/GTEx_haoran/")

for (i in 1:54){
  data1 <- read.table(paste(i,".tsv", sep = ""), header = T)
  data1 <- data1[!is.na(data1$K_value),]
  data1 <- data1[data1$mean_TPM > 1,]
  data1$Kgroup <- ifelse(data1$K_value == 1, "0-1", 
                         ifelse(data1$K_value <= 2, "1-2", 
                                ifelse(data1$K_value <= 3, "2-3", 
                                       ifelse(data1$K_value <= 5, "3-5", 
                                              ifelse(data1$K_value <= 8, "5-8", 
                                                     ifelse(data1$K_value <= 13, "8-13", 
                                                            ifelse(data1$K_value <= 25, "13-25", "g25")) )))))
  
  data2 <- data1[, c("Kgroup", "mean_PE", "COV")]
  colnames(data2) <- c("Kgroup", "MRPD", "IRR")
  data2 <- data2[data2$Kgroup != "0-1", ]
  
  data3 <- data2 %>% group_by(Kgroup) %>% summarise(across(everything(), median))
  data3$tissue <- i
  
  if (i == 1){
    plotdata_2g1 <- data3
  } else {
    plotdata_2g1 <- rbind(plotdata_2g1, data3)
  }
}

plotdata_2g1$Kgroup <- factor(plotdata_2g1$Kgroup, 
                             levels = c("0-1", "1-2", "2-3", "3-5", "5-8", "8-13", "13-25", "g25"))
plotdata_2g1 <- plotdata_2g1[with(plotdata_2g1, order(tissue, Kgroup)), ]


setwd("C:/Users/gqi/OneDrive - Michigan Medicine/Desktop/miniquant/hybrid_data")
setwd("3set/TCGA_haoran/")

for (i in 1:32){
  data1 <- read.table(paste(i,".tsv", sep = ""), header = T)
  data1 <- data1[!is.na(data1$K_value),]
  data1 <- data1[data1$mean_TPM > 1,]
  data1$Kgroup <- ifelse(data1$K_value == 1, "0-1", 
                         ifelse(data1$K_value <= 2, "1-2", 
                                ifelse(data1$K_value <= 3, "2-3", 
                                       ifelse(data1$K_value <= 5, "3-5", 
                                              ifelse(data1$K_value <= 8, "5-8", 
                                                     ifelse(data1$K_value <= 13, "8-13", 
                                                            ifelse(data1$K_value <= 25, "13-25", "g25")) )))))
  
  data2 <- data1[, c("Kgroup", "mean_PE", "COV")]
  colnames(data2) <- c("Kgroup", "MRPD", "IRR")
  data2 <- data2[data2$Kgroup != "0-1", ]
  
  data3 <- data2 %>% group_by(Kgroup) %>% summarise(across(everything(), median))
  data3$tissue <- i
  
  if (i == 1){
    plotdata_2g2 <- data3
  } else {
    plotdata_2g2 <- rbind(plotdata_2g2, data3)
  }
}

plotdata_2g2$Kgroup <- factor(plotdata_2g2$Kgroup, 
                             levels = c("0-1", "1-2", "2-3", "3-5", "5-8", "8-13", "13-25", "g25"))
plotdata_2g2 <- plotdata_2g2[with(plotdata_2g2, order(tissue, Kgroup)), ]


setwd("C:/Users/gqi/OneDrive - Michigan Medicine/Desktop/miniquant/hybrid_data")
setwd("3set/ENCODE_haoran/kallisto/")

for (i in 1:46){
  data1 <- read.table(paste(i,".tsv", sep = ""), header = T)
  data1 <- data1[!is.na(data1$K_value),]
  data1 <- data1[data1$mean_TPM > 1,]
  data1$Kgroup <- ifelse(data1$K_value == 1, "0-1", 
                         ifelse(data1$K_value <= 2, "1-2", 
                                ifelse(data1$K_value <= 3, "2-3", 
                                       ifelse(data1$K_value <= 5, "3-5", 
                                              ifelse(data1$K_value <= 8, "5-8", 
                                                     ifelse(data1$K_value <= 13, "8-13", 
                                                            ifelse(data1$K_value <= 25, "13-25", "g25")) )))))
  
  data2 <- data1[, c("Kgroup", "mean_PE", "COV")]
  colnames(data2) <- c("Kgroup", "MRPD", "IRR")
  data2 <- data2[data2$Kgroup != "0-1", ]
  
  data3 <- data2 %>% group_by(Kgroup) %>% summarise(across(everything(), median))
  data3$tissue <- i
  
  if (i == 1){
    plotdata_2g3 <- data3
  } else {
    plotdata_2g3 <- rbind(plotdata_2g3, data3)
  }
}

plotdata_2g3$Kgroup <- factor(plotdata_2g3$Kgroup, 
                             levels = c("0-1", "1-2", "2-3", "3-5", "5-8", "8-13", "13-25", "g25"))
plotdata_2g3 <- plotdata_2g3[with(plotdata_2g3, order(tissue, Kgroup)), ]
