# Supplementary material for: Improving gene isoform quantification with miniQuant
Source: Nat Biotechnol. 2025 Jun 3;44(3):477–89. doi: 10.1038/s41587-025-02633-9 (PMC12346831; doi:10.1038/s41587-025-02633-9)
Supplement: Supplementary file 4 — Supplementary code to reproduce the results. The folder ‘Figure_visualization’ stores the code to reproduce the figures. The folder ‘MetricCalculation’ stores the code to calculate the evaluation metrics used in the results. The folder ‘miniQuant’ stores the software of miniQuant to reproduce the quantification results. [file 41587_2025_2633_MOESM4_ESM.zip › Supplementary_code/MetricCalculation/run_edgeR.R]

library(edgeR)
run_edgeR <- function(count, condt, cpm_num = 1, num_samp = 2) {
  # Create a DGEList object
  dgelist <- DGEList(counts = count, group = condt)
  # filter low expression
  keep <- rowSums(cpm(dgelist) >= cpm_num ) >= num_samp
  dgelist <- dgelist[keep, , keep.lib.sizes = FALSE]
  # Normalization by TMM
  dgelist_norm <- calcNormFactors(dgelist, method = 'TMM')
  # Group: case(H1-DE) vs. control (H1-hESC)
  design <- model.matrix(~condt)
  # Estimate the dispersion 
  dge <- estimateDisp(dgelist_norm, design, robust = TRUE)
  
  # Estimate by negative binomial distributions
  fit <- glmFit(dge, design, robust = TRUE)
  lrt <- topTags(glmLRT(fit), n = nrow(dgelist$counts))
  return(lrt)
}
