# Supplementary material for: Improving gene isoform quantification with miniQuant
Source: Nat Biotechnol. 2025 Jun 3;44(3):477–89. doi: 10.1038/s41587-025-02633-9 (PMC12346831; doi:10.1038/s41587-025-02633-9)
Supplement: Supplementary file 4 — Supplementary code to reproduce the results. The folder ‘Figure_visualization’ stores the code to reproduce the figures. The folder ‘MetricCalculation’ stores the code to calculate the evaluation metrics used in the results. The folder ‘miniQuant’ stores the software of miniQuant to reproduce the quantification results. [file 41587_2025_2633_MOESM4_ESM.zip › Supplementary_code/MetricCalculation/supp_fig_recreate.R]

library(readxl)
library(dplyr)
library(reshape2)
library(data.table)
library(tidyverse)

# S2
set.seed(1)

setwd("C:/Users/gqi/OneDrive - Michigan Medicine/Desktop/miniquant/hybrid_data")
setwd("SR_alone/")

data1 <- read.table("expr_H1-hESC_Kallisto.isoform.tpm.20221009_old_Kvalue.txt", header = T)


data2 <- data1[, c("Isoform", "Gene", "Isoform_length", "ground_truth", "H1.hESC_Illumina_rep1.40M")]
colnames(data2)[5] <- "theta"
data2$phi <- data2$theta * data2$Isoform_length
data2$phi <- data2$phi / sum(data2$phi) * 1e6


setwd("C:/Users/gqi/OneDrive - Michigan Medicine/Desktop/miniquant/hybrid_data")
setwd("LR_alone/GENCODE/")

ref1 <- read.table("expr_MiniQuant_LR_alone.isoform.tpm.20230722.txt", header = TRUE)
ref2 <- ref1[, c("Isoform", "Gene", "Kvalue")]

data3 <- merge(data2, ref2)
data3 <- data3[data3$ground_truth > 0.01, ]
data3$theta[data3$theta <= 0.01] <- 0
data3$phi[data3$phi <= 0.01] <- 0

data3$RPD_theta <- abs(data3$theta - data3$ground_truth) / (data3$theta + data3$ground_truth)
MRPD_theta <- data3 %>% group_by(Gene) %>% summarise(MRPD = mean(RPD_theta))
data3$RPD_phi <- abs(data3$phi - data3$ground_truth) / (data3$phi + data3$ground_truth)
MRPD_phi <- data3 %>% group_by(Gene) %>% summarise(MRPD = mean(RPD_phi))

data3$v1 <- (data3$theta - data3$ground_truth)^2
data3$v2 <- (data3$ground_truth)^2
RE_theta <- data3 %>% 
  group_by(Gene) %>%
  summarise(RE_num = sum(v1), RE_den = sum(v2))
RE_theta$RE <- sqrt(RE_theta$RE_num) / sqrt(RE_theta$RE_den)
RE_theta <- RE_theta[, -c(2,3)]


data3$v1 <- (data3$phi - data3$ground_truth)^2
data3$v2 <- (data3$ground_truth)^2
RE_phi <- data3 %>% 
  group_by(Gene) %>%
  summarise(RE_num = sum(v1), RE_den = sum(v2))
RE_phi$RE <- sqrt(RE_phi$RE_num) / sqrt(RE_phi$RE_den)
RE_phi <- RE_phi[, -c(2,3)]

dat <- data.frame(Gene = MRPD_theta$Gene,
                  MRPD_theta = MRPD_theta$MRPD, 
                  MRPD_phi = MRPD_phi$MRPD, 
                  RE_theta = RE_theta$RE, 
                  RE_phi = RE_phi$RE)


dat1 <- dat[dat$RE_theta <= quantile(dat$RE_theta, 0.99),]
dat1$RE_theta_norm <- dat1$RE_theta / max(dat1$RE_theta)

dat2 <- dat[dat$RE_phi <= quantile(dat$RE_phi, 0.99),]
dat2$RE_phi_norm <- dat2$RE_phi / max(dat2$RE_phi)

scor1 <- cor(dat1$MRPD_theta, dat1$RE_theta, method = "spearman") # 0.7217788 
scor2 <- cor(dat2$MRPD_phi, dat2$RE_phi, method = "spearman") # 0.6818186


plotdata <- data.frame(MRPD = c(dat1$MRPD_theta, dat2$MRPD_phi), 
                       RE = c(dat1$RE_theta_norm, dat2$RE_phi_norm), 
                       group = rep(1:2, c(nrow(dat1), nrow(dat2))))


# S3
setwd("C:/Users/gqi/OneDrive - Michigan Medicine/Desktop/miniquant/hybrid_data")
setwd("LR_alone/GENCODE/")

ref <- read.table("expr_MiniQuant_LR_alone.isoform.tpm.20230722.txt", header = TRUE)
ref <- ref[ref$ground_truth >= 0.01, ]
ref1 <- data.frame(ref$Gene, ref$ground_truth)

gene_exp <- ref1 %>% 
  group_by(ref.Gene) %>% 
  summarise(sm = sum(ref.ground_truth))

selected_gene <- gene_exp$ref.Gene[gene_exp$sm > 1]


setwd("C:/Users/gqi/OneDrive - Michigan Medicine/Desktop/miniquant/hybrid_data")
setwd("Kvalue/")

ref <- read.table("Gene_Kvalue.txt", header = TRUE)

gene_group <- ifelse(ref$Kvalue == 1, "0-1", 
                     ifelse(ref$Kvalue <= 2, "1-2", 
                            ifelse(ref$Kvalue <= 3, "2-3", 
                                   ifelse(ref$Kvalue <= 5, "3-5", 
                                          ifelse(ref$Kvalue <= 8, "5-8", 
                                                 ifelse(ref$Kvalue <= 13, "8-13", 
                                                        ifelse(ref$Kvalue <= 25, "13-25", "g25")) )))))
ref$gene_group <- gene_group

setwd("C:/Users/gqi/OneDrive - Michigan Medicine/Desktop/miniquant/hybrid_data")
setwd("SR_alone/")
RE <- read.csv("RE.csv", row.names = 1)
RE <- RE[RE$Gene %in% selected_gene,]
RE_m <- merge(ref, RE)
tempdata <- RE_m[, 3:ncol(RE)]
colnames(tempdata)[1] <- "group"
mRE1 <- tempdata %>% 
  group_by(group) %>%
  summarise(across(everything(), median))
colnames(mRE1)[1] <- "group"
mRE1$group <- factor(mRE1$group, 
                     levels = c("0-1", "1-2", "2-3", "3-5", "5-8", "8-13", "13-25", "g25"))

plotdata_s3 <- mRE1[with(mRE1, order(group)), ]


#S4
##############
PCR_res_all <- read_tsv("./Fig2e_diff_expression_analysis/PCR_analysis/H1_hESC_vs_DE_PCR_diff_res_with_fdr.tsv")
PCR_res_all <- na.omit(PCR_res_all)
#PCR_res_all$PCR_Diff <- ifelse(PCR_res_all$padj<0.05 & abs(PCR_res_all$deltadeltaCT) >= 1,'Y','N')
row.names(PCR_res_all) <- PCR_res_all$Isoform

K_values <- read_tsv(file = "./Fig2b_Gene_iso_count_vs_Kvalue/Iso_Kvalue_with_group.txt",col_names = T, show_col_types = FALSE)
PCR_res_tbl <- left_join(x = PCR_res_all, y = K_values, by=c('Isoform','Gene'))
PCR_res_tbl$kval_type <- ifelse(PCR_res_tbl$Kvalue>=25,'High','Low')
PCR_res_tbl <- as.data.frame(PCR_res_tbl)
row.names(PCR_res_tbl) <- PCR_res_tbl$Isoform
#---calculate metrics

get_metrics <- function(seq_diff_tbl, PCR_res_tbl, fdr_cutoff=0.05, logfc_cutoff = 1){
  seq_diff_tbl <- data.frame(Isoform = row.names(seq_diff_tbl), seq_diff_tbl, check.names = F)
  overlap_iso_tbl <- inner_join(x = PCR_res_tbl, y = seq_diff_tbl, by='Isoform')
  overlap_iso_tbl$SeqDiff <- ifelse(overlap_iso_tbl$FDR < fdr_cutoff & abs(overlap_iso_tbl$logFC) >= logfc_cutoff,'Y','N')
  overlap_iso_tbl$PCR_Diff <- ifelse(overlap_iso_tbl$padj < fdr_cutoff & abs(overlap_iso_tbl$deltadeltaCT) >= logfc_cutoff,'Y','N')
  overlap_iso_tbl$kval_type <- factor(overlap_iso_tbl$kval_type,levels = c('High','Low'))
  overlap_iso_tbl$PCR_Diff <- factor(overlap_iso_tbl$PCR_Diff,levels = c('N','Y'))
  overlap_iso_tbl$SeqDiff <- factor(overlap_iso_tbl$SeqDiff,levels = c('N','Y'))
  overlap_iso_stat <- overlap_iso_tbl |> dplyr::select(PCR_Diff, SeqDiff, kval_type) |> group_by(kval_type) |> table() |> as.data.frame()
  dim(overlap_iso_stat)
  overlap_iso_stat$label <- c('TN','FN','FP','TP','TN','FN','FP','TP')
  overlap_iso_stat_tbl <- reshape2::dcast(overlap_iso_stat[,3:5],formula = kval_type~label, value.var = 'Freq')
  overlap_iso_stat_mat <- as.matrix(overlap_iso_stat_tbl[,-1])
  row.names(overlap_iso_stat_mat) <- overlap_iso_stat_tbl$kval_type
  
  #---get matrics
  get_metrics <- function(FN, FP, TN, TP){
    Precision <- (TP)/(TP+FP)
    Recall <- TP/(TP+FN)
    Accuracy <- (TP+TN)/(TP+TN+FN+FP)
    F1_score <- 2*TP/(2*TP+FP+FN)
    c(Precision=Precision, Recall=Recall, Accuracy = Accuracy, F1_score = F1_score)
  }
  high_kval <- get_metrics(overlap_iso_stat_mat[1,1], overlap_iso_stat_mat[1,2], overlap_iso_stat_mat[1,3], overlap_iso_stat_mat[1,4])
  low_kval <- get_metrics(overlap_iso_stat_mat[2,1], overlap_iso_stat_mat[2,2], overlap_iso_stat_mat[2,3], overlap_iso_stat_mat[2,4])
  metric_mat <- rbind(high_kval, low_kval)
  metric_df <- reshape2::melt(data = metric_mat, varnames = c('kval_group', 'metrics'), value.name='metrics_val')
  metric_df
}

##############

#--load counts
H1_hESC_DE_counts <- read.table("./Fig2e_diff_expression_analysis/H1_hESC_DE_rep1_3_real_counts.tsv",sep='\t',header=T,check.names = F)
H1_hESC_DE_counts <- as.matrix(H1_hESC_DE_counts)
counts_cutoff <- c(1,2,3,4,5,10)

diff_edger_met_lst <- lapply(X = counts_cutoff, FUN = function(ct, ct_mat, PCR_res_tbl){
  group <- rep(c('H1_hESC', 'H1_DE'), each = 3)
  test_res <- run_edgeR(count = ct_mat, condt = group, cpm_num = ct, num_samp = 2)
  
  fdr_list <- c(0.1,0.05,0.01,0.001,0.0001)
  logfc_list <- c(0.5,0.75,1,1.25,1.5,1.75,2)
  fdr_logfc_combo <- expand.grid(fdr = fdr_list, logfc = logfc_list)
  
  out_list <- purrr::map2(.x = fdr_logfc_combo$fdr,
                          .y = fdr_logfc_combo$logfc, 
                          .f = function(x, y, seq_diff_tbl, PCR_res_tbl){
                            
                            get_metrics(seq_diff_tbl = seq_diff_tbl, PCR_res_tbl = PCR_res_tbl, fdr_cutoff = x, logfc_cutoff = y)
                            
                          }, seq_diff_tbl = test_res, PCR_res_tbl = PCR_res_tbl)
  names(out_list) <- paste(fdr_logfc_combo$fdr,fdr_logfc_combo$logfc,sep='_')
  out_list_tbl <- data.table::rbindlist(l = out_list, idcol = 'group')
  out_list_tbl <- out_list_tbl |>  separate(col = group, into = c('fdr','logfc'),sep = '_')
  out_list_tbl
}, ct_mat=H1_hESC_DE_counts, PCR_res_tbl = PCR_res_tbl)

names(diff_edger_met_lst) <- counts_cutoff


diff_edger_met_tbl <- data.table::rbindlist(l = diff_edger_met_lst,idcol = 'cpm')
diff_edger_met_tbl2 <- diff_edger_met_tbl |> pivot_wider(names_from = 'metrics', values_from = 'metrics_val')

edger_metrics <- read.csv('./Fig2e_diff_expression_analysis/PCR_vs_RNAseq/from_HR/edgeR_res.csv',header=T, row.name=1)

edger_metrics_filter <- edger_metrics |> filter(CPM_thres %in% 1:5 & FDR_thres == 0.05 & logFC_thres %in% c(0.5, 0.75, 1, 1.5)) |> dplyr::select(-FDR_thres)
edger_metrics_filter$group <- paste(edger_metrics_filter$CPM_thres, edger_metrics_filter$logFC_thres, sep=' * ')
edger_metrics_lst <- split(x = edger_metrics_filter[,-c(1:2)],f = edger_metrics_filter$group)
edger_metrics_lst <- lapply(edger_metrics_lst,function(df){
  mtx <- as.matrix(df[,c('precision',    'recall',  'accuracy',   'F1score')])
  row.names(mtx) <- df$kvalue_group
  mtx
})


# S5
setwd("C:/Users/gqi/OneDrive - Michigan Medicine/Desktop/miniquant/hybrid_data")
setwd("Ground_truth/")
a <- read.table("GM12878_Illumina_rep1.abundance.tsv", header = T)
a <- a[,c(1,5)]
colnames(a)[2] <- "tpm_rep1"
b <- read.table("GM12878_Illumina_rep2.abundance.tsv", header = T)
b <- b[,c(1,5)]
colnames(b)[2] <- "tpm_rep2"
GM12878_truth <- merge(a,b)
GM12878_truth$mean_tpm <- rowMeans(GM12878_truth[, 2:3])
GM12878_truth$mean_tpm[GM12878_truth$mean_tpm < 0.01] <- 0

a <- read.table("K562_Illumina_rep1.abundance.tsv", header = T)
a <- a[,c(1,5)]
colnames(a)[2] <- "tpm_rep1"
b <- read.table("K562_Illumina_rep2.abundance.tsv", header = T)
b <- b[,c(1,5)]
colnames(b)[2] <- "tpm_rep2"
K562_truth <- merge(a,b)
b <- read.table("K562_Illumina_rep3.abundance.tsv", header = T)
b <- b[,c(1,5)]
colnames(b)[2] <- "tpm_rep3"
K562_truth <- merge(K562_truth,b)
K562_truth$mean_tpm <- rowMeans(K562_truth[, 2:4])
K562_truth$mean_tpm[K562_truth$mean_tpm < 0.01] <- 0

both_truth <- merge(GM12878_truth, K562_truth, by.x = 1, by.y = 1)
selected_isoform <- both_truth$target_id[(both_truth$mean_tpm.x > 0) | (both_truth$mean_tpm.y > 0)]

setwd("C:/Users/gqi/OneDrive - Michigan Medicine/Desktop/miniquant/hybrid_data")
setwd("LR_alone/GENCODE/")

ref <- read.table("expr_MiniQuant_LR_alone.isoform.tpm.20230722.txt", header = TRUE)
ref <- ref[, c(1, 2, 6)]

process_data <- function(data){
  data1 <- data[, c(1, 5)]
  data1$Isoform <- rownames(data1)
  mdata <- merge(data1, ref, all = FALSE)
  mdata$FDRgroup <- (mdata$FDR <= 0.05)
  mdata$FCgroup <- (abs(mdata$logFC) >= 1)
  mdata$FDR05FC2group <- (mdata$FDR <= 0.05) & (abs(mdata$logFC) >= 1)
  return(mdata[, c(1, 4:8)])
}

setwd("C:/Users/gqi/OneDrive - Michigan Medicine/Desktop/miniquant/hybrid_data/")

method_list <- c("Kallisto", "Salmon", "RSEM", "Cufflinks", "StringTie")
depth_list <- c("10M", "20M", "40M", "60M", "80M", 
                "100M", "120M", "140M", "160M")

res <- data.frame(matrix(0, 9 * 5 * 8, 15))
colnames(res) <- c("depth", "method", "kvalue", 
                   "FDR_precision", "FDR_recall", "FDR_acc", "FDR_f1", 
                   "FC_precision", "FC_recall", "FC_acc", "FC_f1",
                   "FDR05FC2_tp_precision", "FDR05FC2_tp_recall", 
                   "FDR05FC2_tp_acc", "FDR05FC2_tp_f1")

for (i in 1:9){
  data1 <- read.table(paste("fold change/K562/DEG_results_CPM_1/Ground_truth/K562_vs_GM12878_", depth_list[i], "_FC_ground_truth.txt", sep = ""), header = T, row.names = 1)
  data1 <- data1[rownames(data1) %in% selected_isoform,]
  Truth_data <- process_data(data1)
  print(i)
  rm(data1)
  for (j in 1:5){
    data1 <- read.table(paste("fold change/K562/DEG_results_CPM_1/", method_list[j], "/K562_vs_GM12878_", depth_list[i], "_FC.txt", sep = ""), header = T, row.names = 1)
    data1 <- data1[rownames(data1) %in% selected_isoform,]
    est_data <- process_data(data1)
    
    tempdata <- merge(Truth_data, est_data, by = c("Isoform", "Gene", "Kvalue"))
    tempdata$Kgroup <- ifelse(tempdata$Kvalue == 1, "0-1", 
                              ifelse(tempdata$Kvalue <= 2, "1-2", 
                                     ifelse(tempdata$Kvalue <= 3, "2-3", 
                                            ifelse(tempdata$Kvalue <= 5, "3-5", 
                                                   ifelse(tempdata$Kvalue <= 8, "5-8", 
                                                          ifelse(tempdata$Kvalue <= 13, "8-13", 
                                                                 ifelse(tempdata$Kvalue <= 25, "13-25", "g25")) )))))
    kgroup_list <- c("0-1", "1-2", "2-3", "3-5", "5-8", "8-13", "13-25", "g25")
    tempdata$Kgroup <- factor(tempdata$Kgroup, 
                              levels = kgroup_list)
    
    for (k in 1:8){
      tempdata2 <- tempdata[tempdata$Kgroup == kgroup_list[k],]
      FDR_tp <- sum(tempdata2$FDRgroup.x & tempdata2$FDRgroup.y)
      FDR_tn <- sum(!tempdata2$FDRgroup.x & !tempdata2$FDRgroup.y)
      FDR_fp <- sum(!tempdata2$FDRgroup.x & tempdata2$FDRgroup.y)
      FDR_fn <- sum(tempdata2$FDRgroup.x & !tempdata2$FDRgroup.y)
      FC_tp <- sum(tempdata2$FCgroup.x & tempdata2$FCgroup.y)
      FC_tn <- sum(!tempdata2$FCgroup.x & !tempdata2$FCgroup.y)
      FC_fp <- sum(!tempdata2$FCgroup.x & tempdata2$FCgroup.y)
      FC_fn <- sum(tempdata2$FCgroup.x & !tempdata2$FCgroup.y)
      
      FDR05FC2_tp <- sum(tempdata2$FDR05FC2group.x & tempdata2$FDR05FC2group.y)
      FDR05FC2_tn <- sum(!tempdata2$FDR05FC2group.x & !tempdata2$FDR05FC2group.y)
      FDR05FC2_fp <- sum(!tempdata2$FDR05FC2group.x & tempdata2$FDR05FC2group.y)
      FDR05FC2_fn <- sum(tempdata2$FDR05FC2group.x & !tempdata2$FDR05FC2group.y)
      
      id <- 5 * 8 * (i-1) + 8 * (j-1) + k
      res[id, ] <- c(depth_list[i], method_list[j], kgroup_list[k],
                     FDR_tp / (FDR_tp + FDR_fp),
                     FDR_tp / (FDR_tp + FDR_fn),
                     (FDR_tp + FDR_tn) / (FDR_tp + FDR_fn + FDR_tn + FDR_fp),
                     2 * FDR_tp / (2 * FDR_tp + FDR_fn + FDR_fp),
                     FC_tp / (FC_tp + FC_fp),
                     FC_tp / (FC_tp + FC_fn),
                     (FC_tp + FC_tn) / (FC_tp + FC_fn + FC_tn + FC_fp),
                     2 * FC_tp / (2 * FC_tp + FC_fn + FC_fp),
                     FDR05FC2_tp / (FDR05FC2_tp + FDR05FC2_fp),
                     FDR05FC2_tp / (FDR05FC2_tp + FDR05FC2_fn),
                     (FDR05FC2_tp + FDR05FC2_tn) / (FDR05FC2_tp + FDR05FC2_fn + FDR05FC2_tn + FDR05FC2_fp),
                     2 * FDR05FC2_tp / (2 * FDR05FC2_tp + FDR05FC2_fn + FDR05FC2_fp))
    }
  }
}

plotdata_s5 <- res

res1 <- res[, c(1:3, 12:15)]


# s6

setwd("C:/Users/gqi/OneDrive - Michigan Medicine/Desktop/miniquant/hybrid_data")
setwd("3set/GTEx_haoran/")

data_list <- list()
for (i in 1:54){
  data1 <- read.table(paste(i,".tsv", sep = ""), header = T)
  data1 <- data1[!is.na(data1$K_value),]
  data1 <- data1[data1$mean_TPM > 1,]
  data1$Kgroup <- ifelse(data1$K_value == 1, "I1", ifelse(data1$K_value <= 2, "I2", 
                         ifelse(data1$K_value <= 3, "I3", ifelse(data1$K_value <= 5, "I4", 
                                ifelse(data1$K_value <= 8, "I5", ifelse(data1$K_value <= 13, "I6", 
                                       ifelse(data1$K_value <= 25, "I7", "I8")) )))))
  
  data2 <- data1[, c("Gene", "Kgroup", "mean_PE", "COV")]
  colnames(data2) <- c("Gene", "Kgroup", "MRPD", "IRR")
  data_list[[i]] <- data2[data2$Kgroup != "I1", ]
}


# s7

setwd("C:/Users/gqi/OneDrive - Michigan Medicine/Desktop/miniquant/hybrid_data")
setwd("3set/TCGA_haoran/")
data_list <- list()
for (i in 1:32){
  data1 <- read.table(paste(i,".tsv", sep = ""), header = T)
  data1 <- data1[!is.na(data1$K_value),]
  data1 <- data1[data1$mean_TPM > 1,]
  data1$Kgroup <- ifelse(data1$K_value == 1, "I1", ifelse(data1$K_value <= 2, "I2", 
                                                          ifelse(data1$K_value <= 3, "I3", ifelse(data1$K_value <= 5, "I4", 
                                                                                                  ifelse(data1$K_value <= 8, "I5", ifelse(data1$K_value <= 13, "I6", 
                                                                                                                                          ifelse(data1$K_value <= 25, "I7", "I8")) )))))
  
  data2 <- data1[, c("Gene", "Kgroup", "mean_PE", "COV")]
  colnames(data2) <- c("Gene", "Kgroup", "MRPD", "IRR")
  data_list[[i]] <- data2[data2$Kgroup != "I1", ]
}


# s8

setwd("C:/Users/gqi/OneDrive - Michigan Medicine/Desktop/miniquant/hybrid_data")
setwd("3set/ENCODE_haoran/kallisto/")
data_list <- list()
for (i in 1:46){
  data1 <- read.table(paste(i,".tsv", sep = ""), header = T)
  data1 <- data1[!is.na(data1$K_value),]
  data1 <- data1[data1$mean_TPM > 1,]
  data1$Kgroup <- ifelse(data1$K_value == 1, "I1", ifelse(data1$K_value <= 2, "I2", 
                                                          ifelse(data1$K_value <= 3, "I3", ifelse(data1$K_value <= 5, "I4", 
                                                                                                  ifelse(data1$K_value <= 8, "I5", ifelse(data1$K_value <= 13, "I6", 
                                                                                                                                          ifelse(data1$K_value <= 25, "I7", "I8")) )))))
  
  data2 <- data1[, c("Gene", "Kgroup", "mean_PE", "COV")]
  colnames(data2) <- c("Gene", "Kgroup", "MRPD", "IRR")
  data_list[[i]] <- data2[data2$Kgroup != "I1", ]
}


#s9
setwd("C:/Users/gqi/OneDrive - Michigan Medicine/Desktop/miniquant/hybrid_data")
setwd("LR_alone/GENCODE/")

RE <- read.csv("RE.csv", row.names = 1)
RE <- RE[, grep("cDNA.PacBio", colnames(RE), invert = T)]
RE <- RE[, grep("dRNA.ONT", colnames(RE), invert = T)]
tempdata <- RE[, 2:ncol(RE)]
mRE <- apply(tempdata, 2, median)
templist <- strsplit(names(mRE), "_")
a <- data.frame(medianRE = unname(mRE), 
                LR = sapply(templist, function(x){x[2]}),
                method = sapply(templist, function(x){x[1]}))
plotdata_s9 <- a[12:77,]
plotdata_s9$medianRE <- plotdata_s9$medianRE - rep(a$medianRE[1:11], 6)


plotdata_s9 <- plotdata_s9[plotdata_s9$LR != "15M",]
plotdata_s9 <- plotdata_s9[plotdata_s9$LR != "25M",]
plotdata_s9$LR <- factor(plotdata_s9$LR, levels = c("500K", "1M", "2M", "3M", "4M", "5M", "10M", "20M", "30M"))
plotdata_s9$method <- factor(plotdata_s9$method, levels = c("IsoQuant", "FLAIR", "FLAMES", "TALON", "StringTie2", "LIQA"))

plotdata_s9 <- plotdata_s9[with(plotdata_s9, order(LR, method)), ]


#s10
setwd("C:/Users/gqi/OneDrive - Michigan Medicine/Desktop/miniquant/hybrid_data")
setwd("LR_alone/GENCODE/")

RPD <- read.csv("RPD.csv", row.names = 1)
RPD <- RPD[, grep("cDNA.PacBio", colnames(RPD), invert = T)]
RPD <- RPD[, grep("dRNA.ONT", colnames(RPD), invert = T)]
tempdata <- RPD[, 2:ncol(RPD)]
mRPD <- apply(tempdata, 2, median)
templist <- strsplit(names(mRPD), "_")
a <- data.frame(medianRPD = unname(mRPD), 
                LR = sapply(templist, function(x){x[2]}),
                method = sapply(templist, function(x){x[1]}))
plotdata_s10 <- a[12:77,]
plotdata_s10$medianRPD <- plotdata_s10$medianRPD - rep(a$medianRPD[1:11], 6)

plotdata_s10 <- plotdata_s10[plotdata_s10$LR != "15M",]
plotdata_s10 <- plotdata_s10[plotdata_s10$LR != "25M",]
plotdata_s10$LR <- factor(plotdata_s10$LR, levels = c("500K", "1M", "2M", "3M", "4M", "5M", "10M", "20M", "30M"))
plotdata_s10$method <- factor(plotdata_s10$method, levels = c("IsoQuant", "FLAIR", "FLAMES", "TALON", "StringTie2", "LIQA"))

plotdata_s10 <- plotdata_s10[with(plotdata_s10, order(LR, method)), ]


# s11, s12
setwd("C:/Users/gqi/OneDrive - Michigan Medicine/Desktop/miniquant/hybrid_data")
setwd("LR_alone/GENCODE/")

lr_res <- read.csv("MRPD.csv", row.names = 1, header = T)
lr_res <- lr_res[, 1:12]

setwd("C:/Users/gqi/OneDrive - Michigan Medicine/Desktop/miniquant/hybrid_data")
setwd("SR_alone/")

sr_res <- read.csv("MRPD.csv", row.names = 1, header = T)
sr_res <- sr_res[, c(1, 13:23)]

sum(sr_res$Gene != lr_res$Gene)

plotdata_s11 <- sr_res[, 2:ncol(sr_res)] - lr_res[, 3]
plotdata_s12 <- sr_res[, 6] - lr_res[, 2:ncol(lr_res)]


# s13

setwd("C:/Users/gqi/OneDrive - Michigan Medicine/Desktop/miniquant/hybrid_data")
setwd("miniQuant-H uniform weight/")
RE <- read.csv("RE.csv", row.names = 1)
tempdata <- RE[, 2:ncol(RE)]
mRE <- apply(tempdata, 2, median)
templist <- strsplit(names(mRE), "_")
a <- data.frame(LR = sapply(templist, function(x){x[2]}), 
                SR = sapply(templist, function(x){x[4]}),
                weight = sapply(templist, function(x){x[6]}),
                value = unname(mRE))
a$LR <- gsub("^.{0,2}", "", a$LR)
a$SR <- gsub("^.{0,2}", "", a$SR)
d <- a[a$LR %in% c("5M", "10M", "20M"),]
d <- d[d$SR %in% c("20M", "40M", "100M"),]
plotdata <- d[d$weight != 1,]

setwd("C:/Users/gqi/OneDrive - Michigan Medicine/Desktop/miniquant/hybrid_data")
setwd("LR_alone/GENCODE/")
RE <- read.csv("RE.csv", row.names = 1)
tempdata <- RE[, grep("miniQuant.L", colnames(RE))]
mRE <- apply(tempdata, 2, median)
templist <- strsplit(names(mRE), "_")

a <- data.frame(LR = sapply(templist, function(x){x[2]}), 
                type = sapply(templist, function(x){x[3]}), 
                value = unname(mRE))
d1 <- a[a$LR %in% c("5M", "10M", "20M"),]
d1 <- d1[d1$type == "cDNA.ONT",]
for (i in c("20M", "40M", "100M")){
  d1 <- data.frame(LR = d1$LR, SR = i, weight = 1, value = d1$value)
  plotdata <- rbind(plotdata, d1)
}

setwd("C:/Users/gqi/OneDrive - Michigan Medicine/Desktop/miniquant/hybrid_data")
setwd("miniQuant-H GENCODE/new/")
RE <- read.csv("RE.csv", row.names = 1)
tempdata <- RE[, 2:ncol(RE)]
mRE <- apply(tempdata, 2, median)
templist <- strsplit(names(mRE), "[_.]")
a <- data.frame(LR = sapply(templist, function(x){x[1]}), 
                SR = sapply(templist, function(x){x[3]}),
                weight = 1.05,
                value = unname(mRE))
a$LR <- gsub("^.{0,2}", "", a$LR)
a$SR <- gsub("^.{0,2}", "", a$SR)
d <- a[a$LR %in% c("5M", "10M", "20M"),]
d <- d[d$SR %in% c("20M", "40M", "100M"),]
plotdata <- rbind(plotdata, d)

plotdata_s13 <- plotdata[with(plotdata, order(LR, SR, weight)), ]


# s15
setwd("C:/Users/gqi/OneDrive - Michigan Medicine/Desktop/miniquant/hybrid_data")
setwd("miniQuant-H GENCODE/new/")
RPD <- read.csv("RPD.csv", row.names = 1)
tempdata <- RPD[, 2:ncol(RPD)]
mRPD <- apply(tempdata, 2, median)
templist <- strsplit(names(mRPD), "_")
a <- data.frame(method = "miniQuant-H", 
                LR = sapply(templist, function(x){x[1]}), 
                SR = sapply(templist, function(x){x[3]}), 
                value = unname(mRPD))
a$LR <- gsub("^.{0,2}", "", a$LR)
a$SR <- gsub("^.{0,2}", "", a$SR)

d <- a[a$LR %in% c("5M", "10M", "20M"),]
d <- d[d$SR %in% c("20M", "40M", "100M"),]
plotdata <- d

setwd("C:/Users/gqi/OneDrive - Michigan Medicine/Desktop/miniquant/hybrid_data")
setwd("SR_alone/")
RPD <- read.csv("RPD.csv", row.names = 1)
tempdata <- RPD[, 2:ncol(RPD)]
mRPD <- apply(tempdata, 2, median)
templist <- strsplit(names(mRPD), "_")
a <- data.frame(value = unname(mRPD), 
                LR = "0M",
                SR = sapply(templist, function(x){x[2]}), 
                method = sapply(templist, function(x){x[1]}))
d <- a[a$SR %in% c("20M", "40M", "100M"),]
plotdata <- rbind(plotdata, d)

setwd("C:/Users/gqi/OneDrive - Michigan Medicine/Desktop/miniquant/hybrid_data")
setwd("LR_alone/GENCODE/")

RPD <- read.csv("RPD.csv", row.names = 1)
RPD <- RPD[, -c(grep("cDNA.PacBio", colnames(RPD)),
              grep("dRNA.ONT", colnames(RPD)))]
setwd("C:/Users/gqi/OneDrive - Michigan Medicine/Desktop/miniquant/hybrid_data")
setwd("bambu/GENCODE/")
RPD2 <- read.csv("RPD.csv", row.names = 1)
colnames(RPD2)[1] <- "Isoform"
RPD <- merge(RPD, RPD2)

tempdata <- RPD[, 2:ncol(RPD)]
mRPD <- apply(tempdata, 2, median)
templist <- strsplit(names(mRPD), "_")
a <- data.frame(value = unname(mRPD), 
                LR = sapply(templist, function(x){x[2]}),
                SR = "0M", 
                method = sapply(templist, function(x){x[1]}))
d <- a[a$LR %in% c("5M", "10M", "20M"),]
plotdata_s15a <- rbind(plotdata, d)

setwd("C:/Users/gqi/OneDrive - Michigan Medicine/Desktop/miniquant/hybrid_data")
setwd("stringtie_mix/GENCODE/")
RPD2 <- read.csv("RPD.csv", row.names = 1)
mRPD <- apply(RPD2[, 2:ncol(RPD2)], 2, median)


setwd("C:/Users/gqi/OneDrive - Michigan Medicine/Desktop/miniquant/hybrid_data")
setwd("miniQuant-H GENCODE/new/")
RE <- read.csv("RE.csv", row.names = 1)
tempdata <- RE[, 2:ncol(RE)]
mRE <- apply(tempdata, 2, median)
templist <- strsplit(names(mRE), "_")
a <- data.frame(method = "miniQuant-H", 
                LR = sapply(templist, function(x){x[1]}), 
                SR = sapply(templist, function(x){x[3]}), 
                value = unname(mRE))
a$LR <- gsub("^.{0,2}", "", a$LR)
a$SR <- gsub("^.{0,2}", "", a$SR)

d <- a[a$LR %in% c("5M", "10M", "20M"),]
d <- d[d$SR %in% c("20M", "40M", "100M"),]
plotdata <- d

setwd("C:/Users/gqi/OneDrive - Michigan Medicine/Desktop/miniquant/hybrid_data")
setwd("SR_alone/")
RE <- read.csv("RE.csv", row.names = 1)
tempdata <- RE[, 2:ncol(RE)]
mRE <- apply(tempdata, 2, median)
templist <- strsplit(names(mRE), "_")
a <- data.frame(value = unname(mRE), 
                LR = "0M",
                SR = sapply(templist, function(x){x[2]}), 
                method = sapply(templist, function(x){x[1]}))
d <- a[a$SR %in% c("20M", "40M", "100M"),]
plotdata <- rbind(plotdata, d)

setwd("C:/Users/gqi/OneDrive - Michigan Medicine/Desktop/miniquant/hybrid_data")
setwd("LR_alone/GENCODE/")

RE <- read.csv("RE.csv", row.names = 1)
RE <- RE[, -c(grep("cDNA.PacBio", colnames(RE)),
              grep("dRNA.ONT", colnames(RE)))]
setwd("C:/Users/gqi/OneDrive - Michigan Medicine/Desktop/miniquant/hybrid_data")
setwd("bambu/GENCODE/")
RE2 <- read.csv("RE.csv", row.names = 1)
RE <- merge(RE, RE2)

tempdata <- RE[, 2:ncol(RE)]
mRE <- apply(tempdata, 2, median)
templist <- strsplit(names(mRE), "_")
a <- data.frame(value = unname(mRE), 
                LR = sapply(templist, function(x){x[2]}),
                SR = "0M", 
                method = sapply(templist, function(x){x[1]}))
d <- a[a$LR %in% c("5M", "10M", "20M"),]
plotdata_s15b <- rbind(plotdata, d)


setwd("C:/Users/gqi/OneDrive - Michigan Medicine/Desktop/miniquant/hybrid_data")
setwd("stringtie_mix/GENCODE/")
RE2 <- read.csv("RE.csv", row.names = 1)
mRE <- apply(RE2[, 2:ncol(RE2)], 2, median)


#S16


#s17
setwd("C:/Users/gqi/OneDrive - Michigan Medicine/Desktop/miniquant/hybrid_data")
setwd("Kvalue/")

ref <- read.table("Gene_Kvalue.txt", header = TRUE)

k_group <- ifelse(ref$Kvalue == 1, "0-1", ifelse(ref$Kvalue <= 2, "1-2", 
                                                 ifelse(ref$Kvalue <= 3, "2-3", ifelse(ref$Kvalue <= 5, "3-5", 
                                                                                       ifelse(ref$Kvalue <= 8, "5-8", ifelse(ref$Kvalue <= 13, "8-13", 
                                                                                                                             ifelse(ref$Kvalue <= 25, "13-25", "g25")) )))))


setwd("C:/Users/gqi/OneDrive - Michigan Medicine/Desktop/miniquant/hybrid_data")
setwd("miniQuant-H GENCODE/new/")
MRPD <- read.csv("MRPD.csv", row.names = 1)
mini_res <- data.frame(Gene = MRPD$Gene, miniQuantH = MRPD$miniQuant.H_LR5M.SR40M_cDNA.ONT)
idx <- match(mini_res$Gene, ref$Gene)
tempdata <- data.frame(k_group[idx], mini_res[, 2])
colnames(tempdata) <- c("kgroup", "miniQuantH")
mMRPD_mini <- tempdata %>% 
  group_by(kgroup) %>%
  summarise(across(everything(), median))


setwd("C:/Users/gqi/OneDrive - Michigan Medicine/Desktop/miniquant/hybrid_data")
setwd("SR_alone/")
MRPD <- read.csv("MRPD.csv", row.names = 1)
sr_res <- data.frame(Gene = MRPD$Gene, MRPD[, grep("_40M", colnames(MRPD))])
colnames(sr_res) <- c("Gene", "Cufflinks", "Kallisto", "RSEM", "Salmon", "StringTie")


idx <- match(sr_res$Gene, ref$Gene)
tempdata <- data.frame(k_group[idx], sr_res[, 2:ncol(sr_res)])
colnames(tempdata)[1] <- c("kgroup")


mMRPD_sr <- tempdata %>% 
  group_by(kgroup) %>%
  summarise(across(everything(), median))
plot_mMRPD <- melt(mMRPD_sr,id.vars = c("kgroup"))
plot_mMRPD <- merge(plot_mMRPD, mMRPD_mini)


plot_mMRPD$kgroup <- factor(plot_mMRPD$kgroup, 
                            levels = c("0-1", "1-2", "2-3", "3-5", "5-8", "8-13", "13-25", "g25"))

plot_mMRPD$variable <- factor(plot_mMRPD$variable, 
                              levels = c("Kallisto", "Salmon", "RSEM", "Cufflinks", "StringTie", "StringTieMix"),
                              labels = c("Kallisto", "Salmon", "RSEM", "Cufflinks", "StringTie", "StringTieMix"))


#S18


#s20

setwd("C:/Users/gqi/OneDrive - Michigan Medicine/Desktop/miniquant/hybrid_data")
setwd("SIRV_new/")

methodlist <- c("Kallisto", "Salmon", "RSEM", "Cufflinks", "StringTie", 
                "Cufflinks_iden", "Cufflinks_noref", "StringTie_iden", "StringTie_noref", 
                "StringTie_mix", "miniQuantH_fine_tune", "miniQuantL", 
                "IsoQuant", "Bambu", "FLAIR", "FLAMES", "TALON", "StringTie2", "LIQA")

for (i in 1:length(methodlist)){
  SIRV_data <- read.csv(paste(methodlist[i], "/SIRV_data.csv", sep = ""), row.names = 1)
  SIRV_data[is.na(SIRV_data)] <- 0
  evaluated_exp <- SIRV_data[, 4:ncol(SIRV_data)]
  truth_mat <- matrix(SIRV_data$ground_truth, nrow = nrow(evaluated_exp),
                      ncol = ncol(evaluated_exp), byrow = FALSE)
  RPD <- abs(evaluated_exp - truth_mat) / (evaluated_exp + truth_mat) 
  sum_data <- data.frame(Gene = SIRV_data$Gene, RPD)
  SIRV_MRPD1 <- sum_data %>% group_by(Gene) %>% summarise(across(everything(), mean))
  SIRV_MRPD1$method <- methodlist[i]
  if (i == 1){
    SIRV_MRPD <- SIRV_MRPD1
  } else {
    SIRV_MRPD <- rbind(SIRV_MRPD, SIRV_MRPD1)
  }
}


for (i in 1:length(methodlist)){
  ERCC_data <- read.csv(paste(methodlist[i], "/ERCC_data.csv", sep = ""), row.names = 1)
  ERCC_data[is.na(ERCC_data)] <- 0
  evaluated_exp <- ERCC_data[, 4:ncol(ERCC_data)]
  truth_mat <- matrix(ERCC_data$ground_truth, nrow = nrow(evaluated_exp),
                      ncol = ncol(evaluated_exp), byrow = FALSE)
  RPD <- abs(evaluated_exp - truth_mat) / (evaluated_exp + truth_mat) 
  sum_data <- data.frame(Gene = ERCC_data$Gene, RPD)
  ERCC_MRPD1 <- sum_data %>% group_by(Gene) %>% summarise(across(everything(), mean))
  ERCC_MRPD1$method <- methodlist[i]
  if (i == 1){
    ERCC_MRPD <- ERCC_MRPD1
  } else {
    ERCC_MRPD <- rbind(ERCC_MRPD, ERCC_MRPD1)
  }
}

#S21
