# Supplementary material for: Improving gene isoform quantification with miniQuant
Source: Nat Biotechnol. 2025 Jun 3;44(3):477–89. doi: 10.1038/s41587-025-02633-9 (PMC12346831; doi:10.1038/s41587-025-02633-9)
Supplement: Supplementary file 4 — Supplementary code to reproduce the results. The folder ‘Figure_visualization’ stores the code to reproduce the figures. The folder ‘MetricCalculation’ stores the code to calculate the evaluation metrics used in the results. The folder ‘miniQuant’ stores the software of miniQuant to reproduce the quantification results. [file 41587_2025_2633_MOESM4_ESM.zip › Supplementary_code/MetricCalculation/fig4_recreate.R]

library(readxl)
library(dplyr)
library(reshape2)
set.seed(1)

# 4b
setwd("C:/Users/gqi/OneDrive - Michigan Medicine/Desktop/miniquant/hybrid_data")
setwd("miniQuant-H uniform weight/")
MRPD <- read.csv("MRPD.csv", row.names = 1)
tempdata <- MRPD[, 2:ncol(MRPD)]
mMRPD <- apply(tempdata, 2, median)
templist <- strsplit(names(mMRPD), "_")
a <- data.frame(LR = sapply(templist, function(x){x[2]}), 
                SR = sapply(templist, function(x){x[4]}),
                weight = sapply(templist, function(x){x[6]}),
                value = unname(mMRPD))
a$LR <- gsub("^.{0,2}", "", a$LR)
a$SR <- gsub("^.{0,2}", "", a$SR)
d <- a[a$LR %in% c("5M", "10M", "20M"),]
d <- d[d$SR %in% c("20M", "40M", "100M"),]
plotdata <- d[d$weight != 1,]

setwd("C:/Users/gqi/OneDrive - Michigan Medicine/Desktop/miniquant/hybrid_data")
setwd("LR_alone/GENCODE/")
MRPD <- read.csv("MRPD.csv", row.names = 1)
tempdata <- MRPD[, grep("miniQuant.L", colnames(MRPD))]
mMRPD <- apply(tempdata, 2, median)
templist <- strsplit(names(mMRPD), "_")

a <- data.frame(LR = sapply(templist, function(x){x[2]}), 
                type = sapply(templist, function(x){x[3]}), 
                value = unname(mMRPD))
d1 <- a[a$LR %in% c("5M", "10M", "20M"),]
d1 <- d1[d1$type == "cDNA.ONT",]
for (i in c("20M", "40M", "100M")){
  d1 <- data.frame(LR = d1$LR, SR = i, weight = 1, value = d1$value)
  plotdata <- rbind(plotdata, d1)
}


setwd("C:/Users/gqi/OneDrive - Michigan Medicine/Desktop/miniquant/hybrid_data")
setwd("miniQuant-H GENCODE/new/")
MRPD <- read.csv("MRPD.csv", row.names = 1)
MRPD <- MRPD[, -c(grep("cDNA.PacBio", colnames(MRPD)),
                  grep("dRNA.ONT", colnames(MRPD)))]
tempdata <- MRPD[, 2:ncol(MRPD)]
mMRPD <- apply(tempdata, 2, median)
templist <- strsplit(names(mMRPD), "[_.]")
a <- data.frame(LR = sapply(templist, function(x){x[3]}), 
                SR = sapply(templist, function(x){x[4]}),
                weight = 1.05,
                value = unname(mMRPD))
a$LR <- gsub("^.{0,2}", "", a$LR)
a$SR <- gsub("^.{0,2}", "", a$SR)
d <- a[a$LR %in% c("5M", "10M", "20M"),]
d <- d[d$SR %in% c("20M", "40M", "100M"),]
plotdata <- rbind(plotdata, d)

plotdata_4b <- plotdata[with(plotdata, order(LR, SR, weight)), ]


# 4c
setwd("C:/Users/gqi/OneDrive - Michigan Medicine/Desktop/miniquant/hybrid_data")
setwd("miniQuant-H GENCODE/new/")
MRPD <- read.csv("MRPD.csv", row.names = 1)
tempdata <- MRPD[, 2:ncol(MRPD)]
mMRPD <- apply(tempdata, 2, median)
templist <- strsplit(names(mMRPD), "_")
a <- data.frame(method = sapply(templist, function(x){x[1]}), 
                depth = sapply(templist, function(x){x[2]}), 
                type = sapply(templist, function(x){x[3]}), 
                value = unname(mMRPD))
templist <- strsplit(a$depth, "[.]")
a$LR <- gsub("^.{0,2}", "", sapply(templist, function(x){x[1]}))
a$SR <- gsub("^.{0,2}", "", sapply(templist, function(x){x[2]}))

d <- a[a$LR %in% c("5M", "10M", "20M"),]
d <- d[d$SR != "10M",]
d <- d[, 3:6]

setwd("C:/Users/gqi/OneDrive - Michigan Medicine/Desktop/miniquant/hybrid_data")
setwd("LR_alone/GENCODE/")
MRPD <- read.csv("MRPD.csv", row.names = 1)
tempdata <- MRPD[, grep("miniQuant.L", colnames(MRPD))]
mMRPD <- apply(tempdata, 2, median)
templist <- strsplit(names(mMRPD), "_")

a <- data.frame(method = sapply(templist, function(x){x[1]}), 
                depth = sapply(templist, function(x){x[2]}), 
                type = sapply(templist, function(x){x[3]}), 
                value = unname(mMRPD))
d1 <- a[a$depth %in% c("5M", "10M", "20M"),]
d1 <- data.frame(type = d1$type, value = d1$value, LR = d1$depth, SR = "0M")

plotdata <- rbind(d, d1)
#plotdata$LR <- as.numeric(substr(plotdata$LR, 1, nchar(plotdata$LR)-1))
#plotdata$SR <- as.numeric(substr(plotdata$SR, 1, nchar(plotdata$SR)-1))

plotdata_4c <- plotdata[with(plotdata, order(type, LR, SR)), ]


#4d
setwd("C:/Users/gqi/OneDrive - Michigan Medicine/Desktop/miniquant/hybrid_data")
setwd("miniQuant-H GENCODE/new/")
MRPD <- read.csv("MRPD.csv", row.names = 1)
tempdata <- MRPD[, 2:ncol(MRPD)]
mMRPD <- apply(tempdata, 2, median)
templist <- strsplit(names(mMRPD), "_")
a <- data.frame(method = sapply(templist, function(x){x[1]}), 
                depth = sapply(templist, function(x){x[2]}), 
                type = sapply(templist, function(x){x[3]}), 
                value = unname(mMRPD))
templist <- strsplit(a$depth, "[.]")
a$LR <- gsub("^.{0,2}", "", sapply(templist, function(x){x[1]}))
a$SR <- gsub("^.{0,2}", "", sapply(templist, function(x){x[2]}))

d <- a[a$LR %in% c("5M", "10M", "20M"),]
d <- d[d$SR %in% c("20M", "40M", "100M"),]
d <- d[d$type == "cDNA.ONT",]
d <- d[, 4:6]
d$method <- "miniQuantH"
plotdata <- d

setwd("C:/Users/gqi/OneDrive - Michigan Medicine/Desktop/miniquant/hybrid_data")
setwd("SR_alone/")
MRPD <- read.csv("MRPD.csv", row.names = 1)
tempdata <- MRPD[, 2:ncol(MRPD)]
mMRPD <- apply(tempdata, 2, median)
templist <- strsplit(names(mMRPD), "_")
a <- data.frame(value = unname(mMRPD), 
                LR = "0M",
                SR = sapply(templist, function(x){x[2]}), 
                method = sapply(templist, function(x){x[1]}))
d <- a[a$SR %in% c("20M", "40M", "100M"),]
plotdata <- rbind(plotdata, d)

setwd("C:/Users/gqi/OneDrive - Michigan Medicine/Desktop/miniquant/hybrid_data")
setwd("LR_alone/GENCODE/")

MRPD <- read.csv("MRPD.csv", row.names = 1)

setwd("C:/Users/gqi/OneDrive - Michigan Medicine/Desktop/miniquant/hybrid_data")
setwd("bambu/GENCODE/")
MRPD2 <- read.csv("MRPD.csv", row.names = 1)
MRPD <- merge(MRPD, MRPD2)

tempdata <- MRPD[, 2:ncol(MRPD)]
tempdata <- tempdata[, grep("cDNA.PacBio", colnames(tempdata), invert = T)]
tempdata <- tempdata[, grep("dRNA.ONT", colnames(tempdata), invert = T)]


mMRPD <- apply(tempdata, 2, median)
templist <- strsplit(names(mMRPD), "_")
a <- data.frame(value = unname(mMRPD), 
                LR = sapply(templist, function(x){x[2]}),
                SR = "0M", 
                method = sapply(templist, function(x){x[1]}))
d <- a[a$LR %in% c("5M", "10M", "20M"),]
plotdata_4d <- rbind(plotdata, d)


setwd("C:/Users/gqi/OneDrive - Michigan Medicine/Desktop/miniquant/hybrid_data")
setwd("stringtie_mix/GENCODE/")
MRPD2 <- read.csv("MRPD.csv", row.names = 1)
mMRPD <- apply(MRPD2[, 2:ncol(MRPD2)], 2, median)


# 4e
setwd("C:/Users/gqi/OneDrive - Michigan Medicine/Desktop/miniquant/hybrid_data")
setwd("SIRV_new/")

methodlist <- c("Kallisto", "Salmon", "RSEM", "Cufflinks", "StringTie", 
                "Cufflinks_iden", "Cufflinks_noref", "StringTie_iden", "StringTie_noref",
                "StringTie_mix", "miniQuantH_fine_tune", "miniQuantL", 
                "IsoQuant", "Bambu", "FLAIR", "FLAMES", "TALON", "StringTie2", "LIQA")


for (i in 1:length(methodlist)){
  SIRV_data <- read.csv(paste(methodlist[i], "/SIRV_data.csv", sep = ""), row.names = 1)
  SIRV_data[is.na(SIRV_data)] <- 0
  SIRV_data <- SIRV_data[SIRV_data$Gene != "SIRV2",]
  SIRV_data <- SIRV_data[SIRV_data$Gene != "SIRV5",]
  SIRV_data <- SIRV_data[SIRV_data$Gene != "SIRV7",]
  evaluated_exp <- SIRV_data[, 4:ncol(SIRV_data)]
  truth_mat <- matrix(SIRV_data$ground_truth, nrow = nrow(evaluated_exp),
                      ncol = ncol(evaluated_exp), byrow = FALSE)
  RPD <- abs(evaluated_exp - truth_mat) / (evaluated_exp + truth_mat) 
  sum_data <- data.frame(Gene = SIRV_data$Gene, RPD)
  SIRV_MRPD <- sum_data %>% group_by(Gene) %>% summarise(across(everything(), mean))
  SIRV_out1 <- SIRV_MRPD %>% select(-Gene) %>% summarise(across(everything(), mean))
  SIRV_out1$method <- methodlist[i]
  
  if (i == 1){
    SIRV_out <- SIRV_out1
  } else {
    SIRV_out <- rbind(SIRV_out, SIRV_out1)
  }
}


for (i in 1:length(methodlist)){
  ERCC_data <- read.csv(paste(methodlist[i], "/ERCC_data.csv", sep = ""), row.names = 1)
  ERCC_data[is.na(ERCC_data)] <- 0
  evaluated_exp <- ERCC_data[, 4:ncol(ERCC_data)]
  truth_mat <- matrix(ERCC_data$ground_truth, nrow = nrow(evaluated_exp),
                      ncol = ncol(evaluated_exp), byrow = FALSE)
  RPD <- abs(evaluated_exp - truth_mat) / (evaluated_exp + truth_mat) 
  sum_data <- data.frame(Gene = ERCC_data$Gene, RPD)
  ERCC_MRPD <- sum_data %>% group_by(Gene) %>% summarise(across(everything(), mean))
  ERCC_out1 <- ERCC_MRPD %>% select(-Gene) %>% summarise(across(everything(), mean))
  ERCC_out1$method <- methodlist[i]
  
  if (i == 1){
    ERCC_out <- ERCC_out1
  } else {
    ERCC_out <- rbind(ERCC_out, ERCC_out1)
  }
}


# 4f
setwd("C:/Users/gqi/OneDrive - Michigan Medicine/Desktop/miniquant/hybrid_data")
setwd("LR_alone/sample_specific/")

ref <- read.table("expr_miniQuant_L.miniSim.cDNA-ONT.isoform.tpm_thres1_No_normalization.20240111.txt", header = TRUE)
ref <- ref[ref$ground_truth >= 0.01, ]
ref1 <- data.frame(ref$Gene, ref$ground_truth)

gene_exp <- ref1 %>% 
  group_by(ref.Gene) %>% 
  summarise(sm = sum(ref.ground_truth))
gene_exp$lexp <- log2(gene_exp$sm + 1)

gene_group <- ifelse(gene_exp$lexp < 2, "0-2", 
                     ifelse(gene_exp$lexp < 3, "2-3", 
                            ifelse(gene_exp$lexp < 4, "3-4", 
                                   ifelse(gene_exp$lexp < 5, "4-5", 
                                          ifelse(gene_exp$lexp < 6, "5-6", 
                                                 ifelse(gene_exp$lexp < 8, "6-8", 
                                                        ifelse(gene_exp$lexp < 10, "8-10", "ge10")) )))))


MRPD <- read.csv("MRPD.csv", row.names = 1)
idx <- match(MRPD$Gene, gene_exp$ref.Gene)
idx <- idx[!is.na(idx)]
tempdata <- MRPD[, 2:ncol(MRPD)]
tempdata <- cbind(gene_group[idx], tempdata)
colnames(tempdata)[1] <- "group"
mMRPD <- tempdata %>% 
  group_by(group) %>%
  summarise(across(everything(), median))


setwd("C:/Users/gqi/OneDrive - Michigan Medicine/Desktop/miniquant/hybrid_data")
setwd("miniQuant-H sample-specific/new/")
MRPD <- read.csv("MRPD.csv", row.names = 1)
idx <- match(MRPD$Gene, gene_exp$ref.Gene)
idx <- idx[!is.na(idx)]
tempdata <- MRPD[, 2:ncol(MRPD)]
tempdata <- cbind(gene_group[idx], tempdata)
colnames(tempdata)[1] <- "group"
mMRPD1 <- tempdata %>% 
  group_by(group) %>%
  summarise(across(everything(), median))
mMRPD2 <- merge(mMRPD, mMRPD1, suffixes = c("", ""))

plotdata <- data.frame(group = mMRPD2$group, 
                       H = mMRPD2[,"miniQuant.H_LR1M.SR10M_cDNA.ONT"],
                       L = mMRPD2[, "miniQuant.L_1M_cDNA.ONT"], 
                       value = mMRPD2[,"miniQuant.H_LR1M.SR10M_cDNA.ONT"] - 
                         mMRPD2[, "miniQuant.L_1M_cDNA.ONT"],
                       type = "sample-specific")


setwd("C:/Users/gqi/OneDrive - Michigan Medicine/Desktop/miniquant/hybrid_data")
setwd("LR_alone/GENCODE/")

ref <- read.table("expr_MiniQuant_LR_alone.isoform.tpm.20230722.txt", header = TRUE)
ref <- ref[ref$ground_truth >= 0.01, ]
ref1 <- data.frame(ref$Gene, ref$ground_truth)

gene_exp <- ref1 %>% 
  group_by(ref.Gene) %>% 
  summarise(sm = sum(ref.ground_truth))
gene_exp$lexp <- log2(gene_exp$sm + 1)

gene_group <- ifelse(gene_exp$lexp < 2, "0-2", 
                     ifelse(gene_exp$lexp < 3, "2-3", 
                            ifelse(gene_exp$lexp < 4, "3-4", 
                                   ifelse(gene_exp$lexp < 5, "4-5", 
                                          ifelse(gene_exp$lexp < 6, "5-6", 
                                                 ifelse(gene_exp$lexp < 8, "6-8", 
                                                        ifelse(gene_exp$lexp < 10, "8-10", "ge10")) )))))


MRPD <- read.csv("MRPD.csv", row.names = 1)
idx <- match(MRPD$Gene, gene_exp$ref.Gene)
idx <- idx[!is.na(idx)]
tempdata <- MRPD[, 2:ncol(MRPD)]
tempdata <- cbind(gene_group[idx], tempdata)
colnames(tempdata)[1] <- "group"
mMRPD <- tempdata %>% 
  group_by(group) %>%
  summarise(across(everything(), median))


setwd("C:/Users/gqi/OneDrive - Michigan Medicine/Desktop/miniquant/hybrid_data")
setwd("miniQuant-H GENCODE/new/")
MRPD <- read.csv("MRPD.csv", row.names = 1)
idx <- match(MRPD$Gene, gene_exp$ref.Gene)
idx <- idx[!is.na(idx)]
tempdata <- MRPD[, 2:ncol(MRPD)]
tempdata <- cbind(gene_group[idx], tempdata)
colnames(tempdata)[1] <- "group"
mMRPD1 <- tempdata %>% 
  group_by(group) %>%
  summarise(across(everything(), median))
mMRPD2 <- merge(mMRPD, mMRPD1, suffixes = c("", ""))

plotdata1 <- data.frame(group = mMRPD2$group, 
                        H = mMRPD2[,"miniQuant.H_LR1M.SR10M_cDNA.ONT"],
                        L = mMRPD2[, "miniQuant.L_1M_cDNA.ONT"],
                       value = mMRPD2[,"miniQuant.H_LR1M.SR10M_cDNA.ONT"] - 
                         mMRPD2[, "miniQuant.L_1M_cDNA.ONT"],
                       type = "GENCODE")
plotdata_4f <- rbind(plotdata, plotdata1)


#4g

setwd("C:/Users/gqi/OneDrive - Michigan Medicine/Desktop/miniquant/hybrid_data")
setwd("Kvalue/")

ref <- read.table("Gene_Kvalue.txt", header = TRUE)

k_group <- ifelse(ref$Kvalue == 1, "0-1", ifelse(ref$Kvalue <= 2, "1-2", 
                                                 ifelse(ref$Kvalue <= 3, "2-3", ifelse(ref$Kvalue <= 5, "3-5", 
                                                                                       ifelse(ref$Kvalue <= 8, "5-8", ifelse(ref$Kvalue <= 13, "8-13", 
                                                                                                                             ifelse(ref$Kvalue <= 25, "13-25", "g25")) )))))


setwd("C:/Users/gqi/OneDrive - Michigan Medicine/Desktop/miniquant/hybrid_data")
setwd("miniQuant-H sample-specific/new/")
MRPD <- read.csv("MRPD.csv", row.names = 1)
mini_res <- data.frame(Gene = MRPD$Gene, miniQuantH = MRPD$miniQuant.H_LR5M.SR40M_cDNA.ONT)
idx <- match(mini_res$Gene, ref$Gene)
tempdata <- data.frame(k_group[idx], mini_res[, 2])
colnames(tempdata) <- c("kgroup", "miniQuantH")
mMRPD_mini <- tempdata %>% 
  group_by(kgroup) %>%
  summarise(across(everything(), median))

setwd("C:/Users/gqi/OneDrive - Michigan Medicine/Desktop/miniquant/hybrid_data")
setwd("LR_alone/sample_specific/")
MRPD <- read.csv("MRPD.csv", row.names = 1)
lr_res <- MRPD[, -c(grep("cDNA.PacBio", colnames(MRPD)),
                    grep("dRNA.ONT", colnames(MRPD)))]
lr_res <- lr_res[,c("Gene","miniQuant.L_5M_cDNA.ONT","FLAIR","FLAMES","IsoQuant","LIQA","StringTie2","TALON")]
colnames(lr_res) <- c("Gene", "miniQuantL", "FLAIR", "FLAMES", "IsoQuant", "LIQA", "StringTie2", "TALON")

setwd("C:/Users/gqi/OneDrive - Michigan Medicine/Desktop/miniquant/hybrid_data")
setwd("bambu/sample_specific/")
MRPD2 <- read.csv("MRPD.csv", row.names = 1)
MRPD2 <- MRPD2[, c("Gene", "Bambu_5M")]
colnames(MRPD2) <- c("Gene", "Bambu")

lr_res <- merge(lr_res, MRPD2)


idx <- match(lr_res$Gene, ref$Gene)
tempdata <- data.frame(k_group[idx], lr_res[, 2:ncol(lr_res)])
colnames(tempdata)[1] <- c("kgroup")


mMRPD_lr <- tempdata %>% 
  group_by(kgroup) %>%
  summarise(across(everything(), median))
plot_mMRPD <- melt(mMRPD_lr,id.vars = c("kgroup"))
plot_mMRPD <- merge(plot_mMRPD, mMRPD_mini)

plot_mMRPD$kgroup <- factor(plot_mMRPD$kgroup, 
                            levels = c("0-1", "1-2", "2-3", "3-5", "5-8", "8-13", "13-25", "g25"))


plot_mMRPD$variable <- factor(plot_mMRPD$variable, 
                              levels = c("miniQuantL", "IsoQuant", "Bambu", "FLAIR", "FLAMES", "TALON", "StringTie2", "LIQA"),
                              labels = c("miniQuant-L", "IsoQuant", "Bambu", "FLAIR", "FLAMES", "TALON", "StringTie2", "LIQA"))


setwd("C:/Users/gqi/OneDrive - Michigan Medicine/Desktop/miniquant/hybrid_data")
setwd("Kvalue/")

ref <- read.table("Gene_Kvalue.txt", header = TRUE)

k_group <- ifelse(ref$Kvalue == 1, "0-1", ifelse(ref$Kvalue <= 2, "1-2", 
                                                 ifelse(ref$Kvalue <= 3, "2-3", ifelse(ref$Kvalue <= 5, "3-5", 
                                                                                       ifelse(ref$Kvalue <= 8, "5-8", ifelse(ref$Kvalue <= 13, "8-13", 
                                                                                                                             ifelse(ref$Kvalue <= 25, "13-25", "g25")) )))))


setwd("C:/Users/gqi/OneDrive - Michigan Medicine/Desktop/miniquant/hybrid_data")
setwd("miniQuant-H sample-specific/new/")
MRPD <- read.csv("MRPD.csv", row.names = 1)
mini_res <- data.frame(Gene = MRPD$Gene, miniQuantH = MRPD$miniQuant.H_LR5M.SR40M_cDNA.ONT)
idx <- match(mini_res$Gene, ref$Gene)
tempdata <- data.frame(k_group[idx], mini_res[, 2])
colnames(tempdata) <- c("kgroup", "miniQuantH")
mMRPD_mini <- tempdata %>% 
  group_by(kgroup) %>%
  summarise(across(everything(), median))


setwd("C:/Users/gqi/OneDrive - Michigan Medicine/Desktop/miniquant/hybrid_data")
setwd("SR_alone/")
MRPD <- read.csv("MRPD.csv", row.names = 1)
sr_res <- data.frame(Gene = MRPD$Gene, MRPD[, grep("_40M", colnames(MRPD))])
colnames(sr_res) <- c("Gene", "Cufflinks", "Kallisto", "RSEM", "Salmon", "StringTie")


idx <- match(sr_res$Gene, ref$Gene)
tempdata <- data.frame(k_group[idx], sr_res[, 2:ncol(sr_res)])
colnames(tempdata)[1] <- c("kgroup")


mMRPD_sr <- tempdata %>% 
  group_by(kgroup) %>%
  summarise(across(everything(), median))
plot_mMRPD <- melt(mMRPD_sr,id.vars = c("kgroup"))
plot_mMRPD <- merge(plot_mMRPD, mMRPD_mini)


plot_mMRPD$kgroup <- factor(plot_mMRPD$kgroup, 
                            levels = c("0-1", "1-2", "2-3", "3-5", "5-8", "8-13", "13-25", "g25"))

plot_mMRPD$variable <- factor(plot_mMRPD$variable, 
                              levels = c("Kallisto", "Salmon", "RSEM", "Cufflinks", "StringTie", "StringTieMix"),
                              labels = c("Kallisto", "Salmon", "RSEM", "Cufflinks", "StringTie", "StringTieMix"))
