# Supplementary material for: Improving gene isoform quantification with miniQuant
Source: Nat Biotechnol. 2025 Jun 3;44(3):477–89. doi: 10.1038/s41587-025-02633-9 (PMC12346831; doi:10.1038/s41587-025-02633-9)
Supplement: Supplementary file 4 — Supplementary code to reproduce the results. The folder ‘Figure_visualization’ stores the code to reproduce the figures. The folder ‘MetricCalculation’ stores the code to calculate the evaluation metrics used in the results. The folder ‘miniQuant’ stores the software of miniQuant to reproduce the quantification results. [file 41587_2025_2633_MOESM4_ESM.zip › Supplementary_code/MetricCalculation/fig3_recreate.R]

# 3a
setwd("C:/Users/gqi/OneDrive - Michigan Medicine/Desktop/miniquant/hybrid_data")
setwd("3a/")

for (i in 1:200){
  data1 <- read.table(paste("GENCODE/FAM219A_ENSG00000164970_GENCODE_ground_truth_", i, ".abundance.tsv", sep = ""), header = T)
  data1 <- data1[, c("target_id", "tpm")]
  colnames(data1) <- c("Isoform", paste("tpm", i, sep = ""))
  if (i == 1){
    ground_truth <- data1
  } else {
    ground_truth <- merge(ground_truth, data1, by = "Isoform")
  }
}

in_3a1 <- read.table("GENCODE/FAM219A_ENSG00000164970_GENCODE_ground_truth_merge.abundance.tsv", header = T, row.names = 1)
in_3a1 <- data.frame(t(in_3a1))
in_3a1$target_id <- rownames(in_3a1)


res <- read.table("miniQuant_GENCODE_num_100.tsv", header = T)
RPD <- abs(in_3a1[, 1:200] - res) / (in_3a1[, 1:200] + res)
MRPD1 <- apply(RPD, 2, mean)
median(MRPD1) # 58.71%


res <- read.table("miniQuant_sample_specific_num_100.tsv", header = T)
RPD <- abs(in_3a1[1:5, 1:200] - res[, 2:201]) / (in_3a1[1:5, 1:200] + res[, 2:201])
MRPD2 <- apply(RPD, 2, mean)
median(MRPD2) # 16.96

res <- read.table("Kallisto_GENCODE_num_100.tsv", header = T)
RPD <- abs(in_3a1[, 1:200] - res[, 2:201]) / (in_3a1[, 1:200] + res[, 2:201])
MRPD3 <- apply(RPD, 2, mean)
median(MRPD3) # 70.94%

res <- read.table("Kallisto_sample_specific_num_100.tsv", header = T)
RPD <- abs(in_3a1[1:5, 1:200] - res[, 2:201]) / (in_3a1[1:5, 1:200] + res[, 2:201])
MRPD4 <- apply(RPD, 2, mean)
median(MRPD4) # 43.37%


# 3c

setwd("C:/Users/gqi/OneDrive - Michigan Medicine/Desktop/miniquant/hybrid_data")
setwd("LR_alone/GENCODE/")

MRPD <- read.csv("MRPD.csv", row.names = 1)
MRPD <- MRPD[, grep("cDNA.PacBio", colnames(MRPD), invert = T)]
MRPD <- MRPD[, grep("dRNA.ONT", colnames(MRPD), invert = T)]
tempdata <- MRPD[, 2:ncol(MRPD)]
mMRPD <- apply(tempdata, 2, median)
templist <- strsplit(names(mMRPD), "_")
a <- data.frame(medianMRPD = unname(mMRPD), 
                LR = sapply(templist, function(x){x[2]}),
                method = sapply(templist, function(x){x[1]}))
plotdata_3c <- a[12:77,]
plotdata_3c$medianMRPD <- plotdata_3c$medianMRPD - rep(a$medianMRPD[1:11], 6)


plotdata_3c <- plotdata_3c[plotdata_3c$LR != "15M",]
plotdata_3c <- plotdata_3c[plotdata_3c$LR != "25M",]
plotdata_3c$LR <- factor(plotdata_3c$LR, levels = c("500K", "1M", "2M", "3M", "4M", "5M", "10M", "20M", "30M"))
plotdata_3c$method <- factor(plotdata_3c$method, levels = c("IsoQuant", "FLAIR", "FLAMES", "TALON", "StringTie2", "LIQA"))

plotdata_3c <- plotdata_3c[with(plotdata_3c, order(LR, method)), ]


# 3d

setwd("C:/Users/gqi/OneDrive - Michigan Medicine/Desktop/miniquant/hybrid_data")
setwd("LR_alone/GENCODE/")

MRPD <- read.csv("MRPD.csv", row.names = 1)
MRPD <- MRPD[, c(1, grep("miniQuant.L", colnames(MRPD)))]
tempdata <- MRPD[, 2:ncol(MRPD)]
mMRPD <- apply(tempdata, 2, median)
templist <- strsplit(names(mMRPD), "_")
a <- data.frame(medianMRPD = unname(mMRPD), 
                LR = sapply(templist, function(x){x[2]}),
                protocol = sapply(templist, function(x){x[3]}))
plotdata_3d <- a
plotdata_3d <- plotdata_3d[plotdata_3d$LR != "15M",]
plotdata_3d1 <- plotdata_3d[plotdata_3d$LR != "25M",]


setwd("C:/Users/gqi/OneDrive - Michigan Medicine/Desktop/miniquant/hybrid_data")
setwd("LR_alone/sample_specific/")

MRPD <- read.csv("MRPD.csv", row.names = 1)
MRPD <- MRPD[, c(1, grep("miniQuant.L", colnames(MRPD)))]
tempdata <- MRPD[, 2:ncol(MRPD)]
mMRPD <- apply(tempdata, 2, median)
templist <- strsplit(names(mMRPD), "_")
a <- data.frame(medianMRPD = unname(mMRPD), 
                LR = sapply(templist, function(x){x[2]}),
                protocol = sapply(templist, function(x){x[3]}))
plotdata_3d <- a
plotdata_3d <- plotdata_3d[plotdata_3d$LR != "15M",]
plotdata_3d2 <- plotdata_3d[plotdata_3d$LR != "25M",]


# 3e
setwd("C:/Users/gqi/OneDrive - Michigan Medicine/Desktop/miniquant/hybrid_data")
setwd("LR_alone/GENCODE/")

ref <- read.table("expr_MiniQuant_LR_alone.isoform.tpm.20230722.txt", header = TRUE)
ref <- ref[ref$ground_truth >= 0.01, ]
ref1 <- ref[, c("Gene", "ground_truth")]

gene_exp <- ref1 %>% 
  group_by(Gene) %>% 
  summarise(ground_truth = sum(ground_truth))

setwd("C:/Users/gqi/OneDrive - Michigan Medicine/Desktop/miniquant/hybrid_data")
setwd("Kvalue/")

ref <- read.table("Gene_Kvalue.txt", header = TRUE)

ref2 <- merge(ref, gene_exp)

setwd("C:/Users/gqi/OneDrive - Michigan Medicine/Desktop/miniquant/hybrid_data")
setwd("LR_alone/GENCODE/")

lr_res <- read.csv("MRPD.csv", row.names = 1, header = T)
lr_res <- lr_res[, 1:12]

setwd("C:/Users/gqi/OneDrive - Michigan Medicine/Desktop/miniquant/hybrid_data")
setwd("SR_alone/")

sr_res <- read.csv("MRPD.csv", row.names = 1, header = T)
sr_res <- sr_res[, c(1, 13:23)]


plotdata_3e1 <- sr_res[, 2] - lr_res[, 3]
plotdata_3e2 <- sr_res[, 6] - lr_res[, 10]
plotdata_3e3 <- sr_res[, 4] - lr_res[, 7]


#  3f
setwd("C:/Users/gqi/OneDrive - Michigan Medicine/Desktop/miniquant/hybrid_data")
setwd("LR_alone/GENCODE/")

MRPD <- read.csv("MRPD.csv")
lr_res <- MRPD$miniQuant.L_1M_cDNA.ONT


setwd("C:/Users/gqi/OneDrive - Michigan Medicine/Desktop/miniquant/hybrid_data")
setwd("SR_alone/")

MRPD <- read.csv("MRPD.csv")
sr_res <- MRPD$Kallisto_10M

genename <- MRPD$Gene

idx1 <- grep("ENSG00000001084", genename)
idx2 <- grep("ENSG00000132881", genename)
idx3 <- grep("ENSG00000094661", genename)


lr_res[c(idx1, idx2, idx3)]
sr_res[c(idx1, idx2, idx3)]


# 3g

setwd("C:/Users/gqi/OneDrive - Michigan Medicine/Desktop/miniquant/hybrid_data")
setwd("Kvalue/")

ref <- read.table("Gene_Kvalue.txt", header = TRUE)
ref$kgroup <- ifelse(ref$Kvalue == 1, "0-1", ifelse(ref$Kvalue <= 2, "1-2", 
                  ifelse(ref$Kvalue <= 3, "2-3", ifelse(ref$Kvalue <= 5, "3-5", 
                         ifelse(ref$Kvalue <= 8, "5-8", ifelse(ref$Kvalue <= 13, "8-13", 
                                ifelse(ref$Kvalue <= 25, "13-25", "g25")) )))))


setwd("C:/Users/gqi/OneDrive - Michigan Medicine/Desktop/miniquant/hybrid_data")
setwd("LR_alone/GENCODE/")

MRPD <- read.csv("MRPD.csv", row.names = 1)
MRPD <- MRPD[, c(1, grep("miniQuant.L", colnames(MRPD)))]
MRPD <- MRPD[, grep("PacBio", colnames(MRPD), invert = T)]
MRPD <- MRPD[, grep("dRNA", colnames(MRPD), invert = T)]

tempdata <- merge(ref, MRPD)
tempdata1 <- tempdata[tempdata$kgroup %in% c("0-1", "1-2"),]
tempdata2 <- tempdata[tempdata$kgroup %in% c("g25"),]


setwd("C:/Users/gqi/OneDrive - Michigan Medicine/Desktop/miniquant/hybrid_data")
setwd("SR_alone/")

MRPD <- read.csv("MRPD.csv", row.names = 1)
MRPD <- MRPD[, c(1, grep("Kallisto", colnames(MRPD)))]

tempdata <- merge(ref, MRPD)
tempdata3 <- tempdata[tempdata$kgroup %in% c("0-1", "1-2"),]
tempdata4 <- tempdata[tempdata$kgroup %in% c("g25"),]
