# Supplementary material for: Improving gene isoform quantification with miniQuant
Source: Nat Biotechnol. 2025 Jun 3;44(3):477–89. doi: 10.1038/s41587-025-02633-9 (PMC12346831; doi:10.1038/s41587-025-02633-9)
Supplement: Supplementary file 4 — Supplementary code to reproduce the results. The folder ‘Figure_visualization’ stores the code to reproduce the figures. The folder ‘MetricCalculation’ stores the code to calculate the evaluation metrics used in the results. The folder ‘miniQuant’ stores the software of miniQuant to reproduce the quantification results. [file 41587_2025_2633_MOESM4_ESM.zip › Supplementary_code/Figure_visualization/Fig4.Rmd]

---
title: "R Notebook"
output: html_notebook
---
#### 2.1 FUNCTION: MRPD calculation

```{r}
RPD_val <- function(ev,gt){
  ev <- as.numeric(ev)
  ev <- ifelse(ev < 0.01, 0, ev)
  gt <- as.numeric(gt)
  gt <- ifelse(gt < 0.01, 0, gt)
  if(gt==0 && ev==0){
    RPD <- 0
  }else{
      RPD <- abs(gt-ev)/(gt+ev)
  }
  RPD
}
```


####2.2 FUNCTION:calculate MRPD

```{r}

get_RPD_val <- function(all_tab){
  kval <- all_tab |> select(Isoform,Gene,Kvalue,group)
  #---calculate PRD
  all_exp_mat <- as.matrix(all_tab[,c(-c(1:4))])
  row.names(all_exp_mat) <- all_tab$Isoform
  iso_RPD <- t(apply(all_exp_mat,1,function(x){
    est_vec <- x[-1]
    gt_value <- x[1]
    RPD_vec <- purrr::map2_dbl(.x = est_vec,.y = gt_value,.f = RPD_val)
    RPD_vec
  }))
  #---calculate mean RPD
  MRPD <- apply(iso_RPD, 2, function(x, kval){
    kval_idx <- kval |> filter(Isoform %in% names(x)) |> as.data.frame()
    row.names(kval_idx) <- kval_idx$Isoform
    tapply(X = x, INDEX = kval_idx[names(x), 'Gene'], FUN = mean)
  },kval=kval)
  #--- get gene ground truth
  all_gene_ground_truth <- tapply(all_tab$norm_TPM, all_tab$Gene, sum)
  #---output
  kval_gene <- kval |> filter(Gene %in% row.names(MRPD)) |> select(Gene,Kvalue,group) |> distinct()
  out_tbl <- data.frame(kval_gene, Ground_truth = all_gene_ground_truth[as.character(kval_gene$Gene)],MRPD[as.character(kval_gene$Gene),],check.names = FALSE)
  out_tbl
}

```


### 1. Fig4b

#### 1.1 gene-specific for test dataset

```{r}
options(pillar.sigfig = 8)

library(tidyverse)
in_path <- "./Fig4b_uniform_vs_catboost/Gene_specific_test/"
samples <- list.files(in_path,pattern = '^LR')
merge_exp <- function(depth, indir = in_path){
  tab <- read_tsv(file = file.path(indir,depth,'MiniQuant_quant_results/SR_EM_expression.out'),col_names = TRUE, show_col_types = FALSE)
  tab |> select(Isoform, Gene, TPM) |> rename_with(~depth, TPM)
}

Gene_specific_test_exp <- lapply(samples, merge_exp)
names(Gene_specific_test_exp) <- samples

Gene_specific_test_tbl <- purrr::reduce(.x = Gene_specific_test_exp,.f = left_join,by=c('Isoform','Gene'))
write_tsv(Gene_specific_test_tbl,'./Fig4c_LR_and_SR_combination/cDNA_ONT_exp/MiniQuant_H_miniSim_cDNA_ONT_GENCODE_sample_specific_exp_by_PT.tsv')
ground_truth <- read_tsv(file = "../Fig2_Kvalue_analysis/Fig2c_error_vs_Kvalue/Iso_Kvalue_with_ground_truth.txt",col_names = TRUE, show_col_types = FALSE)

Gene_specific_test_exp_tbl <- left_join(ground_truth[,c(1:4,9)], Gene_specific_test_tbl,by=c('Isoform','Gene')) |> filter(!is.na(group) & norm_TPM>0.01)

Gene_specific_test_MRPD <- get_RPD_val(all_tab = Gene_specific_test_exp_tbl)
write_tsv(Gene_specific_test_MRPD ,file = './Fig4b_uniform_vs_catboost/Gene_specific_test/MiniQuant_H_cDNA_ONT_gene_specific_MRPD_by_PT.tsv')

Gene_specific_test_MRPD_median <- Gene_specific_test_MRPD |> select(starts_with('LR')) |> summarise_all(median)

#---merged gene specific from DW

merged_GS_DW <- read_tsv('./Fig4b_uniform_vs_catboost/Gene_specific_test/MiniQuant-H_miniSim_cDNA-ONT.isoform.tpm.20230816_by_DW.txt',col_names = T,show_col_types = F)
merged_GS_DW_filter <- merged_GS_DW |> filter(ground_truth>0.01) |> select(-c(3,4)) |> rename(group = Num_isoforms,norm_TPM=ground_truth)
merged_GS_DW_MRPD <- get_RPD_val(merged_GS_DW_filter)
merged_GS_DW_MRPD_median <- merged_GS_DW_MRPD |> select(-c(1:4)) |> summarise_all(median)

merged_GS_DW_MRPD_median

```


#### 1.2 uniform weight for test dataset

```{r}
library(tidyverse)
library(data.table)
in_path <- "./Fig4b_uniform_vs_catboost/Uniform_test"
samples <- list.files(in_path,pattern = '^LR')
merge_exp2 <- function(depth, indir = in_path){
  alpha_values <- list.files(path = file.path(in_path, depth))
  alpha_val <- str_replace(string = alpha_values, pattern = 'cDNA-ONT_vs_cDNA-Illumina_weight_',replacement = '')
  
  tab_lst <- lapply(X = alpha_val, FUN = function(x, indir){
    tab <- read_tsv(file.path(indir,paste('cDNA-ONT_vs_cDNA-Illumina_weight_',x,sep=''), 'MiniQuant_quant_results/SR_EM_expression.out'),col_names = T,show_col_types = F)
    tab |> select(Isoform, Gene, TPM) |> rename_with(~x, TPM)
  },indir = file.path(indir,depth))
  names(tab_lst) <- depth
  purrr::reduce(.x = tab_lst,.f = left_join,by=c('Isoform','Gene'))
}

uniform_test_exp <- lapply(samples, merge_exp2, indir = in_path)
names(uniform_test_exp) <- samples
saveRDS(uniform_test_exp,"./Fig4b_uniform_vs_catboost/Uniform_test/uniform_gene_exp.rds")

#calculate MRPD
uniform_test_MRPD <- lapply(X = uniform_test_exp,FUN = function(x,ground_truth){
  tab <- left_join(ground_truth[,c(1:4,9)], x, by=c('Isoform','Gene')) |> filter(!is.na(group) & norm_TPM>0.01)
  tab_MRPD <- get_RPD_val(all_tab = tab)
  tab_MRPD
},ground_truth=ground_truth)
saveRDS(uniform_test_MRPD,"./Fig4b_uniform_vs_catboost/Uniform_test/uniform_test_MRPD_list.rds")

uniform_test_MRPD_tbl <- rbindlist(uniform_test_MRPD, idcol = 'Depth')
uniform_test_MRPD_tbl_median <- uniform_test_MRPD_tbl |> select(-c(2:5)) |> group_by(Depth) |> summarise_all(median) |> filter(Depth %in% names(Gene_specific_test_MRPD_median))

write_tsv(uniform_test_MRPD_tbl_median,"./Fig4b_uniform_vs_catboost/Uniform_test/median_MRPD_by_depth.tsv")

#---merged uniform weight from DW
merged_UW_from_DW <- read_tsv('./Fig4b_uniform_vs_catboost/Uniform_test/MiniQuant-H_miniSim_cDNA-ONT_hybrid_with_uniform_weight.by_DW.txt',col_names = T,show_col_types = F)
merged_UW_from_DW_filter <- merged_UW_from_DW |> filter(ground_truth>0.01) |> select(-c(3,4)) |> rename(group = Num_isoforms,norm_TPM=ground_truth)
merged_UW_from_DW_MRPD <- get_RPD_val(merged_UW_from_DW_filter)
merged_UW_from_DW_MRPD_median <- merged_UW_from_DW_MRPD |> select(-c(1:4)) |> summarise_all(median)
merged_UW_from_DW_MRPD_tab <- data.frame(MRPD=t(merged_UW_from_DW_MRPD_median))
names_df <- row.names(merged_UW_from_DW_MRPD_tab)
names_df <- str_replace(string = names_df, pattern = 'cDNA-ONT_',replacement = '')
names_df <- str_replace(string = names_df, pattern = '_EM_expression',replacement = '')
names_df_split <- str_split(string = names_df, pattern = '_weight_',simplify = T)
merged_UW_from_DW_MRPD_tab <- data.frame(merged_UW_from_DW_MRPD_tab, names_df_split)
merged_UW_from_DW_MRPD_mat <- reshape2::dcast(data = merged_UW_from_DW_MRPD_tab,formula = X1~X2,value.var = 'MRPD')
write_tsv(merged_UW_from_DW_MRPD_mat,"./Fig4b_uniform_vs_catboost/Uniform_test/median_MRPD_by_depth_from_DW.tsv")


```


### 2. Fig 4c

#### 2.1 cDNA-PacBio

```{r}
library(tidyverse)
#---merge splited expression
in_path <- "./Fig4c_LR_and_SR_combination/cDNA_PacBio_exp/splited_exp/"
samples <- list.files(in_path,pattern = '^LR')
merge_exp <- function(depth, indir = in_path){
  tab <- read_tsv(file = file.path(indir,depth,'MiniQuant_quant_results/SR_EM_expression.out'),col_names = TRUE, show_col_types = FALSE)
  tab |> select(Isoform, Gene, TPM) |> rename_with(~depth, TPM)
}

Gene_specific_test_exp <- pbapply::pblapply(samples, merge_exp)
names(Gene_specific_test_exp) <- samples

Gene_specific_test_tbl <- purrr::reduce(.x = Gene_specific_test_exp,.f = left_join,by=c('Isoform','Gene'))
write_tsv(Gene_specific_test_tbl,'./Fig4c_LR_and_SR_combination/cDNA_PacBio_exp/MiniQuant_H_miniSim_cDNA_PacBio_GENCODE_sample_specific_exp_by_PT.tsv')
ground_truth <- read_tsv(file = "../Fig2_Kvalue_analysis/Fig2c_error_vs_Kvalue/Iso_Kvalue_with_ground_truth.txt",col_names = TRUE, show_col_types = FALSE)

Gene_specific_test_exp_tbl <- left_join(ground_truth[,c(1:4,9)], Gene_specific_test_tbl,by=c('Isoform','Gene')) |> filter(!is.na(group) & norm_TPM>0.01)

Gene_specific_test_MRPD <- get_RPD_val(all_tab = Gene_specific_test_exp_tbl)
write_tsv(Gene_specific_test_MRPD ,file = './Fig4c_LR_and_SR_combination/cDNA_PacBio_exp/MiniQuant_H_cDNA_PacBio_gene_specific_MRPD_by_PT.tsv')

Gene_specific_test_MRPD_median <- Gene_specific_test_MRPD |> select(starts_with('LR')) |> summarise_all(median)
merged_GS_cDNA_PacBio_MRPD_tab <- data.frame(MRPD=t(Gene_specific_test_MRPD_median))
names_df <- str_replace(string = names_df, pattern = 'cDNA-PacBio_',replacement = '')
names_df <- str_replace(string = names_df, pattern = '_EM_expression',replacement = '')
names_df_split <- str_split(string = names_df, pattern = '_vs_',simplify = T)
merged_GS_cDNA_PacBio_MRPD_tab <- data.frame(merged_GS_cDNA_PacBio_MRPD_tab, names_df_split)
merged_GS_cDNA_PacBio_MRPD_mat <- reshape2::dcast(data = merged_GS_cDNA_PacBio_MRPD_tab,formula = X1~X2,value.var = 'MRPD')
write_tsv(merged_GS_cDNA_PacBio_MRPD_mat,file = './Fig4c_LR_and_SR_combination/MiniQuant-H_cDNA-PacBio_MRPD.tsv')


```


#### 2.2 cDNA-ONT

```{r}
#merged_GS_DW <- read_tsv('./Fig4c_LR_and_SR_combination/cDNA_ONT_exp/MiniQuant-H_miniSim_cDNA-ONT.isoform.tpm.20230816.txt',col_names = T,show_col_types = F)
#merged_GS_DW_filter <- merged_GS_DW |> filter(ground_truth>0.01) |> select(-c(3,4)) |> rename(group = Num_isoforms,norm_TPM=ground_truth)
#merged_GS_DW_MRPD <- get_RPD_val(merged_GS_DW_filter)
merged_GS_DW_MRPD  <- read_tsv('./Fig4b_uniform_vs_catboost/Gene_specific_test/MiniQuant_H_cDNA_ONT_gene_specific_MRPD_by_PT.tsv',show_col_types = FALSE)
merged_GS_DW_MRPD_median <- merged_GS_DW_MRPD |> select(-c(1:4)) |> summarise_all(median)
merged_GS_DW_MRPD_tab <- data.frame(MRPD=t(merged_GS_DW_MRPD_median))
names_df <- row.names(merged_GS_DW_MRPD_tab)
names_df <- str_replace(string = names_df, pattern = 'cDNA-ONT_',replacement = '')
names_df <- str_replace(string = names_df, pattern = '_EM_expression',replacement = '')
names_df_split <- str_split(string = names_df, pattern = '_vs_',simplify = T)
merged_GS_DW_MRPD_tab <- data.frame(merged_GS_DW_MRPD_tab, names_df_split)
merged_GS_DW_MRPD_mat <- reshape2::dcast(data = merged_GS_DW_MRPD_tab,formula = X1~X2,value.var = 'MRPD')
write_tsv(merged_GS_DW_MRPD_mat,file = './Fig4c_LR_and_SR_combination/MiniQuant-H_cDNA-ONT_MRPD.tsv')

```

#### 2.3 dRNA-ONT

```{r}
#---merge splited expression
in_path <- "./Fig4c_LR_and_SR_combination/dRNA_ONT_exp/splited_exp/"
samples <- list.files(in_path,pattern = '^LR')
merge_exp <- function(depth, indir = in_path){
  tab <- read_tsv(file = file.path(indir,depth,'MiniQuant_quant_results/SR_EM_expression.out'),col_names = TRUE, show_col_types = FALSE)
  tab |> select(Isoform, Gene, TPM) |> rename_with(~depth, TPM)
}

Gene_specific_test_exp <- pbapply::pblapply(samples, merge_exp)
names(Gene_specific_test_exp) <- samples

Gene_specific_test_tbl <- purrr::reduce(.x = Gene_specific_test_exp,.f = left_join,by=c('Isoform','Gene'))
write_tsv(Gene_specific_test_tbl,'./Fig4c_LR_and_SR_combination/dRNA_ONT_exp/MiniQuant_H_miniSim_dRNA_ONT_GENCODE_sample_specific_exp_by_PT.tsv')

#---calculate MRPD
ground_truth <- read_tsv(file = "../Fig2_Kvalue_analysis/Fig2c_error_vs_Kvalue/Iso_Kvalue_with_ground_truth.txt",col_names = TRUE, show_col_types = FALSE)

Gene_specific_test_exp_tbl <- left_join(ground_truth[,c(1:4,9)], Gene_specific_test_tbl,by=c('Isoform','Gene')) |> filter(!is.na(group) & norm_TPM>0.01)

Gene_specific_test_MRPD <- get_RPD_val(all_tab = Gene_specific_test_exp_tbl)
write_tsv(Gene_specific_test_MRPD ,file = './Fig4c_LR_and_SR_combination/dRNA_ONT_exp/MiniQuant_H_dRNA_ONT_gene_specific_MRPD_by_PT.tsv')


#merged_GS_dRNA_ONT <- read_tsv('./Fig4c_LR_and_SR_combination/dRNA_ONT_exp/MiniQuant-H_miniSim_dRNA-ONT.isoform.tpm.20230816.txt',col_names = T,show_col_types = F)
#merged_GS_dRNA_ONT_filter <- merged_GS_dRNA_ONT |> filter(ground_truth>0.01) |> select(-c(3,4)) |> rename(group = Num_isoforms,norm_TPM=ground_truth)
#merged_GS_dRNA_ONT_MRPD <- get_RPD_val(merged_GS_dRNA_ONT_filter)
merged_GS_dRNA_ONT_MRPD_median <- Gene_specific_test_MRPD |> select(-c(1:4)) |> summarise_all(median)
merged_GS_dRNA_ONT_MRPD_tab <- data.frame(MRPD=t(merged_GS_dRNA_ONT_MRPD_median))
names_df <- row.names(merged_GS_dRNA_ONT_MRPD_tab)
names_df <- str_replace(string = names_df, pattern = 'dRNA-ONT_',replacement = '')
names_df <- str_replace(string = names_df, pattern = '_EM_expression',replacement = '')
names_df_split <- str_split(string = names_df, pattern = '_vs_',simplify = T)
merged_GS_dRNA_ONT_MRPD_tab <- data.frame(merged_GS_dRNA_ONT_MRPD_tab, names_df_split)
merged_GS_dRNA_ONT_MRPD_mat <- reshape2::dcast(data = merged_GS_dRNA_ONT_MRPD_tab,formula = X1~X2,value.var = 'MRPD')
write_tsv(merged_GS_dRNA_ONT_MRPD_mat,file = './Fig4c_LR_and_SR_combination/MiniQuant-H_dRNA-ONT_MRPD.tsv')

```


### 3. Fig 4d

#### 3.1 miniQuant-H

```{r}
library(tidyverse)
miniQuant_H_MRPD <- read_tsv('./Fig4c_LR_and_SR_combination/MiniQuant-H_cDNA-ONT_MRPD.tsv', col_names = T, show_col_types = F)
miniQuant_H_MRPD[c(4,1,3),c('SR100M','SR40M','SR20M')] |> colMeans() |> mean()

```

#### 3.2 miniQuant-L + long-read

```{r}
library(tidyverse)

miniQuant_L_MRPD <- read_tsv(file = './Fig4d_overall_performance/miniQuant_L_GENCODE_cDNA_ONT_dRNA_ONT_cDNA_PacBio_MRPD_all_gene.tsv',col_names = T,show_col_types = F)
miniQuant_L_MRPD_median <- miniQuant_L_MRPD |> select( c(`5M_cDNA-ONT`,`10M_cDNA-ONT`,`20M_cDNA-ONT`)) |> summarise_all(median)
apply(miniQuant_L_MRPD_median,1,mean)

LR_tools_MRPD <- readRDS('../Fig3_LR_alone_analysis/Fig3c_miniQuant_L_vs_LR_alone/Other_6_LR_tools_MRPD.rds')

LR_tools_MRPD_median <- sapply(LR_tools_MRPD,FUN = function(x){
  depths <- c('H1-hESC_Illumina_rep1.5M','H1-hESC_Illumina_rep1.10M','H1-hESC_Illumina_rep1.20M')
  tab <- x |> select(depths)
  apply(tab,2,median)
})
LR_tools_MRPD_median_mat <- cbind(LR_tools_MRPD_median, unlist(as.vector(miniQuant_L_MRPD_median[1,])))
colnames(LR_tools_MRPD_median_mat)[7] <- 'miniQuant-L'


```

#### 3.3 SR

```{r}
SR_MRPD <- readRDS(file = '../Fig2_Kvalue_analysis/Fig2c_error_vs_Kvalue/SR_MRPD_by_PT/SR_tools_MRPD_list.rds')
SR_MRPD_median <- sapply(X = SR_MRPD, FUN = function(x){
  depths <- c('H1.hESC_Illumina_rep1.20M','H1.hESC_Illumina_rep1.40M','H1.hESC_Illumina_rep1.100M')
  tab <- x |> select(depths)
  apply(tab,2,median)
})

SR_MRPD_median_mat <- SR_MRPD_median


```


#### 3.4 buble plot


```{r}
plot_df <- matrix(0, nrow=8,ncol=10)
plot_df[1:3,1:3] <- miniQuant_H_MRPD[c(2,1,3),c(1,3,2)]
plot_df[4:8,1:3] <- t(SR_MRPD_median_mat)[c(2,4,3,1,5),c(3,2,1)]
plot_df[1:3,4:10] <- LR_tools_MRPD_median_mat[3:1,c(7,3,1,2,6,5,4)]
row.names(plot_df) <- c('20M','10M','5M',row.names(t(SR_MRPD_median_mat)[c(2,4,3,1,5),c(3,2,1)]))
colnames(plot_df) <- c('100M','40M','20M',colnames(LR_tools_MRPD_median_mat[3:1,c(7,3,1,2,6,5,4)]))

plot_frm <- as.data.frame(plot_df)
plot_frm <- reshape2::melt(t(plot_frm ))
colnames(plot_frm) <- c('LR','SR','MRPD')
plot_frm$SR <- factor(plot_frm$SR, levels = rev(row.names(plot_df)))
plot_frm$LR <- factor(plot_frm$LR, levels = colnames(plot_df))


library(tidyplot)
library(ggplot2)
p <- ggplot(data = plot_frm, mapping = aes(x=LR,y=SR,size=MRPD))+
  geom_point()+
  theme_classic()

p

ggsave(filename = 'overall_MRPD_bobule.pdf',plot = p,device = 'pdf',path = './Fig4d_overall_performance/',width = 4,height = 2,units = 'in')

```


#### 3.5 miniQuant-H sample-specific annotation

```{r}
#---merge splited expression
in_path <- "./Fig4d_overall_performance/miniQuant_H_sample_specific/splited_exp/"
samples <- list.files(in_path,pattern = '^LR')
merge_exp <- function(depth, indir = in_path){
  tab <- read_tsv(file = file.path(indir,depth,'MiniQuant_quant_results/SR_EM_expression.out'),col_names = TRUE, show_col_types = FALSE)
  tab |> select(Isoform, Gene, TPM) |> rename_with(~depth, TPM)
}

Gene_specific_test_exp <- pbapply::pblapply(samples, merge_exp)
names(Gene_specific_test_exp) <- samples

Gene_specific_test_tbl <- purrr::reduce(.x = Gene_specific_test_exp,.f = left_join,by=c('Isoform','Gene'))
write_tsv(Gene_specific_test_tbl,'./Fig4d_overall_performance/miniQuant_H_sample_specific/MiniQuant_H_miniSim_cDNA_ONT_sample_specific_exp_by_PT.tsv')

#---calculate MRPD
ground_truth <- read_tsv(file = "../Fig2_Kvalue_analysis/Fig2c_error_vs_Kvalue/Iso_Kvalue_with_ground_truth.txt",col_names = TRUE, show_col_types = FALSE)

Gene_specific_test_exp_tbl <- inner_join(ground_truth[,c(1:4,9)], Gene_specific_test_tbl,by=c('Isoform','Gene')) |> filter(!is.na(group) & norm_TPM>0.01)

Gene_specific_test_MRPD <- get_RPD_val(all_tab = Gene_specific_test_exp_tbl)
write_tsv(Gene_specific_test_MRPD ,file = './Fig4d_overall_performance/miniQuant_H_sample_specific/MiniQuant_H_cDNA_ONT_sample_gene_specific_MRPD_by_PT.tsv')

merged_GS_dRNA_ONT_MRPD_median <- Gene_specific_test_MRPD |> select(-c(1:4)) |> summarise_all(median)
merged_GS_dRNA_ONT_MRPD_tab <- data.frame(MRPD=t(merged_GS_dRNA_ONT_MRPD_median))
names_df <- row.names(merged_GS_dRNA_ONT_MRPD_tab)
names_df <- str_replace(string = names_df, pattern = 'dRNA-ONT_',replacement = '')
names_df <- str_replace(string = names_df, pattern = '_EM_expression',replacement = '')
names_df_split <- str_split(string = names_df, pattern = '_vs_',simplify = T)
merged_GS_dRNA_ONT_MRPD_tab <- data.frame(merged_GS_dRNA_ONT_MRPD_tab, names_df_split)
merged_GS_dRNA_ONT_MRPD_mat <- reshape2::dcast(data = merged_GS_dRNA_ONT_MRPD_tab,formula = X1~X2,value.var = 'MRPD')
write_tsv(merged_GS_dRNA_ONT_MRPD_mat,file = './Fig4d_overall_performance/miniQuant_H_sample_specific/MiniQuant-H_cDNA-ONT_sample_specific_MRPD.tsv')

merged_GS_dRNA_ONT_MRPD_mat[c(1,3,4),c(2,4,5)] |> as.matrix() |> mean()

#miniQuant_H_SS_exp <- read_tsv('./Fig4d_overall_performance/MiniQuant-H_miniSim_cDNA-ONT_sample_specific.isoform.tpm.20230816.txt', col_names = T, show_col_types = F)
#ground_truth <- read_tsv(file = "../Fig2_Kvalue_analysis/Fig2c_error_vs_Kvalue/Iso_Kvalue_with_ground_truth.txt",col_names = TRUE, show_col_types = FALSE)

#miniQuant_H_SS_exp_tbl <- inner_join(ground_truth[,c(1:4,9)], miniQuant_H_SS_exp[,-c(3:7)], by=c('Isoform','Gene')) |> filter(!is.na(group) & norm_TPM>0.01)
#miniQuant_H_SS_MRPD <- get_RPD_val(all_tab = miniQuant_H_SS_exp_tbl)
#write_tsv(miniQuant_H_SS_MRPD, file = "./Fig4d_overall_performance/MiniQuant_H_sample_specific_annotation_MRPD.tsv")
#miniQuant_H_SS_MRPD_median <- miniQuant_H_SS_MRPD |> select(ends_with('EM_expression')) |> summarise_all(median)

#miniQuant_H_SS_MRPD_median_selected <- miniQuant_H_SS_MRPD_median |> select(6,7,8,10:12,14:16) |> rowMeans()

#miniQuant_H_SS_MRPD_median['cDNA-ONT_LR5M_vs_SR40M_EM_expression']

```


### 4. Fig 4e


#### 4.1 get SIRV MRPD

```{r}
RPD_val <- function(ev,gt){
  ev <- as.numeric(ev)
  ev <- ifelse(ev < 0.01, 0, ev)
  gt <- as.numeric(gt)
  gt <- ifelse(gt < 0.01, 0, gt)
  if(gt==0 && ev==0){
    RPD <- 0
  }else{
      RPD <- abs(gt-ev)/(gt+ev)
  }
  RPD
}
```


```{r}
options(pillar.sigfig = 8)
library(tidyverse)
### gene expression
gene_exp <- read_tsv(file = './Fig4e_SIRV_set4/uniform_weight/exp_data/MiniQuant_H_uniform_weight_SIRV_quant_results_group.tsv', show_col_types = F)
gene_exp_SIRV <- gene_exp |> filter(Group %in% '3_SIRV')
gene_exp_SIRV_norm <- as.matrix(gene_exp_SIRV[,-c(1:3,ncol(gene_exp_SIRV ))])
row.names(gene_exp_SIRV_norm ) <- gene_exp_SIRV$Isoform
gene_exp_SIRV_norm <- apply(gene_exp_SIRV_norm,2,function(x){10^6*x/sum(x)})
ground_truth <- rep(1,nrow(gene_exp_SIRV_norm))/nrow(gene_exp_SIRV_norm)*10^6
ground_truth_mat <- matrix(ground_truth,ncol=1, dimnames = list(row.names(gene_exp_SIRV_norm),'Ground_truth'))

gene_exp_SIRV_norm2  <- cbind(ground_truth_mat, gene_exp_SIRV_norm )


#---get RPD
gene_exp_SIRV_RPD <- t(apply(gene_exp_SIRV_norm2,1,FUN = function(x, RPD_val){
  gt_val <- x[1]
  et_val <- x[-1]
  RPD_vec <- purrr::map2_dbl(.x = et_val,.y = gt_val,.f = RPD_val)
  RPD_vec
  },RPD_val = RPD_val))
colnames(gene_exp_SIRV_RPD) <- colnames(gene_exp_SIRV_norm2)[-1]

#---get MRPD

SIRV_gtf <- read_tsv(file = './Fig4e_SIRV_set4/uniform_weight/lrgasp_sirvs4(2).gtf',show_col_types = F, col_names = F)

SIRV_gtf_info <- str_split(SIRV_gtf$X9,pattern = '; ')
SIRV_gtf_info <- lapply(X = SIRV_gtf_info, FUN = function(x){
  x1 <- str_replace_all(string = x,pattern ='\"' ,replacement = '')
  data.frame(gene_id = str_replace(string = x1[1],pattern = 'gene_id ',replacement = ''),
  isoform_id = str_replace(string = x1[2], pattern = "transcript_id ",replacement = ''))
})
SIRV_gtf_info <- data.table::rbindlist(SIRV_gtf_info)
SIRV_gtf_info_filter <- SIRV_gtf_info |> filter(isoform_id %in% row.names(gene_exp_SIRV_RPD)) |> distinct() |> as.data.frame()
row.names(SIRV_gtf_info_filter) <- SIRV_gtf_info_filter$isoform_id


gene_exp_SIRV_MRPD <- apply(gene_exp_SIRV_RPD, 2, function(x, idx){
  tapply(X = x, INDEX = idx[names(x),'gene_id'], FUN = mean)
}, idx = SIRV_gtf_info_filter )

library(reshape2)
gene_exp_SIRV_MRPD_mean <- reshape2::melt(gene_exp_SIRV_MRPD)
gene_exp_SIRV_MRPD_tbl <- str_split(gene_exp_SIRV_MRPD_mean$Var2,pattern = '_weight_',simplify = T) |> as.data.frame()

gene_exp_SIRV_MRPD_tbl <- cbind(gene_exp_SIRV_MRPD_mean[,-2],gene_exp_SIRV_MRPD_tbl)
colnames(gene_exp_SIRV_MRPD_tbl) <- c('gene_id','MRPD','sample','weight')

write_tsv(gene_exp_SIRV_MRPD_tbl,'./Fig4e_SIRV_set4/uniform_weight/SIRV_MRPD.tsv')

gene_exp_SIRV_MRPD_tbl_median <- gene_exp_SIRV_MRPD_tbl |> group_by(sample,weight) |> summarise(median_MRPD = median(MRPD))

gene_exp_SIRV_MRPD_tbl_median_mat <- dcast(gene_exp_SIRV_MRPD_tbl_median,formula = weight~sample,value.var = 'median_MRPD')

#group by gene and weight


```


#### 4.2 gene isoform MRPD fir outlier genes

```{r}
library(tidyverse)
gene_MRPD <- read_csv(file = './Fig4e_SIRV_set4/gene_specific_weight/MRPD/SIRV_MRPD.csv', show_col_types = F)
isoform_RPD <- read_csv(file = './Fig4e_SIRV_set4/gene_specific_weight/MRPD/SIRV_isoform_RPD.csv', show_col_types = F)


gene_MRPD_tbl <- gene_MRPD 
gene_MRPD_tbl$H1.hESC_mean <- gene_MRPD_tbl |> select(starts_with("H1.hESC_rep")) |> rowMeans()
gene_MRPD_tbl$H1.DE_mean <- gene_MRPD_tbl |> select(starts_with("H1.DE_rep")) |> rowMeans()
gene_MRPD_tbl$WTC11_mean <- gene_MRPD_tbl |> select(starts_with("WTC11_rep")) |> rowMeans()

gene_MRPD_tbl_median <- gene_MRPD_tbl |>  select(2:11) |> group_by(method) |> summarise_all(.funs = median)
  
  
  
  
gene_MRPD_tbl_H <- gene_MRPD_tbl |> filter(method %in% c('miniQuant_H'))
gene_MRPD_tbl_L <- gene_MRPD_tbl |> filter(method %in% c('miniQuant_L'))


```


### 5. Fig 4f

#### 5.1 miniquant-H and -L

```{r}
library(tidyverse)
#miniQuant_H
miniQuant_H_SS_MRPD <- read_tsv(file = './Fig4d_overall_performance/MiniQuant_H_sample_specific_annotation_MRPD.tsv',col_names = T, show_col_types = F)
miniQuant_H_GENCODE_MRPD <- read_tsv('./Fig4b_uniform_vs_catboost/Gene_specific_test/MiniQuant_H_cDNA_ONT_MRPD.tsv', col_names = T, show_col_types = F)


#miniQuant_L
miniQuant_L_SS_MRPD <- read_tsv(file = '../Fig3_LR_alone_analysis/Fig3b_miniQuant_L_vs_SR_alone/sample_specific_MRPD/miniQuant_L_cDNA-ONT_MRPD.tsv',col_names = T, show_col_types = F)
miniQuant_L_GENCODE_MRPD <- read_tsv('./Fig4d_overall_performance/miniQuant_L_GENCODE_cDNA_ONT_dRNA_ONT_cDNA_PacBio_MRPD_all_gene.tsv', col_names = T, show_col_types = F)

#---overall gene
miniQuant_SS_diff_MRPD <- median(miniQuant_H_SS_MRPD$`cDNA-ONT_LR1M_vs_SR10M_EM_expression`)-median(miniQuant_L_SS_MRPD$`1M`)
miniQuant_GENCODE_diff_MRPD <- median(miniQuant_H_GENCODE_MRPD$`cDNA-ONT_LR1M_vs_SR10M_EM_expression`)-median(miniQuant_L_GENCODE_MRPD$`1M_cDNA-ONT`)

#---low expression
miniQuant_H_SS_MRPD_low <- miniQuant_H_SS_MRPD |> filter(log2(Ground_truth+1)<=2)
miniQuant_H_GENCODE_MRPD_low <- miniQuant_H_GENCODE_MRPD |> filter(log2(Ground_truth+1)<=2)

miniQuant_L_SS_MRPD_low <- miniQuant_L_SS_MRPD |> filter(log2(Ground_truth+1)<=2)
miniQuant_L_GENCODE_MRPD_low <- miniQuant_L_GENCODE_MRPD |> filter(log2(Ground_truth+1)<=2)

miniQuant_SS_diff_MRPD_low <- median(miniQuant_H_SS_MRPD_low$`cDNA-ONT_LR1M_vs_SR10M_EM_expression`)-median(miniQuant_L_SS_MRPD_low$`1M`)
miniQuant_GENCODE_diff_MRPD_low <- median(miniQuant_H_GENCODE_MRPD_low$`cDNA-ONT_LR1M_vs_SR10M_EM_expression`)-median(miniQuant_L_GENCODE_MRPD_low$`1M_cDNA-ONT`)

#---high expression
miniQuant_H_SS_MRPD_high <- miniQuant_H_SS_MRPD |> filter(log2(Ground_truth+1)>=10)
miniQuant_H_GENCODE_MRPD_high <- miniQuant_H_GENCODE_MRPD |> filter(log2(Ground_truth+1)>=10)

miniQuant_L_SS_MRPD_high <- miniQuant_L_SS_MRPD |> filter(log2(Ground_truth+1)>=10)
miniQuant_L_GENCODE_MRPD_high <- miniQuant_L_GENCODE_MRPD |> filter(log2(Ground_truth+1)>=10)

miniQuant_SS_diff_MRPD_high <- median(miniQuant_H_SS_MRPD_high$`cDNA-ONT_LR1M_vs_SR10M_EM_expression`)-median(miniQuant_L_SS_MRPD_high$`1M`)
miniQuant_GENCODE_diff_MRPD_high <- median(miniQuant_H_GENCODE_MRPD_high$`cDNA-ONT_LR1M_vs_SR10M_EM_expression`)-median(miniQuant_L_GENCODE_MRPD_high$`1M_cDNA-ONT`)

#---GENCODE annotation
miniQuant_GENCODE_diff_MRPD_low

#---SS annotation
miniQuant_SS_diff_MRPD_low
miniQuant_SS_diff_MRPD_high

```


#### 5.2 miniquant-H and -L not group

```{r}


```


### 6. Fig 4g

#### 6.1 SR and LR based MRPD for GENCODE annotation

```{r}
ground_truth <- read_tsv(file = "../Fig2_Kvalue_analysis/Fig2c_error_vs_Kvalue/Iso_Kvalue_with_ground_truth.txt",col_names = TRUE, show_col_types = FALSE)
ground_truth_gene <- ground_truth |> select(Gene, group) |> distinct()

#===miniQuant-H
#miniQuant-H GENCODE
miniQuant_H_GENCODE_MRPD <- read_tsv('./Fig4b_uniform_vs_catboost/Gene_specific_test/MiniQuant_H_cDNA_ONT_MRPD.tsv', col_names = T, show_col_types = F)

miniQuant_H_GENCODE_MRPD_5M_40M <- miniQuant_H_GENCODE_MRPD |> select(Gene, Kvalue, `cDNA-ONT_LR5M_vs_SR40M_EM_expression`)
miniQuant_H_GENCODE_MRPD_5M_40M <- inner_join(x = ground_truth_gene,y = miniQuant_H_GENCODE_MRPD_5M_40M,by='Gene')
miniQuant_H_GENCODE_MRPD_5M_40M_median <- tapply(miniQuant_H_GENCODE_MRPD_5M_40M$`cDNA-ONT_LR5M_vs_SR40M_EM_expression`,miniQuant_H_GENCODE_MRPD_5M_40M$group, median)

#miniQuant-H sample specific
miniQuant_H_SS_MRPD <- read_tsv(file = './Fig4d_overall_performance/MiniQuant_H_sample_specific_annotation_MRPD.tsv',col_names = T, show_col_types = F)
miniQuant_H_SS_MRPD_5M_40M <- miniQuant_H_SS_MRPD |> select(Gene, Kvalue, `cDNA-ONT_LR5M_vs_SR40M_EM_expression`)
miniQuant_H_SS_MRPD_5M_40M <- inner_join(x = ground_truth_gene,y = miniQuant_H_SS_MRPD_5M_40M,by='Gene')
miniQuant_H_SS_MRPD_5M_40M_median <- tapply(miniQuant_H_SS_MRPD_5M_40M$`cDNA-ONT_LR5M_vs_SR40M_EM_expression`, miniQuant_H_SS_MRPD_5M_40M$group, median)

#---SR-miniQuant-H
group_label <- c('(0,1]','(1,2]','(2,3]','(3,5]','(5,8]','(8,13]','(13,25]','(25,inf)')

SR_miniQuant_H_GENCODE_delta_MRPD <- apply(SR_MRPD_median[group_label,],2,function(x){
  x-miniQuant_H_GENCODE_MRPD_5M_40M_median[group_label]
})
rowMeans(SR_miniQuant_H_GENCODE_delta_MRPD)['(25,inf)']

SR_miniQuant_H_SS_delta_MRPD <- apply(SR_MRPD_median[group_label,],2,function(x){
  x-miniQuant_H_SS_MRPD_5M_40M_median[group_label]
})
rowMeans(SR_miniQuant_H_SS_delta_MRPD)['(25,inf)']


#===miniQuant-L


#miniQuant-L
miniQuant_L_GENCODE_MRPD <- read_tsv('./Fig4d_overall_performance/miniQuant_L_GENCODE_cDNA_ONT_dRNA_ONT_cDNA_PacBio_MRPD_all_gene.tsv', col_names = T, show_col_types = F)
miniQuant_L_GENCODE_MRPD_5M <- miniQuant_L_GENCODE_MRPD |> select(Gene, Kvalue, group,`5M_cDNA-ONT`)

SR_MRPD <- readRDS(file = '../Fig2_Kvalue_analysis/Fig2c_error_vs_Kvalue/SR_MRPD_by_PT/SR_tools_MRPD_list.rds')
SR_MRPD_median <- sapply(SR_MRPD,FUN = function(x){
  tapply(x$H1.hESC_Illumina_rep1.40M, x$group,median)
})
LR_tools_MRPD <- readRDS('../Fig3_LR_alone_analysis/Fig3c_miniQuant_L_vs_LR_alone/Other_6_LR_tools_MRPD.rds')
LR_tools_MRPD <- sapply(LR_tools_MRPD,FUN = function(x){
  tapply(x$`H1-hESC_Illumina_rep1.5M`, x$group,median)
})


LR_miniQuant_L_GENCODE_delta_MRPD <- apply(LR_tools_MRPD[group_label,],2,function(x){
  x-miniQuant_H_GENCODE_MRPD_5M_40M_median[group_label]
})


```
