# Supplementary material for: Improving gene isoform quantification with miniQuant
Source: Nat Biotechnol. 2025 Jun 3;44(3):477–89. doi: 10.1038/s41587-025-02633-9 (PMC12346831; doi:10.1038/s41587-025-02633-9)
Supplement: Supplementary file 4 — Supplementary code to reproduce the results. The folder ‘Figure_visualization’ stores the code to reproduce the figures. The folder ‘MetricCalculation’ stores the code to calculate the evaluation metrics used in the results. The folder ‘miniQuant’ stores the software of miniQuant to reproduce the quantification results. [file 41587_2025_2633_MOESM4_ESM.zip › Supplementary_code/Figure_visualization/Fig3.Rmd]

---
title: "R Notebook"
output: html_notebook
---

### 1. Fig3a


```{r}
library(tidyverse)
miniQuant_L_GENCODE <- read.table('./Fig3a_simulation/miniQuant_GENCODE_num_100.tsv',header=T,row.names = 1)  |> as.matrix()
Kallisto_GENCODE <- read.table('./Fig3a_simulation/Kallisto_GENCODE_num_100.tsv',header=T,row.names = 1)  |> as.matrix()

GT_data <- read.table('./Fig3a_simulation/FAM219A_ground_truth.tsv',header=T,row.names = 1) |> as.matrix()

samples <- colnames(GT_data)

RPD <- sapply(X = samples, FUN = function(x, GT_data, miniQuant_L_GENCODE){
  RPD_val(ev =  miniQuant_L_GENCODE[,x,drop=T], gt = GT_data[,x,drop=T])
},GT_data=GT_data, miniQuant_L_GENCODE=miniQuant_L_GENCODE)

MRPD <- apply(RPD,2,mean,na.rm=T)
median(MRPD,na.rm = T)


GT_data[,93]
miniQuant_L_GENCODE[,93]

mean(RPD_val(ev =  as.matrix(miniQuant_L_GENCODE), gt = as.matrix(GT_data)))

```


### 2. Fig. 3b

#### 2.1 FUNCTION: MRPD calculation

```{r}
RPD_val <- function(ev,gt){
  ev <- as.numeric(ev)
  ev <- ifelse(ev < 0.01, 0, ev)
  gt <- as.numeric(gt)
  gt <- ifelse(gt < 0.01, 0, gt)
  abs(gt-ev)/(gt+ev)
}
```


####2.2 FUNCTION:calculate MRPD

```{r}

get_RPD_val <- function(all_tab){
  kval <- all_tab |> select(Isoform,Gene,Kvalue, group)
  #---calculate PRD
  all_exp_mat <- as.matrix(all_tab[,c(16,3:13)])
  row.names(all_exp_mat) <- all_tab$Isoform
  iso_RPD <- t(apply(all_exp_mat,1,function(x){
    est_vec <- x[-1]
    gt_value <- x[1]
    RPD_vec <- purrr::map2_dbl(.x = est_vec,.y = gt_value,.f = RPD_val)
    RPD_vec
  }))
  #---calculate mean RPD
  MRPD <- apply(iso_RPD, 2, function(x, kval){
    kval_idx <- kval |> filter(Isoform %in% names(x)) |> as.data.frame()
    row.names(kval_idx) <- kval_idx$Isoform
    tapply(X = x, INDEX = kval_idx[names(x), 'Gene'], FUN = mean)
  },kval=kval)
  #--- get gene ground truth
  all_gene_ground_truth <- tapply(all_tab$norm_TPM, all_tab$Gene, sum)
  #---output
  kval_gene <- kval |> filter(Gene %in% row.names(MRPD)) |> select(Gene,Kvalue,group) |> distinct()
  out_tbl <- data.frame(kval_gene, Ground_truth = all_gene_ground_truth[as.character(kval_gene$Gene)],MRPD[as.character(kval_gene$Gene),],check.names = FALSE)
  out_tbl
}

```


#### 2.3 calculate LR sample-specific MRPD


```{r}
library(tidyverse)
#---long-read MRPD
#K_values <- read_tsv(file = "../Fig2_Kvalue_analysis/Fig2b_Gene_iso_count_vs_Kvalue/Iso_Kvalue_with_group.txt",col_names = T, show_col_types = FALSE)
ground_truth <- read_tsv(file = "../Fig2_Kvalue_analysis/Fig2c_error_vs_Kvalue/Iso_Kvalue_with_ground_truth.txt",)

LR_cDNA_ONT_exp <- read_tsv(file = './Fig3b_miniQuant_L_vs_SR_alone/sample_specific_exp/miniQuant_L_cDNA-ONT.txt',col_names = T,show_col_types = F)
LR_cDNA_ONT_tbl <- LR_cDNA_ONT_exp |> select(1,2,8:18) |> left_join(y = ground_truth[,c(1,3,4,9)], by='Isoform')
LR_cDNA_ONT_MRPD <- get_RPD_val(all_tab = LR_cDNA_ONT_tbl)
write_tsv(x = LR_cDNA_ONT_MRPD, file = './Fig3b_miniQuant_L_vs_SR_alone/sample_specific_MRPD/miniQuant_L_cDNA-ONT_MRPD.tsv')


LR_cDNA_PacBio_exp <- read_tsv(file = './Fig3b_miniQuant_L_vs_SR_alone/sample_specific_exp/miniQuant_L_cDNA-PacBio.txt',col_names = T,show_col_types = F)
LR_cDNA_PacBio_tbl <- LR_cDNA_PacBio_exp |> select(1,2,8:18) |> left_join(y = ground_truth[,c(1,3,4,9)], by='Isoform')
LR_cDNA_PacBio_MRPD <- get_RPD_val(all_tab = LR_cDNA_PacBio_tbl)
write_tsv(x = LR_cDNA_PacBio_MRPD, file = './Fig3b_miniQuant_L_vs_SR_alone/sample_specific_MRPD/miniQuant_L_cDNA-PacBio_MRPD.tsv')

LR_dRNA_ONT_exp <- read_tsv(file = './Fig3b_miniQuant_L_vs_SR_alone/sample_specific_exp/miniQuant_L_dRNA-ONT.txt',col_names = T,show_col_types = F)
LR_dRNA_ONT_tbl <- LR_dRNA_ONT_exp |> select(1,2,8:18) |> left_join(y = ground_truth[,c(1,3,4,9)], by='Isoform')
LR_dRNA_ONT_MRPD <- get_RPD_val(all_tab = LR_dRNA_ONT_tbl)
write_tsv(x = LR_dRNA_ONT_MRPD, file = './Fig3b_miniQuant_L_vs_SR_alone/sample_specific_MRPD/miniQuant_L_dRNA-ONT_MRPD.tsv')

#--- long-read MRPD from dingjie
LR_cDNA_ONT_MRPD_dj <- read_tsv("./Fig3b_miniQuant_L_vs_SR_alone/MiniQuant_L_mRD_metric_LR_data_20240111_within_gene_from_dingjie.tsv")
LR_cDNA_ONT_MRPD_dj$Kvalue_group <- ifelse(LR_cDNA_ONT_MRPD_dj$Kvalue==1,'1_Kvalue_0to1',LR_cDNA_ONT_MRPD_dj$Kvalue_group)
table(LR_cDNA_ONT_MRPD_dj$Kvalue_group)

LR_cDNA_ONT_MRPD_dj_median <- LR_cDNA_ONT_MRPD_dj |> group_by(Kvalue_group) |> summarize(medianMRPD = median(`5M`))

```


#### 2.3 calculate LR sample-specific MRPD

```{r}
options(pillar.sigfig = 8)

#--Short read MRPD
SR_MRPD <- readRDS('../Fig2_Kvalue_analysis/Fig2c_error_vs_Kvalue/SR_MRPD_by_PT/SR_tools_MRPD_list.rds')
SR_MRPD_40M <- lapply(SR_MRPD,function(x){
  x[,c('Gene', 'Kvalue', 'group', 'Ground_truth', 'H1.hESC_Illumina_rep1.40M')]
})
SR_MRPD_40M_tbl <- data.table::rbindlist(SR_MRPD_40M,idcol = 'software')

SR_MRPD_40M_tbl_by_group <- SR_MRPD_40M_tbl |> group_by(software, group) |> summarise( median_MRPD = median(H1.hESC_Illumina_rep1.40M))
SR_MRPD_40M_tbl_by_group_mat <- reshape2::dcast(SR_MRPD_40M_tbl_by_group,formula = group~software)

#--- long-read MRPD
LR_cDNA_ONT_MRPD <-read_tsv(file = './Fig3b_miniQuant_L_vs_SR_alone/sample_specific_MRPD/miniQuant_L_cDNA-ONT_MRPD.tsv',col_names = T, show_col_types = FALSE)
LR_cDNA_ONT_MRPD_5M <- LR_cDNA_ONT_MRPD |> select(group, `5M`) |> group_by(group) |> summarise(LR_MRPD = median(`5M`))


SR_LR_med_MRPD <- left_join(LR_cDNA_ONT_MRPD_5M, SR_MRPD_40M_tbl_by_group_mat, by='group')
SR_LR_med_MRPD_mat <- as.matrix(SR_LR_med_MRPD[,-1])
row.names(SR_LR_med_MRPD_mat) <- SR_LR_med_MRPD$group
SR_LR_med_MRPD_delta <- apply(SR_LR_med_MRPD_mat,1,function(x){x[-1]-x[1]})

group_label <- c('(0,1]','(1,2]','(2,3]','(3,5]','(5,8]','(8,13]','(13,25]','(25,inf)')
SR_LR_med_MRPD_delta <- SR_LR_med_MRPD_delta[,group_label]

#---visualization

plot_frm <- reshape2::melt(data = SR_LR_med_MRPD_delta)
colnames(plot_frm) <- c('Tools','Group','deltaMRPD')
plot_frm$Tools <- factor(x = plot_frm$Tools, levels = c('Kallisto','Salmon', 'RSEM', 'Cufflinks', 'StringTie'))
plot_frm$Group <- factor(x = plot_frm$Group,levels = group_label)
plot_frm <- plot_frm[order(plot_frm$Tools,plot_frm$Group),]
plot_frm$Tool_group <- paste(plot_frm$Tools,plot_frm$Group,sep='')
plot_frm$Tool_group <- factor(x = plot_frm$Tool_group,levels = unique(plot_frm$Tool_group))


p <- ggplot(data = plot_frm, aes(x = Tool_group, y = deltaMRPD, color = Group, group=Tools)) +
  geom_segment(aes(x = Tool_group, xend = Tool_group, y = 0, yend = deltaMRPD),color = 'black') + 
  geom_point(size = 3) +
  scale_color_brewer(palette = 'YlGnBu')+
  theme_minimal()

p


#---stringTie increasing GENCODE annotation

LR_cDNA_ONT_MRPD <-read_tsv(file = './Fig3c_miniQuant_L_vs_LR_alone/GENCODE_MRPD/miniQuant_L_GENCODE_cDNA_ONT_dRNA_ONT_cDNA_PacBio_MRPD_all_gene.tsv',col_names = T, show_col_types = FALSE)
LR_cDNA_ONT_MRPD_selected <- LR_cDNA_ONT_MRPD |> select(3,10) |> group_by(group) |> summarise_all(median)

SR_LR_med_MRPD_Gencode_LR <- left_join(x = SR_LR_med_MRPD,y = LR_cDNA_ONT_MRPD_selected,by='group')
SR_LR_med_MRPD_Gencode_mat <- as.matrix(SR_LR_med_MRPD_Gencode_LR[,c(8,3:7)])
row.names(SR_LR_med_MRPD_Gencode_mat) <- SR_LR_med_MRPD_Gencode_LR$group
SR_LR_med_MRPD_Gencode_delta_MRPD <- SR_LR_med_MRPD_Gencode_mat[,-1]-SR_LR_med_MRPD_Gencode_mat[,1]
SR_LR_med_MRPD_Gencode_delta_MRPD[group_label,]


#---stringTie increasing Fig 3B for sample-specific
t(SR_LR_med_MRPD_delta)

```

#### 2.4 calculate delta MRPD for all software without group

```{r}
SR_MRPD_40M_median <- SR_MRPD_40M_tbl |> group_by(software) |> summarise(medianMRPD = median(round(H1.hESC_Illumina_rep1.40M,6)))
LR_cDNA_ONT_MRPD_median <- median(LR_cDNA_ONT_MRPD$`5M`)

overall_diff_MRPD <- SR_MRPD_40M_median$medianMRPD - LR_cDNA_ONT_MRPD_median
names(overall_diff_MRPD) <- SR_MRPD_40M_median$software
overall_diff_MRPD 
```

### 3.Fig. 3c

#### 3.1 calculate MRPD for different long-read based tools

```{r}
library(tidyverse)
#--- FUNCTION: calculate MRPD
get_GENCODE_MRPD <- function(all_tab, out_val = c('MRPD','RPD')){
  out_val <- match.arg(out_val)
  all_tab <- all_tab |> filter(norm_TPM>0.01)
  kval <- all_tab |> select(Isoform,Gene,Kvalue, group)
  #---calculate PRD
  all_exp_mat <- as.matrix(all_tab[,setdiff(colnames(all_tab), c('Isoform','Gene','Kvalue', 'group'))])
  row.names(all_exp_mat) <- all_tab$Isoform
  iso_RPD <- t(apply(all_exp_mat,1,function(x){
    est_vec <- x[setdiff(names(x),"norm_TPM")]
    gt_value <- x["norm_TPM"]
    RPD_vec <- purrr::map2_dbl(.x = est_vec,.y = gt_value,.f = RPD_val)
    RPD_vec
  }))
  #---calculate mean RPD
  MRPD <- apply(iso_RPD, 2, function(x, kval){
    kval_idx <- kval |> filter(Isoform %in% names(x)) |> as.data.frame()
    row.names(kval_idx) <- kval_idx$Isoform
    tapply(X = x, INDEX = kval_idx[names(x), 'Gene'], FUN = mean)
  },kval=kval)
  #--- get gene ground truth
  all_gene_ground_truth <- tapply(all_tab$norm_TPM, all_tab$Gene, sum)
  #---output MRPD
  kval_gene <- kval |> filter(Gene %in% row.names(MRPD)) |> select(Gene,Kvalue,group) |> distinct()
  out_MRPD <- data.frame(kval_gene, Ground_truth = all_gene_ground_truth[as.character(kval_gene$Gene)],MRPD[as.character(kval_gene$Gene),],check.names = FALSE)
  #---output RPD
   kval_isoform <- kval |> filter(Isoform %in% row.names(iso_RPD)) |> select(Isoform,Kvalue,group) |> distinct()
   out_RPD <- data.frame(kval_isoform,iso_RPD[as.character(kval_isoform$Isoform),],check.names = FALSE)
  
  if(out_val == 'MRPD'){
    out_tbl <- out_MRPD
  }else{
     out_tbl <- out_RPD
  }
  out_tbl
}

in_path <- "./Fig3c_miniQuant_L_vs_LR_alone/GENCODE"
#---miniQuant_L
miniQuant_L_exp <- read_tsv(file = file.path(in_path,'expr_MiniQuant_LR_alone.isoform.tpm.20230722.txt'),col_names = T,show_col_types = FALSE)
#---ground truth
ground_truth <- read_tsv(file = "../Fig2_Kvalue_analysis/Fig2c_error_vs_Kvalue/Iso_Kvalue_with_ground_truth.txt")
ground_truth <- ground_truth |> filter(!is.na(Kvalue) & norm_TPM>0.01)

miniQuant_L_exp_tbl <- miniQuant_L_exp |> select(1,2,8:ncol(miniQuant_L_exp)) |> inner_join(y = ground_truth[,c(1,3,4,9)], by='Isoform')
miniQuant_L_exp_MRPD <- get_GENCODE_MRPD(all_tab = miniQuant_L_exp_tbl)

dir.create('./Fig3c_miniQuant_L_vs_LR_alone/GENCODE_MRPD/')
write_tsv(miniQuant_L_exp_MRPD,file = './Fig3c_miniQuant_L_vs_LR_alone/GENCODE_MRPD/miniQuant_L_GENCODE_cDNA_ONT_dRNA_ONT_cDNA_PacBio_MRPD_all_gene.tsv')
#---isoform RPD
miniQuant_L_exp_RPD <- get_GENCODE_MRPD(all_tab = miniQuant_L_exp_tbl, out_val = 'RPD')
write_tsv(miniQuant_L_exp_RPD,file = './Fig3c_miniQuant_L_vs_LR_alone/GENCODE_MRPD/miniQuant_L_GENCODE_cDNA_ONT_dRNA_ONT_cDNA_PacBio_RPD_all_isoform.tsv')

#===other tools MRPD
in_path <- './Fig3c_miniQuant_L_vs_LR_alone/GENCODE'

file_list <- list.files(in_path)
Tools <- str_replace(string = file_list, pattern = "expr_H1-hESC_",replacement = '')
Tools <- str_replace(string = Tools, pattern = "_cDNA_1D_default.isoform.tpm.20221009.txt",replacement = '')

Tool_list <- Tools[1:6]

outdir <- './Fig3c_miniQuant_L_vs_LR_alone/GENCODE_MRPD'
Tool_MRPD_list <- lapply(X = Tool_list, FUN = function(tn, ground_truth, indir, outdir){
  x <- paste("expr_H1-hESC_",tn,"_cDNA_1D_default.isoform.tpm.20221009.txt",sep='')
  tab <- read_tsv(file = file.path(indir, x),col_names = T,show_col_types = F)
  tab <- tab |> select(1,2,8:ncol(tab)) |> left_join(y = ground_truth[,c(1,3,4,9)], by='Isoform') |> filter(norm_TPM>0.01)
  MRPD <- get_GENCODE_MRPD(all_tab = tab)
  write_tsv(x = MRPD, file = file.path(outdir,paste(tn,'_GENCODE_cDNA_ONT_MRPD_all_gene.tsv',sep='')))
  MRPD_filter <- MRPD |> filter(Ground_truth>=0.01)
  write_tsv(x = MRPD_filter, file = file.path(outdir,paste(tn,'_GENCODE_cDNA_ONT_MRPD_gene_TPM_0.01.tsv',sep='')))
  MRPD_filter
},ground_truth=ground_truth, indir = in_path, outdir=outdir)
names(Tool_MRPD_list) <- Tool_list

saveRDS(Tool_MRPD_list,file = "./Fig3c_miniQuant_L_vs_LR_alone/Other_6_LR_tools_MRPD.rds")

```


#### 3.2 delta MRPD for different long-read based tools

```{r}
library(tidyverse)
#---miniQuant_L
miniQuant_L_MRPD <- read_tsv(file = './Fig3c_miniQuant_L_vs_LR_alone/GENCODE_MRPD/miniQuant_L_GENCODE_cDNA_ONT_dRNA_ONT_cDNA_PacBio_MRPD_all_gene.tsv',col_names = T,show_col_types = F)

miniQuant_L_MRPD_cDNA_ONT <- miniQuant_L_MRPD |> filter(Ground_truth>0.01) |> select(c(1:11,13,15))

miniQuant_L_MRPD_cDNA_ONT_median <- apply(miniQuant_L_MRPD_cDNA_ONT[,-c(1:4),],2,median)

#---other 6 tools

Tool_MRPD_list <- readRDS("./Fig3c_miniQuant_L_vs_LR_alone/Other_6_LR_tools_MRPD.rds")
Tool_MRPD_list_filter <- sapply(Tool_MRPD_list,function(x){
  tab <- x |> filter(Ground_truth>0.01) |> select(1:11,13,15)
  apply(tab[,-c(1:4),],2,median)
})
#delta MRPD
Tool_delta_MRPD <- Tool_MRPD_list_filter - miniQuant_L_MRPD_cDNA_ONT_median 
row.names(Tool_delta_MRPD) <- str_replace(string = row.names(Tool_delta_MRPD),pattern ='H1-hESC_Illumina_rep1.',replacement = '')
colMeans(Tool_delta_MRPD)


plot_frm <- reshape2::melt(data = Tool_delta_MRPD, value.name = 'deltaMRPD')
colnames(plot_frm)[1:2] <- c('Depth','Tools')
plot_frm$Depth <- factor(plot_frm$Depth,levels = row.names(Tool_delta_MRPD))
plot_frm$Tools<- factor(plot_frm$Tools,levels = c('IsoQuant','FLAIR','FLAMES','TALON','StringTie2','LIQA'))

library(ggplot2)
p <- ggplot(data = plot_frm,mapping = aes(x=Depth,y=Tools,size=deltaMRPD))+
  geom_point()+
  scale_size(limits = c(0,.75),breaks = seq(0,.75,by=0.25))+
  theme_classic()

p

plot_frm

#--- fold enrichment of median MRPD vs. miniQuant-L

Tool_MRPD_mean <- colMeans(Tool_MRPD_list_filter)
miniQuant_L_MRPD_mean <- mean(miniQuant_L_MRPD_cDNA_ONT_median)
Fold_enrichment <- Tool_MRPD_mean/miniQuant_L_MRPD_mean

```

#### 3.3 5M cDNA-ONT GENCODE vs. length specific

```{r}
miniQuant_L_length_spec <- read_tsv(file = './Fig3c_miniQuant_L_vs_LR_alone/GENCODE/expr_MiniQuantno_isoform_specific_no_read_length_alone.isoform.tpm.20240109.txt')


#---miniQuant_L
miniQuant_L_MRPD <- read_tsv(file = './Fig3c_miniQuant_L_vs_LR_alone/GENCODE_MRPD/miniQuant_L_GENCODE_cDNA_ONT_dRNA_ONT_cDNA_PacBio_MRPD_all_gene.tsv',col_names = T,show_col_types = F)

miniQuant_L_MRPD_cDNA_ONT <- miniQuant_L_MRPD |> filter(Ground_truth>0.01) |> select(c(1:11,13,15))
miniQuant_L_MRPD_cDNA_ONT_median <- apply(miniQuant_L_MRPD_cDNA_ONT[,-c(1:4),],2,median)


```


### 4.Fig. 3d

#### 4.1 


```{r}
library(tidyverse)

#--sample specific

ss_path <- "./Fig3b_miniQuant_L_vs_SR_alone/sample_specific_MRPD"

protocol <- list.files(ss_path)

ss_MRPD_lst <- lapply(X = protocol, FUN = function(x, ss_path){
  tab <- read_tsv(file = file.path(ss_path,x),col_names = T,show_col_types = F)
  tab
},ss_path=ss_path)
names(ss_MRPD_lst) <- protocol

ss_MRPD_tbl <- data.table::rbindlist(ss_MRPD_lst, idcol = 'Protocol')

ss_MRPD_tbl_median <- ss_MRPD_tbl |> select(1,6:16) |> group_by(Protocol) |> summarise_all(median) |> select(1:8,10,12)
ss_MRPD_tbl_median_mean <- apply(ss_MRPD_tbl_median[,-1],1,mean)


#--GENCODE

GC_miniQuat_L_MRPD <- read_tsv(file = "./Fig3c_miniQuant_L_vs_LR_alone/GENCODE_MRPD/miniQuant_L_GENCODE_cDNA_ONT_dRNA_ONT_cDNA_PacBio_MRPD_all_gene.tsv")

GC_miniQuat_L_MRPD_median <- GC_miniQuat_L_MRPD |> select(-c(1:4)) |> summarise_all(median)

GC_miniQuat_L_MRPD_median_cDNA_ONT <- GC_miniQuat_L_MRPD_median |> select(ends_with('cDNA-ONT')) |> select(1:7,9,11) |> rowMeans()
GC_miniQuat_L_MRPD_median_PacBio_ONT <- GC_miniQuat_L_MRPD_median |> select(ends_with('cDNA-PacBio')) |> select(1:7,9,11)  |> rowMeans()
GC_miniQuat_L_MRPD_median_dRNA_ONT <- GC_miniQuat_L_MRPD_median |> select(ends_with('dRNA-ONT')) |> select(1:7,9,11)  |> rowMeans()


```

### 4.Fig. 3e

#### 4.1 SR 10M vs. LR 1M

```{r}
options(pillar.sigfig = 6)
library(tidyverse)
kallisto_MRPD <- read_tsv(file = './Fig3e_scatter_plot/SR_MRPD_by_PT/kallisto/Kallisto_MRPD_metric_Illumina_within_gene_k_val.tsv',col_names = T,show_col_types = T)
miniQuant_L_MRPD <- read_tsv(file = './Fig3c_miniQuant_L_vs_LR_alone/GENCODE_MRPD/miniQuant_L_GENCODE_cDNA_ONT_dRNA_ONT_cDNA_PacBio_MRPD_all_gene.tsv')

kallisto_MRPD_selected <- kallisto_MRPD |> select(1:5,7,9)

miniQuant_L_MRPD_selected <- miniQuant_L_MRPD |> select(1:4,6,10,13)
miniQuant_L_kallisto_MRPD <- left_join(x = kallisto_MRPD_selected, y = miniQuant_L_MRPD_selected, by=c('Gene', 'Kvalue', 'group', 'Ground_truth')) |> 
  mutate(delta_MRPD_10_1M = H1.hESC_Illumina_rep1.10M - `1M_cDNA-ONT`,
         delta_MRPD_80_20M = H1.hESC_Illumina_rep1.80M - `20M_cDNA-ONT`,
         delta_MRPD_40_5M = H1.hESC_Illumina_rep1.40M - `5M_cDNA-ONT`)

miniQuant_L_kallisto_MRPD_filter <- miniQuant_L_kallisto_MRPD |> select(c('Ground_truth','delta_MRPD_10_1M', 'delta_MRPD_80_20M', 'delta_MRPD_40_5M'))

plot_frm <- reshape2::melt(data = miniQuant_L_kallisto_MRPD_filter, id.vars= 'Ground_truth', variable.name = 'Depth', value.name = 'deltaMRPD')
library(ggplot2)
library(viridis)
library(ggpointdensity)


p <- ggplot(data = plot_frm, mapping = aes(x = log2(Ground_truth+1), y = deltaMRPD))+
  geom_hline(yintercept = 0,linetype='longdash')+
  geom_pointdensity(shape=16,size=.2)+
  scale_color_viridis(option = "H")+
  facet_wrap(.~Depth, nrow=1,scales = 'free')+
  theme_classic()
p


#---three datasets
small_MRPD <- miniQuant_L_kallisto_MRPD |> filter(delta_MRPD_10_1M < 0)
Set1_MRPD <-  miniQuant_L_kallisto_MRPD |> filter( log2(Ground_truth+1)>=3 & log2(Ground_truth+1)<=6) |> filter(delta_MRPD_10_1M<0 & delta_MRPD_10_1M >= -0.35)
Set2_MRPD <-  miniQuant_L_kallisto_MRPD |> filter( log2(Ground_truth+1)>0 & log2(Ground_truth+1)<=2) |> filter(delta_MRPD_10_1M<0 & delta_MRPD_10_1M >= -0.20)
Set3_MRPD <-  miniQuant_L_kallisto_MRPD |> filter( log2(Ground_truth+1)>=0 & log2(Ground_truth+1)<= 2) |> filter(delta_MRPD_10_1M < -0.7 & delta_MRPD_10_1M >= -1)

#median TPM
median(Set1_MRPD$Ground_truth)
median(Set2_MRPD$Ground_truth)
median(Set3_MRPD$Ground_truth)

#median K-value
median(Set1_MRPD$Kvalue)
median(Set2_MRPD$Kvalue)
median(Set3_MRPD$Kvalue)

median(Set1_MRPD$delta_MRPD_10_1M)

#---candidates Kval
gene_ids <- c('ENSG00000001084.13','ENSG00000132881.12','ENSG00000094661.3')

small_MRPD |> filter(Gene %in% gene_ids)

```


#### 4.2 SR 80M vs. LR 20M


#### 4.3 SR 40M vs. LR 5M

```{r}
options(pillar.sigfig = 6)
library(tidyverse)
kallisto_MRPD <- read_tsv(file = './Fig3e_scatter_plot/SR_MRPD_by_PT/kallisto/Kallisto_MRPD_metric_Illumina_within_gene_k_val.tsv',col_names = T,show_col_types = T)
miniQuant_L_MRPD <- read_tsv(file = './Fig3c_miniQuant_L_vs_LR_alone/GENCODE_MRPD/miniQuant_L_GENCODE_cDNA_ONT_dRNA_ONT_cDNA_PacBio_MRPD_all_gene.tsv')

kallisto_MRPD_40M <- kallisto_MRPD |> select(1:4,7)
miniQuant_L_MRPD_5M <- miniQuant_L_MRPD |> select(1:4,10)

miniQuant_L_5M_kallisto_MRPD_40M <- left_join(x = kallisto_MRPD_40M, y = miniQuant_L_MRPD_5M, by=c('Gene', 'Kvalue', 'group', 'Ground_truth')) |> 
  mutate(deltaMRPD = H1.hESC_Illumina_rep1.40M-`5M_cDNA-ONT`)

miniQuant_L_5M_kallisto_MRPD_40M |> filter(deltaMRPD<0) |> dim()


```


### 5.Fig. 3g

#### 5.1. long-read miniQuant-L

```{r}
miniQuant_L_MRPD <- read_tsv(file = './Fig3c_miniQuant_L_vs_LR_alone/GENCODE_MRPD/miniQuant_L_GENCODE_cDNA_ONT_dRNA_ONT_cDNA_PacBio_MRPD_all_gene.tsv')

# low k-values
miniQuant_L_MRPD_low_Kval <- miniQuant_L_MRPD |> filter(group %in% '(1,2]')
#miniQuant_L_MRPD_low_Kval <- miniQuant_L_MRPD |> filter(group %in% '(0,1]')
plot_frm <- miniQuant_L_MRPD_low_Kval |> select(5:15)
plot_frm <- reshape2::melt(plot_frm)
plot_frm$variable <- str_replace(plot_frm$variable,pattern = '_cDNA-ONT',replacement = '')
plot_frm$variable <- factor(plot_frm$variable,levels = unique(plot_frm$variable))

plot_frm_median <- plot_frm |> group_by(variable) |> summarise_all(median)

library(ggplot2)
p <- ggplot(data = plot_frm,mapping = aes(x = variable, y = value))+
  geom_violin(fill='#ef9a9a')+
  geom_boxplot(width=.1,outlier.colour = NA, )+
  geom_line(data = plot_frm_median,mapping = aes(x = variable, y = value, group=''))+
  theme_classic()
p


# high k-values
miniQuant_L_MRPD_high_Kval <- miniQuant_L_MRPD |> filter(group %in% '(25,inf)')
plot_frm <- miniQuant_L_MRPD_high_Kval |> select(5:15)
plot_frm <- reshape2::melt(plot_frm)
plot_frm$variable <- str_replace(plot_frm$variable,pattern = '_cDNA-ONT',replacement = '')
plot_frm$variable <- factor(plot_frm$variable,levels = unique(plot_frm$variable))

plot_frm_median <- plot_frm |> group_by(variable) |> summarise_all(median)

library(ggplot2)
p <- ggplot(data = plot_frm,mapping = aes(x = variable, y = value))+
  geom_violin(fill='#d32f2f')+
  geom_boxplot(width=.1,outlier.colour = NA, )+
  geom_line(data = plot_frm_median,mapping = aes(x = variable, y = value, group=''))+
  theme_classic()
p


```

#### 5.2. short-read kallisto

```{r}
all_SR_MRPD <- readRDS('../Fig2_Kvalue_analysis/Fig2c_error_vs_Kvalue/SR_MRPD_by_PT/SR_tools_MRPD_list.rds')

#low K-value

Kallisto_SR_MRPD_low_Kval <- all_SR_MRPD$Kallisto |> filter(group %in% '(1,2]') |> select(-c(1:4))
plot_frm <- reshape2::melt(Kallisto_SR_MRPD_low_Kval)
plot_frm$variable <- str_replace(plot_frm$variable,pattern = 'H1.hESC_Illumina_rep1.',replacement = '')
plot_frm$variable <- factor(plot_frm$variable,levels = unique(plot_frm$variable))

plot_frm_median <- plot_frm |> group_by(variable) |> summarise_all(median)

library(ggplot2)
p <- ggplot(data = plot_frm,mapping = aes(x = variable, y = value))+
  geom_violin(fill='#90caf9')+
  geom_boxplot(width=.1,outlier.colour = NA, )+
  geom_line(data = plot_frm_median,mapping = aes(x = variable, y = value, group=''))+
  theme_classic()
p

#high K-value

Kallisto_SR_MRPD_high_Kval <- all_SR_MRPD$Kallisto |> filter(group %in% '(25,inf)') |> select(-c(1:4))
plot_frm <- reshape2::melt(Kallisto_SR_MRPD_high_Kval)
plot_frm$variable <- str_replace(plot_frm$variable,pattern = 'H1.hESC_Illumina_rep1.',replacement = '')
plot_frm$variable <- factor(plot_frm$variable,levels = unique(plot_frm$variable))

plot_frm_median <- plot_frm |> group_by(variable) |> summarise_all(median)

library(ggplot2)
p <- ggplot(data = plot_frm,mapping = aes(x = variable, y = value))+
  geom_violin(fill='#1565c0')+
  geom_boxplot(width=.1,outlier.colour = NA, )+
  geom_line(data = plot_frm_median,mapping = aes(x = variable, y = value, group=''))+
  theme_classic()
p

```
