# Supplementary material for: Improving gene isoform quantification with miniQuant
Source: Nat Biotechnol. 2025 Jun 3;44(3):477–89. doi: 10.1038/s41587-025-02633-9 (PMC12346831; doi:10.1038/s41587-025-02633-9)
Supplement: Supplementary file 4 — Supplementary code to reproduce the results. The folder ‘Figure_visualization’ stores the code to reproduce the figures. The folder ‘MetricCalculation’ stores the code to calculate the evaluation metrics used in the results. The folder ‘miniQuant’ stores the software of miniQuant to reproduce the quantification results. [file 41587_2025_2633_MOESM4_ESM.zip › Supplementary_code/Figure_visualization/fig2.Rmd]

---
title: "R Notebook"
output: html_notebook
---

### 1. Fig2a

```{r}
library(tidyverse)
#---FAM219A
FAM219A_truth <- read_tsv(file = "./Fig2a_simulation_examples/FAM219A_Polyester/FAM219A_ground_truth_nor.tsv", col_names = F,show_col_types = F)
FAM219A_estimate <- read_tsv(file = "./Fig2a_simulation_examples/FAM219A_Polyester/FAM219A_num100_nor.tsv",col_names = F,show_col_types = F)

plot_frm <- data.frame(True_ab = unlist(FAM219A_truth), Estimate = unlist(FAM219A_estimate))

library(ggplot2)

p1 <- ggplot(data = plot_frm, aes(x=True_ab, y = Estimate))+
  geom_point(shape=16,size=.2)+
  scale_x_continuous(limits = c(0,1))+
  scale_y_continuous(limits = c(0,1))+
  theme_classic()
p1

cor(plot_frm$True_ab,plot_frm$Estimate)


#---SPINDOC
SPINDOC_truth <- read_tsv(file = "./Fig2a_simulation_examples/SPINDOC_Polyester/SPINDOC_ground_truth_nor.tsv", col_names = F,show_col_types = F)
SPINDOC_estimate <- read_tsv(file = "./Fig2a_simulation_examples/SPINDOC_Polyester/SPINDOC_num100_nor.tsv",col_names = F,show_col_types = F)

plot_frm <- data.frame(True_ab = unlist(SPINDOC_truth), Estimate = unlist(SPINDOC_estimate))

library(ggplot2)

p2 <- ggplot(data = plot_frm, aes(x=True_ab, y = Estimate))+
  geom_point(shape=16,size=.2)+
  scale_x_continuous(limits = c(0,1))+
  scale_y_continuous(limits = c(0,1))+
  theme_classic()
p2

cor(plot_frm$True_ab,plot_frm$Estimate)

library(cowplot)
plot_grid(p1, p2, labels = c('A', 'B'), label_size = 12)

```

### 2. Fig2b get Kvalue number

#### 2.1 get Kvalue distribution

```{r}
library(tidyverse)
#K_value_gene <- read_tsv('./Fig2_data/Fig2b_Gene_iso_count_vs_Kvalue/Gene_Kvalue.txt')
K_value_iso <- read_tsv('./Fig2b_Gene_iso_count_vs_Kvalue/Iso_Kvalue.txt',col_names = TRUE,show_col_types = FALSE)
colnames(K_value_iso)[3] <- 'Kvalue'

#---number of isoform and genes with NA k-values
kval_iso_NA <- K_value_iso |> filter(is.na(Kvalue) | Kvalue == -1) |> select(Isoform) |> distinct()
#write_tsv(kval_iso_NA,file = './Fig2_data/Fig2b_Gene_iso_count_vs_Kvalue/isoform_kval_with_NA.tsv')

#---total
K_value_iso |> select(Isoform) |> distinct() |> dim()
K_value_iso |> select(Gene) |> distinct() |> dim()

#--- filter NA
kval_iso_rm_NA <- K_value_iso |> filter(!(is.na(Kvalue) | Kvalue == -1)) |> distinct()

kval_iso_rm_NA |> select(Isoform) |> distinct() |> dim()
kval_iso_rm_NA |> select(Gene) |> distinct() |> dim()


#===seperate group

Kvalue_group <- within(data = kval_iso_rm_NA,expr = {
  group <- NA
  group[Kvalue == 1] = '(0,1]'
  group[Kvalue > 1 & Kvalue <= 2] = '(1,2]'
  group[Kvalue > 2 & Kvalue <= 3] = '(2,3]'
  group[Kvalue > 3 & Kvalue <= 5] = '(3,5]'
  group[Kvalue > 5 & Kvalue <= 8] = '(5,8]'
  group[Kvalue > 8 & Kvalue <= 13] = '(8,13]'
  group[Kvalue > 13 & Kvalue <= 25] = '(13,25]'
  group[Kvalue >25] = '(25,inf)'
})
write_tsv(Kvalue_group,file = 'Iso_Kvalue_with_group.txt')
Kvalue_group |> select(Gene, Kvalue,group) |> distinct() |> write_tsv(file = './Fig2b_Gene_iso_count_vs_Kvalue/Gene_Kvalue_with_group.txt')

group_label <- c('(0,1]','(1,2]','(2,3]','(3,5]','(5,8]','(8,13]','(13,25]','(25,inf)')
Kvalue_group$group <- factor(Kvalue_group$group,levels=group_label)
#---1. get gene isoform number by group
Kvalue_isoform <- Kvalue_group |> select(Isoform,group) |> distinct() |> select(group) |> table()
Kvalue_gene <- Kvalue_group |> select(Gene,group) |> distinct() |> select(group) |> table()

Kvalue_num_tbl <- left_join(x = as.data.frame(Kvalue_isoform),y = as.data.frame(Kvalue_gene),by='group')
colnames(Kvalue_num_tbl)[2:3] <- c('isoform_num','gene_num')
Kvalue_num_tbl$group <- factor(x = Kvalue_num_tbl$group,levels = group_label)


#---visualization
Kvalue_num_tbl2 <- Kvalue_num_tbl
Kvalue_num_tbl2$gene_num <- -Kvalue_num_tbl2$gene_num
plot_frm <- reshape2::melt(Kvalue_num_tbl2)
colnames(plot_frm) <- c('group','type','number')
plot_frm$group <- factor(plot_frm$group, levels = rev(group_label))

library(ggplot2)
library(ggbreak)
library(tidyplot)
p <- ggplot(data = plot_frm, mapping = aes(x = group, y = number/10^3, fill = type))+
  geom_bar(stat="identity", position="identity",width = .5)+
#  scale_y_break(breaks = c(-3,-25),scales = 10)+
  scale_y_continuous(limits=c(-30,80),breaks = c(-30,0,30,60))+
  coord_flip()+
  theme_basic()
p
ggsave(filename = './Fig2b_Gene_iso_count_vs_Kvalue/K_value_splited_group_barplot.pdf',plot = p,device = 'pdf',path = ,width = 4,height = 2,units = 'in')


```

#### 2.2 K-values NA and isoform length(not used)

```{r}

ground_truth_exp <- read_tsv("./Fig2c_error_vs_Kvalue/Ground_truth_SR/H1-hESC_Illumina_rep1.abundance.tsv",col_names = TRUE,show_col_types = F)
iso_k_value <- read_tsv("./Fig2b_Gene_iso_count_vs_Kvalue/Iso_Kvalue.txt")
#iso_k_all <- read_tsv("./Fig2_Kvalue_ranked_data/Fig2b_Gene_iso_count_vs_Kvalue/kvalues_isoform.out")

all_tab <- iso_k_value |> left_join(y = ground_truth_exp[,c(1,5)], by=c('Isoform'='target_id')) |> left_join(y = iso_k_all[,c(1,5)],by=c('Isoform'))

all_tab_kval_NA <- all_tab|> filter(Kvalue==-1) |> filter(tpm>0)
all_tab_kval_NA$Kvalue <- NA

iso_type <- read_tsv('./Fig2_data/Fig2b_Gene_iso_count_vs_Kvalue/isoform_kval_with_NA_annotated.tsv')
colnames(iso_type) <- c('Isoform','Gene_id','TSL','tx_name','tx_type','tx_length')

all_tab_kval_NA_with_exp <- all_tab_kval_NA |> left_join(y = iso_type[,c(1,3:5)],by=c('Isoform'='Isoform'))

write_tsv(all_tab_kval_NA_with_exp,"./Fig2_Kvalue_ranked_data/Fig2b_Gene_iso_count_vs_Kvalue/Kvalues_NA_with_expression.txt")

table(all_tab_kval_NA_with_exp$tx_type)


```


### 3. Fig2c (not complete)

#### 3.1 FUNCTION: MRPD calculation

```{r}
RPD_val <- function(ev,gt){
  ev <- as.numeric(ev)
  ev <- ifelse(ev < 0.01, 0, ev)
  gt <- as.numeric(gt)
  gt <- ifelse(gt < 0.01, 0, gt)
  if(gt==0 && ev==0){
    RPD <- 0
  }else{
      RPD <- abs(gt-ev)/(gt+ev)
  }
  RPD
}
```


#### 3.2 get isoform expression data
1. TPM<0.01==>0
2. digits=2

```{r}
#---ground truth exp
library(tidyverse)
ground_truth_exp <- read_tsv("./Fig2c_error_vs_Kvalue/Ground_truth_SR/H1-hESC_Illumina_rep1.abundance.tsv",col_names = TRUE,show_col_types = F)
#ground_truth_exp$norm_TPM <- ifelse(ground_truth_exp$tpm<0.01,0.00,round(x = ground_truth_exp$tpm,digits = 2))
ground_truth_exp$norm_TPM <- ifelse(ground_truth_exp$tpm<0.01,0.00,ground_truth_exp$tpm)

#---ground estimate_expression

in_path <- "./Fig2c_error_vs_Kvalue/SR_estimated_abundance/"

tools <- dir(path = in_path, full.names = F,include.dirs=T)

estimate_exp_by_tools <- pbapply::pblapply(X = tools, FUN = function(x, indir){
  tab <- read_tsv(file = file.path(indir,x,list.files(path = file.path(indir,x),pattern = '.txt$')),col_names = T,show_col_types = F)
  exp_val_cols <- grep(pattern = '^H1-hESC_Illumina_rep1.',x = colnames(tab))
  #tab_processed <- tab %>% mutate_at(vars(all_of(exp_val_cols)), ~ifelse(. < 0.01, 0, round(., 2)))
  tab_processed <- tab %>% mutate_at(vars(all_of(exp_val_cols)), ~ifelse(. < 0.01, 0, .))
  tab_processed
  },indir = in_path)
names(estimate_exp_by_tools) <- tools 

#---k-value
K_values <- read_tsv(file = "./Fig2b_Gene_iso_count_vs_Kvalue/Iso_Kvalue_with_group.txt",col_names = T, show_col_types = FALSE)

ground_truth_new <- full_join(K_values, ground_truth_exp, by = c('Isoform'='target_id'))
write_tsv(ground_truth_new,file = "./Fig2c_error_vs_Kvalue/Iso_Kvalue_with_ground_truth.txt")
```


#### 3.3 FUNCTION:calculate MRPD

```{r}

get_RPD_val <- function(ev_tbl, gt_tbl, kval){
  
  gt_tbl <- gt_tbl |> filter(norm_TPM >= 0.01) |> left_join(y = kval, by = c('target_id'='Isoform')) |> select(target_id, Gene, Kvalue, norm_TPM)
  # only get isoform expression from 10M to 160M
  #exp_val_cols <- grep(pattern = '^H1-hESC_Illumina_rep1.', x = colnames(ev_tbl), value = TRUE)
  exp_val_cols <- c(paste('H1-hESC_Illumina_rep1.',c(10,seq(20,200,by=20)),'M',sep=''))
  ev_tbl <- ev_tbl |> filter(Isoform %in% gt_tbl$target_id) |> select(c('Isoform',exp_val_cols))
  all_tab <- left_join(x = gt_tbl, y = ev_tbl, by = c('target_id'='Isoform'))
  #---calculate PRD
  all_exp_mat <- as.matrix(all_tab[,-c(1:3)])
  row.names(all_exp_mat) <- all_tab$target_id
  iso_RPD <- t(apply(all_exp_mat,1,function(x){
    est_vec <- x[-1]
    gt_value <- x[1]
    RPD_vec <- purrr::map2_dbl(.x = est_vec,.y = gt_value,.f = RPD_val)
    RPD_vec
  }))
  #---calculate mean RPD
  MRPD <- apply(iso_RPD, 2, function(x, kval){
    kval_idx <- kval |> filter(Isoform %in% names(x)) |> as.data.frame()
    row.names(kval_idx) <- kval_idx$Isoform
    tapply(X = x, INDEX = kval_idx[names(x), 'Gene'], FUN = mean)
  },kval=kval)
  #--- get gene ground truth
  all_gene_ground_truth <- tapply(all_tab$norm_TPM, all_tab$Gene, sum)
  #---output
  kval_gene <- kval |> filter(Gene %in% row.names(MRPD)) |> select(Gene,Kvalue,group) |> distinct()
  out_tbl <- data.frame(kval_gene, Ground_truth = all_gene_ground_truth[as.character(kval_gene$Gene)],MRPD[as.character(kval_gene$Gene),])
  out_tbl
}

```


#### 3.4 get all sample MRPD

```{r}
library(purrr)
SR_tools_MRPD_list <- purrr::map(.x = estimate_exp_by_tools, .f = get_RPD_val, gt_tbl = ground_truth_exp, kval = K_values, .progress = TRUE)

out_path <- "./Fig2c_error_vs_Kvalue/SR_MRPD_by_PT/"

pbapply::pblapply(X = names(SR_tools_MRPD_list), FUN = function(nm,lst){
  dir.create(file.path(out_path,nm),recursive = T)
  write_tsv(x = lst[[nm]],file = file.path(out_path,nm,paste(nm,'_MRPD_metric_Illumina_within_gene_k_val.tsv',sep='')))
},lst=SR_tools_MRPD_list)

saveRDS(SR_tools_MRPD_list,file = file.path(out_path,'SR_tools_MRPD_list.rds'))

```

#### 3.5 mMRPD within each group
1. TPM of gene >=1.
2. Median MRPD within each group

```{r}
SR_tools_MRPD_TPM1 <- lapply(SR_tools_MRPD_list,function(x){
  tab <- x |> filter(Ground_truth >= 1) |> select(-c(1,2,4)) |> group_by(group) |> summarise_all(median)
  reshape2::melt(data = tab, variable.name = 'depth', value.name = 'MRPD')
})
SR_tools_MRPD_TPM1_tbl <- data.table::rbindlist(SR_tools_MRPD_TPM1,idcol = 'Tools')
group_label <- c('(0,1]','(1,2]','(2,3]','(3,5]','(5,8]','(8,13]','(13,25]','(25,inf)')
SR_tools_MRPD_TPM1_tbl$group <- factor(SR_tools_MRPD_TPM1_tbl$group, levels = group_label)
SR_tools_MRPD_TPM1_tbl$Tools <- factor(SR_tools_MRPD_TPM1_tbl$Tools, levels = c('Kallisto', 'Salmon', 'RSEM', 'Cufflinks', 'StringTie'))
SR_tools_MRPD_TPM1_tbl$depth <- str_replace(SR_tools_MRPD_TPM1_tbl$depth,pattern = '^H1.hESC_Illumina_rep1.',replacement = '')
SR_tools_MRPD_TPM1_tbl$depth <- factor(x = SR_tools_MRPD_TPM1_tbl$depth,levels = paste(c(10,seq(20,200,by=20)),'M',sep=''))

plot_frm <- SR_tools_MRPD_TPM1_tbl |> filter(!depth %in%c('180M','200M')) |> filter(group !='(0,1]')
library(ggplot2)
library(tidyplot)
p <- ggplot(data = plot_frm, mapping = aes(x= Tools,y=MRPD, fill = group))+
  geom_boxplot(outlier.color = NA)+
  geom_point(mapping = aes(group=group,color=depth),position = position_jitterdodge(jitter.width = 0),shape=16,size=.2)+
  scale_fill_brewer(palette = 'YlGnBu')+
  scale_y_continuous(limits = c(0,0.6),breaks = seq(0,0.6,by=0.2))+
  scale_color_brewer(palette = 'Reds')+
  theme_clean()
p
ggsave(filename = 'MRPD_box_plot.pdf',plot = p,device = 'pdf',path = './Fig2c_error_vs_Kvalue/',width = 4,height = 2,units = 'in')
diff_MRPD <- SR_tools_MRPD_TPM1_tbl |> filter(Tools %in% 'Kallisto' & depth %in% c('40M','160M')) |> filter(group %in% c('(0,1]','(1,2]','(25,inf)'))
diff_MRPD
```


### 4. Fig 2d check candidates

```{r}
library(tidyverse)
candidates_gene_infor <- read_tsv(file = "./Fig2d_examples/Candidate_gene_infor.txt",col_names = FALSE)
colnames(candidates_gene_infor) <- c('Gene','gene_name')

in_path <- "./Fig2c_error_vs_Kvalue/SR_MRPD_by_PT/"
SR_tools_MRPD_list <- readRDS(file.path(in_path,'SR_tools_MRPD_list.rds'))
SR_tools_MRPD_kallisto <- SR_tools_MRPD_list$Kallisto
SR_tools_MRPD_kallisto_filter <- SR_tools_MRPD_kallisto |> filter(!is.na(Kvalue) & Ground_truth>=1)

#---transcriptome wide
all_transcript_median <- apply(SR_tools_MRPD_kallisto_filter[,5:13],2,median)


#---candiates wide
SR_tools_MRPD_candi <- candidates_gene_infor |> inner_join(y = SR_tools_MRPD_kallisto ,by='Gene')

plot_frm <- reshape2::melt(SR_tools_MRPD_candi |> select(1:3,6:14),id.vars = 1:3,variable.name = 'depth',value.name ='MRPD')
plot_frm$depth <- str_replace(string = plot_frm$depth, pattern = '^H1.hESC_Illumina_rep1.',replacement = '')
plot_frm$depth <- factor(plot_frm$depth,levels = unique(plot_frm$depth))
plot_frm$gene_label <- paste(plot_frm$gene_name,'(',round(plot_frm$Kvalue,2),')',sep='')


all_transcript_median_frm <- data.frame(Gene = '',
                                        gene_name=rep('overall',length(all_transcript_median)),
                                        Kvalue = NA,
                                        depth = unique(plot_frm$depth),
                                        MRPD = all_transcript_median,
                                        gene_label='Overall')
plot_frm <- rbind(plot_frm, all_transcript_median_frm)
plot_frm$gene_label <- factor(plot_frm$gene_label,levels = rev(unique(as.character(plot_frm$gene_label))))
plot_frm$col <- ifelse(is.na(plot_frm$Kvalue),'Overall',ifelse(plot_frm$Kvalue>25,'highKval','lowKval'))


library(ggplot2)

p <- ggplot(data = plot_frm, mapping = aes(x=gene_label, y=MRPD, fill=col, color = depth))+
  stat_summary(fun.y = "mean", geom = "bar", position = "dodge", alpha = 1,color="black",size=0.2) + 
  stat_summary(geom = "errorbar", fun.data = mean_se, position = position_dodge(0.9), width = 0.2,size=0.2, color="black") +
  geom_jitter(shape=16,size=.5,width = .2)+
  scale_fill_manual(values = c('#64b5f6','#e57373','#757575'))+
  scale_color_brewer(palette = 'Reds')+
  coord_flip()+
  theme_clean()
p

ggsave(filename = 'Candidates_bar_plot.pdf',plot = p,device = 'pdf',path = './Fig2d_examples',width = 4.5,height = 3,units = 'in')

SR_tools_MRPD_candi_MRPD <- SR_tools_MRPD_candi[,c(6:14)] |> as.matrix()
row.names(SR_tools_MRPD_candi_MRPD) <- SR_tools_MRPD_candi$gene_name
colnames(SR_tools_MRPD_candi_MRPD ) <- str_replace(string = colnames(SR_tools_MRPD_candi_MRPD ),pattern = 'H1.hESC_Illumina_rep1.',replacement = '')


#-high k-value
SR_tools_MRPD_candi_MRPD[c('FOXP1', 'ZMYND8', 'STAT3', 'DNM1', 'DDR1'),] |> rowMeans()

#-low k-value
SR_tools_MRPD_candi_MRPD[c('LEFTY1', 'ID1', 'ZIC3', 'FOXH1','MED10'),] |> rowMeans()

#-overall
all_transcript_median |> mean()

```


### 5. Fig 2e PCR correlation

#### 5.1 qPCR expression

```{r}
options(pillar.sigfig = 8)
library(tidyverse)
#---panel A
PCR_resA <- read_tsv(file = './Fig2e_diff_expression_analysis/PCR_analysis/PCR_exp_partA.txt',col_names = T,show_col_types = F)
PCR_resA <- PCR_resA |> filter(!is.na(...9)) |> distinct() |> select(`Sample Name`,...9,CT)
colnames(PCR_resA) <- c('Stage','gene','CT')
# remove isoform with less than two CT value
PCR_resA_rm <- PCR_resA |> filter(CT == 'Undetermined') |> select(Stage,gene) |> table()
PCR_resA_rm_id <- names(apply(PCR_resA_rm,2,function(x){any(x>1)})[apply(PCR_resA_rm,2,function(x){any(x>1)})])

PCR_res_A <- PCR_resA |> filter(!gene %in% PCR_resA_rm_id & CT != 'Undetermined') |> group_by(Stage,gene) |> summarize(meanCT = mean(as.numeric(CT))) |> group_by(Stage) |> mutate(deltaCT = meanCT - meanCT[gene == "DDB1"]) |> group_by(gene) |> summarize(deltadeltaCT = deltaCT[Stage=='de']-deltaCT[Stage=='esc']) |> mutate(`2negdeltadeltaCT` = 2^(-deltadeltaCT)) |> filter(gene !='DDB1')

#---check candidates
candi <- 'TCONS_00103527'
PCR_res_candi <- PCR_resA |> filter(gene %in% c('DDB1',candi)) |> group_by(Stage,gene) |> summarise(mean_CT = mean(as.numeric(CT)))
DE_delta_CT <- 25.407625-21.410501
hESC_delta_CT <- 25.546097-21.482660
hESC_DE_delta_delta_CT <- DE_delta_CT - hESC_delta_CT
hESC_DE_2_neg_delta_delta_CT <- 2^-hESC_DE_delta_delta_CT
#####

#---panel B
PCR_resB <- read_tsv(file = './Fig2e_diff_expression_analysis/PCR_analysis/PCR_exp_partB.txt',col_names = T,show_col_types = F)
PCR_resB <- PCR_resB  |> distinct() |> filter(!is.na(`Target Name`)) |> select(`Sample Name`,`Target Name`,CT)
colnames(PCR_resB) <- c('Stage','gene','CT')
# remove isoform with less than two CT value
PCR_resB_rm <- PCR_resB|> filter(CT == 'Undetermined') |> select(Stage,gene) |> table()
PCR_resB_rm_id <- names(apply(PCR_resB_rm,2,function(x){any(x>1)})[apply(PCR_resB_rm,2,function(x){any(x>1)})])

PCR_res_B <- PCR_resB |> filter(!gene %in% PCR_resB_rm_id & CT != 'Undetermined') |> group_by(Stage,gene) |> summarize(meanCT = mean(as.numeric(CT))) |> group_by(Stage) |> mutate(deltaCT = meanCT - meanCT[gene == "DDB1"]) |> group_by(gene) |> summarize(deltadeltaCT = deltaCT[Stage=='DE']-deltaCT[Stage=='ESC']) |> mutate(`2negdeltadeltaCT` = 2^(-deltadeltaCT)) |> filter(gene !='DDB1')

#---panel C
PCR_resC <- read_tsv(file = './Fig2e_diff_expression_analysis/PCR_analysis/PCR_exp_partC.txt',col_names = T,show_col_types = F)
PCR_resC <- PCR_resC |> distinct() |> filter(!is.na(`Target Name`))  |> select(`Sample Name`,`Target Name`,CT)
colnames(PCR_resC) <- c('Stage','gene','CT')
# remove isoform with less than two CT value
PCR_resC_rm <- PCR_resC |> filter(CT == 'Undetermined') |> select(Stage,gene) |> table()
PCR_resC_rm_id <- names(apply(PCR_resC_rm,2,function(x){any(x>1)})[apply(PCR_resC_rm,2,function(x){any(x>1)})])

PCR_res_C <- PCR_resC |> filter(!gene %in% PCR_resC_rm_id & CT != 'Undetermined') |> group_by(Stage,gene) |> summarize(meanCT = mean(as.numeric(CT))) |> group_by(Stage) |> mutate(deltaCT = meanCT - meanCT[gene == "DDB1"]) |> group_by(gene) |> summarize(deltadeltaCT = deltaCT[Stage=='de']-deltaCT[Stage=='esc']) |> mutate(`2negdeltadeltaCT` = 2^(-deltadeltaCT)) |> filter(gene !='DDB1')
PCR_res_all <- data.table::rbindlist(l = list(A=PCR_res_A,B=PCR_res_B,C=PCR_res_C),idcol = 'Plates')

#---iso annotation 
ID2ISO <- read_tsv(file = './Fig2e_diff_expression_analysis/PCR_analysis/PCR_ID_2_isoform_ID.txt')

PCR_res_all <- left_join(x = ID2ISO,y = PCR_res_all, by = c('Gffcompare_Isoform'='gene'))

write_tsv(PCR_res_all,"./Fig2e_diff_expression_analysis/PCR_analysis/H1_hESC_vs_DE_PCR_fold_change(2-deltadeltaCT).tsv")

```

#### 5.2 merge original data for supp Table

```{r}
PCR_resA <- read_tsv(file = './Fig2e_diff_expression_analysis/PCR_analysis/PCR_exp_partA.txt',col_names = T,show_col_types = F)
PCR_resA$`Target Name` <- PCR_resA$...9
PCR_resB <- read_tsv(file = './Fig2e_diff_expression_analysis/PCR_analysis/PCR_exp_partB.txt',col_names = T,show_col_types = F)
PCR_resC <- read_tsv(file = './Fig2e_diff_expression_analysis/PCR_analysis/PCR_exp_partC.txt',col_names = T,show_col_types = F)

overlap_names <- reduce(.x = list(colnames(PCR_resA),colnames(PCR_resB),colnames(PCR_resC)),.f = intersect)
str_(pattern = '^...')

PCR_resA_filter <- PCR_resA |> select(all_of(overlap_names) & !starts_with('...')) |> filter(!is.na(`Target Name`)) |> mutate(`Sample Name` = toupper(`Sample Name`))
PCR_resB_filter <- PCR_resB |> select(all_of(overlap_names) & !starts_with('...')) |> filter(!is.na(`Target Name`)) |> mutate(`Sample Name` = toupper(`Sample Name`))
PCR_resC_filter <- PCR_resC |> select(all_of(overlap_names) & !starts_with('...')) |> filter(!is.na(`Target Name`)) |> mutate(`Sample Name` = toupper(`Sample Name`))

PCR_ori_res_all <- data.table::rbindlist(l = list(A = PCR_resA_filter,B = PCR_resB_filter[,colnames(PCR_resA_filter)],C = PCR_resC_filter[,colnames(PCR_resA_filter)]),idcol = 'Plate')
write_tsv(PCR_ori_res_all ,"./Fig2e_diff_expression_analysis/PCR_analysis/PCR_orignal_res_all.tsv")


unde_id <- PCR_ori_res_all |> filter(CT=='Undetermined')
unde_id_2 <- table(unde_id$`Target Name`)
PCR_ori_res_all |> filter(`Target Name` %in% names(unde_id_2[unde_id_2==1])) |> View()

unde_id_rm <- c(names(unde_id_2[unde_id_2>1]),'TCONS_00042710','TCONS_00307993')

```

#### 5.3 differential test for PCR

```{r}
library(tidyverse)
PCR_ori_res_all <- read_tsv("./Fig2e_diff_expression_analysis/PCR_analysis/PCR_orignal_res_all.tsv")
PCR_ori_res <- PCR_ori_res_all |> select(Plate, `Sample Name`, `Target Name`, CT) |> pivot_wider(names_from = 'Sample Name', values_from = 'CT', values_fn = list)
PCR_ori_res_lst <- split(PCR_ori_res,PCR_ori_res$Plate)
PCR_ori_res_delta_CT <- lapply(PCR_ori_res_lst, FUN = function(tbl){
  Ctrol <- tbl |> filter(`Target Name` %in% 'DDB1') |> mutate(ESC = sapply(ESC, function(x){mean(as.numeric(x))}), DE = sapply(DE, function(x){mean(as.numeric(x))}))
  Case <-  tbl |> filter(!`Target Name` %in% 'DDB1')
  Case$pval <- purrr::map2_dbl(.x = Case$ESC,.y = Case$DE,.f = function(x, y, Ctrol){
    x <- as.numeric(unlist(x))
    x <- x[!is.na(x)]
    y <- as.numeric(unlist(y))
    y <- y[!is.na(y)]
    
    if(length(x)>1 & length(y)>1){
      x <- x-Ctrol[['ESC']]
      y <- y-Ctrol[['DE']]
      pval <- t.test(x,y)$p.value
    }else{
      pval <- NA
    }
    pval
  },  Ctrol =  Ctrol)
  Case
})
PCR_ori_res_delta_CT <- bind_rows(PCR_ori_res_delta_CT)
PCR_ori_res_delta_CT$padj <- p.adjust(PCR_ori_res_delta_CT$pval,method = 'BH')

PCR_gc <- read_tsv('./Fig2e_diff_expression_analysis/PCR_analysis/H1_hESC_vs_DE_PCR_fold_change(2-deltadeltaCT).tsv')


PCR_gc_new <- PCR_gc |> left_join(y = PCR_ori_res_delta_CT,by = c('Gffcompare_Isoform'='Target Name', 'Plates'='Plate')) |> select(1,3,4,5,6,7,8,11,12)
write_tsv(PCR_gc_new,'./Fig2e_diff_expression_analysis/PCR_analysis/H1_hESC_vs_DE_PCR_diff_res_with_fdr.tsv')

PCR_gc_new |> filter(padj< 0.05 & abs(deltadeltaCT) >= 1)
  

```

#### 5.4 differential kallisto

```{r}
library(tidyverse)

H1_hESC_lst <- paste(rep(c('H1-hESC','H1-DE'),each=3),'_Illumina_rep',c(1:3),'.abundance.tsv',sep='')

H1_lst <- lapply(X = H1_hESC_lst, FUN = function(x){
  tab <- read_tsv(file.path('./Fig2e_diff_expression_analysis/Ground_truth_counts/',x),show_col_types=F) |> select(target_id, est_counts)
  colnames(tab)[2] <- str_replace(string = x,pattern = '.abundance.tsv$',replacement = '')
  tab
})
names(H1_lst) <- str_replace(H1_hESC_lst,pattern = '.abundance.tsv$',replacement = '')

H1_hESC_DE_tbl <- purrr::reduce(.x = H1_lst, .f = left_join, by='target_id')

H1_hESC_DE_counts <- as.matrix(H1_hESC_DE_tbl[,-1])
row.names(H1_hESC_DE_counts) <- H1_hESC_DE_tbl$target_id

#---DEG analysis
group <- rep(c('H1_hESC', 'H1_DE'), each = 3)
library(edgeR)
dgelist <- DGEList(counts = H1_hESC_DE_counts, group = group)
# filter low expression
keep <- rowSums(cpm(dgelist) >= 1) > 1
dgelist <- dgelist[keep, , keep.lib.sizes = FALSE]

# Normalization by TMM
dgelist_norm <- calcNormFactors(dgelist, method = 'TMM')

# Group: control (H1-hESC) vs. case (H1-DE)
design <- model.matrix(~group)

# Estimate the dispersion 
dge <- estimateDisp(dgelist_norm, design, robust = TRUE)

# Estimate by negative binomial distributions
fit <- glmFit(dge, design, robust = TRUE)
lrt <- topTags(glmLRT(fit), n = nrow(dgelist$counts))
write.table(lrt$table,'./Fig2e_diff_expression_analysis/H1-hESC_vs_DE_ground_truth_differential_res.tsv',sep="\t",quote=F)

edgeR_diff <- lrt$table
edgeR_diff$is.diff <- ifelse(edgeR_diff$FDR<0.05 & abs(edgeR_diff$logFC) >= 1,'Y','N')

H1_hESC_DE_counts['ENST00000494149.2',]
lrt$table['ENST00000494149.2',]
#---PCA fold change
PCR_res_all <- read_tsv("./Fig2e_diff_expression_analysis/PCR_analysis/H1_hESC_vs_DE_PCR_diff_res_with_fdr.tsv")
PCR_res_all <- na.omit(PCR_res_all)
PCR_res_all$isDiff <- ifelse(PCR_res_all$padj<0.05 & abs(PCR_res_all$deltadeltaCT) >= 1,'Y','N')
row.names(PCR_res_all) <- PCR_res_all$Isoform
overlap_iso <- intersect(row.names(lrt$table),PCR_res_all$Isoform)

overlap_iso_tbl <- data.frame(Isoform = overlap_iso, PCR = PCR_res_all[overlap_iso,"isDiff"], kallisto = edgeR_diff[overlap_iso,'is.diff'])
table(overlap_iso_tbl$isDiff,overlap_iso_tbl$kallisto)


K_values <- read_tsv(file = "./Fig2b_Gene_iso_count_vs_Kvalue/Iso_Kvalue_with_group.txt",col_names = T, show_col_types = FALSE)
PCR_res_tbl <- left_join(x = overlap_iso_tbl, y = K_values, by=c('Isoform'))
PCR_res_tbl$kval_type <- ifelse(PCR_res_tbl$Kvalue>=25,'High','Low')

PCR_res_tbl_num <- PCR_res_tbl |> select(isDiff, kallisto,kval_type) |> group_by(kval_type) |> table() |> as.data.frame()
PCR_res_tbl_num$label <- c('TN','FN','FP','TP','TN','FN','FP','TP')
PCR_res_tbl_num_tbl <- reshape2::dcast(PCR_res_tbl_num[,3:5],formula = kval_type~label, value.var = 'Freq')
PCR_res_tbl_num_mat <- as.matrix(PCR_res_tbl_num_tbl[,-1])
row.names(PCR_res_tbl_num_mat) <- PCR_res_tbl_num_tbl$kval_type


get_metrics <- function(FN, FP, TN, TP){
  Precision <- (TP)/(TP+FP)
  Recall <- TP/(TP+FN)
  Accuracy <- (TP+TN)/(TP+TN+FN+FP)
  F1_score <- 2*TP/(2*TP+FP+FN)
  c(Precision=Precision, Recall=Recall, Accuracy = Accuracy, F1_score = F1_score)
}

high_kval_metric <- get_metrics(0, 27, 4, 14)
low_kval_metric <- get_metrics(0,22,1,25)
metric_mat <- rbind(high_kval_metric,low_kval_metric)


library(fmsb)
 
# Create data: note in High school for Jonathan:
data <- as.data.frame(matrix( sample( 2:20 , 10 , replace=T) , ncol=10))
colnames(data) <- c("math" , "english" , "biology" , "music" , "R-coding", "data-viz" , "french" , "physic", "statistic", "sport" )
 
# To use the fmsb package, I have to add 2 lines to the dataframe: the max and min of each topic to show on the plot!
data <- rbind(rep(20,10) , rep(0,10) , data)
 
# Check your data, it has to look like this!
# head(data)

# The default radar chart 
p <- radarchart(data)


data <- as.data.frame(metric_mat)
data <- rbind(rep(1,4) , rep(0,4) , data)
radarchart(data)


library(ggplot2)
plot_frm <- na.omit(PCR_res_tbl)
cor_frm <- plot_frm |> group_by(kval_type) |> summarize(cor_val = cor(kallisto_logFC, logPCRFC))
cor_frm <- plot_frm |> group_by(kval_type) |> summarize(cor_val = cor(kallisto_logFC, logPCRFC, method = 'spearman'))


p <- ggplot(data = plot_frm , mapping = aes(x = logPCRFC, y = kallisto_logFC, color = kval_type))+
  geom_point()+
  geom_abline(slope = 1, color='black',linetype='dashed')+
 # geom_abline(slope = c(0.59,0.86), color=c('#e57373','#64b5f6'))+
#  geom_abline(slope = c(0.69,0.67,.78), color=c('#e57373','#81c784','#64b5f6'))+
  scale_color_manual(values = c('#64b5f6','#e57373'))+
  scale_x_continuous(limits = c(-4,4))+
  scale_y_continuous(limits = c(-4,4))+
  theme_classic()

p


plot_frm |> group_by(Plates) |> summarize(cor_val = cor(kallisto_logFC, logPCRFC))

plot_frm |> filter(Gffcompare_Isoform %in% c('TCONS_00042710','TCONS_00307993'))

```


### 6. Fig 2f differential estimation

#### 6.1 check simution of counts

```{r}
library(tidyverse)
counts_dir <- './Fig2e_diff_expression_analysis/Ground_truth_counts'
load_file <- function(samp, indir = counts_dir){
  read_tsv(file = file.path(indir,samp),col_names = T, show_col_types = FALSE)
}

H1_hESC_rep1 <- load_file(samp = 'H1-hESC_Illumina_rep1.abundance.tsv')
H1_hESC_rep1 <- H1_hESC_rep1 |> mutate(counts_ratio = tpm*eff_length/1000) |> mutate(counts = counts_ratio*10^7/sum(counts_ratio))


H1_hESC_rep1_GT10M <- load_file(samp = 'H1-hESC_Illumina_rep1.expected_counts_10M.tsv')
H1_hESC_rep1_GT20M <- load_file(samp = 'H1-hESC_Illumina_rep1.expected_counts_20M.tsv')
H1_hESC_rep1_GT40M <- load_file(samp = 'H1-hESC_Illumina_rep1.expected_counts_40M.tsv')

```

#### 6.2 differential analysis

```{r}
options(pillar.sigfig = 8)

#--- 1. merge ground truth counts by depth
gt_path <- './Fig2e_diff_expression_analysis/Ground_truth_counts'

samples <- c('H1-hESC','H1-DE','GM12878','K562')

merge_by_depths <- function(samples, indir = gt_path){
  file_lst <- unlist(lapply(X = paste('^',samples,sep=''),FUN = list.files, path = indir))
  #---set depths
  depths <- c('10M',paste(seq(20,160,by=20),'M',sep=''))
  file_by_depths <- pbapply::pblapply(X = depths, FUN = function(x, indir, file_lst){
    file_names <- grep(x = file_lst, pattern = paste(".expected_counts_",x,".tsv$",sep=""),value = T)
    tab_lst <- lapply(file_names, function(fi, indir){
      tab <- read_tsv(file = file.path(indir,fi),show_col_types = FALSE)
      tab <- tab |> select(target_id,expected_counts)
      colnames(tab)[2] <- unlist(str_split(string = fi, pattern = '\\.'))[1]
      tab
    },indir=indir)
    purrr::reduce(.x = tab_lst, .f = left_join, by='target_id')
  },indir=indir, file_lst=file_lst)
  names(file_by_depths) <- depths
  file_by_depths
}

outdir <- "./Fig2e_diff_expression_analysis/Expected_counts_by_PT/"
dir.create(file.path(outdir,'Ground_truth'))
H1_hESC_DE <- merge_by_depths(samples = c('H1-hESC','H1-DE'))
saveRDS(object = H1_hESC_DE, file = file.path(outdir,'Ground_truth','H1_hESC_DE_counts_by_depths.rds'))
GM12878_K562 <- merge_by_depths(samples = c('GM12878','K562'))
saveRDS(object = GM12878_K562, file = file.path(outdir,'Ground_truth','GM12878_K562_counts_by_depths.rds'))


#--- 2. merge expected counts by depth
ep_path <- './Fig2e_diff_expression_analysis/Expected_counts'
tool_lst <- list.files(path = ep_path)

merge_exp_counts <- function(tools, indir = ep_path, outdir){
  depths <- c('10M',paste(seq(20,160,by=20),'M',sep=''))
  indir <- file.path(indir, tools)
  file_by_depths <- pbapply::pblapply(X = depths, FUN = function(x, indir){
    tab <- read_tsv(file = file.path(indir,paste('H1-DE_vs_H1-hESC_',x,'.txt',sep='')), show_col_types = F)
    colnames(tab)[1] <- 'target_id'
    tab
  }, indir=indir)
  names(file_by_depths) <- depths
  dir.create(file.path(outdir,tools),recursive = T, showWarnings = F)
  saveRDS(object = file_by_depths,file = file.path(outdir,tools,'H1_hESC_DE_counts_by_depths.rds'))
  file_by_depths
}
outdir <- "./Fig2e_diff_expression_analysis/Expected_counts_by_PT/"
H1_ESC_DE_all_tools <-lapply(X = tool_lst[-2],FUN = merge_exp_counts, outdir =outdir)
saveRDS(object = H1_ESC_DE_all_tools, file = file.path(outdir,'H1_hESC_DE_counts_by_depths_all.rds'))


```


#### 6.2 performance evaluation


#### 6.4 data visualization

```{r}
performance_data <- read_csv('./Fig2e_diff_expression_analysis/2f_performance_data_for_visualization_from_Qi.csv',show_col_types = F)
performance_melt_frm <- reshape2::melt(data = performance_data, id.vars=1:4, variable.name = 'metrics', value.name = 'performance')


plot_frm <- performance_melt_frm |> filter(kvalue !='0-1')
plot_frm$kvalue <- factor(plot_frm$kvalue, levels = unique(plot_frm$kvalue))
plot_frm$method <- factor(plot_frm$method, levels = unique(plot_frm$method))
plot_frm$depth <- factor(plot_frm$depth, levels = unique(plot_frm$depth))

library(ggplot2)
p <- ggplot(data = plot_frm, mapping = aes(x = method, y = performance, color = depth, fill = kvalue))+
  geom_violin(color='black',position = position_jitterdodge(jitter.width = 0))+
  geom_point(mapping = aes(group=kvalue,color=depth),position = position_jitterdodge(jitter.width = 0),shape=16,size=.2)+
  scale_fill_brewer(palette = 'YlGnBu')+
#  scale_y_continuous(limits = c(0,0.6),breaks = seq(0,0.6,by=0.2))+
  scale_color_brewer(palette = 'Reds')+
  facet_wrap(.~metrics,nrow=2,scales = 'free_y')+
  theme_clean()
p

ggsave(filename = './Fig2e_diff_expression_analysis/performance_violin.pdf',plot = p,device = 'pdf',width = 9,height = 3,units = 'in')


```


### 7 Fig 2f check public data set

#### 7.1 GTEx data

```{r}
library(tidyverse)
in_path <- "./Fig2f_GTEx_TCGA_ENCODE/boxplot_overall/GTEx/GTEx_data_splited"

get_GTEx_data <- function(inpath, gt_cutoff = 1){
  filelist <- list.files(path = inpath, pattern = '.tsv$')
  sample_name <- str_replace(string = filelist,pattern = '.tsv$',replacement = '')
  df_list <- pbapply::pblapply(X = sample_name, FUN = function(sn, inpath){
    df <- read_tsv(file = file.path(inpath,paste(sn,'.tsv',sep='')),col_names = T, show_col_types = F)
    df <- within(data = df, expr = {
      group <- NA
      group[K_value > 0 & K_value <= 1] = '(0,1]'
      group[K_value > 1 & K_value <= 2] = '(1,2]'
      group[K_value > 2 & K_value <= 3] = '(2,3]'
      group[K_value > 3 & K_value <= 5] = '(3,5]'
      group[K_value > 5 & K_value <= 8] = '(5,8]'
      group[K_value > 8 & K_value <= 13] = '(8,13]'
      group[K_value > 13 & K_value <= 25] = '(13,25]'
      group[K_value >25] = '(25,inf)'
    })
    df
  },inpath=inpath)
  names(df_list) <- sample_name
  df_tbl <- data.table::rbindlist(l = df_list,idcol = 'samples')
}

out_tbl <- get_GTEx_data(inpath = in_path)
#saveRDS(out_tbl,file = './Fig2f_GTEx_TCGA_ENCODE/boxplot_overall/GTEx/all_merged_tbl.rds')

#---
options(pillar.sigfig = 6)
out_tbl_TPM1 <- out_tbl |> filter(mean_TPM>1 & !is.na(K_value)) |> select(samples, group, mean_PE, COV) |> group_by(samples, group) |> 
  summarise(median_MRPD = median(mean_PE), median_Irreproducibility = median(COV))


library(ggplot2)
plot_frm <- out_tbl_TPM1 |> filter(group != '(0,1]')
#group_label <- c('(0,1]','(1,2]','(2,3]','(3,5]','(5,8]','(8,13]','(13,25]','(25,inf)')
group_label <- c('(1,2]','(2,3]','(3,5]','(5,8]','(8,13]','(13,25]','(25,inf)')
plot_frm$group <- factor(plot_frm$group, group_label)

p1 <- ggplot(data =plot_frm ,mapping = aes(x=group,y = median_MRPD))+
  geom_line(mapping = aes(x=group,y = median_MRPD, group=samples),na.rm = T)+
  geom_boxplot(outlier.shape = NA, na.rm = T)+
  theme_bw()
p1
p2 <- ggplot(data =plot_frm ,mapping = aes(x=group,y = median_Irreproducibility))+
  geom_line(mapping = aes(x=group,y = median_Irreproducibility, group=samples))+
  geom_boxplot(outlier.shape = NA)+
  theme_bw()
p2
diff_ratio <- plot_frm |> group_by(group) |> summarise(median(median_MRPD),median(median_Irreproducibility)) |> as.data.frame()
row.names(diff_ratio) <- diff_ratio$group
diff_ratio['(25,inf)','median(median_MRPD)']-diff_ratio['(1,2]','median(median_MRPD)']
diff_ratio['(1,2]','median(median_Irreproducibility)']
diff_ratio['(25,inf)','median(median_Irreproducibility)']


#data from dingjie
data_fig <- read_tsv('./Fig2f_GTEx_TCGA_ENCODE/boxplot_overall/GTEx/GTEx_metric_vs_kvalue_group_threshold_1_update_Kvalue.tsv')
data_fig |> select(Kvalue_group, median_MRPD, median_MI) |> group_by(Kvalue_group) |> summarise(median(median_MRPD),median(median_MI))

```

#### 7.2 TCGA data

```{r}
in_path <- "./Fig2f_GTEx_TCGA_ENCODE/boxplot_overall/TCGA/TCGA_data_splited/"

get_TCGA_data <- function(inpath, gt_cutoff = 1){
  filelist <- list.files(path = inpath, pattern = '.tsv$')
  sample_name <- str_replace(string = filelist,pattern = '.tsv$',replacement = '')
  df_list <- pbapply::pblapply(X = sample_name, FUN = function(sn, inpath){
    df <- read_tsv(file = file.path(inpath,paste(sn,'.tsv',sep='')),col_names = T, show_col_types = F)
    df <- within(data = df, expr = {
      group <- NA
      group[K_value > 0 & K_value <= 1] = '(0,1]'
      group[K_value > 1 & K_value <= 2] = '(1,2]'
      group[K_value > 2 & K_value <= 3] = '(2,3]'
      group[K_value > 3 & K_value <= 5] = '(3,5]'
      group[K_value > 5 & K_value <= 8] = '(5,8]'
      group[K_value > 8 & K_value <= 13] = '(8,13]'
      group[K_value > 13 & K_value <= 25] = '(13,25]'
      group[K_value >25] = '(25,inf)'
    })
    df
  },inpath=inpath)
  names(df_list) <- sample_name
  df_tbl <- data.table::rbindlist(l = df_list,idcol = 'samples')
}

out_tbl <- get_TCGA_data(inpath = in_path)
saveRDS(out_tbl,file = './Fig2f_GTEx_TCGA_ENCODE/boxplot_overall/TCGA/all_merged_tbl.rds')


#---filter data
options(pillar.sigfig = 6)
out_tbl_TPM1 <- out_tbl |> filter(mean_TPM>1 & !is.na(K_value)) |> select(samples, group, mean_PE, COV) |> group_by(samples, group) |> 
  summarise(median_MRPD = median(mean_PE), median_Irreproducibility = median(COV))


library(ggplot2)
plot_frm <- out_tbl_TPM1 |> filter(group != '(0,1]')
#group_label <- c('(0,1]','(1,2]','(2,3]','(3,5]','(5,8]','(8,13]','(13,25]','(25,inf)')
group_label <- c('(1,2]','(2,3]','(3,5]','(5,8]','(8,13]','(13,25]','(25,inf)')
plot_frm$group <- factor(plot_frm$group, group_label)

p1 <- ggplot(data =plot_frm ,mapping = aes(x=group,y = median_MRPD))+
  geom_line(mapping = aes(x=group,y = median_MRPD, group=samples))+
  geom_boxplot(outlier.shape = NA)+
  theme_bw()
p1
p2 <- ggplot(data =plot_frm ,mapping = aes(x=group,y = median_Irreproducibility))+
  geom_line(mapping = aes(x=group,y = median_Irreproducibility, group=samples))+
  geom_boxplot(outlier.shape = NA)+
  theme_bw()
p2

diff_ratio <- plot_frm |> group_by(group) |> summarise(median(median_MRPD),median(median_Irreproducibility)) |> as.data.frame()
row.names(diff_ratio) <- diff_ratio$group
diff_ratio['(25,inf)','median(median_MRPD)']-diff_ratio['(1,2]','median(median_MRPD)']
diff_ratio['(1,2]','median(median_Irreproducibility)']
diff_ratio['(25,inf)','median(median_Irreproducibility)']
```


#### 7.3 ENCODE data

```{r}
library(tidyverse)
in_path <- "./Fig2f_GTEx_TCGA_ENCODE/boxplot_overall/ENCODE/ENCODE_kallisto/"

get_ENCODE_data <- function(inpath, gt_cutoff = 1){
  filelist <- list.files(path = inpath, pattern = '.tsv$')
  sample_name <- str_replace(string = filelist, pattern = '.tsv$',replacement = '')
  df_list <- pbapply::pblapply(X = sample_name, FUN = function(sn, inpath){
    df <- read_tsv(file = file.path(inpath,paste(sn,'.tsv',sep='')),col_names = T, show_col_types = F)
    df <- within(data = df, expr = {
      group <- NA
      group[K_value > 0 & K_value <= 1] = '(0,1]'
      group[K_value > 1 & K_value <= 2] = '(1,2]'
      group[K_value > 2 & K_value <= 3] = '(2,3]'
      group[K_value > 3 & K_value <= 5] = '(3,5]'
      group[K_value > 5 & K_value <= 8] = '(5,8]'
      group[K_value > 8 & K_value <= 13] = '(8,13]'
      group[K_value > 13 & K_value <= 25] = '(13,25]'
      group[K_value >25] = '(25,inf)'
    })
    df
  },inpath=inpath)
  names(df_list) <- sample_name
  df_tbl <- data.table::rbindlist(l = df_list,idcol = 'samples')
}

out_tbl <- get_ENCODE_data(inpath = in_path)
saveRDS(out_tbl,file = './Fig2f_GTEx_TCGA_ENCODE/boxplot_overall/ENCODE/all_merged_tbl.rds')

out_tbl_na <- out_tbl |> filter(is.na(K_value))


#---filter data
options(pillar.sigfig = 6)
out_tbl_TPM1 <- out_tbl |> filter(mean_TPM>1 & !is.na(K_value)) |> select(samples, group, mean_PE, COV) |> group_by(samples, group) |> 
  summarise(median_MRPD = median(mean_PE), median_Irreproducibility = median(COV))


library(ggplot2)
plot_frm <- out_tbl_TPM1 |> filter(group != '(0,1]')
#group_label <- c('(0,1]','(1,2]','(2,3]','(3,5]','(5,8]','(8,13]','(13,25]','(25,inf)')
group_label <- c('(1,2]','(2,3]','(3,5]','(5,8]','(8,13]','(13,25]','(25,inf)')
plot_frm$group <- factor(plot_frm$group, group_label)
plot_frm <- na.omit(plot_frm)
plot_frm$samples <- as.numeric(plot_frm$samples)


p1 <- ggplot(data =plot_frm ,mapping = aes(x=group,y = median_MRPD))+
  geom_line(mapping = aes(x=group,y = median_MRPD, group=samples))+
  geom_boxplot(outlier.shape = NA)+
  theme_bw()
p1
library(tidyplot)
p2 <- ggplot(data =plot_frm ,mapping = aes(x=group,y = median_Irreproducibility))+
  geom_line(mapping = aes(x=group,y = median_Irreproducibility, group=samples),color='#2874A6')+
  geom_boxplot(outlier.shape = NA,color='#2874A6')+
  scale_y_continuous(limits = c(0,3.5))+
  theme_clean()
p2
ggsave(filename = 'ENCODE_Irreproducibility.pdf',plot = p2,device = 'pdf',path = './Fig2f_GTEx_TCGA_ENCODE/boxplot_overall/ENCODE/',width = 2,height = 3,units = 'in')

diff_ratio <- plot_frm |> group_by(group) |> summarise(median(median_MRPD),median(median_Irreproducibility)) |> as.data.frame()
row.names(diff_ratio) <- diff_ratio$group
diff_ratio['(25,inf)','median(median_MRPD)']-diff_ratio['(1,2]','median(median_MRPD)']
diff_ratio['(1,2]','median(median_Irreproducibility)']
diff_ratio['(25,inf)','median(median_Irreproducibility)']
```
