# Supplementary material for: Improving gene isoform quantification with miniQuant
Source: Nat Biotechnol. 2025 Jun 3;44(3):477–89. doi: 10.1038/s41587-025-02633-9 (PMC12346831; doi:10.1038/s41587-025-02633-9)
Supplement: Supplementary file 4 — Supplementary code to reproduce the results. The folder ‘Figure_visualization’ stores the code to reproduce the figures. The folder ‘MetricCalculation’ stores the code to calculate the evaluation metrics used in the results. The folder ‘miniQuant’ stores the software of miniQuant to reproduce the quantification results. [file 41587_2025_2633_MOESM4_ESM.zip › Supplementary_code/Figure_visualization/Fig5.ternary_plot.Rmd]

---
title: "R Notebook"
output: html_notebook
---

### 1.real data

```{r}
rm(list=ls())
library(ggtern)
library(data.table)
library(tidyverse)
file_dir <- "../ternay_data/"
file_names <- list.files(path = file_dir, pattern = 'exp-pct.20240515.txt$')

file_list <- lapply(X = file_names, FUN = function(x){
  fread(input = file.path(file_dir,x),sep="\t",header=T)
})
tools_name <- str_split(string = file_names, pattern = "\\.", simplify = T)
tools_name_frm <- as.data.frame(tools_name) |> select(1,2) |> rename(sample = V1, Tools = V2) |> mutate(Files = file_names)

names(file_list) <- list.files(file_dir)
file_list_tbl <- rbindlist(l = file_list, idcol = 'Files')
file_list_tbl_merge <- left_join(x = file_list_tbl, y = tools_name_frm, by='Files') |> select(GeneName, IsoID, IsoTrend, CellType, Method, sample, Usage_Pct, Exp_TPM) |> distinct()

file_list_tbl_ratio <- reshape2::dcast(data = file_list_tbl_merge, formula = GeneName+IsoID+IsoTrend+Method+sample~CellType, value.var = c('Usage_Pct'))
file_list_tbl_exp <- reshape2::dcast(data = file_list_tbl_merge, formula = GeneName+IsoID+IsoTrend+Method+sample~CellType, value.var = 'Exp_TPM')
file_list_tbl_ratio$Exp <- (file_list_tbl_exp$ESC+file_list_tbl_exp$PE+file_list_tbl_exp$PGC)

plot_frm <- file_list_tbl_ratio

plot_frm_filter <- plot_frm |> filter(Method %in% c('kallisto','isoquant','miniquant','miniquant-L'))
plot_frm_filter$Method <- ifelse(plot_frm_filter$Method=='miniquant','miniquant-H',plot_frm_filter$Method)
plot_frm_filter$Method <- factor(plot_frm_filter$Method,levels = c('miniquant-H','miniquant-L','isoquant','kallisto'))
plot_frm_filter$IsoTrend <- ifelse(plot_frm_filter$IsoTrend=='U','Up','Down')
plot_frm_filter$IsoTrend <- factor(plot_frm_filter$IsoTrend, levels = c('Up','Down'))
plot_frm_filter$GeneId <- paste(plot_frm_filter$GeneName,plot_frm_filter$IsoID,sep="@")


library(ggplot2)
library(tidyplot)
library(ggtern)
p1 <- ggtern(data = plot_frm_filter, mapping = aes(x = PE, y = ESC, z = PGC, color=GeneId))+
  geom_point(alpha=.8, size=2)+
  scale_shape_manual(values = c(16,17))+
#  theme_bw()+
  theme(
    panel.background = element_blank(),
    panel.border = element_blank(),
    panel.grid.minor = element_blank(),
    panel.grid.major = element_line(color = "gray") ,
    axis.line = element_blank()
  )


p1
ggsave(filename = '../Figure/tern_plot_without_expression_final.pdf',plot = p1,device = 'pdf',width = 15,height = 8,units = 'in')

plot_frm_filter |> filter(GeneName %in% 'RPL39L' & IsoTrend == 'Down') |> View()


#
library(ggplot2)
library(tidyplot)
p1 <- ggtern(data = plot_frm_filter, mapping = aes(x = ESC, y = PE, z = PGC, color=GeneName, shape=IsoTrend, size = log2(Exp+1)))+
  geom_point(alpha=.5)+
  scale_shape_manual(values = c(16,17))+
  facet_grid(sample~Method)+
  theme_bw(base_size = 6)

p1

ggsave(filename = '../Figure/tern_plot_with_expression.pdf',plot = p1,device = 'pdf',width = 7,height = 4,units = 'in')


```


### 2. ggtern density

```{r}
library(ggtern)
library(data.table)
library(tidyverse)
file_dir <- "../ternay_data_similate/"
file_names <- list.files(path = file_dir, pattern = 'exp-pct.20240522.txt$')

file_list <- lapply(X = file_names, FUN = function(x){
  fread(input = file.path(file_dir,x),sep="\t",header=T)
})
tools_name <- str_split(string = file_names, pattern = "\\.", simplify = T)
tools_name_frm <- as.data.frame(tools_name) |> select(V1, V2) |> rename(sample = V1, Tools = V2) |> mutate(Files = file_names)

names(file_list) <- list.files(file_dir)
file_list_tbl <- rbindlist(l = file_list, idcol = 'Files')
file_list_tbl_merge <- left_join(x = file_list_tbl, y = tools_name_frm, by='Files') |> select(GeneName, IsoID, IsoTrend, CellType, DownRatio, Replicate, Method, sample, Usage_Pct, Exp_TPM) |> distinct()

file_list_tbl_ratio <- reshape2::dcast(data = file_list_tbl_merge, formula = GeneName+IsoID+IsoTrend+Method+sample+DownRatio+Replicate~CellType, value.var = c('Usage_Pct'))
file_list_tbl_exp <- reshape2::dcast(data = file_list_tbl_merge, formula = GeneName+IsoID+IsoTrend+Method+sample+DownRatio+Replicate~CellType, value.var = 'Exp_TPM')
#file_list_tbl_ratio$Exp <- (file_list_tbl_exp$ESC+file_list_tbl_exp$PE+file_list_tbl_exp$PGC)

plot_frm <- file_list_tbl_ratio
plot_frm_filter <- plot_frm
#plot_frm_filter <- plot_frm |> filter(Method %in% c('kallisto','isoquant','miniquant','miniquant-L'))
#plot_frm_filter$Method <- ifelse(plot_frm_filter$Method=='miniquant','miniquant-H',plot_frm_filter$Method)
plot_frm_filter$Method <- factor(plot_frm_filter$Method,levels = c('miniQuant-H','miniQuant-L','IsoQuant','FLAIR','FLAMES','TALON','StringTie2','LIQA'))
plot_frm_filter$IsoTrend <- ifelse(plot_frm_filter$IsoTrend=='U','Up','Down')
plot_frm_filter$IsoTrend <- factor(plot_frm_filter$IsoTrend, levels = c('Up','Down'))

plot_frm_filter$GeneId <- paste(plot_frm_filter$GeneName,plot_frm_filter$IsoID,sep="@")
saveRDS(plot_frm_filter,'../ternay_data_similate.rds')

plot_frm_filter <- readRDS('../ternay_data_similate.rds')
plot_frm_cDNA <- plot_frm_filter |> filter(sample=='H1_cDNA')
library(ggplot2)
library(tidyplot)
library(ggtern)
h <- 0.05
p1 <- ggtern(data = plot_frm_cDNA, mapping = aes(x = PE, y = ESC, z = PGC, color=GeneId))+
  stat_density_tern(aes(alpha = ..level.., fill = GeneId), 
                    geom = 'polygon', 
                    bins = 10,
                    color = "grey", 
                    h = c(h,h),
                    linewidth=.01) +
#  geom_point(alpha=.5,size=0.001) +
# geom_point(alpha=.8, size=2)+
#  scale_shape_manual(values = c(16,17))+
  facet_grid(DownRatio~Method,scales = 'free')+
  theme_bw()

plot_frm_cDNA |> filter(GeneName %in% 'RPL39L' & IsoTrend == 'Down') |> View()

ggsave(filename = paste('../Figure/simualated_res/tern_plot_simulation_cDNA_h_',h,'.pdf',sep=""),plot = p1,device = 'pdf',width = 25,height = 30,units = 'in')

plot_ST_cDNA <- plot_frm_filter |> filter(sample=='H1_cDNA') |> filter(Method=='StringTie2')
plot_ST_cDNA$GeneId <- factor(plot_ST_cDNA$GeneId, levels = sort(unique(plot_frm_filter$GeneId)))
pST <- ggtern(data = plot_ST_cDNA, mapping = aes(x = PE, y = ESC, z = PGC, color=GeneId))+
  stat_density_tern(aes(alpha = ..level.., fill = GeneId), 
                    geom = 'polygon', 
                    bins = 10,
                    color = "grey", 
                    h = c(0.2,0.2),
                    linewidth=.01) +
#  geom_point(alpha=.5,size=0.001) +
# geom_point(alpha=.8, size=2)+
#  scale_shape_manual(values = c(16,17))+
  facet_grid(DownRatio~Method,scales = 'free')+
  theme_bw()

ggsave(filename = '../Figure/simualated_res/tern_plot_simulation_cDNA_h_0.2_0.2_StringTie2.pdf',plot = pST,device = 'pdf',width = 10,height = 30,units = 'in')


#---dRNA seq data

plot_frm_dRNA <- plot_frm_filter |> filter(sample=='H1_dRNA')
library(ggplot2)
library(tidyplot)
library(ggtern)
for(h in c(0.01,0.05,seq(0.1,1,by=0.1))){
p2 <- ggtern(data = plot_frm_dRNA, mapping = aes(x = PE, y = ESC, z = PGC, color=GeneId))+
  stat_density_tern(aes(alpha = ..level.., fill = GeneId), 
                    geom = 'polygon', 
                    bins = 10,
                    n=50,
                    color = "grey",
                     h = c(h,h),
                    linewidth=.01) +
#  geom_point(alpha=.5,size=0.001,shape=16) +
# geom_point(alpha=.8, size=2)+
#  scale_fill_manual(values = c())+
  facet_grid(DownRatio~Method, scales = 'free')+
  theme_bw()
ggsave(filename = paste('../Figure/simualated_res/tern_plot_simulation_dRNA_h_',h,'.pdf',sep=""),plot = p2,device = 'pdf',width = 25,height = 30,units = 'in')
}


#--- dowsampling at 50%

plot_frm_ds50 <- plot_frm_filter |> filter(DownRatio==50)
p3 <- ggtern(data = plot_frm_ds50, mapping = aes(x = PE, y = ESC, z = PGC, color=GeneId))+ 
  stat_density_tern(aes(alpha = ..level.., fill = GeneId), 
                    geom = 'polygon', 
                    bins = 10,
                    color = "grey", 
#                    h=c(0.25,0.25),
                    linewidth=.01) +
  geom_point(alpha=.5,size=0.001,shape=16) +
# geom_point(alpha=.8, size=2)+
#  scale_fill_manual(values = c())+
  facet_grid(sample~Method, scales = 'free')+
  theme_bw()

ggsave(filename = '../Figure/simualated_res/tern_plot_simulation_dowsampling_0.5_h_auto_with_dot.pdf',plot = p3,device = 'pdf',width = 25,height = 10,units = 'in')

###


plot_ST_dRNA <- plot_frm_filter |> filter(sample=='H1_dRNA') |> filter(Method=='StringTie2')
plot_ST_dRNA$GeneId <- factor(plot_ST_dRNA$GeneId, levels = sort(unique(plot_frm_filter$GeneId)))
pST <- ggtern(data = plot_ST_dRNA, mapping = aes(x = PE, y = ESC, z = PGC, color=GeneId))+
  stat_density_tern(aes(alpha = ..level.., fill = GeneId), 
                    geom = 'polygon', 
                    bins = 10,
                    color = "grey", 
                    h = c(0.2,0.1),
                    linewidth=.01) +
#  geom_point(alpha=.5,size=0.001) +
# geom_point(alpha=.8, size=2)+
#  scale_shape_manual(values = c(16,17))+
  facet_grid(DownRatio~Method,scales = 'free')+
  theme_bw()

ggsave(filename = '../Figure/simualated_res/tern_plot_simulation_dRNA_h_0.2_0.1_StringTie2.pdf',plot = pST,device = 'pdf',width = 10,height = 30,units = 'in')

plot_MH_dRNA <- plot_frm_filter |> filter(sample=='H1_dRNA') |> filter(Method=='miniQuant-H')
plot_MH_dRNA$GeneId <- factor(plot_MH_dRNA$GeneId, levels = sort(unique(plot_frm_filter$GeneId)))
pMH <- ggtern(data = plot_MH_dRNA, mapping = aes(x = PE, y = ESC, z = PGC, color=GeneId))+
  stat_density_tern(aes(alpha = ..level.., fill = GeneId), 
                    geom = 'polygon', 
                    bins = 10,
                    color = "grey", 
                    h = c(0.2,0.2),
                    linewidth=.01) +
#  geom_point(alpha=.5,size=0.001) +
# geom_point(alpha=.8, size=2)+
#  scale_shape_manual(values = c(16,17))+
  facet_grid(DownRatio~Method,scales = 'free')+
  theme_bw()

ggsave(filename = '../Figure/simualated_res/tern_plot_simulation_dRNA_h_0.2_0.2_miniQuant-H.pdf',plot = pMH,device = 'pdf',width = 10,height = 30,units = 'in')


```


#### 2.2 plot indicated stages

```{r}
plot_frm <- readRDS('../ternay_data_similate.rds')
plot_frm_filter <- na.omit(plot_frm)
plot_frm_filter <- plot_frm_filter[rowSums(plot_frm_filter[,c('ESC','PE','PGC')])>0,]
plot_frm_cDNA <- plot_frm_filter |> filter(sample=='H1_cDNA')
plot_frm_dRNA <- plot_frm_filter |> filter(sample=='H1_dRNA')
library(ggplot2)
library(tidyplot)
library(ggtern)

#---subsampling 50

ds_ratio <- 50
plot_frm_cDNA_ds <- plot_frm_cDNA |> filter(DownRatio==ds_ratio)
st2 <- plot_frm_cDNA_ds |> filter(Method=='StringTie2')


cDNA_ds <- ggtern(data = plot_frm_cDNA, mapping = aes(x = PE, y = ESC, z = PGC, color=GeneId))+
  stat_density_tern(aes(alpha = ..level.., fill = GeneId), 
                    geom = 'polygon', 
                    bins = 10,
                    color = "#bdbdbd",
                    bdl = 0,
                    bdl.val = NA,
                    linewidth=.01) +
  geom_point(shape='.', alpha=.2) +
# geom_point(alpha=.8, size=2)+
#  scale_shape_manual(values = c(16,17))+
  facet_grid(DownRatio~Method,scales = 'free')+
  theme_bw()
ggsave(filename=paste("terrn_cDNA_with_points.pdf",sep=""),path = "../Figure/by_downsampling_res", plot = cDNA_ds, device = 'pdf', width = 25, height = 30, units = 'in')


plot_frm_dRNA_ds <- plot_frm_dRNA |> filter(DownRatio == ds_ratio)
dRNA_st2 <- plot_frm_dRNA_ds |> filter(Method=='StringTie2')

dRNA_ds <- ggtern(data = plot_frm_dRNA, mapping = aes(x = PE, y = ESC, z = PGC, color=GeneId))+
  stat_density_tern(aes(alpha = ..level.., fill = GeneId), 
                    geom = 'polygon', 
                    bins = 10,
                    color = "#bdbdbd", 
                    linewidth=.01) +
  geom_point(shape='.', alpha=.2) +
# geom_point(alpha=.8, size=2)+
#  scale_shape_manual(values = c(16,17))+
  facet_grid(DownRatio~Method,scales = 'free')+
  theme_bw()

ggsave(filename=paste("terrn_dRNA_with_points_v2.pdf",sep=""),path = "../Figure/by_downsampling_res", plot = dRNA_ds, device = 'pdf', width = 25, height = 30, units = 'in')


```


### 3. sumulated type2

#### 3.1 by coverage

```{r}
rm(list=ls())
library(ggtern)
library(data.table)
library(tidyverse)
file_dir <- "../03.1.ternay_data_cov_simulate/data"


file_names <- list.files(path = file_dir, pattern = 'exp-pct.20240524.txt$')

file_list <- lapply(X = file_names, FUN = function(x){
  fread(input = file.path(file_dir,x),sep="\t",header=T)
})
tools_name <- str_split(string = file_names, pattern = "\\.", simplify = T)
tools_name_frm <- as.data.frame(tools_name) |> select(V1, V2) |> rename(sample = V1, Tools = V2) |> mutate(Files = file_names)

names(file_list) <- list.files(file_dir)
file_list_tbl <- rbindlist(l = file_list, idcol = 'Files')
file_list_tbl_merge <- left_join(x = file_list_tbl, y = tools_name_frm, by='Files') |> select(GeneName, IsoID, IsoTrend, CellType, DownRatio, Replicate, Method, sample, Usage_Pct, Exp_TPM) |> distinct()

file_list_tbl_ratio <- reshape2::dcast(data = file_list_tbl_merge, formula = GeneName+IsoID+IsoTrend+Method+sample+DownRatio+Replicate~CellType, value.var = c('Usage_Pct'))
file_list_tbl_exp <- reshape2::dcast(data = file_list_tbl_merge, formula = GeneName+IsoID+IsoTrend+Method+sample+DownRatio+Replicate~CellType, value.var = 'Exp_TPM')
#file_list_tbl_ratio$Exp <- (file_list_tbl_exp$ESC+file_list_tbl_exp$PE+file_list_tbl_exp$PGC)

plot_frm <- file_list_tbl_ratio
plot_frm_filter <- plot_frm
#plot_frm_filter <- plot_frm |> filter(Method %in% c('kallisto','isoquant','miniquant','miniquant-L'))
#plot_frm_filter$Method <- ifelse(plot_frm_filter$Method=='miniquant','miniquant-H',plot_frm_filter$Method)
plot_frm_filter$Method <- factor(plot_frm_filter$Method,levels = c('miniQuant-H','miniQuant-L','IsoQuant','FLAIR','FLAMES','TALON','StringTie2','LIQA'))
plot_frm_filter$IsoTrend <- ifelse(plot_frm_filter$IsoTrend=='U','Up','Down')
plot_frm_filter$IsoTrend <- factor(plot_frm_filter$IsoTrend, levels = c('Up','Down'))

plot_frm_filter$GeneId <- paste(plot_frm_filter$GeneName,plot_frm_filter$IsoID,sep="@")
#saveRDS(plot_frm_filter,'../ternay_data_similate.rds')

#plot_frm_filter <- readRDS('../ternay_data_similate.rds')
plot_frm_cDNA <- plot_frm_filter |> filter(sample=='H1_cDNA')
library(ggplot2)
library(tidyplot)
library(ggtern)
p1 <- ggtern(data = plot_frm_cDNA, mapping = aes(x = PE, y = ESC, z = PGC, color=GeneId))+
  stat_density_tern(aes(alpha = ..level.., fill = GeneId), 
                    geom = 'polygon', 
                    bins = 10,
                    color = "grey", 
                    linewidth=.01) +
  geom_point(alpha=.5, shape=16,size=2) +
  scale_fill_manual(values = c("#0d47a1","#2979ff","#1b5e20","#00e676","#ff6f00","#ffc400","#b71c1c","#ff1744"))+
  scale_color_manual(values = c("#0d47a1","#2979ff","#1b5e20","#00e676","#ff6f00","#ffc400","#b71c1c","#ff1744"))+
  facet_grid(DownRatio~Method,scales = 'free')+
    theme(
    panel.background = element_blank(),
    panel.grid.minor = element_blank(),
    panel.grid.major = element_line(color = "gray") ,
    axis.line = element_blank()
  )


ggsave(filename=paste("terrn_cDNA_by_coverage_with_points_v2.pdf",sep=""),path = "../03.1.ternay_data_cov_simulate/Figure/", plot = p1, device = 'pdf', width = 25, height = 30, units = 'in')


plot_frm_cDNA |> filter(Method %in% "StringTie2") |> filter(GeneId %in% 'RPL39L@ENST00000433055.1') |> View()
plot_frm_cDNA |> filter(Method %in% "IsoQuant") |> filter(GeneId %in% 'RPL39L@ENST00000433055.1') |> View()
plot_frm_cDNA |> filter(Method %in% "TALON") |> filter(GeneId %in% 'RPL39L@ENST00000433055.1') |> View()
plot_frm_cDNA |> filter(Method %in% "") |> filter(GeneId %in% 'RPL39L@ENST00000433055.1') |> View()

```


#### 3.2 by TPM

```{r}
rm(list=ls())
library(ggtern)
library(data.table)
library(tidyverse)
file_dir <- "../03.2.ternay_data_TPM_simulate/data"


file_names <- list.files(path = file_dir, pattern = 'exp-pct.20240524.txt$')

file_list <- lapply(X = file_names, FUN = function(x){
  fread(input = file.path(file_dir,x),sep="\t",header=T)
})
tools_name <- str_split(string = file_names, pattern = "\\.", simplify = T)
tools_name_frm <- as.data.frame(tools_name) |> select(V1, V2) |> rename(sample = V1, Tools = V2) |> mutate(Files = file_names)

names(file_list) <- list.files(file_dir)
file_list_tbl <- rbindlist(l = file_list, idcol = 'Files')
file_list_tbl_merge <- left_join(x = file_list_tbl, y = tools_name_frm, by='Files') |> select(GeneName, IsoID, IsoTrend, CellType, DownRatio, Replicate, Method, sample, Usage_Pct, Exp_TPM) |> distinct()

file_list_tbl_ratio <- reshape2::dcast(data = file_list_tbl_merge, formula = GeneName+IsoID+IsoTrend+Method+sample+DownRatio+Replicate~CellType, value.var = c('Usage_Pct'))
file_list_tbl_exp <- reshape2::dcast(data = file_list_tbl_merge, formula = GeneName+IsoID+IsoTrend+Method+sample+DownRatio+Replicate~CellType, value.var = 'Exp_TPM')
#file_list_tbl_ratio$Exp <- (file_list_tbl_exp$ESC+file_list_tbl_exp$PE+file_list_tbl_exp$PGC)

plot_frm <- file_list_tbl_ratio
plot_frm_filter <- plot_frm
#plot_frm_filter <- plot_frm |> filter(Method %in% c('kallisto','isoquant','miniquant','miniquant-L'))
#plot_frm_filter$Method <- ifelse(plot_frm_filter$Method=='miniquant','miniquant-H',plot_frm_filter$Method)
plot_frm_filter$Method <- factor(plot_frm_filter$Method,levels = c('miniQuant-H','miniQuant-L','IsoQuant','FLAIR','FLAMES','TALON','StringTie2','LIQA'))
plot_frm_filter$IsoTrend <- ifelse(plot_frm_filter$IsoTrend=='U','Up','Down')
plot_frm_filter$IsoTrend <- factor(plot_frm_filter$IsoTrend, levels = c('Up','Down'))

plot_frm_filter$GeneId <- paste(plot_frm_filter$GeneName,plot_frm_filter$IsoID,sep="@")
#saveRDS(plot_frm_filter,'../ternay_data_similate.rds')

#plot_frm_filter <- readRDS('../ternay_data_similate.rds')
plot_frm_cDNA <- plot_frm_filter |> filter(sample=='H1_cDNA')
library(ggplot2)
library(tidyplot)
library(ggtern)
#h <- 0.05
p2 <- ggtern(data = plot_frm_cDNA, mapping = aes(x = PE, y = ESC, z = PGC, color=GeneId))+
  stat_density_tern(aes(alpha = ..level.., fill = GeneId), 
                    geom = 'polygon', 
                    bins = 10,
                    color = "grey", 
                    linewidth=.01) +
  geom_point(alpha=.5, shape=16,size=2) +
  scale_fill_manual(values = c("#0d47a1","#2979ff","#1b5e20","#00e676","#ff6f00","#ffc400","#b71c1c","#ff1744"))+
  scale_color_manual(values = c("#0d47a1","#2979ff","#1b5e20","#00e676","#ff6f00","#ffc400","#b71c1c","#ff1744"))+
  facet_grid(DownRatio~Method,scales = 'free')+
    theme(
    panel.background = element_blank(),
    panel.grid.minor = element_blank(),
    panel.grid.major = element_line(color = "gray") ,
    axis.line = element_blank()
  )


ggsave(filename=paste("terrn_cDNA_by_TPM_with_points_v2.pdf",sep=""),path = "../03.2.ternay_data_TPM_simulate/Figure/", plot = p2, device = 'pdf', width = 25, height = 30, units = 'in')

plot_frm_cDNA |> filter(GeneId %in% 'RPL39L@ENST00000433055.1')


```


#### 3.3.by TPM full

```{r}
rm(list=ls())
library(ggtern)
library(data.table)
library(tidyverse)
file_dir <- "../03.3.ternay_data_TPM_full/data"


file_names <- list.files(path = file_dir, pattern = 'exp-pct.20240525.txt$')

file_list <- lapply(X = file_names, FUN = function(x){
  fread(input = file.path(file_dir,x),sep="\t",header=T)
})
tools_name <- str_split(string = file_names, pattern = "\\.", simplify = T)
tools_name_frm <- as.data.frame(tools_name) |> select(V1, V2) |> rename(sample = V1, Tools = V2) |> mutate(Files = file_names)

names(file_list) <- list.files(file_dir)
file_list_tbl <- rbindlist(l = file_list, idcol = 'Files')
file_list_tbl_merge <- left_join(x = file_list_tbl, y = tools_name_frm, by='Files') |> select(GeneName, IsoID, IsoTrend, CellType, DownRatio, Replicate, Method, sample, Usage_Pct, Exp_TPM) |> distinct()

file_list_tbl_ratio <- reshape2::dcast(data = file_list_tbl_merge, formula = GeneName+IsoID+IsoTrend+Method+sample+DownRatio+Replicate~CellType, value.var = c('Usage_Pct'))
file_list_tbl_exp <- reshape2::dcast(data = file_list_tbl_merge, formula = GeneName+IsoID+IsoTrend+Method+sample+DownRatio+Replicate~CellType, value.var = 'Exp_TPM')
#file_list_tbl_ratio$Exp <- (file_list_tbl_exp$ESC+file_list_tbl_exp$PE+file_list_tbl_exp$PGC)

plot_frm <- file_list_tbl_ratio
plot_frm_filter <- plot_frm
#plot_frm_filter <- plot_frm |> filter(Method %in% c('kallisto','isoquant','miniquant','miniquant-L'))
#plot_frm_filter$Method <- ifelse(plot_frm_filter$Method=='miniquant','miniquant-H',plot_frm_filter$Method)
plot_frm_filter$Method <- factor(plot_frm_filter$Method,levels = c('miniQuant-H','miniQuant-L','IsoQuant','FLAIR','FLAMES','TALON','StringTie2','LIQA'))
plot_frm_filter$IsoTrend <- ifelse(plot_frm_filter$IsoTrend=='U','Up','Down')
plot_frm_filter$IsoTrend <- factor(plot_frm_filter$IsoTrend, levels = c('Up','Down'))

plot_frm_filter$GeneId <- paste(plot_frm_filter$GeneName,plot_frm_filter$IsoID,sep="@")
plot_frm_filter$GeneId <- factor(plot_frm_filter$GeneId,levels = c("RPL39L@ENST00000433055.1", "RPL39L@ENST00000296277.9", "MAT2B@ENST00000280969.9",
                                                                   "MAT2B@ENST00000321757.11", "PEMT@ENST00000255389.10", "PEMT@transcript5464.chr17.nnic",
                                                                   "TERF1@ENST00000276602.10", "TERF1@ENST00000276603.10"))

plot_frm_filter <- plot_frm_filter[order(plot_frm_filter$GeneId,decreasing = T),]

#saveRDS(plot_frm_filter,'../03.3.ternay_data_TPM_full/ternay_data_similate_by_TPM_full.rds')

#plot_frm_filter <- readRDS('../ternay_data_similate.rds')
plot_frm_cDNA <- plot_frm_filter |> filter(sample=='H1_cDNA')
library(ggplot2)
library(tidyplot)
library(ggtern)
p31 <- ggtern(data = plot_frm_cDNA, mapping = aes(x = PE, y = ESC, z = PGC, color=GeneId))+
  stat_density_tern(aes(alpha = ..level.., fill = GeneId), 
                    geom = 'polygon', 
                    bins = 5,
                    color = "grey", 
                    linewidth=.01) +
#  geom_point(alpha=.5, shape=16,size= 1) +
#  scale_fill_manual(values = c("#0d47a1","#4fc3f7","#2e7d32","#00e676","#ff6f00","#ffc400","#ad1457","#ff8a80"))+
  scale_fill_manual(values = c("#0d47a1","#1b5e20","#81c784","#ff6f00","#ffd54f","#4a148c","#ba68c8"))+
  scale_color_manual(values = c("#0d47a1","#64b5f6","#1b5e20","#81c784","#ff6f00","#ffd54f","#4a148c","#ba68c8"))+
#  scale_fill_manual(values = c("#0d47a1","#388e3c","#76ff03","#ef6c00","#ffc400","#ad1457","#ff5252"))+
#  scale_color_manual(values = c("#0d47a1","#4fc3f7","#2e7d32","#00e676","#ff6f00","#ffc400","#ad1457","#ff5252"))+
  facet_grid(DownRatio~Method,scales = 'free')+
    theme(
    panel.background = element_blank(),
    panel.grid.minor = element_blank(),
    panel.grid.major = element_line(color = "gray") ,
    axis.line = element_blank()
  )

ggsave(filename=paste("terrn_cDNA_by_TPM_color_set1.pdf",sep=""),path = "../03.3.ternay_data_TPM_full/Figure/", plot = p31, device = 'pdf', width = 25, height = 30, units = 'in')


p32 <- ggtern(data = plot_frm_cDNA, mapping = aes(x = PE, y = ESC, z = PGC, color=GeneId))+
  stat_density_tern(aes(alpha = ..level.., fill = GeneId), 
                    geom = 'polygon', 
                    bins = 5,
                    color = "grey", 
                    linewidth=.01) +
  geom_point(alpha=.5, shape=16,size= 0.5) +
#  scale_fill_manual(values = c("#0d47a1","#4fc3f7","#2e7d32","#00e676","#ff6f00","#ffc400","#ad1457","#ff8a80"))+
  scale_fill_manual(values = c("#0d47a1","#1b5e20","#81c784","#ff6f00","#ffd54f","#4a148c","#ba68c8"))+
  scale_color_manual(values = c("#0d47a1","#64b5f6","#1b5e20","#81c784","#ff6f00","#ffd54f","#4a148c","#ba68c8"))+
#  scale_fill_manual(values = c("#0d47a1","#388e3c","#76ff03","#ef6c00","#ffc400","#ad1457","#ff5252"))+
#  scale_color_manual(values = c("#0d47a1","#4fc3f7","#2e7d32","#00e676","#ff6f00","#ffc400","#ad1457","#ff5252"))+
  facet_grid(DownRatio~Method,scales = 'free')+
    theme(
    panel.background = element_blank(),
    panel.grid.minor = element_blank(),
    panel.grid.major = element_line(color = "gray") ,
    axis.line = element_blank()
  )

ggsave(filename=paste("terrn_cDNA_by_TPM_with_point_color_set1.pdf",sep=""),path = "../03.3.ternay_data_TPM_full/Figure/", plot = p32, device = 'pdf', width = 25, height = 30, units = 'in')


p33 <- ggtern(data = plot_frm_cDNA, mapping = aes(x = PE, y = ESC, z = PGC, color=GeneId))+
  stat_density_tern(aes(alpha = ..level.., fill = GeneId), 
                    geom = 'polygon', 
                    bins = 5,
                    h=c(0.5,0.5),
                    color = "grey", 
                    linewidth=.01) +
#  geom_point(alpha=.5, shape=16,size= 1) +
#  scale_fill_manual(values = c("#0d47a1","#4fc3f7","#2e7d32","#00e676","#ff6f00","#ffc400","#ad1457","#ff8a80"))+
#  scale_fill_manual(values = c("#0d47a1","#1b5e20","#81c784","#ff6f00","#ffd54f","#4a148c","#ba68c8"))+
#  scale_color_manual(values = c("#0d47a1","#64b5f6","#1b5e20","#81c784","#ff6f00","#ffd54f","#4a148c","#ba68c8"))+
  scale_fill_manual(values = c("#0d47a1","#2e7d32","#76ff03","#ef6c00","#ffea00","#6a1b9a","#d500f9"))+
  scale_color_manual(values = c("#0d47a1","#40c4ff","#2e7d32","#76ff03","#ff6f00","#ffea00","#6a1b9a","#d500f9"))+
  facet_grid(DownRatio~Method,scales = 'free')+
    theme(
    panel.background = element_blank(),
    panel.grid.minor = element_blank(),
    panel.grid.major = element_line(color = "gray") ,
    axis.line = element_blank()
  )

ggsave(filename=paste("terrn_cDNA_by_TPM_color_set2.pdf",sep=""),path = "../03.3.ternay_data_TPM_full/Figure/", plot = p33, device = 'pdf', width = 25, height = 30, units = 'in')
ggsave(filename=paste("terrn_cDNA_by_TPM_color_set2_h_0.5.pdf",sep=""),path = "../03.3.ternay_data_TPM_full/Figure/", plot = p33, device = 'pdf', width = 25, height = 30, units = 'in')


p34 <- ggtern(data = plot_frm_cDNA, mapping = aes(x = PE, y = ESC, z = PGC, color=GeneId))+
  stat_density_tern(aes(alpha = ..level.., fill = GeneId), 
                    geom = 'polygon', 
                    bins = 5,
                    color = "grey", 
                    linewidth=.01) +
  geom_point(alpha=.5, shape='.',size= 0.5) +
#  scale_fill_manual(values = c("#0d47a1","#4fc3f7","#2e7d32","#00e676","#ff6f00","#ffc400","#ad1457","#ff8a80"))+
#  scale_fill_manual(values = c("#0d47a1","#1b5e20","#81c784","#ff6f00","#ffd54f","#4a148c","#ba68c8"))+
#  scale_color_manual(values = c("#0d47a1","#64b5f6","#1b5e20","#81c784","#ff6f00","#ffd54f","#4a148c","#ba68c8"))+
  scale_fill_manual(values = c("#0d47a1","#2e7d32","#76ff03","#ef6c00","#ffea00","#6a1b9a","#d500f9"))+
  scale_color_manual(values = c("#0d47a1","#40c4ff","#2e7d32","#76ff03","#ff6f00","#ffea00","#6a1b9a","#d500f9"))+
  facet_grid(DownRatio~Method,scales = 'free')+
    theme(
    panel.background = element_blank(),
    panel.grid.minor = element_blank(),
    panel.grid.major = element_line(color = "gray",linewidth = 0.5),
    axis.ticks = element_blank(),
    axis.text = element_blank(), 
    axis.line = element_blank()
  )

ggsave(filename=paste("terrn_cDNA_by_TPM_with_min_point_color_set2.pdf",sep=""),path = "../03.3.ternay_data_TPM_full/Figure/", plot = p34, device = 'pdf', width = 25, height = 30, units = 'in')


plot_frm_cDNA |> filter(Method =="StringTie2") |> filter(DownRatio %in% 'original') |> filter(GeneName %in% c('TERF1')) |> View()
plot_frm_cDNA |> filter(Method =="TALON") |> filter(DownRatio %in% 'original') |> filter(GeneName %in% c('RPL39L','PEMT')) |> View()
plot_frm_cDNA |> filter(Method =="FLAMES") |> filter(DownRatio %in% 'original') |> filter(GeneName %in% c('TERF1')) |> View()


#---filtered result
plot_frm_cDNA_filter <- plot_frm_cDNA |> filter(DownRatio %in% c(25,50,75,'original'))


p35 <- ggtern(data = plot_frm_cDNA_filter, mapping = aes(x = PE, y = ESC, z = PGC, color=GeneId))+
  geom_point(alpha=.2, shape=16,size= 0.05) +
  stat_density_tern(aes(alpha = ..level.., fill = GeneId), 
                    geom = 'polygon', 
                    bins = 5,
                    color = "#9e9e9e", 
                    linewidth=.1) +

#  scale_fill_manual(values = c("#0d47a1","#4fc3f7","#2e7d32","#00e676","#ff6f00","#ffc400","#ad1457","#ff8a80"))+
#  scale_fill_manual(values = c("#0d47a1","#1b5e20","#81c784","#ff6f00","#ffd54f","#4a148c","#ba68c8"))+
#  scale_color_manual(values = c("#0d47a1","#64b5f6","#1b5e20","#81c784","#ff6f00","#ffd54f","#4a148c","#ba68c8"))+
  scale_fill_manual(values = c("#0d47a1","#2e7d32","#76ff03","#ef6c00","#ffea00","#6a1b9a","#d500f9"))+
  scale_color_manual(values = c("#0d47a1","#40c4ff","#2e7d32","#76ff03","#ff6f00","#ffea00","#6a1b9a","#d500f9"))+
  facet_grid(DownRatio~Method,scales = 'free')+
       theme(
    panel.background = element_blank(),
    panel.grid.minor = element_blank(),
    panel.grid.major = element_line(color = "#eeeeee", linewidth = 0.1),
    axis.ticks = element_blank(),
    axis.ticks.x = element_blank(),
    axis.line = element_blank(),
    axis.text.x = element_blank(),
    axis.text.y = element_blank()
  )
ggsave(filename=paste("terrn_cDNA_by_TPM_selected_4_with_point_color_set2.pdf",sep=""),path = "../03.3.ternay_data_TPM_full/Figure/", plot = p35, device = 'pdf', width = 15, height = 5, units = 'in')


ggsave(filename=paste("terrn_cDNA_by_TPM_selected_4_color_set2.pdf",sep=""),path = "../03.3.ternay_data_TPM_full/Figure/", plot = p35, device = 'pdf', width = 25, height = 10, units = 'in')

plot_frm_cDNA_TERF1 <- plot_frm_cDNA_filter |> filter(GeneId %in% 'TERF1@ENST00000276603.10')

p35 <- ggtern(data = plot_frm_cDNA_TERF1, mapping = aes(x = PE, y = ESC, z = PGC, color=GeneId))+
  geom_point(alpha=.5, shape=16,size= 0.1) +
  stat_density_tern(aes(alpha = ..level..), 
                    geom = 'polygon', 
                    bins = 5,
                    color = "grey", 
                    linewidth=.01) +

#  scale_fill_manual(values = c("#0d47a1","#4fc3f7","#2e7d32","#00e676","#ff6f00","#ffc400","#ad1457","#ff8a80"))+
#  scale_fill_manual(values = c("#0d47a1","#1b5e20","#81c784","#ff6f00","#ffd54f","#4a148c","#ba68c8"))+
#  scale_color_manual(values = c("#0d47a1","#64b5f6","#1b5e20","#81c784","#ff6f00","#ffd54f","#4a148c","#ba68c8"))+
  scale_fill_manual(values = c("#0d47a1","#2e7d32","#76ff03","#ef6c00","#ffea00","#6a1b9a","#d500f9"))+
  scale_color_manual(values = c("#0d47a1","#40c4ff","#2e7d32","#76ff03","#ff6f00","#ffea00","#6a1b9a","#d500f9"))+
  facet_grid(DownRatio~Method,scales = 'free')+
    theme(
    panel.background = element_blank(),
    panel.grid.minor = element_blank(),
    panel.grid.major = element_line(color = "gray") ,
    axis.line = element_blank()
  )


```

#### 3.3.2. by TPM full density plot

```{r}
rm(list=ls())
library(ggtern)
library(data.table)
library(tidyverse)
options(pillar.sigfig = 10)
hESC_isoform_TPM <- read_tsv("../03.3.ternay_data_TPM_full/Isoform_abundance.out",show_col_types = F)
hESC_gene_TPM <- hESC_isoform_TPM |> group_by(Gene) |> summarise(gene_TPM = sum(TPM))

tpm_quant <- quantile(hESC_gene_TPM$gene_TPM)
#write_lines(tpm_quant,"../03.3.ternay_data_TPM_full/gene_level_quantile_ESC_LR_onl.txt")
log2(tpm_quant+1)


plot_frm_filter <- readRDS('../03.3.ternay_data_TPM_full/ternay_data_similate_by_TPM_full.rds')
candidates_frm <- hESC_isoform_TPM |> filter(Isoform %in% unique(plot_frm_filter$IsoID)) |>  distinct() |> left_join(y = plot_frm_filter,by=c("Isoform"="IsoID")) |> select(Gene,GeneName) |> distinct()

candidates_gene_exp <- hESC_gene_TPM |> filter(Gene %in% candidates_frm$Gene) |> left_join(candidates_frm,by="Gene")
calculate_percentile <- function(gene_expression, gene_name) {
  gene_values <- gene_expression[gene_name]
  gene_percentiles <- sapply(gene_values, function(x) length(gene_expression[gene_expression <= x]) / length(gene_expression))
  return(gene_percentiles)
}
gene_expression <- hESC_gene_TPM$gene_TPM
names(gene_expression) <- hESC_gene_TPM$Gene

calculate_gene_percentile <- calculate_percentile(gene_expression = gene_expression, gene_name=candidates_gene_exp$Gene)
candidates_gene_exp$quantile <- calculate_gene_percentile[candidates_gene_exp$Gene]
write_tsv(candidates_gene_exp,"../03.3.ternay_data_TPM_full/candidate_gene_exp_and_quantile_ESC_LR_ont.txt")


quantile(hESC_gene_TPM$gene_TPM,probs = calculate_gene_percentile)


plot_frm_filter |> filter(IsoID %in% candidates_frm$Isoform) |> select('GeneId') |> distinct()

library(ggplot2)
p <- ggplot(data = hESC_gene_TPM, mapping = aes(x = log2(gene_TPM+1)))+
#  geom_histogram(aes(y = ..count..), bins = 50, color = "black", fill = "pink") +
#  geom_freqpoly(binwidth = 1)+
  geom_density(stat = 'density',fill="#64b5f6")+
#  stat_density(mapping = aes(y=..count..))+
  geom_vline(xintercept = c(log2(tpm_quant[2:4]+1)))+
  geom_vline(data = candidates_gene_exp,mapping = aes(xintercept = log2(gene_TPM+1)),color="blue")+
#  geom_text(data = candidates_gene_exp,mapping = aes(x = log2(gene_TPM+1),y=0.1,label=Gene))+
  theme_bw()

p
ggsave(filename=paste("terrn_cDNA_by_TPM_full_density.pdf",sep=""),path = "../03.3.ternay_data_TPM_full/Figure/", plot = p, device = 'pdf', width = 5, height = 5, units = 'in')

```
