# Supplementary material for: Improving gene isoform quantification with miniQuant
Source: Nat Biotechnol. 2025 Jun 3;44(3):477–89. doi: 10.1038/s41587-025-02633-9 (PMC12346831; doi:10.1038/s41587-025-02633-9)
Supplement: Supplementary file 4 — Supplementary code to reproduce the results. The folder ‘Figure_visualization’ stores the code to reproduce the figures. The folder ‘MetricCalculation’ stores the code to calculate the evaluation metrics used in the results. The folder ‘miniQuant’ stores the software of miniQuant to reproduce the quantification results. [file 41587_2025_2633_MOESM4_ESM.zip › Supplementary_code/miniQuant/README.md]

# miniQuant
**M͟i͟**xed Bayesian **n̲**etwork for **i̲**soform quantification (**miniQuant**) provides a highly-accurate bioinformatics tool for transcript abundance estimation.
**miniQuant** features: 
1. Novel **K-value** metric: a key feature of the sequence share pattern that causes particularly high abundance estimation error, allowing us to identify a problematic set of gene isoforms with erroneous quantification that researchers should take extra attention in the study
2. **Mixed Bayesian network**: a novel mixed Bayesian network model for transcript abundance estimation that can be applied to different data scenarios: long-read-alone and hybrid (i.e., long reads plus short reads) integrating the strengths of both long reads and short reads.
<div style="display: inline-flex; align-items: center;">
  <!-- Video Thumbnail -->
  <a href="https://www.youtube.com/watch?v=h9xTFpaJFgs" target="_blank" style="display: inline-block;">
    <img src="https://github.com/Augroup/miniQuant/blob/1d39426bc1820f0ca8bc42c3cee0d0e192a3ce4b/kvalue_intro_Qi1.png" style="width: 80%; display: block;">
  </a>

  <!-- Play Button -->
  <a href="https://www.youtube.com/watch?v=h9xTFpaJFgs" target="_blank" style="display: inline-block;">
    <img src="https://upload.wikimedia.org/wikipedia/commons/b/b8/YouTube_play_button_icon_%282013%E2%80%932017%29.svg" 
         style="width: 50px; height: auto; margin-left: 5px;">
  </a>
</div>

## Table of contents
  * [Dependency](#dependency)
  * [Installation](#installation)
    + [[Recommended] Use Singularity](#recommended-singularity)
    + [[Not Recommended] Install from source](#not-recommended-install-from-source)
  * [Usage](#usage)
    + [Data Preparation](#data-preparation-if-start-from-fastafastq-file)
    + [Isoform quantification by miniQuant](#isoform-quantification-by-miniquant)
      - [1. If quantify using long reads data alone](#1-if-quantify-using-long-reads-data-alone)
      - [2. If quantify using short and long reads data in hybrid mode](#2-if-quantify-using-short-and-long-reads-data-in-hybrid-mode)
    + [Calculate K-value by miniQuant](#calculate-k-value-by-miniquant)

## Dependency
```
Linux operating system
```
The software has been tested with following software version
```
Python==3.9.7
minimap2==2.24
bowtie2==2.4.1
```
## Installation
It is recommended to use a Docker or Singularity to run the software.

### [Recommended] Singularity

<details>
 <summary>Click me</summary>
 
#### Use [Singularity](https://docs.sylabs.io/guides/4.1/user-guide/index.html#)

Tested on singularity 4.1.3.
```
wget https://miniquant.s3.us-east-2.amazonaws.com/miniQuant.sif && singularity build --sandbox miniQuant_singularity miniQuant.sif && rm miniQuant.sif
```
Use singularity to run command
```
singularity run miniQuant_singularity bash -c "source /miniQuant/base/bin/activate && python /miniQuant/isoform_quantification/main.py --help"
```

</details>


### [Not Recommended] Install from source

<details>
 <summary>Click me</summary>
 
#### Dependency
```
Linux operating system with conda installed
```
```
conda create -n miniQuant python=3.8 openblas
conda activate miniQuant
wget -qO- https://miniquant.s3.us-east-2.amazonaws.com/miniQuant-1.0.0.tar.gz | tar xvz --one-top-level=miniQuant --strip-components 1
cd miniQuant
python -m venv base
source base/bin/activate
wget -qO- https://miniquant.s3.us-east-2.amazonaws.com/pretrained_models.tar.gz | tar xvz
pip install --upgrade pip
pip install setuptools==57.4.0
pip install -r requirements.txt
```
### Optional: install pretrained models for SIRV set-4 real data
```
cd miniQuant
wget -qO- https://miniquant.s3.us-east-2.amazonaws.com/SIRV_pretrained_models.tar.gz | tar xvz
```

</details>


## Usage
MiniQuant starts from Sequence Alignment/Map (SAM) file. For fasta/fastq file input, refer to [Data Preparation](#data-preparation-if-start-from-fastafastq-file) section, otherwise, refer to [Isoform quantification by miniQuant](#isoform-quantification-by-miniquant) section.
### Data Preparation (if start from fasta/fastq file)

<details>
 <summary>Click me</summary>
<br>
 
<b>Preparation:</b>
* install minimap2(v2.24) and bowtie2(v2.4.1)
<br>
<b>Required:</b>

* long reads alignment data mapped to reference genome in SAM format, example data can be found in `miniQuant/example/LR.sam`
* gene isoform annotation in GTF format, example data can be found in `miniQuant/example/annotation.gtf`
<br>

<b>Optional:</b>

* short reads alignment data mapped to reference transcriptome in SAM format, example data can be found in `miniQuant/example/SR.sam`
<br>
<b>Sequence alignment recommendation:</b>

##### use `minimap2` to map long reads data (e.g. [ENCFF714YOZ.fastq.gz](https://www.encodeproject.org/files/ENCFF714YOZ/@@download/ENCFF714YOZ.fastq.gz)) to reference genome (e.g. [GRCh38.primary_assembly.genome.fa](https://ftp.ebi.ac.uk/pub/databases/gencode/Gencode_human/release_39/GRCh38.primary_assembly.genome.fa.gz))
###### For dRNA-ONT data
```
minimap2 -a --MD -t 10 -N 0 -u f -x splice \
GRCh38.primary_assembly.genome.fa ENCFF714YOZ.fastq.gz > LR.sam
```
###### For cDNA-ONT or cDNA-PacBio data
```
minimap2 -a --MD -t 10 -N 0 -x splice \
GRCh38.primary_assembly.genome.fa ENCFF714YOZ.fastq.gz > LR.sam
```
##### use `Bowtie2` to map short reads data (e.g. paired end reads: [ENCFF892WVN.fastq.gz](https://www.encodeproject.org/files/ENCFF892WVN/@@download/ENCFF892WVN.fastq.gz) and [ENCFF481BLH.fastq.gz](https://www.encodeproject.org/files/ENCFF481BLH/@@download/ENCFF481BLH.fastq.gz) to reference transcriptome (e.g. [gencode.v39.transcripts.fa](https://ftp.ebi.ac.uk/pub/databases/gencode/Gencode_human/release_39/gencode.v39.transcripts.fa.gz))
```
bowtie2-build -f 
gencode.v39.transcripts.fa bowtie2_index

bowtie2 -q --phred33 --sensitive --dpad 0 --gbar 99999999 --mp 1,1 --np 1 --score-min L,0,-0.1 -I 1 -X 1000 --no-mixed --no-discordant -p 10 -k 200 \
-x bowtie2_index -1 ENCFF892WVN.fastq.gz -2 ENCFF481BLH.fastq.gz > SR.sam

```

</details>

### Isoform quantification by miniQuant
*miniQuant* provides two options for isoform quantification:

1. quantify by long reads data alone.
2. quantify using short and long reads data in hybrid mode. <br>

An toy dataset example is provided in `miniQuant/example/`. Please following example command below for instruction.

#### 1. If quantify using long reads data alone

<details>
 <summary>Click me</summary>

 
miniQuant requires gene isoform annotation in `GTF` format (`-gtf`) and long reads sequence alignment mapped to the reference genome in `SAM` format (`-lrsam`) as the input.
##### Example: quantify using long reads data (`miniQuant/example/LR.sam`) with annotation (e.g. `miniQuant/example/annotation.gtf`), results in `miniQuant_res` folder
```
source miniQuant/base/bin/activate
python miniQuant/isoform_quantification/main.py quantify \
-gtf miniQuant/example/annotation.gtf \
-lrsam miniQuant/example/LR.sam \
-t 1 \
-o miniQuant_res

arguments:
  -gtf GTF_ANNOTATION_PATH, --gtf_annotation_path GTF_ANNOTATION_PATH
                        The path of isoform annotation file in GTF format
  -lrsam LONG_READ_SAM_PATH, --long_read_sam_path LONG_READ_SAM_PATH
                        The path of long read sam file mapping to reference genome.
  -t THREADS, --threads THREADS
                        Number of threads. Default is 1.
  -o OUTPUT_PATH, --output_path OUTPUT_PATH
                        The path of output directory
```
##### Results explanation 
Isoform quantification abundance <br>
`miniQuant_res/Isoform_abundance.out`
```
Isoform	Gene	TPM	num_expected_LRs
ENST00000373020.9	ENSG00000000003.15	710234.9711212328	150.56981387770136
ENST00000494424.1	ENSG00000000003.15	0.06848555891537092	1.4518938490058638e-05
ENST00000496771.5	ENSG00000000003.15	103773.58490566035	21.999999999999996
ENST00000612152.4	ENSG00000000003.15	3.2608726820945185e-20	6.913050086040379e-24
ENST00000614008.4	ENSG00000000003.15	181274.39435547238	38.430171603360144
```
* `Isoform`: isoform ID
* `Gene`: gene ID
* `TPM`: isoform TPM <br>
The result is a TSV file showing the abundance of each gene isoform, one isoform per line.
</details>


#### 2. If quantify using short and long reads data in hybrid mode

<details>
 <summary>Click me</summary>


* Integrates short and long reads sequencing data from the same organism for better quantification performance. <br>
* In hybrid mode, miniQuant requires gene isoform annotation in `GTF` format (`-gtf`), long reads sequence alignment mapped to the reference genome in `SAM` format (`-lrsam`), and short reads sequence alignment mapped to reference transcriptome in `SAM` format (`-srsam`) as the input. <br>
* A pretrained machine learning model will be used for optimal intergration by simply set `-pretrained_model_path` to the long reads sequencing platform (i.e. `cDNA-ONT` for Oxford Nanopore cDNA sequencing, `cDNA-PacBio` for PacBio cDNA sequencing, and `dRNA-ONT` for Oxford Nanopore direct-RNA sequencing.
##### Example: quantify using short reads (e.g. `miniQuant/example/SR.sam`) and long reads data (e.g. `miniQuant/example/SR.sam`) by annotation (e.g. `miniQuant/example/annotation.gtf`), results in `miniQuant_res_hybrid` folder
```
source miniQuant/base/bin/activate
python miniQuant/isoform_quantification/main.py quantify \
-gtf miniQuant/example/annotation.gtf \
-lrsam miniQuant/example/LR.sam \
-srsam miniQuant/example/SR.sam \
--pretrained_model_path dRNA-ONT \
--EM_choice hybrid \
-t 1 \
-o miniQuant_res_hybrid

arguments:
  -gtf GTF_ANNOTATION_PATH, --gtf_annotation_path GTF_ANNOTATION_PATH
                        The path of isoform annotation file in GTF format
  -lrsam LONG_READ_SAM_PATH, --long_read_sam_path LONG_READ_SAM_PATH
                        The path of long read sam file mapping to reference genome.
  -srsam SHORT_READ_SAM_PATH, --short_read_sam_path SHORT_READ_SAM_PATH
                        The path of short read sam file mapping to reference transcriptome.
  --pretrained_model_path PRETRAINED_MODEL_PATH
                        The pretrained model path to identify the alpha. default: cDNA-ONT. \n
                        Can be one of the options [cDNA-ONT,dRNA-ONT,cDNA-PacBio] or file path of pretrained model.
  -t THREADS, --threads THREADS
                        Number of threads. Default is 1.
  -o OUTPUT_PATH, --output_path OUTPUT_PATH
                        The path of output directory
```
##### Advanced parameters for hybrid quantification
```
optional arguments
  --eff_len_option EFF_LEN_OPTION
                        How to calculate the effective length [kallisto,RSEM]. Choose kallisto 
                        or RSEM to calculate the effective length in the same way as the 
                        corresponding method. Default is kallisto.
  --EM_SR_num_iters EM_SR_NUM_ITERS
                        Number of maximum iterations for EM algorithm. Default is 200.
```
##### Results explanation 
Isoform quantification abundance <br>
`miniQuant_res_hybrid/Isoform_abundance.out`
```
Isoform	Gene	Effective length	TPM	num_expected_SRs	num_expected_LRs
ENST00000373020.9	ENSG00000000003.15	3535.9141630901286	728571.217176296	75.0428353691585	153.72852682419847
ENST00000494424.1	ENSG00000000003.15	587.9141630901288	0.08438441577205032	8.691594824521182e-06	1.7805111727902615e-05
ENST00000496771.5	ENSG00000000003.15	792.9141630901288	97566.37817660523	10.049336952190338	20.5865057952637
ENST00000612152.4	ENSG00000000003.15	3563.9141630901286	0.008307999564622307	8.557239551560977e-07	1.752987908135307e-06
ENST00000614008.4	ENSG00000000003.15	667.9141630901288	173862.31195468327	17.907818131332377	36.68494782243817
```
* `Isoform`: isoform ID
* `Gene`: gene ID
* `Effective length`: isoform effective length
* `TPM`: isoform TPM <br>
The result is a TSV file showing the abundance of each gene isoform, one isoform per line.

</details>

### Calculate K-value by miniQuant

<details>
 <summary>Click me</summary>

 
**K-value** is a key feature of the sequence share pattern that causes particularly high abundance estimation error, allowing us to identify a problematic set of gene isoforms with erroneous quantification that researchers should take extra attention in the study. K-value can be calculated given a gene isoforms annotation in GTF format
##### Example: calculate K-value given annotation in GTF format (e.g. `miniQuant/example/annotation.gtf`)
```
source miniQuant/base/bin/activate
python miniQuant/isoform_quantification/main.py cal_K_value \
-gtf miniQuant/example/annotation.gtf \
-t 1 \
-o miniQuant_kvalue

optional arguments:
  -t THREADS, --threads THREADS
                        Number of threads
  --sr_region_selection SR_REGION_SELECTION
                        SR region selection methods
                        [default:read_length][read_length,num_exons]
```
##### Results explanation 
K-value for each gene<br>
`miniQuant_kvalue/kvalues.out`
```
Gene	Chr	Num_isoforms	Kvalue
ENSG00000000003.15	chrX	5	14.263027941780145
```
* `Gene`: gene ID
* `Chr`: chromsosome ID
* `Num_isoforms`: number of isoforms in the gene
* `Kvalue`: K value <br>

*For gene that consists only short isoforms (i.e. all isoforms with length <150 bp), K-value will not be calculated and a `NA` value will be given.


</details>
