# Supplementary material for: Improving gene isoform quantification with miniQuant
Source: Nat Biotechnol. 2025 Jun 3;44(3):477–89. doi: 10.1038/s41587-025-02633-9 (PMC12346831; doi:10.1038/s41587-025-02633-9)
Supplement: Supplementary file 4 — Supplementary code to reproduce the results. The folder ‘Figure_visualization’ stores the code to reproduce the figures. The folder ‘MetricCalculation’ stores the code to calculate the evaluation metrics used in the results. The folder ‘miniQuant’ stores the software of miniQuant to reproduce the quantification results. [file 41587_2025_2633_MOESM4_ESM.zip › Supplementary_code/miniQuant/setup.py]

import setuptools
with open('requirements.txt') as f:
    required = f.read().splitlines()
with open("README.md", "r") as fh:
    long_description = fh.read()

setuptools.setup(
    name="miniQuant",                     # This is the name of the package
    version="1.0",                        # The initial release version
    author="Haoran Li",                     # Full name of the author
    description="M͟i͟xed Bayesian n̲etwork for i̲soform quantification (miniQuant) provides a highly-accurate bioinformatics tool for transcript abundance estimation.",
    long_description=long_description,      # Long description read from the the readme file
    long_description_content_type="text/markdown",
    packages=setuptools.find_packages(),    # List of all python modules to be installed
    license_files = ('LICENSE',),
    classifiers=[
        "Programming Language :: Python :: 3",
        "Operating System :: OS Independent",
    ],                                      # Information to filter the project on PyPi website
    python_requires='>=3.8',                # Minimum version requirement of the package
    py_modules=["miniQuant"],             # Name of the python package
    package_dir={'':'isoform_quantification'},     # Directory of the source code of the package
    install_requires=required                    # Install other dependencies if any
)
