# Supplementary material for: Improving gene isoform quantification with miniQuant
Source: Nat Biotechnol. 2025 Jun 3;44(3):477–89. doi: 10.1038/s41587-025-02633-9 (PMC12346831; doi:10.1038/s41587-025-02633-9)
Supplement: Supplementary file 4 — Supplementary code to reproduce the results. The folder ‘Figure_visualization’ stores the code to reproduce the figures. The folder ‘MetricCalculation’ stores the code to calculate the evaluation metrics used in the results. The folder ‘miniQuant’ stores the software of miniQuant to reproduce the quantification results. [file 41587_2025_2633_MOESM4_ESM.zip › Supplementary_code/miniQuant/example/SR.sam]

@HD	VN:1.0	SO:unsorted
@SQ	SN:ENST00000456328.2	LN:1657
@SQ	SN:ENST00000450305.2	LN:632
@SQ	SN:ENST00000488147.1	LN:1351
@SQ	SN:ENST00000473358.1	LN:712
@SQ	SN:ENST00000469289.1	LN:535
@SQ	SN:ENST00000417324.1	LN:1187
@SQ	SN:ENST00000461467.1	LN:590
@SQ	SN:ENST00000606857.1	LN:840
@SQ	SN:ENST00000642116.1	LN:1414
@SQ	SN:ENST00000492842.2	LN:939
@SQ	SN:ENST00000641515.2	LN:2618
@SQ	SN:ENST00000466430.5	LN:2748
@SQ	SN:ENST00000477740.5	LN:491
@SQ	SN:ENST00000471248.1	LN:629
@SQ	SN:ENST00000610542.1	LN:723
@SQ	SN:ENST00000453576.2	LN:336
@SQ	SN:ENST00000495576.1	LN:1319
@SQ	SN:ENST00000442987.3	LN:3812
@SQ	SN:ENST00000494149.2	LN:755
@SQ	SN:ENST00000595919.1	LN:284
@SQ	SN:ENST00000493797.1	LN:323
@SQ	SN:ENST00000484859.1	LN:4860
@SQ	SN:ENST00000490997.5	LN:518
@SQ	SN:ENST00000466557.6	LN:1301
@SQ	SN:ENST00000662089.1	LN:821
@SQ	SN:ENST00000491962.1	LN:278
@SQ	SN:ENST00000655252.1	LN:1229
@SQ	SN:ENST00000496488.1	LN:457
@SQ	SN:ENST00000624431.2	LN:570
@SQ	SN:ENST00000623083.4	LN:1397
@SQ	SN:ENST00000442116.1	LN:1292
@SQ	SN:ENST00000448958.2	LN:2250
@SQ	SN:ENST00000441866.2	LN:2256
@SQ	SN:ENST00000634344.2	LN:1554
@SQ	SN:ENST00000450734.1	LN:457
@SQ	SN:ENST00000424587.7	LN:5603
@SQ	SN:ENST00000669836.1	LN:736
@SQ	SN:ENST00000458203.2	LN:385
@SQ	SN:ENST00000450983.1	LN:607
@SQ	SN:ENST00000412666.1	LN:426
@SQ	SN:ENST00000635159.1	LN:994
@SQ	SN:ENST00000431321.2	LN:437
@SQ	SN:ENST00000453935.1	LN:498
@SQ	SN:ENST00000440163.1	LN:462
@SQ	SN:ENST00000455207.5	LN:413
@SQ	SN:ENST00000455464.7	LN:902
@SQ	SN:ENST00000601814.5	LN:635
@SQ	SN:ENST00000445840.2	LN:183
@SQ	SN:ENST00000431812.1	LN:336
@SQ	SN:ENST00000419160.4	LN:547
@SQ	SN:ENST00000440038.7	LN:793
@SQ	SN:ENST00000642074.1	LN:574
@SQ	SN:ENST00000423728.6	LN:838
@SQ	SN:ENST00000616311.5	LN:728
@SQ	SN:ENST00000599771.6	LN:457
@SQ	SN:ENST00000641845.1	LN:571
@SQ	SN:ENST00000641916.1	LN:622
@SQ	SN:ENST00000601486.5	LN:696
@SQ	SN:ENST00000641579.1	LN:545
@SQ	SN:ENST00000616947.2	LN:603
@SQ	SN:ENST00000432964.1	LN:575
@SQ	SN:ENST00000608420.1	LN:438
@SQ	SN:ENST00000641303.1	LN:384
@SQ	SN:ENST00000641063.1	LN:473
@SQ	SN:ENST00000641049.1	LN:519
@SQ	SN:ENST00000642124.1	LN:456
@SQ	SN:ENST00000437905.2	LN:363
@SQ	SN:ENST00000426406.4	LN:939
@SQ	SN:ENST00000432723.3	LN:2477
@SQ	SN:ENST00000514436.1	LN:1239
@SQ	SN:ENST00000634833.2	LN:906
@SQ	SN:ENST00000417636.2	LN:553
@SQ	SN:ENST00000419394.2	LN:491
@SQ	SN:ENST00000440196.3	LN:1022
@SQ	SN:ENST00000641296.1	LN:1127
@SQ	SN:ENST00000357876.6	LN:1702
@SQ	SN:ENST00000635509.2	LN:941
@SQ	SN:ENST00000634337.2	LN:891
@SQ	SN:ENST00000648019.1	LN:1216
@SQ	SN:ENST00000440200.5	LN:413
@SQ	SN:ENST00000452176.2	LN:818
@SQ	SN:ENST00000441245.5	LN:629
@SQ	SN:ENST00000414688.6	LN:421
@SQ	SN:ENST00000636676.1	LN:183
@SQ	SN:ENST00000447954.2	LN:355
@SQ	SN:ENST00000423796.1	LN:607
@SQ	SN:ENST00000450696.1	LN:402
@SQ	SN:ENST00000416931.1	LN:372
@SQ	SN:ENST00000457540.1	LN:1044
@SQ	SN:ENST00000414273.1	LN:1543
@SQ	SN:ENST00000427426.1	LN:682
@SQ	SN:ENST00000467115.1	LN:207
@SQ	SN:ENST00000514057.1	LN:681
@SQ	SN:ENST00000416718.2	LN:547
@SQ	SN:ENST00000438434.2	LN:424
@SQ	SN:ENST00000332831.5	LN:939
@SQ	SN:ENST00000440782.3	LN:2455
@SQ	SN:ENST00000422528.1	LN:456
@SQ	SN:ENST00000655765.1	LN:1869
@SQ	SN:ENST00000412115.2	LN:1358
@SQ	SN:ENST00000670700.1	LN:1378
@SQ	SN:ENST00000429505.6	LN:1201
@SQ	SN:ENST00000657896.1	LN:1185
@SQ	SN:ENST00000434264.6	LN:844
@SQ	SN:ENST00000457084.1	LN:566
@SQ	SN:ENST00000658648.1	LN:1214
@SQ	SN:ENST00000656571.1	LN:1167
@SQ	SN:ENST00000665867.1	LN:1078
@SQ	SN:ENST00000669749.1	LN:1085
@SQ	SN:ENST00000666217.1	LN:1176
@SQ	SN:ENST00000665719.1	LN:1291
@SQ	SN:ENST00000651411.1	LN:1146
@SQ	SN:ENST00000589899.5	LN:809
@SQ	SN:ENST00000609830.1	LN:669
@SQ	SN:ENST00000443772.2	LN:1775
@SQ	SN:ENST00000585826.1	LN:390
@SQ	SN:ENST00000592547.1	LN:608
@SQ	SN:ENST00000586928.5	LN:598
@SQ	SN:ENST00000585745.5	LN:168
@SQ	SN:ENST00000585768.5	LN:394
@SQ	SN:ENST00000590848.5	LN:726
@SQ	SN:ENST00000591440.5	LN:780
@SQ	SN:ENST00000587530.5	LN:1024
@SQ	SN:ENST00000593022.5	LN:693
@SQ	SN:ENST00000589531.5	LN:714
@SQ	SN:ENST00000588951.5	LN:607
@SQ	SN:ENST00000586288.1	LN:1040
@SQ	SN:ENST00000591702.1	LN:1873
@SQ	SN:ENST00000655384.1	LN:2192
@SQ	SN:ENST00000667728.1	LN:2949
@SQ	SN:ENST00000644482.1	LN:114
@SQ	SN:ENST00000447500.4	LN:872
@SQ	SN:ENST00000590817.3	LN:238
@SQ	SN:ENST00000326734.2	LN:1947
@SQ	SN:ENST00000624927.3	LN:677
@SQ	SN:ENST00000623808.4	LN:1603
@SQ	SN:ENST00000685334.1	LN:1346
@SQ	SN:ENST00000445118.7	LN:6616
@SQ	SN:ENST00000669922.1	LN:5441
@SQ	SN:ENST00000670780.1	LN:8389
@SQ	SN:ENST00000610067.7	LN:2065
@SQ	SN:ENST00000688309.1	LN:3094
@SQ	SN:ENST00000659124.2	LN:5333
@SQ	SN:ENST00000667414.1	LN:1752
@SQ	SN:ENST00000666741.1	LN:5483
@SQ	SN:ENST00000685764.1	LN:3039
@SQ	SN:ENST00000688008.1	LN:1841
@SQ	SN:ENST00000623070.5	LN:1421
@SQ	SN:ENST00000658846.1	LN:1429
@SQ	SN:ENST00000608189.6	LN:1660
@SQ	SN:ENST00000448975.6	LN:633
@SQ	SN:ENST00000685879.1	LN:522
@SQ	SN:ENST00000661237.2	LN:1823
@SQ	SN:ENST00000686238.1	LN:1949
@SQ	SN:ENST00000685566.1	LN:1401
@SQ	SN:ENST00000449005.6	LN:659
@SQ	SN:ENST00000441765.6	LN:911
@SQ	SN:ENST00000609139.6	LN:727
@SQ	SN:ENST00000416570.6	LN:2381
@SQ	SN:ENST00000609009.6	LN:1932
@SQ	SN:ENST00000657837.1	LN:2933
@SQ	SN:ENST00000691316.1	LN:3092
@SQ	SN:ENST00000692194.1	LN:1563
@SQ	SN:ENST00000668541.1	LN:987
@SQ	SN:ENST00000691234.1	LN:1608
@SQ	SN:ENST00000657175.1	LN:1558
@SQ	SN:ENST00000660797.1	LN:1215
@SQ	SN:ENST00000622921.1	LN:724
@SQ	SN:ENST00000670824.1	LN:2495
@SQ	SN:ENST00000415295.1	LN:894
@SQ	SN:ENST00000688420.1	LN:1200
@SQ	SN:ENST00000425657.1	LN:845
@SQ	SN:ENST00000473798.1	LN:1317
@SQ	SN:ENST00000671208.1	LN:2509
@SQ	SN:ENST00000661463.1	LN:2070
@SQ	SN:ENST00000446136.1	LN:1807
@SQ	SN:ENST00000432963.1	LN:504
@SQ	SN:ENST00000427857.1	LN:446
@SQ	SN:ENST00000415481.1	LN:1058
@SQ	SN:ENST00000635557.1	LN:837
@SQ	SN:ENST00000607769.1	LN:351
@SQ	SN:ENST00000448179.1	LN:3043
@SQ	SN:ENST00000398216.2	LN:443
@SQ	SN:ENST00000609207.1	LN:4152
@SQ	SN:ENST00000417705.1	LN:1389
@SQ	SN:ENST00000432961.1	LN:630
@SQ	SN:ENST00000616016.5	LN:3465
@SQ	SN:ENST00000618323.5	LN:3468
@SQ	SN:ENST00000437963.5	LN:387
@SQ	SN:ENST00000342066.8	LN:2557
@SQ	SN:ENST00000616125.5	LN:1722
@SQ	SN:ENST00000618779.5	LN:1860
@SQ	SN:ENST00000622503.5	LN:2049
@SQ	SN:ENST00000618181.5	LN:1671
@SQ	SN:ENST00000617307.5	LN:1986
@SQ	SN:ENST00000341065.8	LN:2191
@SQ	SN:ENST00000455979.1	LN:1731
@SQ	SN:ENST00000478729.1	LN:318
@SQ	SN:ENST00000474461.1	LN:862
@SQ	SN:ENST00000466827.1	LN:542
@SQ	SN:ENST00000464948.1	LN:657
@SQ	SN:ENST00000327044.7	LN:2757
@SQ	SN:ENST00000483767.5	LN:1611
@SQ	SN:ENST00000477976.5	LN:4201
@SQ	SN:ENST00000496938.1	LN:149
@SQ	SN:ENST00000487214.1	LN:865
@SQ	SN:ENST00000469563.1	LN:878
@SQ	SN:ENST00000338591.8	LN:2567
@SQ	SN:ENST00000463212.1	LN:955
@SQ	SN:ENST00000466300.1	LN:913
@SQ	SN:ENST00000481067.1	LN:515
@SQ	SN:ENST00000379410.8	LN:3176
@SQ	SN:ENST00000379407.7	LN:2194
@SQ	SN:ENST00000379409.6	LN:2455
@SQ	SN:ENST00000480267.1	LN:464
@SQ	SN:ENST00000491024.1	LN:698
@SQ	SN:ENST00000341290.6	LN:3035
@SQ	SN:ENST00000479361.1	LN:1208
@SQ	SN:ENST00000433179.3	LN:3340
@SQ	SN:ENST00000606034.1	LN:2086
@SQ	SN:ENST00000428771.6	LN:1040
@SQ	SN:ENST00000304952.11	LN:885
@SQ	SN:ENST00000481869.1	LN:1038
@SQ	SN:ENST00000484667.2	LN:667
@SQ	SN:ENST00000624697.4	LN:787
@SQ	SN:ENST00000624652.1	LN:657
@SQ	SN:ENST00000649529.1	LN:637
@SQ	SN:ENST00000423619.2	LN:154
@SQ	SN:ENST00000458555.1	LN:471
@SQ	SN:ENST00000379370.7	LN:7326
@SQ	SN:ENST00000620552.4	LN:7394
@SQ	SN:ENST00000651234.1	LN:7477
@SQ	SN:ENST00000652369.1	LN:7408
@SQ	SN:ENST00000469403.1	LN:899
@SQ	SN:ENST00000479707.1	LN:584
@SQ	SN:ENST00000466223.1	LN:459
@SQ	SN:ENST00000478677.1	LN:276
@SQ	SN:ENST00000492947.1	LN:690
@SQ	SN:ENST00000461111.1	LN:3385
@SQ	SN:ENST00000418300.1	LN:402
@SQ	SN:ENST00000688131.1	LN:1152
@SQ	SN:ENST00000456409.6	LN:957
@SQ	SN:ENST00000692821.1	LN:722
@SQ	SN:ENST00000394517.7	LN:1043
@SQ	SN:ENST00000427998.6	LN:982
@SQ	SN:ENST00000685011.1	LN:1288
@SQ	SN:ENST00000692266.1	LN:839
@SQ	SN:ENST00000412397.2	LN:1219
@SQ	SN:ENST00000433695.1	LN:540
@SQ	SN:ENST00000451054.1	LN:565
@SQ	SN:ENST00000442292.2	LN:829
@SQ	SN:ENST00000453464.3	LN:1900
@SQ	SN:ENST00000379339.5	LN:2429
@SQ	SN:ENST00000465822.5	LN:1933
@SQ	SN:ENST00000421241.7	LN:1832
@SQ	SN:ENST00000379325.7	LN:2010
@SQ	SN:ENST00000487177.5	LN:3315
@SQ	SN:ENST00000467751.5	LN:2099
@SQ	SN:ENST00000477196.5	LN:3214
@SQ	SN:ENST00000464905.1	LN:650
@SQ	SN:ENST00000379320.5	LN:2324
@SQ	SN:ENST00000379319.5	LN:1097
@SQ	SN:ENST00000434641.5	LN:842
@SQ	SN:ENST00000482816.5	LN:982
@SQ	SN:ENST00000462097.5	LN:836
@SQ	SN:ENST00000473600.1	LN:793
@SQ	SN:ENST00000475119.5	LN:740
@SQ	SN:ENST00000442117.5	LN:554
@SQ	SN:ENST00000427787.5	LN:575
@SQ	SN:ENST00000472741.5	LN:661
@SQ	SN:ENST00000480643.1	LN:579
@SQ	SN:ENST00000648183.1	LN:1095
@SQ	SN:ENST00000416774.1	LN:1620
@SQ	SN:ENST00000606993.1	LN:987
@SQ	SN:ENST00000379317.1	LN:3532
@SQ	SN:ENST00000379290.6	LN:2307
@SQ	SN:ENST00000379289.6	LN:2288
@SQ	SN:ENST00000506177.1	LN:557
@SQ	SN:ENST00000673999.1	LN:568
@SQ	SN:ENST00000379288.3	LN:2114
@SQ	SN:ENST00000460998.1	LN:718
@SQ	SN:ENST00000514695.1	LN:219
@SQ	SN:ENST00000486379.1	LN:426
@SQ	SN:ENST00000328596.10	LN:851
@SQ	SN:ENST00000379268.7	LN:1083
@SQ	SN:ENST00000486728.5	LN:727
@SQ	SN:ENST00000379265.5	LN:705
@SQ	SN:ENST00000497869.5	LN:1707
@SQ	SN:ENST00000379236.4	LN:1075
@SQ	SN:ENST00000453580.1	LN:393
@SQ	SN:ENST00000660930.1	LN:2137
@SQ	SN:ENST00000360001.12	LN:1933
@SQ	SN:ENST00000465727.5	LN:2095
@SQ	SN:ENST00000263741.12	LN:2079
@SQ	SN:ENST00000494748.1	LN:3516
@SQ	SN:ENST00000478938.1	LN:2591
@SQ	SN:ENST00000403997.2	LN:728
@SQ	SN:ENST00000459994.2	LN:604
@SQ	SN:ENST00000379198.5	LN:2805
@SQ	SN:ENST00000462849.1	LN:682
@SQ	SN:ENST00000478606.1	LN:522
@SQ	SN:ENST00000330388.2	LN:1036
@SQ	SN:ENST00000468365.1	LN:647
@SQ	SN:ENST00000486627.1	LN:639
@SQ	SN:ENST00000565563.1	LN:1558
@SQ	SN:ENST00000450390.6	LN:2455
@SQ	SN:ENST00000349431.11	LN:2260
@SQ	SN:ENST00000347370.6	LN:2387
@SQ	SN:ENST00000400929.6	LN:1057
@SQ	SN:ENST00000464036.5	LN:1256
@SQ	SN:ENST00000360466.6	LN:1047
@SQ	SN:ENST00000400930.8	LN:1021
@SQ	SN:ENST00000467339.1	LN:515
@SQ	SN:ENST00000473215.5	LN:1028
@SQ	SN:ENST00000435198.5	LN:1056
@SQ	SN:ENST00000509720.5	LN:472
@SQ	SN:ENST00000491779.5	LN:611
@SQ	SN:ENST00000466752.5	LN:886
@SQ	SN:ENST00000503294.5	LN:814
@SQ	SN:ENST00000477894.5	LN:767
@SQ	SN:ENST00000471154.1	LN:336
@SQ	SN:ENST00000422076.5	LN:643
@SQ	SN:ENST00000502382.1	LN:530
@SQ	SN:ENST00000461142.3	LN:837
@SQ	SN:ENST00000488418.2	LN:750
@SQ	SN:ENST00000434139.1	LN:268
@SQ	SN:ENST00000453732.1	LN:389
@SQ	SN:ENST00000379116.10	LN:3050
@SQ	SN:ENST00000379101.8	LN:2268
@SQ	SN:ENST00000338555.6	LN:3475
@SQ	SN:ENST00000400928.7	LN:2731
@SQ	SN:ENST00000470022.1	LN:645
@SQ	SN:ENST00000325425.12	LN:2679
@SQ	SN:ENST00000467651.2	LN:204
@SQ	SN:ENST00000379099.3	LN:923
@SQ	SN:ENST00000492936.5	LN:5319
@SQ	SN:ENST00000354700.10	LN:3793
@SQ	SN:ENST00000467278.5	LN:2725
@SQ	SN:ENST00000353662.4	LN:2280
@SQ	SN:ENST00000470659.1	LN:421
@SQ	SN:ENST00000379037.6	LN:492
@SQ	SN:ENST00000476572.1	LN:819
@SQ	SN:ENST00000493992.1	LN:326
@SQ	SN:ENST00000472541.5	LN:1946
@SQ	SN:ENST00000354980.7	LN:582
@SQ	SN:ENST00000478065.5	LN:2393
@SQ	SN:ENST00000479108.5	LN:485
@SQ	SN:ENST00000438966.1	LN:265
@SQ	SN:ENST00000379031.10	LN:1257
@SQ	SN:ENST00000470520.5	LN:769
@SQ	SN:ENST00000463758.1	LN:940
@SQ	SN:ENST00000467712.1	LN:877
@SQ	SN:ENST00000493657.1	LN:1783
@SQ	SN:ENST00000470030.6	LN:2369
@SQ	SN:ENST00000540437.5	LN:2629
@SQ	SN:ENST00000545578.5	LN:2263
@SQ	SN:ENST00000620829.4	LN:1862
@SQ	SN:ENST00000497304.6	LN:932
@SQ	SN:ENST00000323275.10	LN:2450
@SQ	SN:ENST00000435064.6	LN:2114
@SQ	SN:ENST00000411962.5	LN:1832
@SQ	SN:ENST00000462432.5	LN:2863
@SQ	SN:ENST00000478641.5	LN:3079
@SQ	SN:ENST00000421495.6	LN:1868
@SQ	SN:ENST00000458452.7	LN:2571
@SQ	SN:ENST00000419704.5	LN:1798
@SQ	SN:ENST00000532772.5	LN:1618
@SQ	SN:ENST00000450926.6	LN:1839
@SQ	SN:ENST00000527098.5	LN:2004
@SQ	SN:ENST00000485710.5	LN:883
@SQ	SN:ENST00000461514.6	LN:913
@SQ	SN:ENST00000525164.5	LN:816
@SQ	SN:ENST00000528879.5	LN:1524
@SQ	SN:ENST00000525769.5	LN:695
@SQ	SN:ENST00000531377.5	LN:816
@SQ	SN:ENST00000527383.5	LN:668
@SQ	SN:ENST00000531292.5	LN:704
@SQ	SN:ENST00000467408.6	LN:639
@SQ	SN:ENST00000434694.6	LN:1056
@SQ	SN:ENST00000531020.1	LN:548
@SQ	SN:ENST00000533916.5	LN:405
@SQ	SN:ENST00000488042.6	LN:1134
@SQ	SN:ENST00000526797.5	LN:659
@SQ	SN:ENST00000526332.5	LN:579
@SQ	SN:ENST00000430786.5	LN:849
@SQ	SN:ENST00000527719.5	LN:750
@SQ	SN:ENST00000530031.5	LN:800
@SQ	SN:ENST00000526113.1	LN:591
@SQ	SN:ENST00000526904.5	LN:551
@SQ	SN:ENST00000525603.1	LN:738
@SQ	SN:ENST00000429572.5	LN:1104
@SQ	SN:ENST00000498173.2	LN:1589
@SQ	SN:ENST00000496353.1	LN:2428
@SQ	SN:ENST00000493534.6	LN:896
@SQ	SN:ENST00000534345.5	LN:485
@SQ	SN:ENST00000532952.5	LN:773
@SQ	SN:ENST00000490853.5	LN:704
@SQ	SN:ENST00000531019.5	LN:549
@SQ	SN:ENST00000498476.6	LN:554
@SQ	SN:ENST00000470679.3	LN:584
@SQ	SN:ENST00000525285.1	LN:579
@SQ	SN:ENST00000530233.1	LN:595
@SQ	SN:ENST00000444968.1	LN:386
@SQ	SN:ENST00000464957.1	LN:1101
@SQ	SN:ENST00000343938.9	LN:2154
@SQ	SN:ENST00000488011.1	LN:783
@SQ	SN:ENST00000339381.6	LN:3475
@SQ	SN:ENST00000378891.9	LN:2926
@SQ	SN:ENST00000378888.10	LN:3305
@SQ	SN:ENST00000632445.1	LN:785
@SQ	SN:ENST00000631679.1	LN:778
@SQ	SN:ENST00000634054.1	LN:828
@SQ	SN:ENST00000633096.1	LN:580
@SQ	SN:ENST00000472445.1	LN:639
@SQ	SN:ENST00000474033.5	LN:1171
@SQ	SN:ENST00000342753.8	LN:2231
@SQ	SN:ENST00000309212.11	LN:2293
@SQ	SN:ENST00000445648.5	LN:2001
@SQ	SN:ENST00000477278.3	LN:2728
@SQ	SN:ENST00000473097.5	LN:975
@SQ	SN:ENST00000478517.5	LN:846
@SQ	SN:ENST00000476718.1	LN:1001
@SQ	SN:ENST00000464351.1	LN:405
@SQ	SN:ENST00000460473.1	LN:339
@SQ	SN:ENST00000338370.7	LN:1072
@SQ	SN:ENST00000321751.9	LN:798
@SQ	SN:ENST00000338338.10	LN:753
@SQ	SN:ENST00000378853.3	LN:875
@SQ	SN:ENST00000489799.1	LN:695
@SQ	SN:ENST00000496905.1	LN:608
@SQ	SN:ENST00000435351.2	LN:367
@SQ	SN:ENST00000480479.5	LN:2792
@SQ	SN:ENST00000400809.8	LN:3112
@SQ	SN:ENST00000482621.5	LN:2059
@SQ	SN:ENST00000463260.5	LN:1941
@SQ	SN:ENST00000496007.5	LN:4452
@SQ	SN:ENST00000482365.5	LN:2620
@SQ	SN:ENST00000481223.6	LN:2815
@SQ	SN:ENST00000418865.6	LN:3082
@SQ	SN:ENST00000505849.5	LN:1503
@SQ	SN:ENST00000488340.5	LN:1598
@SQ	SN:ENST00000492998.5	LN:745
@SQ	SN:ENST00000469113.5	LN:707
@SQ	SN:ENST00000480646.1	LN:614
@SQ	SN:ENST00000471930.5	LN:846
@SQ	SN:ENST00000408918.8	LN:1186
@SQ	SN:ENST00000473872.5	LN:557
@SQ	SN:ENST00000425598.2	LN:661
@SQ	SN:ENST00000463895.1	LN:385
@SQ	SN:ENST00000497013.1	LN:548
@SQ	SN:ENST00000344843.12	LN:700
@SQ	SN:ENST00000493287.5	LN:504
@SQ	SN:ENST00000487659.1	LN:1693
@SQ	SN:ENST00000492508.1	LN:588
@SQ	SN:ENST00000482352.1	LN:1049
@SQ	SN:ENST00000477686.1	LN:314
@SQ	SN:ENST00000607307.1	LN:1523
@SQ	SN:ENST00000537107.6	LN:2024
@SQ	SN:ENST00000520296.5	LN:1632
@SQ	SN:ENST00000427211.3	LN:1976
@SQ	SN:ENST00000454272.2	LN:1506
@SQ	SN:ENST00000442470.1	LN:876
@SQ	SN:ENST00000428932.1	LN:543
@SQ	SN:ENST00000378821.4	LN:3217
@SQ	SN:ENST00000430109.1	LN:510
@SQ	SN:ENST00000434150.1	LN:444
@SQ	SN:ENST00000454562.1	LN:424
@SQ	SN:ENST00000417917.1	LN:634
@SQ	SN:ENST00000495558.1	LN:819
@SQ	SN:ENST00000338660.5	LN:2147
@SQ	SN:ENST00000476993.2	LN:4492
@SQ	SN:ENST00000471398.1	LN:458
@SQ	SN:ENST00000378785.7	LN:3864
@SQ	SN:ENST00000475091.2	LN:525
@SQ	SN:ENST00000484537.2	LN:506
@SQ	SN:ENST00000673477.1	LN:4098
@SQ	SN:ENST00000308647.8	LN:2114
@SQ	SN:ENST00000472194.6	LN:4314
@SQ	SN:ENST00000378736.3	LN:414
@SQ	SN:ENST00000485748.5	LN:3233
@SQ	SN:ENST00000474481.1	LN:3367
@SQ	SN:ENST00000641974.1	LN:660
@SQ	SN:ENST00000641679.1	LN:227
@SQ	SN:ENST00000692936.1	LN:328
@SQ	SN:ENST00000378756.8	LN:2481
@SQ	SN:ENST00000672388.1	LN:2610
@SQ	SN:ENST00000378755.9	LN:2612
@SQ	SN:ENST00000339113.9	LN:2266
@SQ	SN:ENST00000536055.6	LN:2330
@SQ	SN:ENST00000439513.1	LN:403
@SQ	SN:ENST00000429957.1	LN:498
@SQ	SN:ENST00000400830.4	LN:830
@SQ	SN:ENST00000378733.9	LN:1381
@SQ	SN:ENST00000425828.1	LN:717
@SQ	SN:ENST00000624426.1	LN:796
@SQ	SN:ENST00000291386.4	LN:1284
@SQ	SN:ENST00000378726.1	LN:2238
@SQ	SN:ENST00000378725.3	LN:619
@SQ	SN:ENST00000359060.5	LN:4176
@SQ	SN:ENST00000647566.1	LN:841
@SQ	SN:ENST00000366221.3	LN:2101
@SQ	SN:ENST00000621860.1	LN:400
@SQ	SN:ENST00000422725.4	LN:2124
@SQ	SN:ENST00000658591.1	LN:1830
@SQ	SN:ENST00000607222.1	LN:2038
@SQ	SN:ENST00000479659.5	LN:4247
@SQ	SN:ENST00000489635.5	LN:3034
@SQ	SN:ENST00000355826.10	LN:3206
@SQ	SN:ENST00000505820.7	LN:3248
@SQ	SN:ENST00000518681.6	LN:3053
@SQ	SN:ENST00000520777.6	LN:3236
@SQ	SN:ENST00000511502.5	LN:3326
@SQ	SN:ENST00000477990.1	LN:2821
@SQ	SN:ENST00000514363.1	LN:592
@SQ	SN:ENST00000487053.5	LN:3252
@SQ	SN:ENST00000502470.5	LN:780
@SQ	SN:ENST00000378712.5	LN:2890
@SQ	SN:ENST00000507082.1	LN:1578
@SQ	SN:ENST00000463492.1	LN:486
@SQ	SN:ENST00000510793.5	LN:889
@SQ	SN:ENST00000504599.6	LN:3311
@SQ	SN:ENST00000507229.5	LN:2582
@SQ	SN:ENST00000503789.5	LN:576
@SQ	SN:ENST00000378708.5	LN:3012
@SQ	SN:ENST00000506488.5	LN:2997
@SQ	SN:ENST00000512004.1	LN:598
@SQ	SN:ENST00000508455.1	LN:555
@SQ	SN:ENST00000514234.5	LN:2562
@SQ	SN:ENST00000467597.1	LN:776
@SQ	SN:ENST00000508148.1	LN:577
@SQ	SN:ENST00000486072.1	LN:568
@SQ	SN:ENST00000505370.1	LN:809
@SQ	SN:ENST00000473511.5	LN:1332
@SQ	SN:ENST00000464570.1	LN:968
@SQ	SN:ENST00000483015.1	LN:1058
@SQ	SN:ENST00000511910.1	LN:584
@SQ	SN:ENST00000470373.1	LN:546
@SQ	SN:ENST00000472264.1	LN:556
@SQ	SN:ENST00000356026.10	LN:1248
@SQ	SN:ENST00000512731.5	LN:1531
@SQ	SN:ENST00000378675.7	LN:1309
@SQ	SN:ENST00000479814.5	LN:903
@SQ	SN:ENST00000435358.5	LN:750
@SQ	SN:ENST00000503792.1	LN:799
@SQ	SN:ENST00000489782.1	LN:626
@SQ	SN:ENST00000486400.1	LN:485
@SQ	SN:ENST00000490017.1	LN:530
@SQ	SN:ENST00000341832.11	LN:2992
@SQ	SN:ENST00000407249.7	LN:2677
@SQ	SN:ENST00000340677.9	LN:2534
@SQ	SN:ENST00000611150.3	LN:2350
@SQ	SN:ENST00000615951.4	LN:2227
@SQ	SN:ENST00000626918.2	LN:2457
@SQ	SN:ENST00000629289.2	LN:2490
@SQ	SN:ENST00000629312.2	LN:2496
@SQ	SN:ENST00000341028.8	LN:881
@SQ	SN:ENST00000607013.1	LN:400
@SQ	SN:ENST00000614300.4	LN:2156
@SQ	SN:ENST00000617444.5	LN:6434
@SQ	SN:ENST00000611123.1	LN:5948
@SQ	SN:ENST00000480991.1	LN:2860
@SQ	SN:ENST00000481276.1	LN:2199
@SQ	SN:ENST00000596308.1	LN:1422
@SQ	SN:ENST00000597891.1	LN:502
@SQ	SN:ENST00000234610.5	LN:1017
@SQ	SN:ENST00000404249.8	LN:2984
@SQ	SN:ENST00000356200.7	LN:2653
@SQ	SN:ENST00000463652.5	LN:1028
@SQ	SN:ENST00000356937.7	LN:2275
@SQ	SN:ENST00000378638.6	LN:2429
@SQ	SN:ENST00000509982.5	LN:2306
@SQ	SN:ENST00000357760.6	LN:2446
@SQ	SN:ENST00000358779.9	LN:2419
@SQ	SN:ENST00000378633.5	LN:2458
@SQ	SN:ENST00000460465.5	LN:2333
@SQ	SN:ENST00000478901.1	LN:931
@SQ	SN:ENST00000468397.1	LN:836
@SQ	SN:ENST00000491311.1	LN:626
@SQ	SN:ENST00000495016.5	LN:286
@SQ	SN:ENST00000468800.5	LN:897
@SQ	SN:ENST00000464748.1	LN:381
@SQ	SN:ENST00000489300.1	LN:577
@SQ	SN:ENST00000492390.5	LN:976
@SQ	SN:ENST00000474916.1	LN:752
@SQ	SN:ENST00000479362.1	LN:700
@SQ	SN:ENST00000498810.1	LN:574
@SQ	SN:ENST00000487462.1	LN:437
@SQ	SN:ENST00000401096.2	LN:450
@SQ	SN:ENST00000598846.1	LN:5079
@SQ	SN:ENST00000577672.1	LN:409
@SQ	SN:ENST00000417099.1	LN:1808
@SQ	SN:ENST00000424604.1	LN:450
@SQ	SN:ENST00000418950.2	LN:497
@SQ	SN:ENST00000647043.1	LN:2078
@SQ	SN:ENST00000475229.2	LN:1259
@SQ	SN:ENST00000246421.4	LN:1430
@SQ	SN:ENST00000643943.1	LN:732
@SQ	SN:ENST00000341426.9	LN:3235
@SQ	SN:ENST00000341991.7	LN:3098
@SQ	SN:ENST00000378625.5	LN:3653
@SQ	SN:ENST00000342348.9	LN:1722
@SQ	SN:ENST00000498806.1	LN:269
@SQ	SN:ENST00000469045.5	LN:890
@SQ	SN:ENST00000480499.5	LN:549
@SQ	SN:ENST00000497747.5	LN:467
@SQ	SN:ENST00000477235.5	LN:1004
@SQ	SN:ENST00000489538.1	LN:475
@SQ	SN:ENST00000497615.1	LN:534
@SQ	SN:ENST00000497186.5	LN:683
@SQ	SN:ENST00000492845.6	LN:937
@SQ	SN:ENST00000492768.5	LN:859
@SQ	SN:ENST00000460602.5	LN:974
@SQ	SN:ENST00000464373.1	LN:722
@SQ	SN:ENST00000480542.1	LN:341
@SQ	SN:ENST00000610897.4	LN:3145
@SQ	SN:ENST00000615252.4	LN:3048
@SQ	SN:ENST00000378609.9	LN:3163
@SQ	SN:ENST00000461893.5	LN:2438
@SQ	SN:ENST00000471354.1	LN:1512
@SQ	SN:ENST00000439272.6	LN:602
@SQ	SN:ENST00000434686.6	LN:684
@SQ	SN:ENST00000437146.1	LN:423
@SQ	SN:ENST00000607589.1	LN:567
@SQ	SN:ENST00000472614.2	LN:708
@SQ	SN:ENST00000689170.1	LN:988
@SQ	SN:ENST00000686550.1	LN:836
@SQ	SN:ENST00000685593.1	LN:494
@SQ	SN:ENST00000412228.1	LN:906
@SQ	SN:ENST00000378604.3	LN:769
@SQ	SN:ENST00000307786.8	LN:670
@SQ	SN:ENST00000482402.1	LN:1882
@SQ	SN:ENST00000462293.1	LN:570
@SQ	SN:ENST00000378602.3	LN:1118
@SQ	SN:ENST00000310991.8	LN:935
@SQ	SN:ENST00000378598.4	LN:483
@SQ	SN:ENST00000470931.2	LN:690
@SQ	SN:ENST00000602604.1	LN:878
@SQ	SN:ENST00000416272.1	LN:313
@SQ	SN:ENST00000493964.5	LN:5247
@SQ	SN:ENST00000464311.5	LN:2756
@SQ	SN:ENST00000682832.2	LN:5355
@SQ	SN:ENST00000412120.2	LN:1972
@SQ	SN:ENST00000493316.5	LN:550
@SQ	SN:ENST00000270720.11	LN:4710
@SQ	SN:ENST00000468610.5	LN:2585
@SQ	SN:ENST00000461752.3	LN:540
@SQ	SN:ENST00000378592.1	LN:2145
@SQ	SN:ENST00000378590.4	LN:441
@SQ	SN:ENST00000443930.1	LN:1954
@SQ	SN:ENST00000659674.1	LN:977
@SQ	SN:ENST00000638411.1	LN:1282
@SQ	SN:ENST00000378585.7	LN:1914
@SQ	SN:ENST00000639045.1	LN:1247
@SQ	SN:ENST00000640067.1	LN:1632
@SQ	SN:ENST00000638604.1	LN:2377
@SQ	SN:ENST00000638771.1	LN:1707
@SQ	SN:ENST00000639935.1	LN:561
@SQ	SN:ENST00000640949.1	LN:1684
@SQ	SN:ENST00000640030.1	LN:1578
@SQ	SN:ENST00000640423.1	LN:1172
@SQ	SN:ENST00000639625.1	LN:663
@SQ	SN:ENST00000639777.1	LN:2393
@SQ	SN:ENST00000640981.1	LN:960
@SQ	SN:ENST00000638763.1	LN:504
@SQ	SN:ENST00000639070.1	LN:2171
@SQ	SN:ENST00000640892.1	LN:2036
@SQ	SN:ENST00000640317.1	LN:1578
@SQ	SN:ENST00000638804.1	LN:523
@SQ	SN:ENST00000640688.1	LN:1295
@SQ	SN:ENST00000445600.1	LN:320
@SQ	SN:ENST00000449154.1	LN:437
@SQ	SN:ENST00000378567.8	LN:2385
@SQ	SN:ENST00000468310.5	LN:690
@SQ	SN:ENST00000484419.1	LN:519
@SQ	SN:ENST00000503297.1	LN:468
@SQ	SN:ENST00000479566.5	LN:501
@SQ	SN:ENST00000466651.5	LN:425
@SQ	SN:ENST00000400921.6	LN:2294
@SQ	SN:ENST00000495347.5	LN:698
@SQ	SN:ENST00000461106.6	LN:1916
@SQ	SN:ENST00000461465.5	LN:480
@SQ	SN:ENST00000470596.5	LN:788
@SQ	SN:ENST00000496325.5	LN:563
@SQ	SN:ENST00000481140.5	LN:713
@SQ	SN:ENST00000482686.5	LN:614
@SQ	SN:ENST00000486681.5	LN:966
@SQ	SN:ENST00000470986.5	LN:706
@SQ	SN:ENST00000470511.5	LN:567
@SQ	SN:ENST00000471018.6	LN:716
@SQ	SN:ENST00000466352.5	LN:564
@SQ	SN:ENST00000497183.5	LN:763
@SQ	SN:ENST00000419838.6	LN:347
@SQ	SN:ENST00000479263.5	LN:1747
@SQ	SN:ENST00000503672.1	LN:1213
@SQ	SN:ENST00000478770.6	LN:1542
@SQ	SN:ENST00000505322.5	LN:1859
@SQ	SN:ENST00000472017.1	LN:602
@SQ	SN:ENST00000606533.1	LN:4196
@SQ	SN:ENST00000333854.2	LN:1253
@SQ	SN:ENST00000444529.1	LN:622
@SQ	SN:ENST00000400919.7	LN:1413
@SQ	SN:ENST00000469733.5	LN:2280
@SQ	SN:ENST00000428120.5	LN:2313
@SQ	SN:ENST00000414253.5	LN:2216
@SQ	SN:ENST00000400918.7	LN:811
@SQ	SN:ENST00000497675.2	LN:4478
@SQ	SN:ENST00000378543.2	LN:569
@SQ	SN:ENST00000378546.9	LN:727
@SQ	SN:ENST00000401813.7	LN:2543
@SQ	SN:ENST00000487186.5	LN:3576
@SQ	SN:ENST00000476803.1	LN:701
@SQ	SN:ENST00000440825.6	LN:855
@SQ	SN:ENST00000420515.1	LN:1544
@SQ	SN:ENST00000514625.1	LN:703
@SQ	SN:ENST00000420964.1	LN:314
@SQ	SN:ENST00000442483.2	LN:326
@SQ	SN:ENST00000378536.5	LN:6083
@SQ	SN:ENST00000508416.1	LN:252
@SQ	SN:ENST00000478223.2	LN:294
@SQ	SN:ENST00000507179.1	LN:539
@SQ	SN:ENST00000659232.1	LN:4032
@SQ	SN:ENST00000661319.1	LN:5675
@SQ	SN:ENST00000378531.8	LN:1645
@SQ	SN:ENST00000606372.5	LN:1960
@SQ	SN:ENST00000378529.7	LN:1500
@SQ	SN:ENST00000607342.5	LN:566
@SQ	SN:ENST00000469374.5	LN:1907
@SQ	SN:ENST00000419785.1	LN:582
@SQ	SN:ENST00000449373.2	LN:4764
@SQ	SN:ENST00000378525.2	LN:1648
@SQ	SN:ENST00000607031.1	LN:3138
@SQ	SN:ENST00000475812.1	LN:552
@SQ	SN:ENST00000494279.2	LN:406
@SQ	SN:ENST00000607720.1	LN:493
@SQ	SN:ENST00000602865.1	LN:2407
@SQ	SN:ENST00000417061.2	LN:214
@SQ	SN:ENST00000607858.1	LN:568
@SQ	SN:ENST00000378513.7	LN:3000
@SQ	SN:ENST00000378518.5	LN:522
@SQ	SN:ENST00000605895.6	LN:3028
@SQ	SN:ENST00000306256.13	LN:695
@SQ	SN:ENST00000493207.1	LN:686
@SQ	SN:ENST00000378512.5	LN:1404
@SQ	SN:ENST00000443438.5	LN:540
@SQ	SN:ENST00000488353.2	LN:2469
@SQ	SN:ENST00000462129.1	LN:585
@SQ	SN:ENST00000288774.8	LN:2905
@SQ	SN:ENST00000447513.7	LN:2835
@SQ	SN:ENST00000650293.1	LN:2260
@SQ	SN:ENST00000507596.5	LN:1941
@SQ	SN:ENST00000510434.1	LN:907
@SQ	SN:ENST00000508384.5	LN:611
@SQ	SN:ENST00000515760.1	LN:603
@SQ	SN:ENST00000502666.1	LN:653
@SQ	SN:ENST00000514502.1	LN:548
@SQ	SN:ENST00000609981.5	LN:568
@SQ	SN:ENST00000449969.5	LN:5450
@SQ	SN:ENST00000378486.8	LN:4870
@SQ	SN:ENST00000419816.6	LN:4837
@SQ	SN:ENST00000343889.8	LN:6453
@SQ	SN:ENST00000278878.6	LN:3781
@SQ	SN:ENST00000473964.5	LN:6986
@SQ	SN:ENST00000462379.1	LN:2341
@SQ	SN:ENST00000424657.1	LN:455
@SQ	SN:ENST00000442305.1	LN:514
@SQ	SN:ENST00000378466.9	LN:2641
@SQ	SN:ENST00000435556.8	LN:2524
@SQ	SN:ENST00000505228.5	LN:1913
@SQ	SN:ENST00000502512.1	LN:706
@SQ	SN:ENST00000471361.1	LN:722
@SQ	SN:ENST00000487804.1	LN:718
@SQ	SN:ENST00000515423.1	LN:430
@SQ	SN:ENST00000468002.2	LN:670
@SQ	SN:ENST00000486396.1	LN:879
@SQ	SN:ENST00000502770.2	LN:1041
@SQ	SN:ENST00000491212.1	LN:725
@SQ	SN:ENST00000514922.1	LN:568
@SQ	SN:ENST00000378453.4	LN:1324
@SQ	SN:ENST00000644246.1	LN:1531
@SQ	SN:ENST00000606645.2	LN:1061
@SQ	SN:ENST00000449660.5	LN:1629
@SQ	SN:ENST00000443892.2	LN:500
@SQ	SN:ENST00000416860.2	LN:3522
@SQ	SN:ENST00000448624.2	LN:808
@SQ	SN:ENST00000432521.2	LN:3608
@SQ	SN:ENST00000452793.1	LN:569
@SQ	SN:ENST00000426449.5	LN:660
@SQ	SN:ENST00000434817.5	LN:834
@SQ	SN:ENST00000435221.6	LN:1225
@SQ	SN:ENST00000451778.5	LN:827
@SQ	SN:ENST00000409119.5	LN:896
@SQ	SN:ENST00000355716.5	LN:1702
@SQ	SN:ENST00000475523.5	LN:1645
@SQ	SN:ENST00000442392.6	LN:840
@SQ	SN:ENST00000482074.6	LN:957
@SQ	SN:ENST00000496064.5	LN:1480
@SQ	SN:ENST00000463471.6	LN:4255
@SQ	SN:ENST00000466750.5	LN:2603
@SQ	SN:ENST00000471768.1	LN:539
@SQ	SN:ENST00000463835.5	LN:872
@SQ	SN:ENST00000482602.5	LN:434
@SQ	SN:ENST00000480305.1	LN:494
@SQ	SN:ENST00000456687.3	LN:1297
@SQ	SN:ENST00000424215.1	LN:626
@SQ	SN:ENST00000686752.1	LN:449
@SQ	SN:ENST00000493183.5	LN:840
@SQ	SN:ENST00000474659.5	LN:785
@SQ	SN:ENST00000444521.6	LN:2827
@SQ	SN:ENST00000378425.9	LN:2665
@SQ	SN:ENST00000419916.8	LN:2747
@SQ	SN:ENST00000378424.9	LN:2765
@SQ	SN:ENST00000537325.6	LN:1096
@SQ	SN:ENST00000378427.6	LN:2689
@SQ	SN:ENST00000464043.5	LN:946
@SQ	SN:ENST00000465233.6	LN:589
@SQ	SN:ENST00000498083.2	LN:464
@SQ	SN:ENST00000481683.5	LN:689
@SQ	SN:ENST00000484099.5	LN:2577
@SQ	SN:ENST00000477045.1	LN:619
@SQ	SN:ENST00000476686.1	LN:2506
@SQ	SN:ENST00000471840.5	LN:552
@SQ	SN:ENST00000378412.8	LN:2879
@SQ	SN:ENST00000502556.5	LN:1943
@SQ	SN:ENST00000504800.5	LN:2443
@SQ	SN:ENST00000491941.5	LN:482
@SQ	SN:ENST00000464195.1	LN:559
@SQ	SN:ENST00000469962.1	LN:460
@SQ	SN:ENST00000509374.1	LN:546
@SQ	SN:ENST00000511099.1	LN:554
@SQ	SN:ENST00000427302.1	LN:373
@SQ	SN:ENST00000401095.8	LN:8814
@SQ	SN:ENST00000637179.1	LN:1775
@SQ	SN:ENST00000648684.1	LN:593
@SQ	SN:ENST00000638002.1	LN:1565
@SQ	SN:ENST00000457440.1	LN:607
@SQ	SN:ENST00000664694.1	LN:663
@SQ	SN:ENST00000429389.1	LN:429
@SQ	SN:ENST00000641229.1	LN:1509
@SQ	SN:ENST00000642073.1	LN:1142
@SQ	SN:ENST00000378404.4	LN:1437
@SQ	SN:ENST00000687743.1	LN:733
@SQ	SN:ENST00000606861.1	LN:2917
@SQ	SN:ENST00000321399.7	LN:2226
@SQ	SN:ENST00000413472.5	LN:561
@SQ	SN:ENST00000453118.5	LN:1697
@SQ	SN:ENST00000445317.1	LN:4247
@SQ	SN:ENST00000667159.1	LN:1275
@SQ	SN:ENST00000670730.1	LN:2282
@SQ	SN:ENST00000415573.1	LN:280
@SQ	SN:ENST00000321336.1	LN:664
@SQ	SN:ENST00000511072.5	LN:4282
@SQ	SN:ENST00000607632.1	LN:581
@SQ	SN:ENST00000378391.6	LN:5447
@SQ	SN:ENST00000270722.10	LN:8698
@SQ	SN:ENST00000514189.5	LN:4236
@SQ	SN:ENST00000512462.5	LN:3723
@SQ	SN:ENST00000463591.1	LN:384
@SQ	SN:ENST00000509860.1	LN:3737
@SQ	SN:ENST00000378389.5	LN:1142
@SQ	SN:ENST00000606170.1	LN:557
@SQ	SN:ENST00000440516.1	LN:469
@SQ	SN:ENST00000624175.1	LN:2677
@SQ	SN:ENST00000607061.1	LN:3461
@SQ	SN:ENST00000669140.1	LN:728
@SQ	SN:ENST00000665088.1	LN:2784
@SQ	SN:ENST00000378378.9	LN:2822
@SQ	SN:ENST00000378373.5	LN:2211
@SQ	SN:ENST00000378371.6	LN:2219
@SQ	SN:ENST00000445297.5	LN:836
@SQ	SN:ENST00000464620.1	LN:1403
@SQ	SN:ENST00000418137.1	LN:576
@SQ	SN:ENST00000485984.1	LN:2340
@SQ	SN:ENST00000606489.1	LN:382
@SQ	SN:ENST00000356575.9	LN:7443
@SQ	SN:ENST00000294599.8	LN:4501
@SQ	SN:ENST00000494257.1	LN:1174
@SQ	SN:ENST00000485002.6	LN:4705
@SQ	SN:ENST00000491842.1	LN:743
@SQ	SN:ENST00000475790.5	LN:883
@SQ	SN:ENST00000461795.1	LN:418
@SQ	SN:ENST00000378344.7	LN:2401
@SQ	SN:ENST00000344579.5	LN:2189
@SQ	SN:ENST00000378322.7	LN:1998
@SQ	SN:ENST00000270708.12	LN:1692
@SQ	SN:ENST00000471223.1	LN:6089
@SQ	SN:ENST00000424367.5	LN:940
@SQ	SN:ENST00000497940.5	LN:1101
@SQ	SN:ENST00000469643.1	LN:563
@SQ	SN:ENST00000494884.1	LN:433
@SQ	SN:ENST00000465916.5	LN:779
@SQ	SN:ENST00000419924.2	LN:603
@SQ	SN:ENST00000479331.1	LN:446
@SQ	SN:ENST00000378295.9	LN:5192
@SQ	SN:ENST00000604074.5	LN:4806
@SQ	SN:ENST00000354437.8	LN:2140
@SQ	SN:ENST00000357733.7	LN:4899
@SQ	SN:ENST00000346387.8	LN:4854
@SQ	SN:ENST00000603362.5	LN:1668
@SQ	SN:ENST00000604479.5	LN:1623
@SQ	SN:ENST00000378285.5	LN:2117
@SQ	SN:ENST00000378280.5	LN:2062
@SQ	SN:ENST00000378288.8	LN:5120
@SQ	SN:ENST00000603364.5	LN:1551
@SQ	SN:ENST00000604194.1	LN:1092
@SQ	SN:ENST00000378290.4	LN:1831
@SQ	SN:ENST00000604566.1	LN:1358
@SQ	SN:ENST00000443034.1	LN:754
@SQ	SN:ENST00000416554.1	LN:351
@SQ	SN:ENST00000648526.1	LN:1193
@SQ	SN:ENST00000624167.1	LN:988
@SQ	SN:ENST00000418088.6	LN:3697
@SQ	SN:ENST00000648432.1	LN:2816
@SQ	SN:ENST00000648479.1	LN:3719
@SQ	SN:ENST00000452079.5	LN:6358
@SQ	SN:ENST00000650545.1	LN:2408
@SQ	SN:ENST00000419973.1	LN:657
@SQ	SN:ENST00000647831.1	LN:3831
@SQ	SN:ENST00000648717.1	LN:722
@SQ	SN:ENST00000648600.1	LN:3088
@SQ	SN:ENST00000423764.6	LN:3525
@SQ	SN:ENST00000647817.1	LN:4601
@SQ	SN:ENST00000649123.1	LN:4164
@SQ	SN:ENST00000648270.1	LN:1874
@SQ	SN:ENST00000650037.1	LN:2564
@SQ	SN:ENST00000650039.1	LN:2307
@SQ	SN:ENST00000649468.1	LN:2363
@SQ	SN:ENST00000648553.1	LN:3110
@SQ	SN:ENST00000649348.1	LN:3772
@SQ	SN:ENST00000636630.1	LN:2529
@SQ	SN:ENST00000587071.5	LN:737
@SQ	SN:ENST00000637775.1	LN:1455
@SQ	SN:ENST00000608600.1	LN:597
@SQ	SN:ENST00000649290.1	LN:2652
@SQ	SN:ENST00000647686.1	LN:2494
@SQ	SN:ENST00000648935.1	LN:3237
@SQ	SN:ENST00000649413.1	LN:1967
@SQ	SN:ENST00000624948.1	LN:714
@SQ	SN:ENST00000636250.1	LN:2685
@SQ	SN:ENST00000462521.2	LN:2252
@SQ	SN:ENST00000294600.7	LN:2125
@SQ	SN:ENST00000642557.4	LN:506
@SQ	SN:ENST00000561886.2	LN:509
@SQ	SN:ENST00000444870.7	LN:547
@SQ	SN:ENST00000452264.1	LN:447
@SQ	SN:ENST00000378251.3	LN:4303
@SQ	SN:ENST00000462356.5	LN:575
@SQ	SN:ENST00000479239.1	LN:434
@SQ	SN:ENST00000607459.1	LN:531
@SQ	SN:ENST00000675966.1	LN:7766
@SQ	SN:ENST00000676052.1	LN:6449
@SQ	SN:ENST00000378230.8	LN:6431
@SQ	SN:ENST00000674623.1	LN:6559
@SQ	SN:ENST00000675200.1	LN:6344
@SQ	SN:ENST00000674985.1	LN:6435
@SQ	SN:ENST00000674879.1	LN:7030
@SQ	SN:ENST00000675677.1	LN:6233
@SQ	SN:ENST00000675750.1	LN:6345
@SQ	SN:ENST00000676009.1	LN:6394
@SQ	SN:ENST00000675108.1	LN:6700
@SQ	SN:ENST00000675666.1	LN:6363
@SQ	SN:ENST00000674558.1	LN:6305
@SQ	SN:ENST00000675334.1	LN:4953
@SQ	SN:ENST00000674544.1	LN:5295
@SQ	SN:ENST00000675375.1	LN:5326
@SQ	SN:ENST00000484420.1	LN:458
@SQ	SN:ENST00000428079.6	LN:3152
@SQ	SN:ENST00000438539.6	LN:1666
@SQ	SN:ENST00000461667.2	LN:3328
@SQ	SN:ENST00000495701.1	LN:485
@SQ	SN:ENST00000460038.5	LN:696
@SQ	SN:ENST00000494653.5	LN:2174
@SQ	SN:ENST00000675520.1	LN:2376
@SQ	SN:ENST00000378223.3	LN:1121
@SQ	SN:ENST00000676046.1	LN:1661
@SQ	SN:ENST00000625756.2	LN:649
@SQ	SN:ENST00000338895.7	LN:3105
@SQ	SN:ENST00000491998.5	LN:3152
@SQ	SN:ENST00000468793.5	LN:2986
@SQ	SN:ENST00000339350.7	LN:3005
@SQ	SN:ENST00000477548.5	LN:2923
@SQ	SN:ENST00000378209.8	LN:2833
@SQ	SN:ENST00000378206.5	LN:2842
@SQ	SN:ENST00000475969.5	LN:2731
@SQ	SN:ENST00000481945.1	LN:636
@SQ	SN:ENST00000461150.1	LN:686
@SQ	SN:ENST00000486765.5	LN:2517
@SQ	SN:ENST00000474140.1	LN:3499
@SQ	SN:ENST00000361605.4	LN:1645
@SQ	SN:ENST00000680169.1	LN:1567
@SQ	SN:ENST00000679946.1	LN:2213
@SQ	SN:ENST00000681823.1	LN:1753
@SQ	SN:ENST00000680279.1	LN:1858
@SQ	SN:ENST00000680054.1	LN:1779
@SQ	SN:ENST00000679703.1	LN:1927
@SQ	SN:ENST00000680535.1	LN:1512
@SQ	SN:ENST00000679929.1	LN:570
@SQ	SN:ENST00000667408.1	LN:538
@SQ	SN:ENST00000413332.6	LN:1157
@SQ	SN:ENST00000442673.2	LN:3060
@SQ	SN:ENST00000439488.1	LN:1940
@SQ	SN:ENST00000686089.1	LN:313
@SQ	SN:ENST00000693306.1	LN:1156
@SQ	SN:ENST00000456897.6	LN:1203
@SQ	SN:ENST00000635619.1	LN:559
@SQ	SN:ENST00000412674.1	LN:3242
@SQ	SN:ENST00000664502.1	LN:1406
@SQ	SN:ENST00000635247.1	LN:1646
@SQ	SN:ENST00000635127.1	LN:1402
@SQ	SN:ENST00000425194.2	LN:986
@SQ	SN:ENST00000671015.1	LN:1253
@SQ	SN:ENST00000642026.2	LN:758
@SQ	SN:ENST00000641562.1	LN:540
@SQ	SN:ENST00000641078.1	LN:1258
@SQ	SN:ENST00000642139.1	LN:4817
@SQ	SN:ENST00000449232.1	LN:372
@SQ	SN:ENST00000635002.1	LN:1392
@SQ	SN:ENST00000635312.2	LN:1509
@SQ	SN:ENST00000669931.1	LN:1803
@SQ	SN:ENST00000423197.2	LN:2077
@SQ	SN:ENST00000665284.1	LN:853
@SQ	SN:ENST00000663417.1	LN:984
@SQ	SN:ENST00000670434.1	LN:1125
@SQ	SN:ENST00000668086.1	LN:1605
@SQ	SN:ENST00000633821.2	LN:686
@SQ	SN:ENST00000671656.1	LN:769
@SQ	SN:ENST00000659315.1	LN:1590
@SQ	SN:ENST00000667352.1	LN:1278
@SQ	SN:ENST00000635642.1	LN:1347
@SQ	SN:ENST00000641472.1	LN:3402
@SQ	SN:ENST00000438791.2	LN:356
@SQ	SN:ENST00000634256.1	LN:1107
@SQ	SN:ENST00000667354.1	LN:713
@SQ	SN:ENST00000666685.1	LN:1096
@SQ	SN:ENST00000635556.1	LN:914
@SQ	SN:ENST00000659083.1	LN:1213
@SQ	SN:ENST00000659059.1	LN:1205
@SQ	SN:ENST00000661628.1	LN:1531
@SQ	SN:ENST00000420522.1	LN:682
@SQ	SN:ENST00000378191.5	LN:12102
@SQ	SN:ENST00000378190.7	LN:2383
@SQ	SN:ENST00000466761.1	LN:298
@SQ	SN:ENST00000658045.1	LN:3030
@SQ	SN:ENST00000661891.1	LN:2954
@SQ	SN:ENST00000641254.1	LN:464
@SQ	SN:ENST00000641403.1	LN:1580
@SQ	SN:ENST00000443270.1	LN:449
@SQ	SN:ENST00000641871.1	LN:1225
@SQ	SN:ENST00000641426.1	LN:679
@SQ	SN:ENST00000641860.1	LN:2210
@SQ	SN:ENST00000649109.1	LN:830
@SQ	SN:ENST00000641583.1	LN:609
@SQ	SN:ENST00000564261.1	LN:1697
@SQ	SN:ENST00000637697.1	LN:135
@SQ	SN:ENST00000637702.1	LN:847
@SQ	SN:ENST00000413887.1	LN:363
@SQ	SN:ENST00000460696.1	LN:3967
@SQ	SN:ENST00000378161.5	LN:4370
@SQ	SN:ENST00000478423.6	LN:4467
@SQ	SN:ENST00000378156.9	LN:4955
@SQ	SN:ENST00000489180.6	LN:5548
@SQ	SN:ENST00000378169.7	LN:4213
@SQ	SN:ENST00000468253.1	LN:781
@SQ	SN:ENST00000506941.1	LN:570
@SQ	SN:ENST00000470763.1	LN:3156
@SQ	SN:ENST00000622020.4	LN:3004
@SQ	SN:ENST00000466897.1	LN:1192
@SQ	SN:ENST00000655548.1	LN:615
@SQ	SN:ENST00000378111.6	LN:762
@SQ	SN:ENST00000378097.6	LN:4302
@SQ	SN:ENST00000666163.1	LN:3878
@SQ	SN:ENST00000671676.1	LN:4084
@SQ	SN:ENST00000658691.1	LN:639
@SQ	SN:ENST00000658883.1	LN:635
@SQ	SN:ENST00000655748.1	LN:448
@SQ	SN:ENST00000435937.6	LN:1336
@SQ	SN:ENST00000493807.2	LN:540
@SQ	SN:ENST00000445501.6	LN:557
@SQ	SN:ENST00000478098.5	LN:413
@SQ	SN:ENST00000668706.1	LN:599
@SQ	SN:ENST00000653262.1	LN:3835
@SQ	SN:ENST00000389632.9	LN:615
@SQ	SN:ENST00000657222.1	LN:617
@SQ	SN:ENST00000654144.1	LN:2954
@SQ	SN:ENST00000341524.6	LN:3853
@SQ	SN:ENST00000462676.3	LN:997
@SQ	SN:ENST00000428161.6	LN:2134
@SQ	SN:ENST00000352527.6	LN:4001
@SQ	SN:ENST00000663169.1	LN:719
@SQ	SN:ENST00000653635.1	LN:5979
@SQ	SN:ENST00000661248.1	LN:1122
@SQ	SN:ENST00000656198.1	LN:736
@SQ	SN:ENST00000602612.5	LN:2396
@SQ	SN:ENST00000481789.2	LN:4769
@SQ	SN:ENST00000656746.1	LN:533
@SQ	SN:ENST00000666299.1	LN:1552
@SQ	SN:ENST00000665338.1	LN:5239
@SQ	SN:ENST00000652845.1	LN:932
@SQ	SN:ENST00000655703.1	LN:394
@SQ	SN:ENST00000669250.1	LN:3883
@SQ	SN:ENST00000164247.5	LN:4273
@SQ	SN:ENST00000668559.1	LN:2209
@SQ	SN:ENST00000378092.6	LN:1498
@SQ	SN:ENST00000472700.7	LN:720
@SQ	SN:ENST00000459822.1	LN:856
@SQ	SN:ENST00000378083.8	LN:4176
@SQ	SN:ENST00000662147.1	LN:496
@SQ	SN:ENST00000458166.6	LN:1336
@SQ	SN:ENST00000662363.1	LN:2958
@SQ	SN:ENST00000663671.1	LN:526
@SQ	SN:ENST00000656607.1	LN:467
@SQ	SN:ENST00000663419.1	LN:547
@SQ	SN:ENST00000652911.1	LN:4395
@SQ	SN:ENST00000662815.1	LN:5647
@SQ	SN:ENST00000671076.1	LN:4620
@SQ	SN:ENST00000262450.8	LN:9850
@SQ	SN:ENST00000475121.1	LN:558
@SQ	SN:ENST00000462991.5	LN:4396
@SQ	SN:ENST00000377999.5	LN:3044
@SQ	SN:ENST00000496404.1	LN:4966
@SQ	SN:ENST00000491020.1	LN:646
@SQ	SN:ENST00000484532.6	LN:663
@SQ	SN:ENST00000234875.9	LN:2061
@SQ	SN:ENST00000480661.1	LN:2279
@SQ	SN:ENST00000497965.5	LN:786
@SQ	SN:ENST00000471204.5	LN:524
@SQ	SN:ENST00000465387.5	LN:508
@SQ	SN:ENST00000462296.5	LN:600
@SQ	SN:ENST00000465335.1	LN:806
@SQ	SN:ENST00000455744.1	LN:378
@SQ	SN:ENST00000466994.5	LN:1854
@SQ	SN:ENST00000377939.5	LN:3981
@SQ	SN:ENST00000484435.1	LN:551
@SQ	SN:ENST00000485539.5	LN:1413
@SQ	SN:ENST00000496676.5	LN:3020
@SQ	SN:ENST00000463453.1	LN:266
@SQ	SN:ENST00000496329.1	LN:231
@SQ	SN:ENST00000492476.1	LN:612
@SQ	SN:ENST00000483336.1	LN:473
@SQ	SN:ENST00000343813.10	LN:4795
@SQ	SN:ENST00000495791.1	LN:328
@SQ	SN:ENST00000489498.5	LN:2612
@SQ	SN:ENST00000474756.1	LN:1227
@SQ	SN:ENST00000650463.1	LN:2040
@SQ	SN:ENST00000441724.1	LN:1138
@SQ	SN:ENST00000429480.2	LN:1302
@SQ	SN:ENST00000377898.4	LN:710
@SQ	SN:ENST00000377893.3	LN:4198
@SQ	SN:ENST00000608083.5	LN:1403
@SQ	SN:ENST00000361521.9	LN:1806
@SQ	SN:ENST00000377842.7	LN:1813
@SQ	SN:ENST00000377845.7	LN:1432
@SQ	SN:ENST00000377855.6	LN:1614
@SQ	SN:ENST00000377860.8	LN:1472
@SQ	SN:ENST00000418124.5	LN:1564
@SQ	SN:ENST00000545482.5	LN:1804
@SQ	SN:ENST00000473466.2	LN:868
@SQ	SN:ENST00000481175.1	LN:748
@SQ	SN:ENST00000607670.1	LN:837
@SQ	SN:ENST00000377837.5	LN:1222
@SQ	SN:ENST00000377836.8	LN:507
@SQ	SN:ENST00000471190.1	LN:349
@SQ	SN:ENST00000377834.8	LN:4262
@SQ	SN:ENST00000487437.5	LN:968
@SQ	SN:ENST00000489730.1	LN:730
@SQ	SN:ENST00000645284.1	LN:3543
@SQ	SN:ENST00000636330.1	LN:4731
@SQ	SN:ENST00000633651.1	LN:566
@SQ	SN:ENST00000632142.1	LN:564
@SQ	SN:ENST00000418286.1	LN:641
@SQ	SN:ENST00000632803.1	LN:455
@SQ	SN:ENST00000632593.1	LN:506
@SQ	SN:ENST00000461727.6	LN:1339
@SQ	SN:ENST00000475228.6	LN:813
@SQ	SN:ENST00000478323.1	LN:270
@SQ	SN:ENST00000633239.1	LN:1494
@SQ	SN:ENST00000475479.2	LN:360
@SQ	SN:ENST00000636644.1	LN:544
@SQ	SN:ENST00000434576.2	LN:747
@SQ	SN:ENST00000477679.2	LN:879
@SQ	SN:ENST00000468561.2	LN:661
@SQ	SN:ENST00000419034.1	LN:351
@SQ	SN:ENST00000647810.1	LN:1770
@SQ	SN:ENST00000356876.8	LN:1968
@SQ	SN:ENST00000473343.5	LN:1591
@SQ	SN:ENST00000513135.5	LN:3483
@SQ	SN:ENST00000377782.7	LN:1632
@SQ	SN:ENST00000480393.5	LN:1706
@SQ	SN:ENST00000485036.5	LN:1726
@SQ	SN:ENST00000351959.9	LN:1441
@SQ	SN:ENST00000348333.7	LN:1119
@SQ	SN:ENST00000351748.7	LN:705
@SQ	SN:ENST00000414040.6	LN:1198
@SQ	SN:ENST00000502588.5	LN:952
@SQ	SN:ENST00000502730.5	LN:838
@SQ	SN:ENST00000510563.5	LN:1087
@SQ	SN:ENST00000453260.6	LN:984
@SQ	SN:ENST00000475730.5	LN:477
@SQ	SN:ENST00000469691.5	LN:801
@SQ	SN:ENST00000481401.5	LN:764
@SQ	SN:ENST00000461703.6	LN:567
@SQ	SN:ENST00000453341.1	LN:798
@SQ	SN:ENST00000515145.1	LN:572
@SQ	SN:ENST00000487949.4	LN:2664
@SQ	SN:ENST00000489097.6	LN:3938
@SQ	SN:ENST00000674790.1	LN:3886
@SQ	SN:ENST00000535355.6	LN:3695
@SQ	SN:ENST00000400913.6	LN:3668
@SQ	SN:ENST00000377725.5	LN:3475
@SQ	SN:ENST00000340850.10	LN:3699
@SQ	SN:ENST00000377728.8	LN:3580
@SQ	SN:ENST00000675548.1	LN:3700
@SQ	SN:ENST00000377748.6	LN:3689
@SQ	SN:ENST00000377732.5	LN:3753
@SQ	SN:ENST00000400915.8	LN:3731
@SQ	SN:ENST00000673471.2	LN:3759
@SQ	SN:ENST00000377740.5	LN:4191
@SQ	SN:ENST00000675694.1	LN:3637
@SQ	SN:ENST00000675123.1	LN:2708
@SQ	SN:ENST00000537245.6	LN:3381
@SQ	SN:ENST00000675976.1	LN:954
@SQ	SN:ENST00000675139.1	LN:341
@SQ	SN:ENST00000676401.1	LN:612
@SQ	SN:ENST00000674943.1	LN:442
@SQ	SN:ENST00000674685.1	LN:582
@SQ	SN:ENST00000676255.1	LN:401
@SQ	SN:ENST00000675093.1	LN:512
@SQ	SN:ENST00000676287.1	LN:543
@SQ	SN:ENST00000675655.1	LN:565
@SQ	SN:ENST00000676362.1	LN:547
@SQ	SN:ENST00000674803.1	LN:454
@SQ	SN:ENST00000675812.1	LN:593
@SQ	SN:ENST00000377705.6	LN:6627
@SQ	SN:ENST00000464383.1	LN:835
@SQ	SN:ENST00000462798.1	LN:638
@SQ	SN:ENST00000460777.1	LN:536
@SQ	SN:ENST00000464665.1	LN:731
@SQ	SN:ENST00000456162.2	LN:401
@SQ	SN:ENST00000333172.11	LN:2764
@SQ	SN:ENST00000351136.7	LN:1871
@SQ	SN:ENST00000411823.5	LN:1811
@SQ	SN:ENST00000415267.1	LN:740
@SQ	SN:ENST00000377674.9	LN:2347
@SQ	SN:ENST00000319084.9	LN:1050
@SQ	SN:ENST00000435905.5	LN:1001
@SQ	SN:ENST00000488936.1	LN:784
@SQ	SN:ENST00000482360.5	LN:2484
@SQ	SN:ENST00000498342.5	LN:2461
@SQ	SN:ENST00000466813.1	LN:790
@SQ	SN:ENST00000466941.1	LN:523
@SQ	SN:ENST00000377658.8	LN:4487
@SQ	SN:ENST00000377663.3	LN:6445
@SQ	SN:ENST00000467612.5	LN:1056
@SQ	SN:ENST00000496707.5	LN:824
@SQ	SN:ENST00000463043.1	LN:667
@SQ	SN:ENST00000377648.5	LN:3632
@SQ	SN:ENST00000495385.1	LN:798
@SQ	SN:ENST00000054650.9	LN:1361
@SQ	SN:ENST00000484676.1	LN:879
@SQ	SN:ENST00000307896.10	LN:1046
@SQ	SN:ENST00000377627.7	LN:2053
@SQ	SN:ENST00000484669.6	LN:744
@SQ	SN:ENST00000487819.5	LN:840
@SQ	SN:ENST00000472925.1	LN:983
@SQ	SN:ENST00000480647.1	LN:336
@SQ	SN:ENST00000451196.5	LN:1357
@SQ	SN:ENST00000377577.10	LN:3201
@SQ	SN:ENST00000690452.1	LN:4153
@SQ	SN:ENST00000689025.1	LN:3549
@SQ	SN:ENST00000691481.1	LN:3565
@SQ	SN:ENST00000686243.1	LN:3712
@SQ	SN:ENST00000688524.1	LN:3552
@SQ	SN:ENST00000685129.1	LN:3555
@SQ	SN:ENST00000472414.2	LN:3850
@SQ	SN:ENST00000689169.1	LN:3872
@SQ	SN:ENST00000685360.1	LN:4233
@SQ	SN:ENST00000689474.1	LN:5004
@SQ	SN:ENST00000690062.1	LN:3297
@SQ	SN:ENST00000465508.6	LN:2448
@SQ	SN:ENST00000294401.11	LN:2210
@SQ	SN:ENST00000426784.1	LN:975
@SQ	SN:ENST00000473993.5	LN:755
@SQ	SN:ENST00000685485.1	LN:3082
@SQ	SN:ENST00000691444.1	LN:1713
@SQ	SN:ENST00000688162.1	LN:1773
@SQ	SN:ENST00000469318.5	LN:355
@SQ	SN:ENST00000485073.5	LN:613
@SQ	SN:ENST00000460594.5	LN:581
@SQ	SN:ENST00000693337.1	LN:1512
@SQ	SN:ENST00000465911.1	LN:745
@SQ	SN:ENST00000432429.5	LN:1686
@SQ	SN:ENST00000414210.5	LN:507
@SQ	SN:ENST00000421469.3	LN:681
@SQ	SN:ENST00000635029.1	LN:545
@SQ	SN:ENST00000635092.2	LN:637
@SQ	SN:ENST00000654537.1	LN:457
@SQ	SN:ENST00000641757.1	LN:987
@SQ	SN:ENST00000442889.1	LN:415
@SQ	SN:ENST00000490738.5	LN:538
@SQ	SN:ENST00000303635.12	LN:8314
@SQ	SN:ENST00000476163.5	LN:863
@SQ	SN:ENST00000473578.5	LN:567
@SQ	SN:ENST00000557126.5	LN:486
@SQ	SN:ENST00000467404.6	LN:546
@SQ	SN:ENST00000461311.1	LN:431
@SQ	SN:ENST00000486138.1	LN:392
@SQ	SN:ENST00000482934.1	LN:743
@SQ	SN:ENST00000470648.5	LN:766
@SQ	SN:ENST00000461580.5	LN:826
@SQ	SN:ENST00000472283.1	LN:384
@SQ	SN:ENST00000467267.1	LN:664
@SQ	SN:ENST00000495233.5	LN:3247
@SQ	SN:ENST00000490905.5	LN:2053
@SQ	SN:ENST00000476864.1	LN:714
@SQ	SN:ENST00000433407.1	LN:286
@SQ	SN:ENST00000456701.1	LN:349
@SQ	SN:ENST00000427317.1	LN:365
@SQ	SN:ENST00000618051.1	LN:433
@SQ	SN:ENST00000411708.1	LN:391
@SQ	SN:ENST00000440032.1	LN:361
@SQ	SN:ENST00000602640.1	LN:1721
@SQ	SN:ENST00000602973.1	LN:570
@SQ	SN:ENST00000602916.1	LN:267
@SQ	SN:ENST00000054666.11	LN:2178
@SQ	SN:ENST00000470357.1	LN:954
@SQ	SN:ENST00000487194.1	LN:274
@SQ	SN:ENST00000602406.1	LN:393
@SQ	SN:ENST00000377532.8	LN:6365
@SQ	SN:ENST00000377541.5	LN:1524
@SQ	SN:ENST00000613533.4	LN:6318
@SQ	SN:ENST00000614998.4	LN:6261
@SQ	SN:ENST00000361923.2	LN:6203
@SQ	SN:ENST00000473653.1	LN:523
@SQ	SN:ENST00000602883.1	LN:1249
@SQ	SN:ENST00000463106.1	LN:715
@SQ	SN:ENST00000494684.1	LN:555
@SQ	SN:ENST00000451646.1	LN:830
@SQ	SN:ENST00000377516.6	LN:1601
@SQ	SN:ENST00000361696.10	LN:591
@SQ	SN:ENST00000054668.5	LN:420
@SQ	SN:ENST00000377507.8	LN:5872
@SQ	SN:ENST00000615230.4	LN:5970
@SQ	SN:ENST00000474475.1	LN:445
@SQ	SN:ENST00000492571.1	LN:584
@SQ	SN:ENST00000674210.1	LN:607
@SQ	SN:ENST00000603760.1	LN:355
@SQ	SN:ENST00000493373.5	LN:624
@SQ	SN:ENST00000460192.5	LN:567
@SQ	SN:ENST00000493678.5	LN:1088
@SQ	SN:ENST00000377493.9	LN:795
@SQ	SN:ENST00000338639.10	LN:1127
@SQ	SN:ENST00000465354.5	LN:949
@SQ	SN:ENST00000377491.5	LN:977
@SQ	SN:ENST00000377488.5	LN:783
@SQ	SN:ENST00000497113.1	LN:670
@SQ	SN:ENST00000469225.1	LN:711
@SQ	SN:ENST00000641354.1	LN:2101
@SQ	SN:ENST00000642135.1	LN:2236
@SQ	SN:ENST00000641100.1	LN:1043
@SQ	SN:ENST00000474874.5	LN:479
@SQ	SN:ENST00000377482.10	LN:3097
@SQ	SN:ENST00000467067.1	LN:2097
@SQ	SN:ENST00000469499.5	LN:995
@SQ	SN:ENST00000487559.1	LN:787
@SQ	SN:ENST00000445300.1	LN:2044
@SQ	SN:ENST00000399343.2	LN:800
@SQ	SN:ENST00000453364.1	LN:1075
@SQ	SN:ENST00000684850.1	LN:1002
@SQ	SN:ENST00000670361.1	LN:683
@SQ	SN:ENST00000635451.1	LN:896
@SQ	SN:ENST00000452982.1	LN:497
@SQ	SN:ENST00000424689.1	LN:477
@SQ	SN:ENST00000471889.7	LN:2496
@SQ	SN:ENST00000289877.8	LN:2401
@SQ	SN:ENST00000497660.5	LN:1747
@SQ	SN:ENST00000481265.1	LN:694
@SQ	SN:ENST00000337907.7	LN:8026
@SQ	SN:ENST00000400908.7	LN:8009
@SQ	SN:ENST00000377464.5	LN:6733
@SQ	SN:ENST00000467350.1	LN:410
@SQ	SN:ENST00000400907.6	LN:2973
@SQ	SN:ENST00000476556.5	LN:4598
@SQ	SN:ENST00000505225.1	LN:533
@SQ	SN:ENST00000656437.1	LN:3574
@SQ	SN:ENST00000464367.1	LN:639
@SQ	SN:ENST00000488215.5	LN:962
@SQ	SN:ENST00000460659.5	LN:454
@SQ	SN:ENST00000492766.5	LN:367
@SQ	SN:ENST00000465125.1	LN:396
@SQ	SN:ENST00000464972.5	LN:743
@SQ	SN:ENST00000659924.1	LN:2990
@SQ	SN:ENST00000480342.5	LN:2710
@SQ	SN:ENST00000507012.1	LN:418
@SQ	SN:ENST00000469251.1	LN:355
@SQ	SN:ENST00000514428.1	LN:273
@SQ	SN:ENST00000468247.1	LN:414
@SQ	SN:ENST00000449895.5	LN:516
@SQ	SN:ENST00000653698.1	LN:1052
@SQ	SN:ENST00000444276.1	LN:439
@SQ	SN:ENST00000605785.1	LN:369
@SQ	SN:ENST00000437586.1	LN:658
@SQ	SN:ENST00000428803.2	LN:703
@SQ	SN:ENST00000445254.1	LN:415
@SQ	SN:ENST00000433876.2	LN:353
@SQ	SN:ENST00000436229.2	LN:369
@SQ	SN:ENST00000234590.10	LN:1781
@SQ	SN:ENST00000464920.2	LN:2548
@SQ	SN:ENST00000647408.1	LN:1782
@SQ	SN:ENST00000646370.2	LN:1837
@SQ	SN:ENST00000645609.1	LN:1819
@SQ	SN:ENST00000645600.1	LN:605
@SQ	SN:ENST00000497492.1	LN:647
@SQ	SN:ENST00000646660.1	LN:581
@SQ	SN:ENST00000646680.1	LN:557
@SQ	SN:ENST00000646906.1	LN:548
@SQ	SN:ENST00000646156.1	LN:622
@SQ	SN:ENST00000643438.1	LN:569
@SQ	SN:ENST00000489867.2	LN:637
@SQ	SN:ENST00000486051.5	LN:536
@SQ	SN:ENST00000492343.2	LN:1247
@SQ	SN:ENST00000414948.1	LN:744
@SQ	SN:ENST00000442636.1	LN:456
@SQ	SN:ENST00000425872.1	LN:743
@SQ	SN:ENST00000424862.2	LN:352
@SQ	SN:ENST00000431968.2	LN:163
@SQ	SN:ENST00000549778.5	LN:582
@SQ	SN:ENST00000476083.1	LN:787
@SQ	SN:ENST00000377443.7	LN:1334
@SQ	SN:ENST00000480186.7	LN:1493
@SQ	SN:ENST00000377436.6	LN:942
@SQ	SN:ENST00000377442.3	LN:747
@SQ	SN:ENST00000400906.2	LN:1944
@SQ	SN:ENST00000377424.9	LN:4085
@SQ	SN:ENST00000487492.1	LN:522
@SQ	SN:ENST00000377414.7	LN:2344
@SQ	SN:ENST00000484798.5	LN:684
@SQ	SN:ENST00000474145.5	LN:846
@SQ	SN:ENST00000479813.5	LN:758
@SQ	SN:ENST00000486632.5	LN:889
@SQ	SN:ENST00000487835.5	LN:755
@SQ	SN:ENST00000464985.5	LN:676
@SQ	SN:ENST00000473209.1	LN:455
@SQ	SN:ENST00000377411.5	LN:5197
@SQ	SN:ENST00000465853.1	LN:198
@SQ	SN:ENST00000466131.1	LN:458
@SQ	SN:ENST00000635687.1	LN:4211
@SQ	SN:ENST00000635405.2	LN:4457
@SQ	SN:ENST00000437157.3	LN:409
@SQ	SN:ENST00000632503.1	LN:1764
@SQ	SN:ENST00000635271.1	LN:888
@SQ	SN:ENST00000412639.4	LN:1034
@SQ	SN:ENST00000664915.1	LN:1114
@SQ	SN:ENST00000657715.1	LN:1265
@SQ	SN:ENST00000665148.1	LN:488
@SQ	SN:ENST00000634966.2	LN:784
@SQ	SN:ENST00000377403.7	LN:9147
@SQ	SN:ENST00000602477.1	LN:5590
@SQ	SN:ENST00000495451.1	LN:2701
@SQ	SN:ENST00000328089.11	LN:3106
@SQ	SN:ENST00000450402.1	LN:822
@SQ	SN:ENST00000357898.3	LN:1439
@SQ	SN:ENST00000377399.2	LN:1007
@SQ	SN:ENST00000641006.1	LN:1765
@SQ	SN:ENST00000641325.1	LN:2442
@SQ	SN:ENST00000641940.1	LN:839
@SQ	SN:ENST00000641507.1	LN:482
@SQ	SN:ENST00000685867.1	LN:947
@SQ	SN:ENST00000441033.1	LN:708
@SQ	SN:ENST00000302692.7	LN:3865
@SQ	SN:ENST00000435277.1	LN:559
@SQ	SN:ENST00000340381.11	LN:3815
@SQ	SN:ENST00000340305.9	LN:3851
@SQ	SN:ENST00000416541.5	LN:3447
@SQ	SN:ENST00000510900.1	LN:554
@SQ	SN:ENST00000508400.1	LN:893
@SQ	SN:ENST00000377346.9	LN:5412
@SQ	SN:ENST00000628140.2	LN:5483
@SQ	SN:ENST00000484851.1	LN:515
@SQ	SN:ENST00000361110.6	LN:3508
@SQ	SN:ENST00000481137.1	LN:386
@SQ	SN:ENST00000479223.1	LN:539
@SQ	SN:ENST00000377320.3	LN:1823
@SQ	SN:ENST00000426570.3	LN:421
@SQ	SN:ENST00000415330.3	LN:978
@SQ	SN:ENST00000377298.9	LN:4760
@SQ	SN:ENST00000650348.1	LN:4457
@SQ	SN:ENST00000477264.1	LN:2169
@SQ	SN:ENST00000435891.5	LN:3829
@SQ	SN:ENST00000361311.4	LN:4647
@SQ	SN:ENST00000464286.1	LN:563
@SQ	SN:ENST00000603781.1	LN:246
@SQ	SN:ENST00000639753.1	LN:1983
@SQ	SN:ENST00000623863.1	LN:649
@SQ	SN:ENST00000377263.6	LN:3006
@SQ	SN:ENST00000400904.7	LN:1206
@SQ	SN:ENST00000377258.5	LN:852
@SQ	SN:ENST00000377256.1	LN:451
@SQ	SN:ENST00000454104.1	LN:424
@SQ	SN:ENST00000648956.1	LN:762
@SQ	SN:ENST00000488540.5	LN:652
@SQ	SN:ENST00000377223.6	LN:4989
@SQ	SN:ENST00000400903.6	LN:1405
@SQ	SN:ENST00000377213.1	LN:945
@SQ	SN:ENST00000471853.1	LN:487
@SQ	SN:ENST00000445884.1	LN:440
@SQ	SN:ENST00000403197.5	LN:1094
@SQ	SN:ENST00000462686.1	LN:1818
@SQ	SN:ENST00000377205.6	LN:3734
@SQ	SN:ENST00000492735.1	LN:514
@SQ	SN:ENST00000496751.1	LN:485
@SQ	SN:ENST00000636827.2	LN:444
@SQ	SN:ENST00000413148.1	LN:436
@SQ	SN:ENST00000315901.4	LN:861
@SQ	SN:ENST00000294435.8	LN:625
@SQ	SN:ENST00000253251.12	LN:4772
@SQ	SN:ENST00000672724.1	LN:6184
@SQ	SN:ENST00000343090.11	LN:5905
@SQ	SN:ENST00000377153.5	LN:1273
@SQ	SN:ENST00000462658.1	LN:573
@SQ	SN:ENST00000470736.1	LN:827
@SQ	SN:ENST00000466379.1	LN:2299
@SQ	SN:ENST00000488228.1	LN:560
@SQ	SN:ENST00000487244.5	LN:818
@SQ	SN:ENST00000465408.1	LN:355
@SQ	SN:ENST00000456484.1	LN:337
@SQ	SN:ENST00000416729.2	LN:680
@SQ	SN:ENST00000377093.9	LN:7800
@SQ	SN:ENST00000676179.1	LN:10855
@SQ	SN:ENST00000263934.10	LN:6816
@SQ	SN:ENST00000377086.5	LN:10669
@SQ	SN:ENST00000377083.5	LN:5885
@SQ	SN:ENST00000377081.5	LN:8746
@SQ	SN:ENST00000620295.2	LN:8624
@SQ	SN:ENST00000622724.3	LN:8588
@SQ	SN:ENST00000495136.1	LN:643
@SQ	SN:ENST00000497835.1	LN:452
@SQ	SN:ENST00000465635.5	LN:759
@SQ	SN:ENST00000483340.1	LN:839
@SQ	SN:ENST00000635499.1	LN:2098
@SQ	SN:ENST00000470616.1	LN:519
@SQ	SN:ENST00000641495.1	LN:399
@SQ	SN:ENST00000641619.1	LN:917
@SQ	SN:ENST00000641117.1	LN:1392
@SQ	SN:ENST00000641011.1	LN:299
@SQ	SN:ENST00000641335.1	LN:1369
@SQ	SN:ENST00000641456.1	LN:1142
@SQ	SN:ENST00000641062.1	LN:670
@SQ	SN:ENST00000491493.5	LN:806
@SQ	SN:ENST00000487775.1	LN:462
@SQ	SN:ENST00000270776.13	LN:2268
@SQ	SN:ENST00000477958.5	LN:508
@SQ	SN:ENST00000483936.5	LN:680
@SQ	SN:ENST00000465632.5	LN:642
@SQ	SN:ENST00000460189.1	LN:767
@SQ	SN:ENST00000493288.1	LN:476
@SQ	SN:ENST00000498356.1	LN:790
@SQ	SN:ENST00000496718.1	LN:506
@SQ	SN:ENST00000607572.1	LN:797
@SQ	SN:ENST00000400900.6	LN:1469
@SQ	SN:ENST00000470413.6	LN:626
@SQ	SN:ENST00000602787.6	LN:571
@SQ	SN:ENST00000602296.6	LN:1326
@SQ	SN:ENST00000465026.1	LN:494
@SQ	SN:ENST00000309048.8	LN:905
@SQ	SN:ENST00000602486.1	LN:312
@SQ	SN:ENST00000477755.1	LN:914
@SQ	SN:ENST00000462462.1	LN:584
@SQ	SN:ENST00000464507.1	LN:684
@SQ	SN:ENST00000377049.4	LN:914
@SQ	SN:ENST00000377038.8	LN:6035
@SQ	SN:ENST00000476658.5	LN:744
@SQ	SN:ENST00000377036.2	LN:1403
@SQ	SN:ENST00000424487.1	LN:467
@SQ	SN:ENST00000472851.1	LN:805
@SQ	SN:ENST00000356607.9	LN:1922
@SQ	SN:ENST00000491661.2	LN:637
@SQ	SN:ENST00000492696.1	LN:250
@SQ	SN:ENST00000663738.1	LN:2876
@SQ	SN:ENST00000377022.8	LN:7934
@SQ	SN:ENST00000478524.1	LN:337
@SQ	SN:ENST00000447850.3	LN:695
@SQ	SN:ENST00000344008.5	LN:4405
@SQ	SN:ENST00000490176.1	LN:432
@SQ	SN:ENST00000496432.6	LN:3279
@SQ	SN:ENST00000492173.1	LN:2267
@SQ	SN:ENST00000478728.2	LN:648
@SQ	SN:ENST00000472814.1	LN:451
@SQ	SN:ENST00000606802.1	LN:7923
@SQ	SN:ENST00000450782.2	LN:238
@SQ	SN:ENST00000476357.1	LN:2377
@SQ	SN:ENST00000418570.6	LN:2265
@SQ	SN:ENST00000377004.8	LN:2761
@SQ	SN:ENST00000468348.1	LN:340
@SQ	SN:ENST00000520253.1	LN:2359
@SQ	SN:ENST00000400899.2	LN:494
@SQ	SN:ENST00000473118.5	LN:701
@SQ	SN:ENST00000639083.1	LN:2269
@SQ	SN:ENST00000639599.1	LN:1283
@SQ	SN:ENST00000629725.2	LN:1031
@SQ	SN:ENST00000439080.6	LN:1388
@SQ	SN:ENST00000613864.4	LN:584
@SQ	SN:ENST00000476201.5	LN:929
@SQ	SN:ENST00000472476.5	LN:1001
@SQ	SN:ENST00000240185.8	LN:4185
@SQ	SN:ENST00000614757.4	LN:1793
@SQ	SN:ENST00000621715.4	LN:816
@SQ	SN:ENST00000315091.7	LN:1835
@SQ	SN:ENST00000473869.5	LN:1946
@SQ	SN:ENST00000649624.1	LN:810
@SQ	SN:ENST00000616545.4	LN:920
@SQ	SN:ENST00000621790.4	LN:1008
@SQ	SN:ENST00000622057.4	LN:706
@SQ	SN:ENST00000617172.4	LN:980
@SQ	SN:ENST00000618606.1	LN:584
@SQ	SN:ENST00000611963.4	LN:739
@SQ	SN:ENST00000620632.4	LN:706
@SQ	SN:ENST00000619555.4	LN:682
@SQ	SN:ENST00000610369.4	LN:563
@SQ	SN:ENST00000614494.1	LN:515
@SQ	SN:ENST00000611136.4	LN:700
@SQ	SN:ENST00000477447.6	LN:409
@SQ	SN:ENST00000612542.1	LN:554
@SQ	SN:ENST00000620505.1	LN:657
@SQ	SN:ENST00000621573.1	LN:992
@SQ	SN:ENST00000611008.4	LN:929
@SQ	SN:ENST00000613177.1	LN:379
@SQ	SN:ENST00000496840.1	LN:692
@SQ	SN:ENST00000622108.1	LN:645
@SQ	SN:ENST00000617757.1	LN:434
@SQ	SN:ENST00000480464.2	LN:790
@SQ	SN:ENST00000620028.1	LN:763
@SQ	SN:ENST00000607145.1	LN:870
@SQ	SN:ENST00000612387.1	LN:651
@SQ	SN:ENST00000400897.8	LN:2455
@SQ	SN:ENST00000478645.1	LN:443
@SQ	SN:ENST00000480221.1	LN:2190
@SQ	SN:ENST00000400898.3	LN:726
@SQ	SN:ENST00000475189.1	LN:545
@SQ	SN:ENST00000376957.7	LN:1260
@SQ	SN:ENST00000490101.1	LN:461
@SQ	SN:ENST00000465788.1	LN:402
@SQ	SN:ENST00000459997.1	LN:731
@SQ	SN:ENST00000487300.1	LN:611
@SQ	SN:ENST00000304457.11	LN:2721
@SQ	SN:ENST00000376936.9	LN:2796
@SQ	SN:ENST00000474216.5	LN:2007
@SQ	SN:ENST00000490565.1	LN:421
@SQ	SN:ENST00000469634.5	LN:2361
@SQ	SN:ENST00000478271.1	LN:608
@SQ	SN:ENST00000470611.5	LN:401
@SQ	SN:ENST00000498576.1	LN:486
@SQ	SN:ENST00000472078.1	LN:412
@SQ	SN:ENST00000485606.1	LN:459
@SQ	SN:ENST00000460196.1	LN:622
@SQ	SN:ENST00000452378.1	LN:2682
@SQ	SN:ENST00000435388.2	LN:685
@SQ	SN:ENST00000447600.1	LN:487
@SQ	SN:ENST00000376838.5	LN:4017
@SQ	SN:ENST00000361445.9	LN:8721
@SQ	SN:ENST00000473471.5	LN:862
@SQ	SN:ENST00000490931.1	LN:1111
@SQ	SN:ENST00000455339.1	LN:694
@SQ	SN:ENST00000495435.1	LN:2356
@SQ	SN:ENST00000476768.1	LN:610
@SQ	SN:ENST00000445982.5	LN:705
@SQ	SN:ENST00000420480.1	LN:673
@SQ	SN:ENST00000376819.4	LN:2224
@SQ	SN:ENST00000476934.1	LN:607
@SQ	SN:ENST00000448289.1	LN:150
@SQ	SN:ENST00000376810.6	LN:3654
@SQ	SN:ENST00000376804.2	LN:825
@SQ	SN:ENST00000486588.6	LN:831
@SQ	SN:ENST00000483738.1	LN:1393
@SQ	SN:ENST00000433562.1	LN:437
@SQ	SN:ENST00000641979.1	LN:742
@SQ	SN:ENST00000435243.2	LN:565
@SQ	SN:ENST00000294484.7	LN:5265
@SQ	SN:ENST00000423056.2	LN:910
@SQ	SN:ENST00000304391.6	LN:1495
@SQ	SN:ENST00000649975.1	LN:1051
@SQ	SN:ENST00000453135.2	LN:1351
@SQ	SN:ENST00000642131.1	LN:2094
@SQ	SN:ENST00000642025.1	LN:2215
@SQ	SN:ENST00000354287.5	LN:1287
@SQ	SN:ENST00000471501.1	LN:725
@SQ	SN:ENST00000466919.1	LN:774
@SQ	SN:ENST00000465901.1	LN:434
@SQ	SN:ENST00000475961.1	LN:237
@SQ	SN:ENST00000251546.8	LN:1896
@SQ	SN:ENST00000425796.5	LN:994
@SQ	SN:ENST00000376770.5	LN:3320
@SQ	SN:ENST00000251547.10	LN:2928
@SQ	SN:ENST00000376768.5	LN:959
@SQ	SN:ENST00000376760.5	LN:822
@SQ	SN:ENST00000376762.8	LN:1734
@SQ	SN:ENST00000475435.5	LN:942
@SQ	SN:ENST00000471895.1	LN:769
@SQ	SN:ENST00000376753.9	LN:1444
@SQ	SN:ENST00000474239.1	LN:803
@SQ	SN:ENST00000449067.1	LN:928
@SQ	SN:ENST00000376692.9	LN:1053
@SQ	SN:ENST00000235310.7	LN:1860
@SQ	SN:ENST00000376672.5	LN:1002
@SQ	SN:ENST00000376669.9	LN:864
@SQ	SN:ENST00000376667.7	LN:872
@SQ	SN:ENST00000445656.5	LN:678
@SQ	SN:ENST00000456915.1	LN:1032
@SQ	SN:ENST00000376664.10	LN:858
@SQ	SN:ENST00000376655.1	LN:1095
@SQ	SN:ENST00000294485.6	LN:7365
@SQ	SN:ENST00000376637.7	LN:1067
@SQ	SN:ENST00000476512.5	LN:942
@SQ	SN:ENST00000400895.6	LN:786
@SQ	SN:ENST00000494437.1	LN:976
@SQ	SN:ENST00000314340.10	LN:1130
@SQ	SN:ENST00000491346.5	LN:1116
@SQ	SN:ENST00000376629.8	LN:1100
@SQ	SN:ENST00000376627.6	LN:1055
@SQ	SN:ENST00000452018.6	LN:809
@SQ	SN:ENST00000510878.1	LN:849
@SQ	SN:ENST00000476309.5	LN:748
@SQ	SN:ENST00000514733.5	LN:919
@SQ	SN:ENST00000513739.5	LN:566
@SQ	SN:ENST00000471765.1	LN:717
@SQ	SN:ENST00000433342.6	LN:4545
@SQ	SN:ENST00000688073.1	LN:4672
@SQ	SN:ENST00000484153.1	LN:2566
@SQ	SN:ENST00000312793.9	LN:2624
@SQ	SN:ENST00000444493.5	LN:1881
@SQ	SN:ENST00000449278.1	LN:1617
@SQ	SN:ENST00000475041.1	LN:687
@SQ	SN:ENST00000482358.1	LN:783
@SQ	SN:ENST00000376620.3	LN:1868
@SQ	SN:ENST00000376592.6	LN:8378
@SQ	SN:ENST00000376590.9	LN:7018
@SQ	SN:ENST00000376583.7	LN:7044
@SQ	SN:ENST00000376585.6	LN:8094
@SQ	SN:ENST00000641747.1	LN:3227
@SQ	SN:ENST00000641805.1	LN:2945
@SQ	SN:ENST00000423400.7	LN:2715
@SQ	SN:ENST00000641446.1	LN:2820
@SQ	SN:ENST00000641407.1	LN:2387
@SQ	SN:ENST00000641759.1	LN:2454
@SQ	SN:ENST00000641820.1	LN:1569
@SQ	SN:ENST00000641721.1	LN:891
@SQ	SN:ENST00000376486.3	LN:875
@SQ	SN:ENST00000641909.1	LN:2254
@SQ	SN:ENST00000641437.1	LN:1911
@SQ	SN:ENST00000418034.1	LN:1034
@SQ	SN:ENST00000431243.6	LN:1116
@SQ	SN:ENST00000642002.1	LN:549
@SQ	SN:ENST00000413656.5	LN:398
@SQ	SN:ENST00000312413.10	LN:5631
@SQ	SN:ENST00000346436.11	LN:5589
@SQ	SN:ENST00000376497.7	LN:814
@SQ	SN:ENST00000400892.3	LN:3993
@SQ	SN:ENST00000376496.4	LN:2922
@SQ	SN:ENST00000376490.7	LN:963
@SQ	SN:ENST00000376491.7	LN:927
@SQ	SN:ENST00000376492.3	LN:1062
@SQ	SN:ENST00000494028.1	LN:773
@SQ	SN:ENST00000446542.5	LN:1032
@SQ	SN:ENST00000376480.7	LN:855
@SQ	SN:ENST00000376476.1	LN:728
@SQ	SN:ENST00000376468.4	LN:708
@SQ	SN:ENST00000438808.1	LN:2637
@SQ	SN:ENST00000661075.1	LN:952
@SQ	SN:ENST00000650448.1	LN:654
@SQ	SN:ENST00000649268.2	LN:743
@SQ	SN:ENST00000666735.1	LN:1180
@SQ	SN:ENST00000658167.1	LN:759
@SQ	SN:ENST00000660618.1	LN:1715
@SQ	SN:ENST00000376572.8	LN:2819
@SQ	SN:ENST00000616327.1	LN:2170
@SQ	SN:ENST00000376576.3	LN:2539
@SQ	SN:ENST00000485046.5	LN:991
@SQ	SN:ENST00000449038.5	LN:762
@SQ	SN:ENST00000196061.5	LN:2976
@SQ	SN:ENST00000358133.5	LN:819
@SQ	SN:ENST00000429000.6	LN:886
@SQ	SN:ENST00000465920.1	LN:871
@SQ	SN:ENST00000491536.5	LN:639
@SQ	SN:ENST00000470133.1	LN:362
@SQ	SN:ENST00000481933.1	LN:2339
@SQ	SN:ENST00000660216.1	LN:595
@SQ	SN:ENST00000444836.5	LN:4531
@SQ	SN:ENST00000674817.1	LN:4514
@SQ	SN:ENST00000675053.1	LN:4555
@SQ	SN:ENST00000675194.1	LN:2944
@SQ	SN:ENST00000675817.1	LN:4766
@SQ	SN:ENST00000675298.1	LN:3584
@SQ	SN:ENST00000676369.1	LN:781
@SQ	SN:ENST00000412236.2	LN:777
@SQ	SN:ENST00000675530.1	LN:709
@SQ	SN:ENST00000674548.1	LN:4572
@SQ	SN:ENST00000675959.1	LN:4715
@SQ	SN:ENST00000675872.1	LN:4569
@SQ	SN:ENST00000674706.1	LN:2005
@SQ	SN:ENST00000676426.1	LN:4352
@SQ	SN:ENST00000674658.1	LN:4320
@SQ	SN:ENST00000674910.1	LN:4539
@SQ	SN:ENST00000490079.5	LN:445
@SQ	SN:ENST00000675231.1	LN:4772
@SQ	SN:ENST00000484391.5	LN:294
@SQ	SN:ENST00000497302.1	LN:645
@SQ	SN:ENST00000675512.1	LN:4580
@SQ	SN:ENST00000675113.1	LN:4461
@SQ	SN:ENST00000235329.10	LN:4407
@SQ	SN:ENST00000676293.1	LN:4529
@SQ	SN:ENST00000675919.1	LN:4497
@SQ	SN:ENST00000675987.1	LN:4453
@SQ	SN:ENST00000675781.1	LN:563
@SQ	SN:ENST00000675483.1	LN:4337
@SQ	SN:ENST00000675374.1	LN:583
@SQ	SN:ENST00000675528.1	LN:3700
@SQ	SN:ENST00000675404.1	LN:4447
@SQ	SN:ENST00000676295.1	LN:2622
@SQ	SN:ENST00000675043.1	LN:2148
@SQ	SN:ENST00000603287.1	LN:93
@SQ	SN:ENST00000478749.5	LN:779
@SQ	SN:ENST00000235332.6	LN:1541
@SQ	SN:ENST00000466860.5	LN:1709
@SQ	SN:ENST00000498685.5	LN:1392
@SQ	SN:ENST00000492256.1	LN:806
@SQ	SN:ENST00000460823.1	LN:955
@SQ	SN:ENST00000478299.1	LN:595
@SQ	SN:ENST00000263932.7	LN:3760
@SQ	SN:ENST00000417814.3	LN:3593
@SQ	SN:ENST00000514649.5	LN:2412
@SQ	SN:ENST00000413146.6	LN:2363
@SQ	SN:ENST00000479933.2	LN:2120
@SQ	SN:ENST00000439324.2	LN:255
@SQ	SN:ENST00000647616.1	LN:1196
@SQ	SN:ENST00000376259.7	LN:3687
@SQ	SN:ENST00000536782.2	LN:557
@SQ	SN:ENST00000492361.1	LN:3583
@SQ	SN:ENST00000489921.1	LN:409
@SQ	SN:ENST00000453852.2	LN:316
@SQ	SN:ENST00000620676.6	LN:16357
@SQ	SN:ENST00000613099.4	LN:16245
@SQ	SN:ENST00000476169.1	LN:475
@SQ	SN:ENST00000489961.1	LN:443
@SQ	SN:ENST00000011700.10	LN:10969
@SQ	SN:ENST00000646917.1	LN:5369
@SQ	SN:ENST00000460333.5	LN:4910
@SQ	SN:ENST00000487188.1	LN:3990
@SQ	SN:ENST00000643711.1	LN:582
@SQ	SN:ENST00000469054.1	LN:567
@SQ	SN:ENST00000646411.1	LN:4522
@SQ	SN:ENST00000543710.5	LN:5676
@SQ	SN:ENST00000645371.1	LN:2024
@SQ	SN:ENST00000466732.2	LN:377
@SQ	SN:ENST00000476045.5	LN:380
@SQ	SN:ENST00000481484.1	LN:360
@SQ	SN:ENST00000543766.2	LN:3838
@SQ	SN:ENST00000645148.1	LN:577
@SQ	SN:ENST00000647414.1	LN:554
@SQ	SN:ENST00000473099.1	LN:461
@SQ	SN:ENST00000688646.1	LN:1710
@SQ	SN:ENST00000689998.1	LN:1835
@SQ	SN:ENST00000416696.1	LN:438
@SQ	SN:ENST00000616661.5	LN:2201
@SQ	SN:ENST00000464917.5	LN:539
@SQ	SN:ENST00000430996.2	LN:826
@SQ	SN:ENST00000482265.1	LN:1036
@SQ	SN:ENST00000606790.1	LN:345
@SQ	SN:ENST00000376221.2	LN:2027
@SQ	SN:ENST00000436879.2	LN:112
@SQ	SN:ENST00000359318.8	LN:4055
@SQ	SN:ENST00000620146.2	LN:3832
@SQ	SN:ENST00000614859.5	LN:3564
@SQ	SN:ENST00000474179.1	LN:724
@SQ	SN:ENST00000376210.3	LN:695
@SQ	SN:ENST00000357726.5	LN:2889
@SQ	SN:ENST00000332296.7	LN:2160
@SQ	SN:ENST00000400814.3	LN:1327
@SQ	SN:ENST00000438401.1	LN:378
@SQ	SN:ENST00000619922.1	LN:1845
@SQ	SN:ENST00000438176.2	LN:1417
@SQ	SN:ENST00000317869.7	LN:1134
@SQ	SN:ENST00000240189.2	LN:1642
@SQ	SN:ENST00000235349.6	LN:1840
@SQ	SN:ENST00000235347.4	LN:1525
@SQ	SN:ENST00000616979.4	LN:1592
@SQ	SN:ENST00000330881.6	LN:1560
@SQ	SN:ENST00000418187.1	LN:1139
@SQ	SN:ENST00000415464.6	LN:1720
@SQ	SN:ENST00000376189.5	LN:1720
@SQ	SN:ENST00000610289.2	LN:1450
@SQ	SN:ENST00000436041.6	LN:1947
@SQ	SN:ENST00000617807.3	LN:1897
@SQ	SN:ENST00000681473.1	LN:1721
@SQ	SN:ENST00000614839.4	LN:1863
@SQ	SN:ENST00000619661.2	LN:1840
@SQ	SN:ENST00000611860.1	LN:1447
@SQ	SN:ENST00000458709.1	LN:891
@SQ	SN:ENST00000621994.3	LN:1156
@SQ	SN:ENST00000448180.1	LN:1452
@SQ	SN:ENST00000434606.1	LN:667
@SQ	SN:ENST00000437631.1	LN:384
@SQ	SN:ENST00000624207.2	LN:1909
@SQ	SN:ENST00000323770.8	LN:1718
@SQ	SN:ENST00000415919.3	LN:2465
@SQ	SN:ENST00000625019.3	LN:2163
@SQ	SN:ENST00000638454.1	LN:1331
@SQ	SN:ENST00000624297.2	LN:2067
@SQ	SN:ENST00000504262.1	LN:1371
@SQ	SN:ENST00000622421.2	LN:1720
@SQ	SN:ENST00000431596.1	LN:1068
@SQ	SN:ENST00000357367.6	LN:1844
@SQ	SN:ENST00000621519.4	LN:1706
@SQ	SN:ENST00000614831.1	LN:1592
@SQ	SN:ENST00000437300.2	LN:1518
@SQ	SN:ENST00000376152.2	LN:1865
@SQ	SN:ENST00000432559.2	LN:384
@SQ	SN:ENST00000334600.7	LN:2164
@SQ	SN:ENST00000602491.1	LN:1332
@SQ	SN:ENST00000376101.3	LN:1440
@SQ	SN:ENST00000376098.4	LN:1578
@SQ	SN:ENST00000602960.1	LN:1502
@SQ	SN:ENST00000376085.4	LN:2168
@SQ	SN:ENST00000563570.1	LN:477
@SQ	SN:ENST00000401091.2	LN:371
@SQ	SN:ENST00000294489.10	LN:3104
@SQ	SN:ENST00000376057.8	LN:2801
@SQ	SN:ENST00000506205.1	LN:476
@SQ	SN:ENST00000621990.5	LN:2737
@SQ	SN:ENST00000510906.5	LN:786
@SQ	SN:ENST00000509009.5	LN:571
@SQ	SN:ENST00000376061.8	LN:1368
@SQ	SN:ENST00000513143.5	LN:1305
@SQ	SN:ENST00000487038.5	LN:607
@SQ	SN:ENST00000475043.5	LN:849
@SQ	SN:ENST00000488631.1	LN:794
@SQ	SN:ENST00000441809.2	LN:379
@SQ	SN:ENST00000311066.10	LN:7279
@SQ	SN:ENST00000484063.6	LN:628
@SQ	SN:ENST00000376048.9	LN:2688
@SQ	SN:ENST00000235372.11	LN:7957
@SQ	SN:ENST00000491134.5	LN:1100
@SQ	SN:ENST00000502727.5	LN:582
@SQ	SN:ENST00000502724.5	LN:541
@SQ	SN:ENST00000413440.5	LN:6175
@SQ	SN:ENST00000343137.8	LN:5797
@SQ	SN:ENST00000491815.1	LN:658
@SQ	SN:ENST00000503842.5	LN:705
@SQ	SN:ENST00000407521.7	LN:513
@SQ	SN:ENST00000505823.5	LN:568
@SQ	SN:ENST00000487453.1	LN:646
@SQ	SN:ENST00000690275.1	LN:688
@SQ	SN:ENST00000636564.1	LN:1197
@SQ	SN:ENST00000636203.1	LN:6874
@SQ	SN:ENST00000376030.7	LN:6049
@SQ	SN:ENST00000491547.1	LN:5592
@SQ	SN:ENST00000503743.5	LN:1475
@SQ	SN:ENST00000361144.9	LN:3838
@SQ	SN:ENST00000376028.8	LN:800
@SQ	SN:ENST00000400798.6	LN:3643
@SQ	SN:ENST00000400797.3	LN:1295
@SQ	SN:ENST00000657859.1	LN:1239
@SQ	SN:ENST00000449215.2	LN:713
@SQ	SN:ENST00000666654.1	LN:1343
@SQ	SN:ENST00000661309.1	LN:888
@SQ	SN:ENST00000665002.1	LN:1227
@SQ	SN:ENST00000661613.1	LN:1188
@SQ	SN:ENST00000657979.1	LN:1299
@SQ	SN:ENST00000447908.3	LN:869
@SQ	SN:ENST00000670776.1	LN:1404
@SQ	SN:ENST00000416175.1	LN:326
@SQ	SN:ENST00000666715.1	LN:1453
@SQ	SN:ENST00000310916.6	LN:7100
@SQ	SN:ENST00000404665.4	LN:6919
@SQ	SN:ENST00000650369.1	LN:2920
@SQ	SN:ENST00000669314.1	LN:3126
@SQ	SN:ENST00000660005.1	LN:1332
@SQ	SN:ENST00000667108.1	LN:2831
@SQ	SN:ENST00000428417.5	LN:1942
@SQ	SN:ENST00000376014.7	LN:1843
@SQ	SN:ENST00000451326.6	LN:766
@SQ	SN:ENST00000400796.7	LN:1842
@SQ	SN:ENST00000376008.3	LN:1971
@SQ	SN:ENST00000434578.6	LN:1861
@SQ	SN:ENST00000424792.5	LN:255
@SQ	SN:ENST00000625027.2	LN:441
@SQ	SN:ENST00000400795.3	LN:710
@SQ	SN:ENST00000612442.1	LN:966
@SQ	SN:ENST00000683790.1	LN:5610
@SQ	SN:ENST00000688493.1	LN:5542
@SQ	SN:ENST00000358897.8	LN:5090
@SQ	SN:ENST00000433640.7	LN:570
@SQ	SN:ENST00000375998.8	LN:4355
@SQ	SN:ENST00000462113.1	LN:356
@SQ	SN:ENST00000375996.6	LN:1568
@SQ	SN:ENST00000375997.8	LN:1459
@SQ	SN:ENST00000524761.5	LN:378
@SQ	SN:ENST00000375995.3	LN:785
@SQ	SN:ENST00000483694.1	LN:564
@SQ	SN:ENST00000459961.1	LN:4406
@SQ	SN:ENST00000472131.5	LN:868
@SQ	SN:ENST00000471347.5	LN:3258
[truncated: 230,258 more rows]
[truncated: 18 more columns]
