# Supplementary material for: Improving gene isoform quantification with miniQuant
Source: Nat Biotechnol. 2025 Jun 3;44(3):477–89. doi: 10.1038/s41587-025-02633-9 (PMC12346831; doi:10.1038/s41587-025-02633-9)
Supplement: Supplementary file 4 — Supplementary code to reproduce the results. The folder ‘Figure_visualization’ stores the code to reproduce the figures. The folder ‘MetricCalculation’ stores the code to calculate the evaluation metrics used in the results. The folder ‘miniQuant’ stores the software of miniQuant to reproduce the quantification results. [file 41587_2025_2633_MOESM4_ESM.zip › Supplementary_code/miniQuant/example/LR.sam]

@SQ	SN:chrM	LN:16569
@SQ	SN:chr1	LN:248956422
@SQ	SN:chr2	LN:242193529
@SQ	SN:chr3	LN:198295559
@SQ	SN:chr4	LN:190214555
@SQ	SN:chr5	LN:181538259
@SQ	SN:chr6	LN:170805979
@SQ	SN:chr7	LN:159345973
@SQ	SN:chr8	LN:145138636
@SQ	SN:chr9	LN:138394717
@SQ	SN:chr10	LN:133797422
@SQ	SN:chr11	LN:135086622
@SQ	SN:chr12	LN:133275309
@SQ	SN:chr13	LN:114364328
@SQ	SN:chr14	LN:107043718
@SQ	SN:chr15	LN:101991189
@SQ	SN:chr16	LN:90338345
@SQ	SN:chr17	LN:83257441
@SQ	SN:chr18	LN:80373285
@SQ	SN:chr19	LN:58617616
@SQ	SN:chr20	LN:64444167
@SQ	SN:chr21	LN:46709983
@SQ	SN:chr22	LN:50818468
@SQ	SN:chrX	LN:156040895
@SQ	SN:chrY	LN:57227415
@PG	ID:minimap2	PN:minimap2	VN:2.24-r1122	CL:minimap2 -a --MD -t 20 -N 0 -x splice --junc-bed /nfs/turbo/umms-kinfai/dingjie/Project/Mili/6_data_analysis/LR/LR_Yunhao/Minimap2/gencode.v39.annotation.clean.dedup.exon.sort.minimap2.bed -o simulated_aligned_reads.sam /nfs/turbo/umms-kinfai/dingjie/Project/Mili/6_data_analysis/LR/LR_Yunhao/Minimap2/Minimap2Index/hg38/hg38.splice.mmi /nfs/turbo/umms-kinfai/dingjie/Project/Mili/6_data_analysis/DataSim/MiliSim/scratch_backup/MiliSim/H1-hESC_Illumina_rep1/5M/dRNA.default.fasta.gz
ENST00000614008_24_aligned_0_F_887_863_0_1-46096	16	chrX	100632492	60	54M1I5M1D12M1D4M836N4M1D11M1I3M1D15M1I6M1D9M1D14M1I52M1D8M1D7M391N47M1D5M1I19M1D22M1I4M1148N10M1I33M1I32M305N18M2D5M1D2M1D16M1D8M2D21M1I16M1D19M1I42M1D22M1I11M1046N6M1I14M1I11M1I42M1D41M1D27M2D37M2D10M1D4M1D12M1D10M1I53M1I7M5S	*	0	0	CAAGCAGCTCCAAAGGAAATTCCTGCAACGACTCCCATTCATGACTCTATAATGTGTCATACCTTTATAAAAAGCCTTCATGCTTACTTTGATCTCATCTCTCTGTGGAGATACAATTTCAAGTTTCAGCAACTCTTAGGAAAATCCTTTTTCGCAGTAATAATTAGTATCTGTCCAATCTCTATAATCGGTGCACCACAAAATGCAACGCATTTTAGGTCTTGTCTCCTGCATGGCTTCTATAATCTCCTGTTGGTTATCACTGCTTCAAGGCCTTCTCTAATTATTCTTAAAGCTGTTCTATAATCTCATGTCTGCAAGACAAATCCTACGATGGCAGCGACCAGTTGGCACCAAGAAAACGAGAGCCAGAAACATTGCATACAGTTTTAGCGTCATTGCAAGCTGGAGGTAGCAAAACAACCAAGATGCCAAAGAATAATGACGGTACCAGATAGCAATGAGCACGAAGGGACATTGGTAACCTTCTCCATTTAAAAGAGAAAGGTGATTCTCCAGGCTCACCTTACCCCGATGCCAACTGCAAGAAGGATACACGCCAGTGATGAGCGTCCCACAACTGAGAAGTGGCCGGAAACACCTGCACAATTTTGTAGAAGGTAAAGTATGGGAGGCTGTCCGGAAGTGGCAACAATTTCAGAGCGCCCCCTGCCGAAGGTTACCAAAACTACATACAAAGGTTCTAGTGTCAAATTTCATAGGTCTTCAAGTGGAGCTTTCTTCATTGTTTTTTCTATCTAAGAACCTTTCCCGCCCCCACCCCATCCCCTCTCCTTATAACTTCACCATATTGTTTCTATCACCAGCAGAGCCCGCATGCGCTCTTGAAT	*	NM:i:75	ms:i:614	AS:i:462	nn:i:0	ts:A:+	tp:A:P	cm:i:66	s1:i:330	s2:i:0	de:f:0.0816	MD:Z:6A32T0C18^C12^C1A6^T2T11^G21^C9^A26T0G38^A8^C9T5G1A8A25A1^A15A8^A38A28C6A10T25A2C0A3^AG5^C2^C16^A3G4^CA37^G11G0G21A2A18G4^A0A66T13G24^A41^G7T19^GG37^TT10^C4^G3T8^C70	rl:i:0
ENST00000614008_17_aligned_1_F_894_877_1_1-46097	16	chrX	100632485	60	1S4M1D23M1I27M1I7M1I22M836N2M1I3M2D20M1I7M1D17M1I14M1D34M1D10M1D22M391N1D4M1I18M1D16M1D28M1D4M1I25M1148N40M1I14M1I16M1D4M305N14M1D3M1D17M2D3M1D19M1I7M1D6M2D13M1D45M1D24M1I6M1I22M1046N19M1D11M1D51M1I2M1I8M1D15M2D3M1I24M1D1M1D20M1I6M1I3M1I4M1D15M1I17M1I12M1D19M1D19M1I27M1D8M	*	0	0	ATTGGAGCAAGCAACTCCAAAGGAAATTACCTGCAACGACTCCCATTTATGACTCTCATAATGGATCATCACCTTTATCAAACAACCTTACATTTTACTTTGTCAGCATCTCTACTATGGATACAATCTTCAAGTTTACCAGCAACTATTAGGAATCCTTTTACAGAGTAAAAATTAGTATCTGTCCATCTCTATAACGGTGACACCACAACAATACAAGTATAATTGGATCTTGTCTACTGATGGCTTCTATAATCTCTGTAGAGTTATACTACTTCAAAGCCTTTCATCAATTATTATTAAAGCTGTTCTTAATCTCATGTCTGAAAACAAATCCTACGATGGCAGCGACCAGTATCGACCAAAAAAACTGAGAGTCAAAAACATTCATACAGTTTTAGCATCCTGCGAAGCTCAGCAGGTAGCAACACCAAAGGTGCCCAAAAGACATAATGAGGTACCTAGAAATGAGCACAAGGGGACATTGGTGGACTTCTCATATAAAAGAGAAAATCAATTCCCAGGCTCACCTTGCCCCAAATGCACAACTGCCATGAAGGATAACGCCAGTGATGAGCGTCCACAACTGAGAAGGCCGGAAACATGTACAATTTTGTAGAGGGTAAAGTATGGGAGGCTGTCCGGAAAGTGGCAACCATATATCAGAAACCCCCTGACGAAGTACACGAAAACTATATACAAAGGTTCTATTCGGAAATTTCATAGGTCTTACAAGTGTGAGACTTTTTCATTGTTTTTTTTACTATCCTAAGGAATCTTATCCCGACCCACACCCTCCCCTCTCTTCATAATTAACCATATTGTTTCTATCCACCAGCAGAGCCCACAGCGCTCTGAGTTGGGCCT	*	NM:i:85	ms:i:598	AS:i:446	nn:i:0	ts:A:+	tp:A:P	cm:i:45	s1:i:281	s2:i:0	de:f:0.0905	MD:Z:4^A42C27A13^TG11T10G4^G25C5^A9T1T6T15^A10^T18G3^C4T17^C16^C15G12^C11C79G7^G18^A3^A7G9^AA3^A26^C6^AG3C9^G16C8T12G0T5^T32A38^G11^C55T5^G0C0G7C5^GT27^G1^G33^C37C3C2^C12C1T4^C2C30G12^A8	rl:i:0
ENST00000614008_2_aligned_2_F_876_874_2_1-46098	16	chrX	100632507	60	2S25M1I37M836N1D6M1D4M2D5M1D23M1I20M1D6M1I16M1D6M1I9M1I33M391N7M1I9M1D44M1D5M1D31M1148N6M1D12M1D26M1D17M1I11M305N10M1D9M1I14M2I10M2D27M1I5M1I5M1I17M1D8M1D8M1D29M1D4M1I36M1046N5M1D20M1D4M1D11M1I53M1D38M1D4M1I36M1I45M1I17M1I6M1D24M1D31M1D8M	*	0	0	CAGAAATTCCTGCCACGATTCCCCTTTCCTGACTCAATAATGGTCATCACCTTTATAAAACAACCTCATTGTTACTGTCTCATCTCTCTGTGGAGTACAATCTCTCAAGTCTACAGCAACTCTTGGAAATGCCTTTTTTTGAGTAATATAAGTCCTCTGTCCACCTCTCTATAATCGTTGACACCACAACAATGCAACGTATTTCTGGATCTTGCTACTGCAAGGCATCTATAATCTCCTGTAGAGTTATACTTCTTCAAGCCTCTCATAATTATTCATACAGCTGTTCTTAATCTCATGCTGAAAACAAATCTACGATGGCAGCGACCAGTTTGACCAAAAAACGAGATTCAGATAACATTGCATACAGTTATAGCTCCATGCAGAAAGCTCGTCAGGTAAGGCAAAACAACAAGGTGCCCAAAAGAATAATGACGGTAGCCAGTAAGCAACTGAGCACGAAGTGGACATGGTGGCCTCTCATTTAAAGAGAAAAGTAATTTTCCAGGCTCACCTGCCGCCAAATGCCAACTGCAAGAAGGATAACTCCAGTGATGAGCGCCACAACTGAGAAGTGCCGGAACATGTACAATTTTAGTCGAGGGTAAAGAATGGGAGGTTGACTGGCAAGTGGCAACAATTTCAGAGTGCCCCTGCCGAATGTTACCGACACCTAAATATAAAGGTTTAGTAGTCGGAAATTTCATAGGTCTTCAAGTGGAGCCTTCTCTTATTGTTTTTTTTCTATCCTAATGAATCTTTCCCGCCCCCCACCGCCTCCCCTCTCCTAATATACTTCACATATTGATACTATCACTAGCAGACCCGCAGCGCTCTGAGATTGGGCCACCCTGGCCCTGGTG	*	NM:i:90	ms:i:579	AS:i:427	nn:i:0	ts:A:+	tp:A:P	cm:i:39	s1:i:240	s2:i:0	de:f:0.0982	MD:Z:11A4C4A10T29^T6^T4^TT5^G29T13^A13C8^A2T3A8A12G35^T8T3T26G4^A5^T14T2A19^T12^C21C4^A11G21T4^A16G16^CA48G5^T8^T8^A16C12^T31G13^T14G5^A4^C13A10T8C2T1C2A20C1^C11G8A1A3T3C7^C35T5C21G34T9^C7T1T7C6^G24T6^C8	rl:i:0
ENST00000614008_85_aligned_3_F_900_815_3_1-46099	16	chrX	100633390	60	79S5M2D7M2D1M2D12M1I16M1I31M1I40M1I2M1I3M1D18M1D7M391N1M2D30M1I20M1D22M1D16M1D4M1D1148N5M1D2M1D4M2D3M1D4M1D6M1I9M1D6M1D7M1D8M1I12M305N3M1D41M1I7M1D20M1D11M1I6M1I33M1D15M1D10M1D25M1D2M1D8M1046N1D4M1D8M2D18M1D9M1I82M1D3M2D16M1I5M1I29M1I45M	*	0	0	AATGTCTTGGAAGCAAGAACTCAAAGGAATTCCTGCAACAACTCCCAATTTCTTGACCTATATAGTCATCACCTTTTAATAAAACACCTTATTTGTTTACTTTGTTCTGCATCTCTCTGTGAGAGTAAAATCTTCAAGTTTACAGCAACTCTTAAGGAAATCCTTAATCTGAGTAATAATTAGTATCTGTCCAATTCTTCTTTATCGGTGACACCACAAAATGCAACATTTTTGATCTTGTCTACTGCATGGCTACTAATAATCTCCTGTAGTGATATCTGCTTCAAAGCCTTCTCATAATATTCTTTAAGCTGTTTTAACACATTCGAAAAAACCTAGATGGCAAGCGACCAGTCAACCAAAAAACAGAGTCAGAAAACATTGCTTACAGTTTAGCATCCATGCAGAAGCTCGGCAGGTAGCAAAACAACCAAAAGGTGCCAAAAGAATAATGACAGTACAGTAGCAATGAAGCACGAAAGGGGACATTGGTGGACTTCTCATTTAAAAGAAAAAGTAATTCTCCAGCTCACCTTGCCCTAATGCCAACTGAAAGAAGGATACCCAGTGATAGCGCCACAACTGAAGGGCCGGAAACACTGACAATTTTGTTAGAGGGTAAAGTATGGGAGGCTGTCCGGAAAGTGGCAACAATTTCAGAGCACCCCCTGCCGAAGGTTACCGAAAACTATATCAAGTTCTAGTGTCGGAAATTTTCATTAGGTCTTCAAATGGAGCTTTCTTCATTGTTTTTTTTTCTATCCTAAGGATTCTTTCCCGCCCCCCACACCTCCC	*	NM:i:74	ms:i:496	AS:i:374	nn:i:0	ts:A:+	tp:A:P	cm:i:50	s1:i:265	s2:i:0	de:f:0.0896	MD:Z:5^GG7^CT1^CA33C36T0T32^A1A16^C8^GT5G21T16A1T3^A22^T7A8^C4^T1T3^G2^T4^AC3^T4^C15^T2G3^A7^G17A5^T48^C16G3^C33C16^G15^G10^C3A11C9^A2^G8^G4^T8^GA18^T60G30^A3^AG32G37A17C6	rl:i:0
ENST00000614008_78_aligned_4_F_898_820_4_1-46100	16	chrX	100632488	60	7S9M1D3M1D20M1D6M1D6M1I33M836N1M1I20M1D23M1D2M1D6M1I24M1D33M1D7M1D13M391N8M1D17M1D4M1D35M1D15M2D14M1148N13M2D7M1D11M1D3M1I1M1I7M1D28M305N7M1I22M1D15M1I32M1I2M1D10M1I6M1I4M1D17M1D32M1D6M1D8M1D18M1D2M1046N32M1I83M1D12M1I41M1D9M1I3M1I37M1D4M1D8M	*	0	0	GTCTCTTGAAGCAAGCCCTCAAAGGAAATTCCTGCAACGCTCCCATTCTGACCTCTATAATGGTAATCACCTTTTTAAAACAACCTCTCATTGTTTACTTTGTCTGCTCTCTCTGTGGAGTACAATCTTCAGTTACAGCCAACTCTTAGGAAATCCTTTGTCTAGTAATAATTAGTATCTGTCCAATCTCTATAATGGTGACACACAAAAATGCAACGTATTTTGTTCTTGTCTACTGCATGCTTTATAATCTCCTGTAGAGTTATACTGCTTCAAAGCCTCTCATAATTATGCTAAGCTGTTCTTAATCTCATGTCTGAAAATATCCTCGATGGCAGCGCAATGCTTCGAACAAAAAACGTGAGTCAGAAACATTGCATACAGTTTTAAGCATCCATGCAGAAGCTCGGCGGTTGCAAAACAACCAAAAGGTGCCCAAATGAATAATGACGGTACCTGCTACATTGTGCACTGAAGGGTGACATGGTGGCCTTCTCATTTAAAGAGAAAAGTAATTCTCCAGGCTCACCGTGCCCAAAGCAAACTGAAGAAGGATAACGCCAGTATGAGCGTCCACAACTGAGAAGGGCCTGAAACACTTGTACAATTTTGTAGAGGGTAAAGTATGGGAGGCTGTACGTAAAAGGGCAACAATTTCATAGCGCCCCCTGCCGAAGGTTACCAAAACTATATACAAAAGGTGCTAGTGTCGGAAAGTTCATATGTCTTCAATTGGACTTTCTTCACTTGCTTTTTTTTCTATCCTAAGGAATCTTTCCCGCCCCCCACCCTCCCTCTCC	*	NM:i:75	ms:i:559	AS:i:407	nn:i:0	ts:A:+	tp:A:P	cm:i:55	s1:i:321	s2:i:0	de:f:0.0886	MD:Z:9^A0A2^C20^A6^T18C9A31^A23^A2^T26T3^G33^C7^C5C15^G1A15^G4^C35^T12T2^TA27^AC1A5^A11^A1C7C1^A8A48^A3A24A16A3^G2A2A14^T17^A29T2^C6^T2C5^C18^G26G44C2G3G0T13G23^G18T13T6G8G4^G49^C4^C8	rl:i:0
ENST00000614008_0_aligned_5_F_828_828_5_1-46101	16	chrX	100632552	60	17M836N12M1I5M1I37M1D27M1D52M391N2M2D27M1D5M1D17M1D7M2D2M1D11M1D14M1D4M1148N31M1I14M2D14M1D13M305N19M1D19M2D28M1D2M1D70M1I42M1D3M1046N17M1D97M1D9M1D2M1I5M1D2M1D3M1I6M3D26M1D34M1I14M1D8M2I14M1I23M1D34M6S	*	0	0	ACCTTTATAAAACAACCTTCATTGTTTACTTTTGTGCTGCATCTCTCTGTGGAGTACATTCTTCAAGTTTACACAACTCTTAGGAAATCTTTTTTCTGAGAATAATTAGTATCTGTCCAATCTCTATATTTGGTGACACCACAACAATGCAACGTTTTGGATCTTGTCTACTGCATGGCTTTATAACTCCTGTAGAGTTATACGCTTCAACCTCTCATAATTATCTTAAAGCTGTTCTAATCTCATGTCTGTAAACAAATCCTACGATGGCAGGCCACCAGTTCGACAAAAAACGAGAGTCGAAACATTCCATACACTTTTAGCATCCATGCAAAGCTCGGCAGGTAGCATAAACCAAAGGTGCCCAAAAGAATAATGACGTCCAGTAGCAATGAGCACCAAGGGGACATTGGTGGCCTTTTCATTTAAAAGAGAAAAGTAATTCTCCAGGCTTCACCTTGCCCCAAATGCCAACTGCAAGAAGGAGAACGCCAGGATGAGCGGCCACAACTGAGAGGGCCGGAATCACTGTATAATTTTGTAGAGGGTAAAGTATGGGAGGCGGTCCGGAATGTGGCAACAATTTCACAGCGCCTCCTGCCGAAGGTTACCAAAACTATAACTAAAGGTCAGTGGTCGGATTCAGAGGTCTTCAAGTGCAGCTTTCTCATTGTTTTTTTTCTAGCCTAAGGAATCTTTCCGCGCCCCCCACCCCTCCCTCTCCTTTTATAACTTCACCATTATTGTTTCTATCACCTGCAGAGCCGCAGCGCTCTGAGATTGGGTCTCCCTGGCCCCGGTCCC	*	NM:i:66	ms:i:607	AS:i:453	nn:i:0	ts:A:+	tp:A:P	cm:i:53	s1:i:344	s2:i:0	de:f:0.0717	MD:Z:56A14^G16C10^T28A1C23^TA27^C5^T17^T7^AG2^T11^T14^T14A22G11^CA14^A8G6G16^G17A1^AC28^G2^A17G20C64T8^T8T11^A10A7C29T8A15G6C16^G9^T7^T2^T9^AAT4T13G7^T17T30^C38A6^C21C12	rl:i:0
ENST00000614008_0_aligned_6_F_520_520_6_1-46102	16	chrX	100635234	60	19M305N2M1D11M1D3M1I6M1D28M1I22M1D4M1D21M1D28M1D36M1D20M1046N32M1D5M2D11M2D39M1D2M1D6M1D5M1I10M1I15M1D27M1D4M1I13M1D30M1I17M1I10M1I18M1D38M1D10M1D6M	*	0	0	GAGTCAGAAACATTGCATACATTTTAGCATCCTGCGAGAAGCCGGCAGGTAGCAAAACAACCAAAGGTACTCCAAAAGAATAATGACGGTACCGTAGAATGAGCACGAAGGGGACATTGTGGCCTTCTCATTTAAAAGAGAAAAATATTCTCCAGGCTCCCCTTGCCCCAAATGCCAACTGCAGAAGGATAACGCCAGTGATGAGCGTCCACAACTGAGAAGGGCCGGAAACACGTACATTTGTAGAGGGAAGAATGGGAGGCTGTCCGGAACGTGGCCACAATTTCAGGCCCCCCTCCGAAGGGTTACCGAAGAACTATATACAAAGGTCTAGTGTCGAAAATGTCATAGGTCTTTAGTGGGAGCTTTCATCATGTTTTTTTTCTATCCTAAGGCATCTTTCCTCGCCTTCCCCCCCTCCCTCTCTCCTTATCCTCTTCACCATATTGTTTTATCACCAGCAGAGCCCGCAGCGCTCTGAGATTGGGCCACCTGGCCCCGGTGCC	*	NM:i:47	ms:i:362	AS:i:306	nn:i:0	ts:A:+	tp:A:P	cm:i:32	s1:i:222	s2:i:0	de:f:0.0856	MD:Z:21^G11^A9^T26G23^A4^C21^G26G1^A13A22^A52^T5^AT11^TA3T18A5A10^A2^G6^G30^T10G4T11^C0A12T3^T21A12C0C2A18A0A16^C38^T0C9^T6	rl:i:0
ENST00000614008_60_aligned_7_F_523_463_7_1-46103	16	chrX	100635558	60	22S14M1D10M1D30M1I7M1D16M1D9M1I22M1D17M1D20M1D11M1I26M1046N10M1D3M1I2M1D47M2D12M1I4M2D26M1D36M1I7M1D16M1D5M1D4M1D11M1D2M1D7M1I23M1I3M1D20M	*	0	0	CGAGAGTCAGAAATATTGCATACAGTTTTAGCATCCTGCAAAAACTGGCAGGTAGCAAAACAACCAAAGGTGCCCAGAAAGAATATGACGATACCCGTAGAATGAGCACGGAAGGGGACATTGGTGGCCTTCCATTTAAAAAAGAAAAGAATTCTCCAGACTCACTTTGCCCAAATGCCACTCTGCAAGAAGGATAATGCCAGTGATGAGCGTCCACACTAGAAAGGGCCGGAAACACTGTACAATTTCGTAGAGGGTAAAGTATGGGAGTGCCCGGAAAGTAGGCAAATTTCAGAGCGCTCCCTGCCGAAGGTACCGACAACTATATACAAAGGTCCTAGTGTCGGAAGATTTCATGGTCTTCAAGTGGAGCTTCTTATTGTTTTTTTCTATCTAGGAATCTTTTCTCGCCCCCCACCCCTCCCCTTCTCTTATAACTTCACCATATTG	*	NM:i:44	ms:i:293	AS:i:269	nn:i:0	ts:A:+	tp:A:P	cm:i:16	s1:i:122	s2:i:0	de:f:0.094	MD:Z:14^A4G2G2^C37^A6G4A4^C31^T9G7^T10G5C3^C11A15C19^A5^G25T21^GC2T13^AC13C12^T6A16T19^A16^T5^C4^T11^C2^A11C21^C20	rl:i:15
ENST00000614008_17_aligned_8_F_892_875_8_1-46104	16	chrX	100632487	60	10M1D15M1D4M1D6M1D43M836N2M1D9M1D8M1I23M1I4M1I22M1D10M1I10M1D9M1D3M1I28M1D1M391N8M1D2M1D22M1I8M1D6M1D34M2D4M1D8M1148N11M1I28M1D33M1D1M305N52M1D7M1D16M1D3M1I8M1D21M1D24M1I15M1D6M1D6M1I11M1D8M1I4M1046N16M1D20M1D6M1I3M1I16M1I3M2D9M1D3M1I25M1I1M1I6M1D28M1D2M1D6M1D9M1D31M1D6M1I7M1D10M1I11M1D38M1I8M1D6M1I11M	*	0	0	GGAAGCAAGCACTCCAAAGGAAATTCTGCACGACTCCATTTCTGACTCTATAATGGTCATGCCCTTTATAAAACAACCTTATTGTTTACTTGTCTGCAATCTCTCTGTGTAGTACAATCTTGCAAGATTTACAGCAACTCTTAGGAAATCTTTTTCTGATGTAATAATTATATCTGTCCATCATCTATAATCGGTGTCACCACAAGAATGCACGTATTGTGACTTGTCTACTGCATGGCTTCTATTAATCTCCGTAGAGTATACTGCTTCAAAGCCTGGTCATAATTATTCTTAGCTTTCTTAATCTCATGTCTGATAAACATATCGTACTATGGCAGCGACCAGTCGACCTAAAAAACGAGAGTCTGAAACAGTGGAACAGTTTTAGCATGCATGCAGAAGCTCGGCAGGTAGCAATAGAACCAAAGGTGCCAAAAGATTATGACGGTACGAGAGCTAAGTAGCAGATAGGGACATTGGTGTCCTTTATTTTAAAAGAGAAAAGTAATTCATCCAGGCTCACCTTGCCCAAAGCCAACATGCAAGAAGGAATCGCCAGATGATGAGCGTCCACAACTGAAAGGGCCGGAAACACTGTACATTTTGATAGTAGGGTAAAGTATGGGATGGCTCCGGAAAGGGCTAACAATGTCAGAGCGCCCCCTGCCGTATAGGTTACGAAAACTATATACAAAGGTTCTAGTGTGGTATTTCTAGGTCTTCAGTGGAGCTTTCTGCATTGTTTTTTTTCTATCTAAGGAAATCTTTCCGCCCCCCAGCGCCTCCGCTCCCTTATAACTGCAGCATATTGTTTCTATCACCAGGAGAGGCCCGCAGGCTCTGTAGATTGGGCCT	*	NM:i:98	ms:i:545	AS:i:393	nn:i:0	ts:A:+	tp:A:P	cm:i:32	s1:i:219	s2:i:0	de:f:0.1074	MD:Z:10^A15^C4^A6^C25C0A18^C9^T19G37^C20^G9^A16A8C5^A7T1^G2^T30^T6^T18T0C14^AA4^G24A3C3G14^T6A14A6T2C1^T13C25A1C11^C7^A2A10C2^T5T0G4^C2A0G12G4^C1C0A36^C6^T17^T1A26^G20^A28^TG9^T9T25^C28^C2^A0A5^A9^A13T17^C13^C11C5C3^T10T2C20C11^C17	rl:i:15
ENST00000614008_304_aligned_9_F_886_582_9_1-46105	16	chrX	100632493	60	24M1D6M1I14M1I2M1D4M1I24M836N10M1I9M1D3M1D39M1D19M1D17M1I18M1D8M1D6M391N24M1D3M1D11M1D6M1D4M1D25M1D20M1148N12M1I23M1D39M305N22M1I44M1D8M1I43M1I7M1D39M1D22M7S	*	0	0	AAGCAACTCCAAAGGTAATTCCTGAACGACTTCACATTTCTGACTACTTAATGGGTCATCACCTTTATAAAACAACCGTCATTGTTTGACTTTGTCTCATTCTCTGTGGAGTACAATCTTCAAGGTTACAGCAACTCTTGGAAATCCTTTTTCTGAGTATAATTAGTATCTGTCCTAATCTCTATAATCGGGGAACCACAACATGCAACTTATTTTTGAGCTTGTCTACTGCTGGTTCTATAATCTCTGGAGGTTAACTGCTTCAAAGCCTTCTCATAATTTTCTTAAAGCTGTTCTTAATCTCATGTCTGAATAACAATACCGACGATGGCAGCGACAGTTCGACCAAAAAAACGAGAGTCAGAGACATTGTATACGGTTTTAGCATCCATGCAGAAGGCTCGGCAGGTAGCAAAACAACCAAAGGTGCCCAAAAGAATAATACGGTACCTAGTAGCAATGAGCACGAAGGGGACATTGGTGGCCTTCTCATTTGATAAGAGAAAGTGATTCTCCAGGCTTACCTTGCCCCAAATGCCAACGCAAGAAGGATAACGCCAGTGAGAGCGTC	*	NM:i:45	ms:i:420	AS:i:292	nn:i:0	ts:A:+	tp:A:P	cm:i:47	s1:i:259	s2:i:0	de:f:0.0773	MD:Z:15A8^C8C13^A28T18^G3^C24T14^A19^A32T2^C8^A7G6G2T12^A3^C11^C3T2^A4^T25^A37A0T2T13^C28A6C4A64^G52A5^A5A12C20^T22	rl:i:0
ENST00000614008_37_aligned_10_F_872_835_10_1-46106	16	chrX	100632507	60	10M1I3M1D6M2D26M1I14M836N3M1I66M1D13M1D17M1D18M1D14M391N11M1D80M1I7M1148N21M1I2M1I24M1I2M1I8M1D4M1I4M1I4M1D4M305N1M1D67M1D8M1I24M1D21M1I38M1D26M1046N3M1I16M2D9M1D41M1I3M1I58M1D36M2D3M1I7M1D14M1D12M1I13M1I2M1I8M1D41M	*	0	0	GAAATTCCTGTCAAGACTCCTTTCTGACTCTATAATGGTCCTCACCATTTATAAACCAACCTTCAATTGCTTACTTTGTCTGCATCTCTCTGTGGAGTACCACCTTCAAGTTTACAGCAACTCTTAGGAAACCCTTTTCTGAGTCTAATTAGCATCTGTCCATCTCTATAATCGGTGACCCACAACAATGCAAGGTATTTTGGACTTGTCTACTGCATGGCTTCTATAATCTCCTGTAGAGTTATACTGCTTCAAAGCCTTCTCATAATTATTCTCAAAGCCGTATCTTAATCTCATGTCTGAAAACAAATCCATATCGATGGCAGCGACCAGTTCGACCAGAACAAATCGAGGTCACGAAATCATTCATACGTTTTAGCATCCATGCAGAAGCTCGGGAGGTAGCAAACCAACCAAAGGTGCCCAAAAGAATATGGACGTACCAGTGAGCAATGAGCACGAAGGGGACATTGTGGCCTTCTCATTAAAACGAGGAAAAGTAATTCTCCAGGCTCACCTTGCCGCACATGCCACTGCCAGAGGGATATCGCCAGTGATGAGCCGTCCACAACTGAGAAGCCGGAAACCTGTACAATTTTGTAGAGGGTAAATTATGGGAGGCTGTCCGCGAAGAGTGGCAACAATTTCAGAGCGCCCCCTGCCGAAGGTTACCGCAAACTATATACAAAGGTCTAGTGTGGGAAATTTCATAGGCCTTCAATTGGAGTTCATTCATTGTTTTTTTCTATCCTAGGAATCTTTCCTCGCCCCCCACCCCTTCTCCCTCTCCTATAACTTCACCATATTGTTTCTATCACCAGCAGAGCCCGC	*	NM:i:70	ms:i:609	AS:i:457	nn:i:0	ts:A:+	tp:A:P	cm:i:76	s1:i:355	s2:i:0	de:f:0.0787	MD:Z:13^C6^CA20A13A12T30A1T28^T2T10^A0A7T8^A18^A14C10^T71T5T61A4^A12^G5^A26C10A24A0T3^G32^G14T3A31C2A5^A5A3A5A29^GG9^A24G60A16^T8C14T6G5^CT10^T14^A35^T41	rl:i:0
ENST00000614008_4_aligned_11_F_887_883_11_1-46107	16	chrX	100632503	60	8S37M1D1M1D4M1D2M1I19M836N38M1D6M1D24M1D12M1D11M1D7M1D2M1D7M2D19M391N10M1I21M1D4M1I25M1I23M1D14M1148N27M1D11M1D31M1D3M305N13M1I8M1I2M1I17M1D4M1D14M1D29M1D2M1D11M1D12M1D18M1I14M1D24M1D12M1046N12M1I19M1I7M1I10M1D24M1D19M1D1M1D6M1I21M1D17M1I7M2D3M1D7M1D13M1D6M1D14M2D19M1D5M1D12M1D23M1I32M1I2M1D12M	*	0	0	CAGCCATTAAAGGAAATTCCTGCAACGACTCCCATTTCTGACTCTTATGGCACTCACCTTTATAAAACAACATTCATTGTTTACTTTGTCTGCATCTCTCTGTGGAGTACATCTTCAGTTTACAGCAACTCTCAGGAAATCTTTTTATGAGTATAATTAGTATTGTCCAACTTATAATCTGACACCACAACAATGCAACGTATTTTGGCATCTTGTCCACTGCATGGCTTTATACATCTCCTGTAGAGTTATACTGCTTCAAAAGCCTTCTCATAATTATTCTTAAGCTGTTCTTAATCTCATGTCTGAAAACAAATCCTACGATGCAGCGACCAGTCGACCAAAATAACGAGAGTCAGACACATTGATACAGTTTTAGCATCACATGCAGACAGACTCGGCAGGTTGCAAAAAACCAAGGTGCCCAAAAGATAATGACGGTACAAGTAGCAATGAGCACAAGGGACATTGGTGCCTTATCATTTAAAGAGAAAAGCAATTCTACCAGGCTCACCTTGCCCAAATGCCAACTGCAAGAAGGAAACGCCAGTGATGAGCGTCCACAACCTGAGTAGGGCCGGAAACACCTGTACATCTTTCGTAGAGGTAAAGTATGGGAGGCTGTACGGAAGTGGCAACAATTTCAGACCCCCCTAGCCGATGGTTACCGAAAACTAATACTAAGGTTCTTGTGCTCGGAAATCAATGTCTTAAGTGGAGCTTTCTCTTTGTTTTTTTCTATCCTTGAATCTTTCCCGCCCCCCCCCCTCCCTCTCCTTATACTTCACCACATTGTCTCTATCACCCAGAAGAGCCCGCAGCGCTCTGAGATTGGGCACTACTGGCCCCTGG	*	NM:i:82	ms:i:590	AS:i:438	nn:i:0	ts:A:+	tp:A:P	cm:i:50	s1:i:289	s2:i:0	de:f:0.0894	MD:Z:37^A1^A4^T20C38^A6^A16T7^C6C5^A11^C7^T2^C7^GG37T12^C52^A41^G11^T10A13A6^C36A6^C4^A14^A13C15^G2^G11^G5C6^A11T20^C24^T29A20A3T5^G20C3^A19^G1^G11A15^T4A8A10^TT3^T1G5^C13^T2A3^T14^AA0G18^A5^C12^A9T5T11C29^C0C11	rl:i:0
ENST00000614008_52_aligned_12_F_897_845_12_1-46108	16	chrX	100632484	60	2S65M1I20M836N14M1I7M1D105M1D7M391N4M1D10M1I6M1D22M2D53M1148N4M2D4M1D4M1D19M1D23M1D15M305N3M1D45M1I3M1D25M1D18M1D25M1D7M1D6M2D8M1D21M1D18M1046N8M1I25M1D21M1I12M1D18M1D16M1D12M1D11M1D19M3I2M1I9M1D44M1I4M1D21M1D5M1I7M1D14M2S	*	0	0	GTCTTGGAAGCAAGCAACTCCAAAGGAAGTTCCTGCAACGACTCCCATTTCTGACCCTATAATGGTCGACAACCTTTATAAAACAACCTTCATTGTTTACTTGTGTCTGCTCTCTCTGTGGAGTACAATCTTCGATTGTTCAGCAACTCTTATGAGATCCTTTTTCTGAGTAATAATTAGTATCTGTCCAATTTCTATAATCGGTGATACCACAAAATGCAACGTATTTGGATCTTCGTCTACGCATGGCTTCTATAATCTCCTGGAGTCATACTGTTTCAAAGCTTTCTCATAATTATTCTTGAAGCTGTTCTTAATCTCACCTGAAACAATCCTACGATGGCAGCGACAGTTCGACCGAAAAAACGAGAGCAGAAACATTGCATACAGTTTAGCATCCATGCAGAAGCTCGGCAGGTGGCAAAACAACCAAAGCGTGCCAAAAGAATAATGACGGTACCAGTGCAATGAGCACGAATGGGTATTGGTGGCCTTCTCATTTAAAAGGAAAAGTATTCTCTGCTCACCTGCCCCAAATGCCAACTGCAAAAGGATAACCGCAGTGATGAGCGTCCAACAACCGAGAAGGGCCGGAAACACTTACAATTTTGTAGAGGGTAAACGTATGGGAGGCTTCGCGAAAGTCGCAACAATTCAGAGCGCCCCCTGCGAAGTTTACCGAAGCTATATACAAGGTTCTAGTGTCGGGAAGAGTTGTCATAGGTCTCAAGTGGAGCTTCCTTCATTGTTTCTTTTCTAACCCAAGGGATACTTTCCGCCCCCCACCCCTCCCCTCCCTTAGTAACTTCCCATATTGTTTCTACC	*	NM:i:80	ms:i:581	AS:i:428	nn:i:0	ts:A:+	tp:A:P	cm:i:43	s1:i:301	s2:i:0	de:f:0.0884	MD:Z:26A26T12T0C38^A23A1G1T1A12G2A36C14C7^C11^T16^T22^TA4T6C8C17A18^TG0T3^A4^A19^C10A12^T18^T29A18^C25^A14G3^A0C24^A7^A6^CA0G7^T21^G9G0C20T19^G33^G2C0G6G7^T16^C5G6^A2A8^A16A13^T13T11T7T2T4A6^C21^T12^A14	rl:i:0
ENST00000614008_83_aligned_13_F_864_781_13_1-46109	16	chrX	100633405	60	58S20M1I11M1D16M1I43M2D10M1D6M1I17M1D3M1D3M391N2M1D7M1D8M1D22M1D3M1D44M2I8M1148N26M1D4M1D5M1D8M1D15M1D4M2D6M305N1M1D5M1D9M1D1M1D5M1D10M1D6M1D9M1I11M1I2M1D10M1D10M1D19M1I1M1I13M1I18M1D15M1I6M1D18M1D5M1D1M1046N31M1D7M1D18M1D12M1D13M1I58M2D33M1D3M1D46M	*	0	0	CGCAATCGACTTCCCATTTCTGCTCTATAACGGTCCATCACCTTTTATAAAACAACCTTTCATTGTTTACTTTGTCTGCCATCTCTCTGTGAGTACAATCTTTAAGTTTTACAGCAACCTTTAGGAAATCCTTTTTCTGAGTAATTATTAATCTGTCCAACTCTATCAATCGGTGACACCACAAAATCAACGATTTTGGTCCTGTCTTTGCATGGCTTCTACAATCTCCGTAAGTTATACTGCTTCAAAGTCTTCTCATAATTACTCTTATAGCTGTTTTCTTAATCTCATGTCTGAAAACAAATCCTACGAGGCACGACCGTTCGACCAAAAAACGAGTGTCAAAACTGCATACGTTTTGCATCCATGAAAGCTAGCAGGTAGCAAACAACATAGATGCTCCTAAAGAATACATACGGCACCAGAGCAATGAGCCGAAGGGGACATTGGTGGCTCTTTCTCATTTAAAAGGAGAAAAGTAATTCTCCAGCTCACCTTACCCTACAATGCCACTGCAAGAAGGATAACGCAGTGTGAACGTCCACAACTGAGAAGGGCCGGAAACATGTACAATTTGTAGAGGGTAAAGTAGGGAGGCTGTCCGAAAGTGGCAACACATTTCTGAGCGCCTCCTGCCAAAGGTTACCGAAAATTATATACAAAGGTTCTAGTGTCAAATTTCATAGGTCTTTAAGTGGAGCTTCCTTCTTGTTTTTTTCTATCCTAAGGATTCTTTCCCGCCTCCCACCCCTCCCCT	*	NM:i:79	ms:i:459	AS:i:339	nn:i:0	ts:A:+	tp:A:P	cm:i:23	s1:i:186	s2:i:0	de:f:0.102	MD:Z:31^G12C14T0C25A4^GT10^T23^C3^G5^T7^A2T5^A0C13T7^T3^G18C13T5A39^T4^G5^A8^A10A4^G4^AT7^A5^A9^C1^G5^C0G9^A6^C2A2G5A10^G4T5^T10^A51^G9G3C7^A18^C5^A3G28^C7^T18^T12^G18A7C6G14C22^GG16C11T4^A3^T19A11C14	rl:i:0
ENST00000614008_14_aligned_14_F_518_504_14_1-46110	16	chrX	100635558	60	16S5M1I21M1D8M1D5M1D3M1D6M1I11M1D6M1I31M1I11M1D7M1I30M1I21M1D7M1D9M1046N3M1I25M1I31M1I18M1I3M1D24M1D2M1D4M1D11M1D16M1D10M1D10M1D11M1I28M1D26M1I6M1D2M1D6M1I2M1D20M1D12M1D14M	*	0	0	GTCAGAACATCGCATACAGTTCTCAGCACCCATGCAGAAGCTCGCAGGTAGAAAACACCAAGGTGCCCCAAAAGAATATGACGCGTACCAGTCGTAATGAGCACGAAGGGGACATCTGGTGGCCTTCCATTTAACAAGAGAAAAGTAATTCTCCAGGCTCACCTTCGCCCAAACTGCCAACTGCCAGAGGATAATCCAGTGATGAGCCGTCCACAACTGAGAAGGGTCGGAACACACTGTACAATTTTGTAGAGCGTAAAGTATCGGGAGGCTGTTCGGCAAGCTGGAACCATTTCAGACCGCCCTTTGCCAAGTTACGAAAACTATAACAAAGGTTCTAGTGTGGAAATTTCAAGGTCTTCAATGGAGCTTTCTCTCACTGTTTTTTTTCTATCCTAAGGAATTTTCCCGCCCCCCACCCCTCCCCTCTCCCTTATACTCACCACTATGTTTCTATCACCAGCAGAGCCGCAGCGCTCTAGATTGGGCCTCCC	*	NM:i:52	ms:i:309	AS:i:286	nn:i:0	ts:A:+	tp:A:P	cm:i:18	s1:i:131	s2:i:0	de:f:0.104	MD:Z:6T4T14^G8^C5^A3^A17^A14A1C31^T41C2A10A2^A7^C0G30C26G19C3A6^C3A8G5C0C4^G2^G4^C11^T16^C10^T10^G14T24^C32^A2^T8^T20^C12^G14	rl:i:0
ENST00000614008_1_aligned_15_F_864_863_15_1-46111	16	chrX	100632515	60	4M1I3M1D14M1I2M1I3M1D17M1D8M836N7M1I9M1D11M1D29M1D12M1I9M1D16M1I4M1I5M1D9M1I9M1I10M391N2M1I11M1D19M1D3M1I3M1D13M1I4M1D4M2D31M1D2M1148N15M1D10M1I35M1D13M305N3M1D25M1D30M1D12M1I41M1I48M1D8M1I18M1046N16M1D3M1I4M1D4M1D9M1D9M1I18M1D2M1I2M2D7M1I5M1I11M1I3M1I8M1D7M1D21M1D7M1I10M1I10M1D4M1D3M1D36M1D42M1D3M1D17M1I27M5S	*	0	0	TGCATACGCTCCCATTTCTGACTTCTTATATGGTCATCACCTTTATAAACAACCTCCATTGTTTTACTTTGCTGCATCTCTCCTGGAGTACAATCTTCAAGTTTACAGCAATCTTTAGAAATCTCTTTTTCTGGTAATAATTAGTACCTCGTCCTAATCTTATAATCGGTTGACACCACTAACAATTCCACGTTATTTTTGATCTGTCTACTGCATGGCTTCTTAATTCTCTGTAGAGTTATATCTGCTCAACCTTCTCATAATTATTCTTAAAGCTGTTCTTATCTCATGTCTGAAAACAATCCTACGATTGGCAGCGACCAGTTCGACCAAAAAAACGAGAGTCGAAACATTGCATACAGTTTAGCATCCACGCAGAAGCTCGGCGGTTGCAAAACAACCAAAGGTGCCCAAAAGATAATGACGGTATCCAGTAGCAATGAGCACGAAGGGGACATTGGTGGCCTTCTCTATTTAAAAGAGAAAAGTAATTCTCCAGGCTCACCTTGCCCCAAATGCCACTGCAAGTAAGGATAACCGCAGTGATGAGCGTGCACAACTGAAAGCGGCCGAAAACTGTTCAATTTGTAGAGCCGTAATGTTTGGGAGGCTTCTCGAAGTGGCTAACAATTTTCAGACCGCTCCCTCTGCCGAAGTTACCGAAACTATATACAAAGGTTCTATGTCGGATATTTTCATAGCTTCTTGAAGTGAGCTTCTCATTGTTTTTTTTCTACCCTAAGGAATCTTTCCCGGCCCCACCCCTCCCCTCTCCTTATAACTTCACCATATTGTTTTATGCCTGCAGAGCCCGCAGCCGCTCTGAGATTGGGCCTCCCTGGCCCTGGGG	*	NM:i:88	ms:i:560	AS:i:408	nn:i:0	ts:A:+	tp:A:P	cm:i:60	s1:i:303	s2:i:0	de:f:0.0977	MD:Z:7^A19^A17^A9T14^T11^T0G28^C4A0G15^A13T11^C24G1A9G4^T19^A6^C17^T4^AG31^A17^A45^A16^T11T13^A3A26^A101^A17G0C13C9^G7^G4^C5A3^T9G4A2A9^G4^GA19G14^G7^A21^G8A8G4C4^G4^T3^T17T18^C0C41^C3^C0A2A40	rl:i:0
ENST00000614008_32_aligned_16_F_896_864_16_1-46112	16	chrX	100632484	60	16M1D15M1D3M1D4M1D43M836N7M1D18M1I9M1D12M1D11M1D16M1D36M1D20M391N4M1D6M1D16M1D8M1D20M1D4M1I36M1148N8M1D9M1D2M1D2M1I5M1I12M1D4M1D9M1D16M1I2M305N3M2D13M1I5M1I13M1D6M1D24M1D22M1I5M1I32M1I16M1I16M1D6M1I22M1046N1I4M1I2M1D19M1D10M1D7M1I14M1I12M1D5M1D15M1D37M1D8M1D25M2I24M1D42M1D16M2D5M1D16M1D5M	*	0	0	CTTGGAAGCAAGCAACCCAAAGGAAATTCCTCAAGACTCCATTTCTGACTCTATAATGGTGATCACCTTTATAAAACAACCTTCATTGTTACTTTGTCTGCATCTCTTCTGTGGAGACAATCTTCAAGTTACAGCAACTTTAGGGAATCGTTTTTTTAGTAATGATTAGTATCAGTCCAATCTCTATAATCGTGACACCACAACAATGCAACGTATTTGGACTTGTCTGCTGCATGGTTCAATAACTCCTGTAGAGTTATACTGCTCAATAGCCTTCTCATAATTATTCTTAAAGCTGTTCTTAATCTCATGTCGAAAACAAACCACAGAAGGACAGGGACCAGTTGACCAAAGAACGAAGTCAGAAACATTGCATTACAGTTAGCATCCATGCAAGAAGACACGGCAGGTAGCAGACAACAAAGTTGCCCAAAAGAATAATGAGGTGCCAGTAGCAATGAGCACGAAAGGGAGACATTGGTGGCCTTCTCATTTAAAAGAGAAATAGTAATTCTCCAGGCTACACCTTGCCCCAAATGCAACTGACAAGAAGGATAACGCCAGTTATAGAGCAGTCACAACTGAGAAGGGCCGGAACACTGTACATTTAGTAAGAGGGTAAAGTATAGGGAGGCTGTCCGAAAGGGCAACAATTTCATAAGCCCCCTGCCGAAGGTTACCTAAAACTATATACAAAGTTCTAGTTCAGTAGATTCAAAGGTCTTCAAGTTAGGAGCTTTCTTCATTGTTTTTTTTTATCCTAAGGAATCTTTCCCGCCCCCCACCCCTCCCCTCTCCTATAACTTCACCATATTTTCTTCACCAGCAGAGCCCGAGCGC	*	NM:i:84	ms:i:577	AS:i:425	nn:i:0	ts:A:+	tp:A:P	cm:i:47	s1:i:305	s2:i:0	de:f:0.0923	MD:Z:16^T15^G3^C4^C22C27^T27^T12^T11^C5A4C5^C1G6A9T17^G24^T6^T7A8^C3T4^T20^T48^T9^T2^T4T5C8^C4^A3A5^G21^TT19T11^A1A4^C5G18^C3A87^C25G8^C19^A10^A4T28^G5^T13G1^G0C20G15^G8^G2G1A1A0T4T36^C42^T16^TG5^A16^C5	rl:i:0
ENST00000614008_43_aligned_17_F_874_831_17_1-46113	16	chrX	100632505	60	15M1I5M1D13M1D13M1I16M836N21M1D7M1D6M1I15M1I9M1I6M1D5M1D13M1I22M1D26M391N8M1D9M1I16M1D8M1D10M1D44M1148N27M2D46M305N8M1I24M1I34M1I27M1D8M1I27M1D6M1D12M1I31M1I9M1046N1D29M1D2M1D9M1D2M1D2M1I9M1D3M1D51M1I8M1D3M1D7M1I23M1D1M1D18M1D13M1I13M1D6M1D7M1I46M2S	*	0	0	AGGAAATTCGCGCAAGCGACTCCATTTCTGACTCATCATGGTCATCAGCCTTTATAAAACAACATTCATTGTTTACTTTGTCTGCTATCTCTTGGAGTAACAATCTTCAAGTTTAACAGCAACTAATTAGGAATCCTTTTCTGAGTAATAAATTAGTACCTGTCCAATCTCTTAATCGGTGACACCACACCAATGCAACGTATTTTGATCTTGTCATACTTCATGGCTTCTAAATCTCCTTCGAGTTATATGCTTCAAAGCCTTCTAATAATTATTCTTCAAGCTGTTCTTAATCTCATGTCTGAAAACAAATCCTACGATCAGCGCGCAGTTCGCCCAAAAAAACGAGAGTCAGAAACATTGCATACAGTTTTAGGCATCCATGCAGAAGCTCGGCAGGATAGCAAAACAACCAAAGGTGCCCACAAGAATAATGGACGGTACCAGTAGCAATGAGCACGAAGGGACATTGGGTGGCCTTCTCATTTAAAAGAGAAAATCATTCCCAGGCTCACCTATGCCCCAAATGCCAACTGCAAGAGGGATAACGGCCAGTGATAGCGTCCACAACTGAGAATGGCCGTAAACCTTCCAATTTTTAAGTGATAAAGTAGTGGGCTGTCCGGAAAGTGGCAACAATTTCAGAGCGCCCCCTGCCGAAGGTTACGCGAAAACTTATCCAAGGTATCTAGTGTCGGAATATTCATAGGCTCAAGTGGAGCTTTCTTCTTGTTTTTTTTCTAATCCTAGGAAATCTTCCCGCCCCCACGCCCTCCCCTCTCCTTATACCTTCACCATATTGTTTCTATCACCAGCGA	*	NM:i:77	ms:i:569	AS:i:418	nn:i:0	ts:A:+	tp:A:P	cm:i:53	s1:i:310	s2:i:0	de:f:0.0899	MD:Z:9C0T9^C13^T2A25C21^A1C5^G30C5^A5^T21T13^A17A16^G13G11^T8^G1A8^C16C12A41^GG5A0C7A87A36^G35^G1A4^T35A16^G18G5G4^A2^G1A7^G2^G3G7^T1G1^A59^A3^A1A18A0T8^T1^T18^A19A1G4^T6^C25A27	rl:i:0
ENST00000614008_17_aligned_18_F_878_861_18_1-46114	16	chrX	100632503	60	2S22M1D4M1I12M1D12M1D4M2D7M836N1D6M2D3M1D7M1I11M1D10M1I6M1D5M1D22M1I13M1D7M1I15M1D5M1I9M1I7M391N3M1I8M1D8M1D10M1I4M1D10M1D10M1I3M2D37M1148N4M1D16M1D11M1D5M1D26M1D3M1D2M1D1M305N12M1D37M1I7M1I6M1I13M1I17M1D11M1I6M1I4M2D2M1I32M1I19M1I10M1D2M1D5M1046N39M1D14M1I5M2D6M1D36M2D25M1I12M1I4M1I15M1D11M1D7M1D29M1I13M1I5M1D34M1D21M1D7M	*	0	0	CTAAAGGAAATTCCTGCAACGACTCCATATTCTGACTCTATATGGTCATCACCTTATAACAATCTAATTGTACTTGTCTGCCATCTCTCTGTCCGTACAATCATTCAAGTTACACAACTCTTACGAAATCCTTTTTCCTGAGTAATAATTGTATCTGATCCAATCTCTATAATGGTGACCACCACAACAAATGCAACGTAATTTTCGACTTGTCTATCCATGGCTTCCTATATCTCCTGTAAGTTATACTGCCTTTAGCCTTCTCATAATTATTCTTAAAGCTGTTCTTAATCTCAGTCTGAAAACAAATTCACGATGGTAGCACCAGTCGACCAAAAAAACGAGAGTCAGAAAATTCAACAGTATTAGCATCATGCAGAAGCACGGTAGGTAGCAAAACAACCAAGGGATGCCTAAGAAGAATGAATGACGGTACCAGGTAGCAATGAGCACGAAGGGACATTGGTGGGCCTTCCTCAAAGAAAGAGAAAAGTAATTCTCCAGGCTCACCTTGCCCCCAAATGCCGACTGCAAGGAAGGATCACCCGTGATGAGCGTCCACAACTGAGAAGGGCCGGAAACACTGTACAATTTGTAGAGGGTAAGAGTATGACGCTTCCCGAAAGTGGCAACAATTCCAGAGCGCCCCCTGCAAGGTTACCGAAAACTAAATACAAAGGGTTCTAGTGGCGGGAAGATTTCATAGGTCTTCAGTGGAGCTTTTTCATTGTTTTTTTCTATCCTCAGGAATCTTTCCCGCCCCCCCACCCCTCTCTCTCCCTAATAACTTCACCATATTGTTTCCATCACCAGAGAGCCCGCAGCGCTCTGAGATGGGCCT	*	NM:i:97	ms:i:537	AS:i:384	nn:i:0	ts:A:+	tp:A:P	cm:i:38	s1:i:227	s2:i:0	de:f:0.1036	MD:Z:22^C16^A12^T4^AA5C1^T1C4^TT3^T18^G0G0A14^T5^G9G25^A22^C29G2^T8^C1G12^A10^G13^CA0A40^T14C1^T7C3^G5^T26^C3^G2^T5T7^C11T3C18A6C38^G21^TT0T44A14A2^G2^A44^T19^GG2G3^G3G16T15^CG17T17T20^A11^C7^T14A28C3^T3T21T8^C21^T7	rl:i:15
ENST00000614008_233_aligned_19_F_900_667_19_1-46115	16	chrX	100632484	60	5S30M1I19M1D1M2D1M1D7M1I19M1I4M836N4M1D5M1D4M1D20M1D8M1D9M1I6M1D4M1D4M2D11M1I5M1I9M1D11M1I8M1D1M1D7M1D6M391N21M1I2M1I8M1I17M1D18M1D3M1I3M1D9M1D10M1I4M1148N1I10M1I14M1I23M1I28M305N50M1I17M1I6M1D2M1D5M1I18M1D14M1D15M1I6M1D10M1I41M1046N45M1I18M1D5M1I10M	*	0	0	AATGTCTTGGAAGCAAGGAACTCCAAGGGAAACTCTCTGCAAGGAGTCCCATTTCGTTATAATGTGTCACCACCTTTATAAAACAAACCTTCATGTTTCTTTTCTGCATCTCTCTGTGGAGTGAATCTTCAGTTTACAGACAACTCTAGGAATCTTTTCTGAGTAGATAATCTAGTATCTGCCAATGTCTATGAATCGGTGCCCACAACATGCAACGTATTTTGGATCTTGTCTACTTGACACGGCTTCCTATAGTCTCCTGTAGATTATACTGCTTCAAAGCCTCTACATATTGTTCCTAAGCTGTTCTCTAATCCTCATGTGTGAAAAACAAATCCTACTGATGGCAGCGACCAGTTCGGCGAGAAAAAACCAGAGTGAGAAACATTGCATACAGTTTTAGCATCCATGCAGAGGCTCGACAGGTAGGAAAACAACCAAAGGCTGCGCAAAAGAATAATGAACGGTACATAGCAGATGAGCACGAGTGGAACATGGTGGCCTTCTCATTAAAAGAGAAAAGTGGATTCTCAGGCTCACCTTTGCCCCAAATGCCAACTGCAAGAAGGATAACGCCAGTGATGAGCGTCCACAACTGAGAGAGGCCGGAAACACTGTACAATTTTGTGAGAGGGTAAAGTATGCGAGCTGTACCGGAAAGTG	*	NM:i:78	ms:i:406	AS:i:254	nn:i:0	ts:A:+	tp:A:P	cm:i:23	s1:i:133	s2:i:0	de:f:0.1113	MD:Z:12C8A5T8C2C9^T1^AC1^C11T22^T5^A4^G20^A0C7^A15^T4^A4^CT25^T5C13^A1^A7^A31T10A11^G18^T6^A3A3T1^A21C35A1C8G5C35A5G7C17C19^C2^G15A0G2G3^T14^T15A5^C69A0G40G2^G15	rl:i:0
ENST00000614008_4_aligned_20_F_205_201_20_1-46116	16	chrX	100636900	39	9M1D34M1I40M1I4M1I7M1I3M1I31M1D18M1I14M1D8M1D5M1I3M1D6M1D13M	*	0	0	AGGTTACCGAAACTATATACACAGGTTCTAGTGTCGGAAATTTGCATAGGTCTTCAAGGGGAGCGTTCTTCATTGTTTTTTTTCGTATCTGTAAGGACATCGTTTTCCGTTCCCCACTCCTCCCCTCTCCTTAAACTTCACCATATTGTTTGCTATCACCAGCAGACCCGCAGCCTCTGCAGATGGGCCCCCTGGCCCCTGG	*	NM:i:21	ms:i:132	AS:i:132	nn:i:0	tp:A:P	cm:i:6	s1:i:64	s2:i:0	de:f:0.101	MD:Z:9^A12A35T5T23C12C3C0C6C15^T32^G8^G8^T6^T13	rl:i:0
ENST00000614008_17_aligned_21_F_517_500_21_1-46117	16	chrX	100635558	60	16S25M1D29M1D20M1I7M1D28M1D29M1I2M1D6M1D6M1D12M1D17M1046N3M1I1M1I11M1D29M1D2M1D7M1D31M2D22M1I17M1I9M1I7M1I15M1I8M1I28M1D31M1D4M1D61M	*	0	0	TCAAGTCATTGGCATACAGTTTTAGCATCCATGCAGAAGCTGGCAGGTAGCAAAACAACCAAAGGTGCCCAAAGAATAATGACGGTACCAGGTAGCAAGAGCACGAAGGGGACATTGGTGGCCTTCCATTTAAAAGAGAAAAGTAATTCTCCAGGTCTACCTTGCCCAAAGCCAACTGCAAGAGGATAACGCCAGTGATGAGTCGGTCCACAACTGGGAGGGCCGGAAACACTGTACAACTTTGTGAGGTAAAGATGGGAGGCTGTCCGGAAAGTGGCAACAATTAGAGCGCGCCCTGCCGGAGGTTCACCGAAAACTATATACACAAGGTTCTAGGTGTCGGCAAATTTCATAGGTCTGTCAAGTGGCAGCTTTCTTCATTGTCTTTTTTCTATCCAAGGAATCTTTCCCGCCCCCCACCCCTCCCCCTCCTATAACTTCACCATATTGTTTCTATCACCAGCAGAGCCCGCAGCGCTCTGAGATCGGGCCT	*	NM:i:33	ms:i:370	AS:i:347	nn:i:0	ts:A:+	tp:A:P	cm:i:48	s1:i:293	s2:i:0	de:f:0.0649	MD:Z:25^C29^A27^T28^T31^C6^C6^T12^A32^A1A21T5^A2^G7^T31^TC7C8A76T12^T31^T4^T54T6	rl:i:0
ENST00000614008_325_aligned_22_F_885_560_22_1-46118	16	chrX	100632496	60	2S22M1D6M1D21M1D2M1D4M1I6M2I8M836N16M2D5M1I40M1D6M1D51M1I11M1D1M391N1M1D31M1D4M1I19M1I4M1D16M1D7M2D5M1D5M1148N22M1I12M2D3M1D30M1D4M305N9M1D6M1D4M1I5M1D7M1D13M1D24M1D19M1D38M1I8M1I11M1D11M1I13M	*	0	0	AACAACTCCAAAGGAAATTCCTGCACAACTCCATTTCTGACTCTATACTGGCACACCTTTTATAATAAACAACATTCATTTCTTACTTTGTGCTTACTCTCTGGTGAGTACAATCTTCAAATTGACAGCAAATCTTGGAAATCTTTTTCTAAGTAAGAATTAGTATCTGTCCAATCTCTATAATCGGTGTCACACACAACAATGCACTATTTTGGATCTTGTCTTCTGCATGGCTTCTTAATCCTCCTGTAGAGTTATACTGCCTTCAAGCCTTCTCATAATTTTCTTAACTATTTTAATCTCATGTCTGAAAACAAATCCTAACGATGGCAGCGCAGTCGACCAATAAAACGAGAGTCTGAAACATTAATACAGTTTTAGATCCATCAGATAGCTCGAAGGTACAAAACAACCAAAGTGCCCAAAAGAATAATGACGGTACAGTAGCAATGAGCACGAAGGGACATTGGTGGCCTTCTCATTTATAAGAGAAAAGTATATTCTCCAGGGCTCACCTTGCCCAAATACCATACTGCAAGAAGGA	*	NM:i:62	ms:i:353	AS:i:224	nn:i:0	ts:A:+	tp:A:P	cm:i:30	s1:i:174	s2:i:0	de:f:0.1025	MD:Z:22^A2G3^C17A3^T2^T17C6G0T8^TC3A8T0G15G2T7C4^A6^C8G5T32A14^A2^G17A13^A27^A16^A7^AG2G2^C39^AC3^T8A12A8^G0C12^C6^G9^G1C5^G13^G24^C19^G25A31^C7G16	rl:i:0
ENST00000614008_560_aligned_23_F_900_340_23_1-46119	16	chrX	100632484	60	5S45M2D5M1D32M836N37M1I27M1D21M1I4M1D15M1I11M1D5M1I12M391N16M1I31M1D23M1I8M1D11M1D9M13S	*	0	0	AATCCCTTGGAAGCAAGGAACTCCAAAGGAAATTCCTGCAACGACTCCCATCCGAGCTATAATGGTCATCAGCTTTATAAAACTACCTTCATTGTTTACTTTGTCTGCATCTCGCTGTGGAGTAGCAATCTTCAAGTTTACAGCAACTGTTAGAAACCCTTCTTCTGAGTTATGAATTGTATCTGTCCAATCTGCTATAATCGGTACACCGACAACAATGCAACGTATTTTGGATCTTGCTCTACTGCATGGCTTCTATAATCTCCTGCAGGTTATACTGCTTCAAAGCCTTCTGCATAATTATCTTAAAGCTGTCTTAATCTCAGTCTGAAAACA	*	NM:i:26	ms:i:236	AS:i:172	nn:i:0	ts:A:+	tp:A:P	cm:i:22	s1:i:131	s2:i:0	de:f:0.0767	MD:Z:12C32^TT2T2^C0T15C11A29T33C3^G4T4T8A6^A26^G61T2^A31^T11^T9	rl:i:0
ENST00000614008_297_aligned_24_F_891_594_24_1-46120	16	chrX	100632488	60	8M1I21M1I32M1I6M1I14M836N7M1D17M1I3M1D3M1I5M1D39M1D2M1D50M1D1M1D1M391N19M1I13M1I6M1D8M1D7M1D25M1D7M1I10M1148N1M1D25M1I8M1D17M2I5M1D16M305N5M1I20M1I10M1I37M1D10M2D20M1I1M1I16M1I23M1I19M1D13M22S	*	0	0	GAAGCAAGCCAACTCCAAAGAAAATTTCTGCCAACGACTCCCATTTCTGACTCTATAATGGTCGATCACCATTTATAAAACAACCTTCATTGTTACTTTGTCTACATCTCCTCGTGCGAGTAAATCCTCAAGTTTACAGCAACTCTTAGGAAATCCTTTTTTGGTAATAATTAGTATCTGTCCAATCTCTATAATCGGTACCACCACAACAATCACGTATTTTGGATCATGTCTGACTACATGGCTTCATATAATTCCTGTAGGTTATACGCTTCAAAGCCTTCTCATAATTATTTTAAAGCATGTTCTTAATCCATGTCTGAAAACAAATCCTACGATCGGCAGCGACAGTTCGACCAGAAAAACCCGAGATCAGAAACATTGCATACAGTTATTAGCATCCACGCAGAAACTCCGGCAGGTAGCCAAAACAACCAAAGATGCCCAAAAGAATAATGACGGTCCAGTAGCAAAACACGAAGGGGACATTGGTCGCGCCTTCTCATTTAAAAGGAGAAAAGTAATTCTCCAGGCTCGACCTTGCCCTAAATGCTAATGCAAGAAGGATACGCGTGACGAACGTCACAACTG	*	NM:i:52	ms:i:399	AS:i:270	nn:i:0	ts:A:+	tp:A:P	cm:i:37	s1:i:170	s2:i:0	de:f:0.0855	MD:Z:19G5C62^T11G8^T8^C4T34^C2^A36G0A12^G1^A14T8G15^C8^A7^T25^C18^T33^C11A10^G31T6G26G22^A10^TG1G67C6C2^C13	rl:i:0
ENST00000614008_0_aligned_25_F_865_865_25_1-46121	16	chrX	100632514	60	55M836N18M1D9M1D24M1D41M1D23M1D15M391N3M1I4M1I40M1D16M1I8M1D26M1148N8M1D1M1D42M1D21M305N14M1D11M1I4M1I15M1D14M1D64M1D40M1D22M1046N6M1D9M1D14M1D25M1D11M1I4M2D41M1I25M1D20M1D4M2D10M1D39M1D15M3D26M1I32M1I16M	*	0	0	CTGCAACGACTCCCATTTCTGACTCGATAAGGGTCATCACCTTTATGAAACAACCTTCATTGTTTATTTTGTCGCATCTCTCGTGGAGTACAATCTTCAAGTTTACGCAACTCTTAGGAAATCCTTTGTCTGAGTAATAAGTGGTATTTTCCAATCTCTAGAGTCGGTGAACCACAACAGTGCAACGTCATTTCTGGATCTTGTTTACTGCATGGCTTCTGTAATCTCCTGTAGGTTATACTGCTTCAAAGGCCGTCTCTGATTATTCTTAAAGCTGTTCTTAATCTCATGTCGAAACAAATCCTACTATGGCAGCGGCCAGTTCGACCAAAAAAAGAGAGTCAGAGACATTGCATACAGTTTTAGCATCCTGCAGAAGCTCGGGCATGGTAGCAAAACAACCAAGGTGCCCAAAAGATAATGACGGTACCAGTAGCAATGAGCACGAAGGTGACATTGGTGGCCTTCTCATTTAAAAGAGAAAGTAAGTCTCCGGGCTCACCTTCCCCCAAATGCTAACTCAAGAAGGATAACGCCAGTGATGAGCGTCACAACTGAAATGGCCGGAAACATGTACAATTCTGCTGAGGGTAAAGTTGGGAGGCTGTGCCGGAGTGTCAACAATTTCAGAGCGCCCCCTGCCGAAGGTTACCGCAAAACTATATACAAAGGTTCTAGTGCGGAAATTTCATATGTCTTCAGTGGCTTGCTTCATGTTTTTTTTCTATCCTAAGAACTCGTTCCCGCCCCCCACTCTCCCCTCTCTTTACTTCACCATAGTGTTTCTATCACTAGGCAGATCCCGCAGCGCTCTGAGATTGGGCCTCGCCTGGCCCCGGTTGCC	*	NM:i:79	ms:i:608	AS:i:455	nn:i:0	ts:A:+	tp:A:P	cm:i:47	s1:i:276	s2:i:0	de:f:0.0862	MD:Z:25T4T15A19C6^T9^T24^A21T12T1A4^C1G11T1A7^C9A22C15A13^A19T4^A1A32^T1^A13G9A18^C10A24^A30^A14^A34G29^A7T5A10G10C4^G28^C9^G2G11^C9T2T0A11^A15^AA4G61^T13G6^A4^GA4T5^T20G1A2T13^C1C10C2^ATA11T12C6G35T1G4	rl:i:0
ENST00000614008_10_aligned_26_F_518_508_26_1-46122	16	chrX	100635236	60	17M305N1D10M1D48M1D20M1D33M1D7M1D15M1D16M1I10M1I11M1D3M1D2M1D4M1046N2M1D10M1D12M1D27M1I66M1D36M1D1M1D4M1I11M1D20M2D10M1D5M1I11M1I24M1D2M1D3M1D12M1D10M1D5M1D15M	*	0	0	GTCAGAAACATTGCATAGGTTTTAGCACGATGCAGAAGCTCGGCAGGTAGCAAAACAACCAAAGGTGCCCAAAAGATAATGACGGTGCCAGTAGCATGAGCACGAAGGGGACATTGGTGGCGTTCTCATTAAAAGGAAAAGTAATTCTCCGGCTCACCTTGCCGCACAATGGCAACTGGCATGTTGGATACGCACGATGACGTCCACAACGAGAAGGGCCGGCACACTGTACAATTTTGTAGAGGGTAACAGAATGGGTGGCTGTCCGGAAAGTGGCAACAATTTCAGAGCGCCCCGTGCCGAAGGTTACCGAAAATATAAACAAAGGTGTTAGTGTGGGAAATTTCAAAGGCTCAATGTGGAGCTTTCTCATTGTTTATTTTCTATCCAGGAATCTTTCCGCCGGCCCACCCCTCGCCCTCTCCTTATAAGTTCACCATATGTTCATCACCAGCAGACCCCCAGCGCCTGAGTTTGGCCTCCCTGGC	*	NM:i:56	ms:i:316	AS:i:261	nn:i:0	ts:A:+	tp:A:P	cm:i:31	s1:i:139	s2:i:0	de:f:0.1072	MD:Z:17^C0A9^T1C46^A11A8^A26C6^T7^A15^A13C6C8A1A0A4^A3^C2^G0T5^G10^T12^A0A28T5A37C19^C4T8T0C6C10T3^T1^T15^T9T10^TA10^C5C24C9^T2^T3^T12^G3G6^T5^A2G12	rl:i:0
ENST00000614008_36_aligned_27_F_900_864_27_1-46123	16	chrX	100632490	60	9S43M1D16M1D18M836N19M1D5M1D15M1D6M1D15M1D7M1D6M1D37M1D14M1D2M391N3M1I10M1D21M1D63M1148N23M1I52M305N29M1D18M1D11M1D20M1D55M1D22M1I10M1D9M1I9M1046N30M1D14M1D5M1D10M1D65M1D7M1D25M1I1M1I19M1D16M1D16M1I56M3S	*	0	0	AAATGCTGGAGCAAGCAACTCCAATAGAAATTCCTGCAAGGACTCCCATTTCGACTCTATAATGGTCACACCTTTATAAAACAACCTCCATTGTTTACTTTGTCTCATCTTCTGTGGAGTACAATTTCAAGTTACAGCAACTGTTAGAAATCCTTTTCTAGCCATAATTAGTATGTGTCCAATCTCTATAATCGGTAGAGCACAACAATGAACGTAATTTTGGATCTGTCTACTGCATGGCTTCTATATCTCGTGTAGAGTTATACTGCTTCAAAGCCTTCTCATAATTCTCCTTAAAGCTGTCCTTAATGCCATGTCTGAAAACAAATCCTATCGATGGCAGCGACCAGTTCGACCAAAAAAACGAGAGTCAGAAACATTGCATACAGTTTTAGCATGCATGCAGAAGCTCGGCGGTAGCAAAACAACCAAAGTGCCCAAAAGATAATGACGGTACCAGTAGCATGAGCACGAAGGGGACATTGGTGGCCTTCTCATTTAAAAGAGACAAGTAATTCTCAGGCTCACCTTGCCCCAAATGTCCAACTGCAAAAGGATAACAGCCAGTGATGAGCGTCCACAACTGAGAAGGGCCGGAAACCTGTACAATTTTGTGAGGGAACGTATGGGGGCTGTCCGGAAAGTGGCAACAATTTCAGAGCGCCCCCTGCCGAAGCTTACCGAAAACTATATACAAGGTTCAGTGTCGGAAATTTCATAGGTCTTCTATAGTGGAGCTTTCTCCATTGTTTTTTTCTATCCTAAGAATCTTTCCCGCCCCTCCACCCCTCCCCTCCCCTTATAACTTCACGATATTGTTTCTATCACCAGCAGAGCCGCA	*	NM:i:57	ms:i:651	AS:i:500	nn:i:0	ts:A:+	tp:A:P	cm:i:76	s1:i:402	s2:i:0	de:f:0.0666	MD:Z:15A0G13C12^T16^T19T17^G5^C15^C6^T11C3^G7^T6^G2T0A11C21^G1C1C10^C15^T21^A5C36A1T11T6C0T85C16^A18^G11^A20^A44A10^C32^G48^A14^A5^T2A7^A46G18^A7^T39T5^T16^G30T14C26	rl:i:0
ENST00000614008_0_aligned_28_F_872_872_28_1-46124	16	chrX	100632507	60	31M1I2M1D7M1D20M836N12M1D21M1D7M1D32M1I1M1I22M1D14M1I12M1D9M387N3M1D2M3D23M1I7M1D29M1I8M1D19M1I6M1148N1M1D4M1D3M1D14M1D13M1D2M1D16M1I6M2D4M1I4M305N1D54M1D19M2D1M1D6M1I3M1I3M1I18M1I80M1046N6M1D24M1D1M1D9M1D46M1I23M1D6M1I8M1D8M1D21M1D11M1D3M1D35M1I38M1D2M1D23M1D11M1I24M	*	0	0	GAAATTCCTGCAACGATTCCCATTTCTGACTACTTAATGGTATCACCTTTATAAAACAACCTTCATTGTTTACTTGTCTGCACCTCTCTGTGGAAACAATCTCAAGTTTACAGCAACTCTTAGGAAATCCTTTATATCTGAGTGACAATTAGTATCTGCCAATCTCTATAATACGGTGACACCACACAATGCAAATACGTTCGGATCTTGTCTACTGCATGGACTTCTATATCTCCTGTAGAGTTATACTGCTTCAAAGACCTTCTCAAATTATTCTTAAAGCCGTTCCATAATCCATGCTGAAATAAATCCTACGTGGCAGCGACCAGTCAACAAAAAAACGAGGGATCGGAAATTGACATAAGTTTTAGCATCCATGCAGAAGCTCGGCAGGTAGCAAAACAATCGAAGGTGCCCAAAGGGTAATGACGGTACCTGCAATGAAGCAACGAAAGGGGACATTGGTGGCCTTTATCATTTAAAAAAGAAAAGTAATTCTCCAGGCTCACCTTGCCCCAAATGCCAACTGCAAGAAGGATAACGCCAGTGATGGGCGTCACAACTGAGAAGGGCCGGAAACATTACAATTTTTAGAAGGTAAAGTATGAGAGGCTATCCGGAAAGTGGCAAAAATTTCAAGAATGCCCCCTGCTGAAGGTTACGAAAAGCTATACACAAGGTTCTGTGTCGGAAATTTCATAGGTCTCAAATGGAGCTTCTCATTGTTTTTTTTCCATCCTAAGGAATCTTTCCCAGCCCCCCACCCCTCCCCTCTCCTTATAACTTCACCATATGTTCTATCACCAGCAGGGCCCGCATGCTCTGAGATATGGGCCTCCCCGGCTTCTGGTGCC	*	NM:i:91	ms:i:574	AS:i:421	nn:i:0	ts:A:+	tp:A:P	cm:i:62	s1:i:306	s2:i:0	de:f:0.0979	MD:Z:16C16^A7^C32^T9T11^G0T6^T40A1T12^T26^A9T2^C2^TAT2T27^A37^T15T4T5^T4^T3^A3C10^A13^T2^G1C12A3A3^AC8^C42C1A9^A4A0A13^AG1^A32C10G67A4^C24^C1^G9^G4G11G6G15C9G0C9C8^C11T2^A8^A21^T4G6^T3^T15T57^T2^T15A7^G0C20T3C0C8	rl:i:0
ENST00000614008_23_aligned_29_F_894_871_29_1-46125	16	chrX	100632488	60	4S13M1D5M2D30M1D4M1D24M836N1I10M1I5M1D2M1D15M1D1M1D17M1D6M1D16M1I17M1I6M1I8M1D16M1I9M391N28M1I11M1D20M1D35M1D2M1148N36M2D7M2D11M1D10M1I6M305N17M1D5M1I7M2D4M1D23M1D4M1D2M1D20M1D9M1D24M1I65M1046N6M1I8M1D15M1D7M1I1M2D6M1D19M1I14M1D33M1D5M1I17M1D4M1I4M2D38M1I10M1D14M2D29M1D13M1D2M1I9M1D6M2D11M	*	0	0	TTGCGAATCAAGCAACTCAAAGAATTCCTGCAACGACTCCCATTTCTGACTCATAAGGTCATCACCTTTATGAAATAACCCTTCATTGTTTGACTTTTCGCATCTCTCTGTGGATGAATCTTCAAGTTTACACAACTCTAGGAAATCCTTTTTCGTGAGTAATAATTAGTATCCTGTCCGAATCTCTAAATCGGTGACACCCCACGCAATGCGACGTGTTTTGTATCTTGTCTACTGCATGGCCTTCTATAATCCCTGTAGAGTTATACTGCTTAAAGCCTTCTCATAATTATTCTTAAAGCTGTTCTTATCTCATGTCTGAAAACAAATCTTACGAAGGCAGCGACGTACGACAAAAAACGAGATCAGAAACATGTGCATACAGTTTTAGCATCCATGAGAAGCCTCGGCATAGCAAACAACCAAAGGTGCCCAAAAGATAAGATGTACTAGTAGCAATGGGCAGAAGGGGACTTTGTGGCCTTCTCATTTAAAAGAGGAAAAGTAATTCTCCAGGCTCACCTTGCCCCAAATGCCCAATGCAAGAAGGATAACTCCAGTGATGAGCGTCCCACAACTAGAAGGGCCGGAAACCTGTACAGATTGTAGGGGTAAAGTATGGGAGGCTCGTCCGGAAAGTGGCACAATTTCAGAGCGCCCCCTGCCGAAGGTTACCAAAACGTATATACAAAGGTTCTATGTCTGGGATTCATATGTCTTCAAGTGGAGCTTTCATCATTGTTTTTGTTTCTATCCTAGGAATCTTTCCCGCCCCACCCCTCCCCTCTCCTTATAACTTCCCATATTGTTTCTTCGACCAGCAGACCCGTAGCTCTGGGATT	*	NM:i:88	ms:i:576	AS:i:422	nn:i:0	ts:A:+	tp:A:P	cm:i:49	s1:i:280	s2:i:0	de:f:0.0912	MD:Z:3G9^C5^GA30^T4^T15A3C19^G2^T15^G1^A0C16^G6^T47^T13A2A6A4A5G29^T20^C35^A22C5T9^CA2T4^CA11^G33^C12^GG4^A23^A4^T2^C0G4C10A3^C9^A2G59A1C15G22^G15^A8^TT6^A33^A33^G22^G6A1^AT6G19T21^A14^CC29^A13^A11^G4C1^GC6A4	rl:i:0
ENST00000614008_1_aligned_30_F_892_891_30_1-46126	16	chrX	100632487	60	1S16M1D21M1D6M1D5M1I10M1D9M1I11M836N7M1D4M1I33M1I37M1I8M1I6M1I32M1I7M391N61M1D5M1D23M1D2M1D4M1148N15M1D6M1D40M1D4M1D6M305N26M1D8M2D6M1I18M1I7M1D24M1D7M1I4M1D16M1I38M1D15M1D12M1046N10M1I4M1D4M1D9M1D12M1I21M1I17M1D61M1D13M1I41M1D36M1I39M1D5M1D16M1I15M	*	0	0	GGGAAGCAAGCAACTCCAAGGCATATCCTGCAACGCCTCCATTTTGACTGCTATAATGGTATCACCTTTAATAAAACAACCTACATTGTTACATTAGTCTGCATCTCTCTGTGGAGTACAATCTTCGAAGTTTACAGCAACTCTTAGGAAATCCTTTTTCTGAGATAATAATTGAGTATCATTTCCAATCTCTATAATCGGTGACACCACCACAAATGCAACGTAATTAGGATCTTGTCTACTGCATGGCTTCTATAATCTCCTGTAGAGTTATACTGCTTCAAGCCTCTCATAATTATTCTTAAAGCTGTCTAATCTCATGTCTGAAAACAATCCTCGATGGCATCGACCAGTTCGACAAAGAAAACGAGAGTCAGAACATGAATACAGTTTTAGCATCCATGCAGAAGCTCGCAGGTAGAAACAAGCCAAAGGTGCCCAAAAGAGATAATGAGGTACCAGTAGCAATGAGCACGAAGGGACATATGGTGCCTTCTCCTTTAAAAGGAGAAAAGTAATACTCCAGGCTCACCTTGCCCCAAATGCAACTGCAAGAAGGAAACGACAGTGATGAGCGTCCACGAACTAGAAGGCCGGAAAACTGTACAATTTATGTAGACGGAAAAGTATGGGAGGGCTGTACGTAAAGTGGAACAATTTCAGATCGCCCCCTGCCGAAGGTTACCGAAAACAAAATACAAAGGTTCAAGTGTGGAAATTTCATCGCGTATTCAAGTGGAGCTTTCTTCATTGTTTTATTTCTATCCTATGACTCTTTCCCGCCCCGCAGCCCTCCCCTCTCCTATATCACTTCACCATATTGTTTCTATCACCAGCAGAGCCCCAGCGTCAGAGATTGGGCCTCGCCTGGCCCCTGGTGC	*	NM:i:81	ms:i:621	AS:i:470	nn:i:0	ts:A:+	tp:A:P	cm:i:67	s1:i:301	s2:i:0	de:f:0.0881	MD:Z:16^A4A1A0T10A2^C6^C15^C21T5^T6T82G27A13T2T53^A5^T23^T2^T19^A6^A8G13C2A14^A4^T2C29^G8^CA31^C24^G11^G8A19T25^C15^T4C21^G4^G9^C18G2T17C2G7^C12G27T1T12T5^C11A3C27T10^A1G2A13C2C17A35^G5^C2T28	rl:i:0
ENST00000614008_56_aligned_31_F_757_701_31_1-46127	16	chrX	100633936	60	79S27M1I14M1I4M1I7M1D3M2D15M1I4M1I9M1D4M1I3M1148N12M1I3M1D16M1D2M1I7M1I30M1D2M305N18M1D1M1D22M1I22M1D31M1D17M1D15M1D5M1D13M1D27M1D9M1046N17M1D6M1D6M1D4M1D21M1I11M1D10M1I48M1D14M1D38M1D25M1D38M1D8M	*	0	0	AGCAACTCTAGGAAATTTTTTCTGAGTAATAATAGATCTGTCTAATCTCTATAATCGTGATACCCAACAATGCAACTTATTTGGATCGTGTCTACTGCATGGCTTCGTATAATCTCCTGTAGGTGTGTATACTGTTCAGCCTTCTCATAATTCATTCGTTATAGCCGTCTTCAATCTCATGTCTGAACAACAATCCTACGTTGTCAGGACCCAGTTCGGACCAAAAAAACGAGAGTCAAACACATGGCTACAGTTTTAGCATCCATGCGAGCTCGGCAGGTAGCAAAACAACCCAAAGGTGCCCAAAAGTATAAGACGGTACCAGTAGCAATGAGCACGAAGGTGCATTGTTGGCCTTCTCATTAAAAGAGAAATGTATTCTCAGGCTCACCTTGCCCAAATGCCAACTGCAAGAAGGAGAAGCCAGTGATGAGCGTCCACAACTGAGAGGGCCGAAACATGTAAATGTTGTAGAGGGTAAATTAGTGGGAGGCTGTCGGAAAGTGGCCAACAATGTCAGAGCGCCCCCTGCCGATTGTTACCGAAAACTATATACAAGGTTCTAGTGTCGATAGTTCATAGGTCTTCAAGTGGAGCTTTCTTCATTGTTTTTTGCTAGTCTAAGGAATCTTTCCGCCCCCCACCCCTCCCCTCTCCTTATAACTTCACCAATTGTTTC	*	NM:i:62	ms:i:404	AS:i:317	nn:i:0	ts:A:+	tp:A:P	cm:i:36	s1:i:227	s2:i:0	de:f:0.0976	MD:Z:8T33A9^C3^AA22A3T1^T22^A9A2G3^C29G1A4T2^A20^A1^A39A4^T29G1^A5G11^T12A2^A5^C13^C24T2^C26^A6^G6^C4^C3T14G13^C17T19A0G19^A14^G2A1T33^T6T3T0C13^C38^T8	rl:i:0
ENST00000614008_268_aligned_32_F_897_629_32_1-46128	16	chrX	100632484	60	2S8M1D15M1D4M1D3M1D51M836N7M1D32M1I6M1I17M1I7M1D8M1I56M391N1I15M1D27M1I41M1I6M1D5M1D2M1148N2M1I5M1I36M1D31M305N26M1I40M1D56M1D27M1D37M1046N3M1I8M2D5M2D22M1S	*	0	0	GTCTTGGAAGAAGCAACTCCAAAGGAATTCTGAACGACTCCCATTTCTGAATCTATAATAGTCATCACCTTACTAAAACAACCTTCATTGATACTTTGTCTGCATCTCTCAATGGCGACCAACTCTTCACGGTTTACAGCAACTCTTAAGGAAATCTTATTCTGGAGTAAAAATTAGTATCTGTCCAATCTCTATAATCGGTGACACCACAACAATGCAAACGTATTTTGGATATTTATACTGCATGGCTTCTATAATCACCTGGTGGAGTTATACTGCTTCAAAGCCTTCTCATAATTATTCTTAAAAGCTTTCTTATCTCCATGTCCTGAAAACAAATCCTACGATGGCAGCGACCAGTTCGCCAAAAAAAAGAGAGTCAGAAACATTGCATACAGTTTTAGCATCCATGCAGAAGCTCGGGAAGGTAGCAAAACAACCAAAGGTGCCCAAAAGAATAATACGGTAACAGTAGCAATGAGCACGAAGGGGACAATGGAGGCCTTCTCATTTAAAAGGAACAGTAATTATCCAGGCTCACCTTGCCCAAATGCCAACTGCAAGAAGGATACCGCCAGTGATGAGCCGTCCACATGAGAGGCCGGAAACACTGTACAATTTG	*	NM:i:53	ms:i:454	AS:i:302	nn:i:0	ts:A:+	tp:A:P	cm:i:59	s1:i:302	s2:i:0	de:f:0.0804	MD:Z:8^C15^A4^C3^C18C8G11T0A17^T0T19T0G3A1T0A9A23^C3T10T61C2^G1C21T5A44^G5^A45^A9C49C37^G6C26T3T18^A3A7C15^C26A21^AC5^AG22	rl:i:0
ENST00000614008_10_aligned_33_F_518_508_33_1-46129	16	chrX	100635558	60	17S18M1D13M1D2M1D5M1D11M1I18M1I31M1I12M1D3M1D12M1D14M1D41M1D1046N19M1I12M1D84M1D7M1D20M1D19M1I6M1D9M1I41M2D7M1D8M2D16M1D24M1D1M1D13M2S	*	0	0	GTCGAAACATTGGCATACAGTTTTAGCATCCATGCGAAGCTCGGCAGGAGTAAACACCAAAGGTGCACCAAAAGAATAATGACGGATCCAAGTAGCAATTAGCACGAAGGGGACATTGGGCGGCCTTTTCTTTAAAGAGAAAAGTCTTCTCCAGGCACACTTCACCCAAATGCCAACTGCAATAAGGATAACGCCAATGAGAGCGTCCACAACTGAGAAGGGGCCGGAAACATGTACAATTTTGTAGAGGGTAAATTATGGGAGGCTGCCGGGAAAGTGGCAACAATTTCAGAGTGTCCCCCGCCGAAGGTTACCGAAACTATTACAAAGGTTCTAGTGTCGGAATTTCATAGGTCTTCAAGATTGAGCTTCTTCATTGGTTTTTTTTCTATCCTAAGGAATCTTTCCCGCCCCCCACCCCCCCTCTCTTATAACCACCATATTGTTTCTACACCAGCAGAGCCCGCCGCGCTCTAATTGGGCCTCCCTTC	*	NM:i:48	ms:i:327	AS:i:303	nn:i:0	ts:A:+	tp:A:P	cm:i:24	s1:i:193	s2:i:0	de:f:0.0935	MD:Z:18^A13^T2^C0A4^A30A1C9G19T6C2^A3^A12^A0A10T2^C3G0C18G13G3^T31^C23G12T1C23C1C4T14^A7^A20^A20G4^T50^CT7^C8^TT16^T16A7^G1^G13	rl:i:0
ENST00000614008_537_aligned_34_F_860_323_34_1-46130	16	chrX	100632519	60	10M1D30M1D8M836N42M1D2M1D5M1D14M1D50M1D3M1D6M1I7M391N13M1I5M1I13M1I4M1D3M1D6M1D6M1D1M1D2M1I43M33S	*	0	0	ACGACTCCCATTCTGACTCTATAATGGTCATCACCTTTATAAACAACCTTCATTGTTTACTTTGTCTGCATCTCTCTGTGGAGTACAATCTCAGTTTCAGCAACTCTTCGGAATCCTTTTTCTGAGTAATAATTAGTATCTGTCCAATCTCTATAATCGGTACACACAACGAATGCAACGTATTTTGGATCTTTGTCTTACTGCATGGGTTACTATATCCCTGTAAGTTATCGCTTTCGAAGCCTTCTCCTAATTATTCTTAAAGCTGTTCTGAATCTGATGCTGAAAACAATCCTACGATGGCGCGACAG	*	NM:i:23	ms:i:204	AS:i:140	nn:i:0	ts:A:+	tp:A:P	cm:i:31	s1:i:135	s2:i:0	de:f:0.079	MD:Z:10^T30^A50^T2^A5^A11A2^A50^G3^C41C6^A3^T6^G6^A1^T5A10A22T5	rl:i:0
ENST00000614008_43_aligned_35_F_863_820_35_1-46131	16	chrX	100632516	60	12M1D7M1D32M836N21M1D25M2D34M1D3M2D12M1I27M1D4M1D1M391N13M1D17M1D8M1I5M2D12M2D5M1I8M1D3M1D13M1I2M1D4M1148N1I10M1I24M1I3M1D5M1I3M1D20M2D6M305N21M2D2M1I4M1D74M1D3M1I23M1D5M1D6M1I16M2D16M2D9M1046N16M1I3M1I12M1D16M1I38M1D8M1I69M1D6M1D57M1I20M1D19M	*	0	0	GCAACAGCTCCCTTTCTGATCTATAATGGTCATCACCTTTATAAAACAACCTTCATTGTTAACTTTGACTGCTCTCTCTGTGGAGTACAATCTTCAATTACAGCAACTCTTAGGAAAACCTTTTTCTGAGTATATAGAATCTGTCCTAATCTCTATAATCGGTGACACCACAACATGCACCTATTTAGGATCTGTCTACTGCATGGCTTTATAATCTGCCTGTAGTTATACTGCTAAAGCGCTTCTCATATTTTCTTAAAGAAGTCTCTAATGCTCATGTCAGTAAAACAAATCATACGATGGCAGCGTACCGTTCGTACCAAAATACGAGAGTCAGAAACTGCATACAGTTTAAGCAACCATGCAGACTGCGGCGGTAGGCATACAACCAAAGGTGCCCAAAAGAATAATGACGGTACCAGTAGCAATGAGCACGAAGGGGACATTGGGGCGCTACTCATTTAATAGAGAAAAGTATTCTCAGGCTGCACCTTGCCCAAACTGAACTGCAAGAAGGATAGCCAGTGATGAGCCACCACAACTGAGGAAGGGGCCGGAAACATGTACAATTTTGTTGAGGGGTAAAGTATGGGAGGCTGTCCGGAAAGTGGCAACAATTCAGAGCGGCCCCCTGCCGAAGGTTACCGAAAACTATAAACAAAGGTTCTAGTGTCGGAAATTTCATAGGTCTTCAATGGAGCTTCTTCATTGTTTTTTTTCTATCATATGGAAACTTTCCCGCCCCCCACCCCTCCCCTGCTCCTTATAACTTCACCATATGTTTCTATCACCAGCAGA	*	NM:i:83	ms:i:552	AS:i:398	nn:i:0	ts:A:+	tp:A:P	cm:i:64	s1:i:312	s2:i:0	de:f:0.0906	MD:Z:5G0A5^A7^C41T6T4^A25^GT20T13^A3^AT3T35^A4^A2G5T5^T17^C13^AG12^TC13^A3^A9C0T4^T12T11C16^A8^A4A15^AT12T4T9^AG6^A5C0A1A65^T5T9A10^A5^C16C2A2^CC16^AC13G0T25^C13A40^T38T38^G6^T23C2A4T45^T19	rl:i:0
ENST00000614008_23_aligned_36_F_886_863_36_1-46132	16	chrX	100632493	60	40M1D8M1D26M836N27M1D6M1D10M1I8M1I8M1D21M1D12M1I4M1I9M1D4M1D20M391N33M1D8M1D24M1D20M1I11M1148N15M1I31M1I25M1D3M305N12M1D16M1D11M1I19M1D18M1D22M1I19M2D8M1D23M1I18M1D15M1046N1I2M1D29M1I1M1I14M1I26M1D12M1D38M1I3M1D19M1I4M1D27M1I28M1I16M1D11M1I6M1D17M1I9M1D12M1I5M3S	*	0	0	AAGCAAGTGGAAAGGAAATTCCTGCAACGACTGCCATTTCGACTCTATATAGTCATCACCTTTATAAAACAACCTTCATTATTTACTTTGTCTGCATCTCTTGTGGAAACAATCTTCAAAGTTTACAAGCAACTCTAAGAAAAGCTTTTTCTGAGTATAAATAGTATCGTGTCACAATGTCTAAATCGTGACACCACAACAATGCAACGTATTTTGGATCTTGTCTACTGCATGGCTTCTTAATCTCCGTAGAGTAATACTGCTTCAAAGCCTCTCATAATTATTGTTAAAGACTGTTCTTAATCTCATGTCTGAAAACAAAATCCTACGATGGCAGCGACCAGTTGGACCTAAAAAAACGAGAGTCAGAAACATTGATACAGTGTTAGCATCATGCAGAAACTCGGCGGAAGCAAATCAAACCATAGGTGCCCAAAAGATAATGACGGTACCAGTACAATGAGCTCGAAGGTGACATTGGGTGGCCTTCTCATTTAAAAGAAAAGTATTCTCCAGGCTCACCTTGCCCCAAAATGCCAACTGCATGAAGATAACGCCAGTGATTGAAGTCCACAACTGAGTAGGGCCGGAAACACGTGGTACAATTTTGTAGAAAGGTAAAGTATGGGAGGCTGTCCGGAAGTGGCAACAATTCAGAGCGCGCCCTGCCGAGTGTTACGGAAAACTATAGTACAAGGTTGTAGTGTCGGAAAGTTTCTAAGGCTTCAAGTGGAGCTTTCTTCATGTGTTTTTTTTCTATCCTAAGGAATCTTTACCCGCCGCCCACCCCTCCCTCTCCTTAGTAACTTACCATATTGTTTCTATCAACCAGCAGAACCGCAGCGCTCTTGAGAGTT	*	NM:i:84	ms:i:583	AS:i:432	nn:i:0	ts:A:+	tp:A:P	cm:i:48	s1:i:272	s2:i:0	de:f:0.0942	MD:Z:6C1C0C22C7^T8^A2G29G20^C6^G0T25^T2G4T0C12^A4T15C4^T4^G53^A8^T7T16^T13C58C29^C7T7^C9G6^A2T6A6A13^A18^G8A6G25^AG8^A37A3^G17^G0C13A30G24^A12^T10C9A0G5C13^A6C16^A2G1T56C9^C17^C26^G0C16	rl:i:0
ENST00000614008_235_aligned_37_F_889_654_37_1-46133	16	chrX	100632490	60	13M2D24M1D7M1D22M1I9M836N3M1D2M1D5M1D7M1I6M1D3M1I14M1I4M1D4M2D15M1I43M1D9M1D7M1D2M1I1M391N3M1D14M1D37M1D10M1D21M1I10M1148N2M1I7M1D24M1I10M1D21M1I9M305N10M1D9M1I16M2D12M1D74M1D55M1I7M1D1046N10M1I4M1D1M1D2M2D6M1I18M1D2M1D5M1I4M1D18M	*	0	0	AGCAAGCAACTCCAGGAAATTCCTGCAACGACTCCTATTCTGACCTATTATGGTCATCACCTTTATCAAAACAACCTTCTTTTTTCTTGTCTGCCATCTCCTGATGGAGTACAATCTTACAAGTTACCAACGCTTAGGAAATACCTTTTACTGAGTAATAATTAGTATCTGTCCATTCTCTATAATGGTGACAACCAACAATCACACGTTTTTGGATCTTGTCACTGCATGGCTTCTATAATCTCCTGTAGAGTTATACTCTTCAAAGCCTCTCATAATTATTCTCAATGCTTGTTCTTAAGCTACATGTCTAATACAAATCCTACGATGGCAGCGCACCAGTTCGACTAAAAAACGAGATTCAGAAACCATTGCATACAGTTTTAGCTCAATGCAGCAAGCTCGGCAGGTAGCAACAACCAAAGGGCCCAAAAGATTATTGACGGGACCAGTAGCAATGAGCACGAAGGGGACATTGGTGGCCTTCTCATGTAAAAGAGAAAGTAATTATCCAGGCTCACCGTGCCCCAAATGCCAACTGCAAGAAGGATAACGCCCAGTGAGAGCGTCCACAAACTAAAGCATTACAACACTGTACAATTTTGTGAGGTAACAGTAGGGAGGATGTCCGGAAAG	*	NM:i:72	ms:i:414	AS:i:262	nn:i:0	ts:A:+	tp:A:P	cm:i:29	s1:i:123	s2:i:0	de:f:0.1023	MD:Z:13^AA22C1^T7^T4A29^A2^G3A1^T13^T21^T4^AG4T16T25A10^C7C1^A7^G6^A14^T37^G10^T15T2A11T9^G2A31^C1A11G26^A2C22^AA12^T10A2A6T44T8^A9C12T39^T14^G1^G2^GG2C0G0G19^A2^G9^T6C11	rl:i:0
ENST00000614008_15_aligned_38_F_519_504_38_1-46134	16	chrX	100635558	60	18S9M1D14M1D23M1D5M2D4M2D10M1D5M1D2M1D3M1D16M1D11M1I28M1D3M2D10M1I4M1D18M1I8M1046N6M1I25M1D7M1D15M1D21M1I33M1I5M1D66M1D15M1I14M2D10M1D18M1I17M1D6M1D7M1I3M1D2M1D15M	*	0	0	ACTCATGGACATTGCATACAGTTTTAGATCCATGCAGAAGCCGGCAGGTAGCAAAACAACCAAAGTGCCAAAGTAATGACGGTCCAGTGCATGGCACGAAGGGGACATTGTGGCCTTCTCGATTTAAAAGAGAAAAGTAATTCTCCAGGTCATTGCTCCAAATTGCCAGTGCAAGAAGGATAACGCCCAGTGATGAGCGTCCCACAACTGAGAAGGGCCGGAAACATGTACAATTTGTAGGGGGTAAATATGGGAGGCTGTCCGGAAAGTTGGCAACAATTTCAGGGCGCCCCCGGCCGAAGGTTTACCAAAACTATGAATAAAGGTTCTAGTGTCGGAAATTTCATAGGTCTTCAGATGGAGCTTTCTTCATTGTTGTTTTCTATCCTAGAGGAATTTTTCCCGCCCGACCCCTCCCTCTCCTTATAACTTCGACCATATTGTTTTTATCCCAGCAAGCCCGCGAGCCTTGAGATTGGGCCTCC	*	NM:i:51	ms:i:315	AS:i:290	nn:i:0	ts:A:+	tp:A:P	cm:i:27	s1:i:202	s2:i:0	de:f:0.0957	MD:Z:9^C14^T23^G5^CA4^AA10^A5^A2^A3^A16^G39^C3^CC4C9^A1C55^C7^T7A7^G36A8T13^G8A0T1C35A0G17^T2T18C7^CC3C6^C30C4^A6^G10^G2^C15	rl:i:0
ENST00000373020_92_aligned_0_F_1811_1719_0_1-3240701	16	chrX	100629065	60	1S30M1I3M1D12M1I5M1I17M1D6M1D11M1D23M1D8M1I20M2D38M2D4M1I17M1I22M1I17M1D1M1D4M1D2M1D3M1I2M1D23M1D39M1I6M1D7M1I3M1I20M1D35M1D4M1D20M1D4M1D13M1D8M1D3M1D12M1D9M1I12M1D10M1D3M1D10M1D9M1D14M1D26M2D2M1I2M1D2M1D27M1I7M1D60M1I5M1D14M1D11M1D2M1D34M1D3M1D46M1D51M1I13M1I37M1I4M1D23M772N8M1I4M1D2M1I7M1D35M1D30M1I6M1I13M1618N4M1D3M1D9M1D22M1I19M1D4M1D18M836N8M1I4M1D4M1D21M1I31M1D12M1D28M1I13M1D9M391N1D5M1I1M1I6M1D38M1D5M1D9M2D9M1I20M1148N43M1D31M305N30M1D24M1I18M1D5M1D3M1I7M1I11M2D1M1D14M1I32M1D18M1D9M1D5M1D2M861N23M1D10M1D9M1D13M1I22M1I2M1D23M1S	*	0	0	GTTATTAATCAAAGGCCTAAACCAAAACTAATGACTGAAGTTGACCACTAATACTTGACAAGTCATATCAACTGGTACAGCTGAATTTATGAAGATAAGTTCCACTGAATTCTAAGGAAGATTACAACAATTCCGACATCTTAGTAATTAGAAACTTTCAAATCAGAGGAATAGTATGCATCTATAATAAATGCCTCAATCTTGGAGGCAAAGAGATGTAAGTCTGTGTGCTGAAACCTCAGATCAAGACAGTCGTAGTCCCTTCCAGTCGTGGATGCTTAGACCCGAGGCCTTACACTGTTATCACCATCTGGGATACCCTGTGAGGGACTGCTCATGTATTGACTGACTGAAATAAATTACACAATGTGACTCGCTGCCTGTCAGCAGACAGGAGTGATAAAAGATTTTAACTCTTGTGCAAATTATACATCAAACCGATACCTTGACTGGGAGGAGCCAGTTTCAGAGGGGTGATTTTCTAGCCACACATCAATAGAAAGTCGGAGAATCAAGTTTCCACTTGTAACACTACATCAAAATAGCAATCTACGTCCTTCGAAAGGCCCCCTACTAAGAAAATATAACAGCAAGAGGAACACAGTATTACTTCATTTACAATTTACTAGCTCTGCCAGTGTTTCAGAGGGTATACAGGTTTCAACGATCTACATGAATGGGTAAAGGTGGACTTAGAACATAGCAAACATACATCTTATTAATCAGCCCACTGCGAGCACGGATCTTGATTGAATCAGCCTATTGGGGAGTTTGAGGTCTACATACATCGTGATTGAATCAACCTACTGGTGTAGTTCTTTTGGTCTATCATGTGAGTAGTGTTGTCAGTTCTCCAGCCAACCATCTTTCCTAATCACAGGGGGGACCCTAAATGTCCTTAAAGGCTAGAAGTGAAGAGGCCACAGATACACTTGGTTACACTATCTCATACTGGTATTTGTTATGGCACGAGAGAGGCAGTAGGTCGAGAATAGATTCCAATCAGTTGGAGCGGCAACTCCAAGGAAATTGCTGCAACGACTCTCCATTTCTGACTCTATAATGTCAGACCTTTATAAAGCAACCTTCATGGTCTTACTTGTTGCATCTCGCTGTGGAGTACATATCTTCGAGTTTACAGCAACTCTTAGGAAATCTTTTTCTCAGTATAATTAGTATCTGTCCAATCGCTATAATTCGGTGACACCACACAATGCAAGTATTGTGTGTATCTGTCTACTGCATGGCTTCTATAATCTCCTGTAGAGTTAACTGCTCAAAGCGTTCATAATTACTTCTTAAAGCTGTTCTTAATCTCATGTCTGAAAACAAATCCTACGATGGCAGCGACCAGTTCGCCAAAAAAACGAGAGTCAGGAACGTTGCATACAGTTTTAGCATGCATCCGGAAGCTCGGCAGTAGCAAAACAACCAAAGGTGCCCTAAAAGGATAATGACGGTACAGTACAACTGAGCACTGAGGGTGACATGGGCCTGCTCTTTTATAAAGAGAAAGTTAATTCTCCAGGCTGACTTTGCCCAAATGCCAACTGCAAAAGGATAACCCAGTATCCAGAAAATAAAAGTGTAGATTACCGAACGCTCTGGGACAAGAATGACTGGTTTATGTCTGCAGTCTCCGAGGCGGGGTACCCATGACTAGCCCGAGACCCTGCG	*	NM:i:176	ms:i:1124	AS:i:934	nn:i:0	ts:A:+	tp:A:P	cm:i:111	s1:i:643	s2:i:0	de:f:0.0978	MD:Z:15A0C4G11^T1A32^C6^C5A5^A23^C9A16C1^AT3A18C0A5G1A6^AA34A23G1^T1^T4^C2^A5^A23^C9A27C7^A13C16^T20T14^A4^A4C6C8^T4^G13^A8^A3^A12^A21^A8T1^A3^T10^C6A2^G7T6^T26^AT4^A2^G5C28^T43T21^G14^A11^A2^G34^G3^G46^T1T5T15T42A26G2A8^T35^G5T3^C11T1G21^T53^A3^A0A8^A9C31^G4^T0C11A10T6^T4^C8T18A24^C8G3^A21T19^A9^C8G3^T38^T5^T7C1^TC72^A19A3A19C3G1A11^G29A12^C5^G12A2G5^TG1^T5T3A13A0G14C2C3^C18^G9^G5^G25^G1A8^T2A0A5^T29A7^G23	rl:i:0
ENST00000373020_512_aligned_1_F_1840_1328_1_1-3240702	16	chrX	100629037	60	1S4M1D22M1D2M1D19M1D19M1I5M1D3M1D6M1I4M1I6M1D65M1D45M1D30M1D52M1D23M1I13M1D15M2D11M1D7M1D20M1D34M1D4M1D21M1D24M1I22M1I18M1D12M1D32M1D8M1I23M1D9M1D7M1I17M1D7M1I20M1D7M1I7M1I13M1D8M1D3M1I6M1I16M1D2M1D20M1D24M1I9M1D32M1D37M1D7M1D41M1D10M1D3M1D9M1D9M1D17M772N3M1D5M1D12M1D6M1D9M1D18M1D8M1D3M1D13M1D14M1D7M1618N1D5M1D8M1I3M1I22M1I14M1I14M1D6M1D4M1D3M836N27M1D13M1I10M1D12M1D23M1D43M1D2M391N49M	*	0	0	TAGCATATTTATTGTATAAGAGTTATATTTTAATCAAAGGCACAAACGAAATTAAGACTTAAAGTTGTACCATATATGACAAGGTCATTATCAACTGGTACCAGCTAAATTTAATGAAAATAAATTCCACTGAATTCCTAAGGAAAATACAACTATTCCACACCATTGTATAATTAGAAACTTTCAAACAAGAGGGAAAGTATGACATCATTATAAATGCCTCAATTTGGAGGCATGAAATGTAAGTTGTGTGCTGATACCTGATGTATCACAGTACATCAGTAGTCCTTCCAGTCGTGGATGCCTTAGTACCCAAGGCTTTAACTGTTATCACCATCGCAACCCTGATAGGAATGCATCTATTGACGTACTGAAATAAATTACTCAATGTGACTCTCTGCCTGTCAGCAAACAAGAGTCATAAATCATTCTAACTCTCGGTGCAAATTATACAATCAATACCAGATAACCTTGACTGGGAAGGGAGCCAGTTCAGTGGGGGAATTTTCTATCTAATACATCAATAGCAAAGTCAGAGGAATCAATTTCCATCGTTGTAACACTACATCAAAATAGCAATTCACAGGCCTTCCTAAAGGCCCCCTACTAAGATAATAACCAGTCAAGAGGAACACAGTATACTTCAGTTTACAATTTTACTAGCTCTTCTGTGGTTAGAGGGGTTACCAAGGTTTCAACGATCAAATGAATGGGATAGAAGGTGGCTCAGAACATAGCAAATATACATCGTTGATTGAACAACCCACTGCGAGCACGGATCTTGATTGAATAGCCTATTGGTGTAGTTTCAGGTCTACATACATCTTGTTGAATCACCTACTGGTGTAGTTTTTTGGTCTTTCAGTAAGTAATGTTTCAGTTCTCCGCCAGCAACTTTTAATTCACAGGGGGACCCTAAATGTCCTTAAGGTGAGAGGAATAGGCCACAGTTCATTGGGTACTCTATCTTATACTGGTATTTGTTTAGACGAGTGAGGCAGAGGGGAGAAAGATTCAATCAGTGGAACATGCAACGTCCTAAAGGAAATTCCTGCCACGACTCCCCATTTCTGACTCGTATAATGGTCATCACTTTATAAACACCTTCATTGTTTACTTCGTCTGCATCTCTTGTGGAGTACAATCCTTCAAGTTTCAGTAACTCTTAAAAATCCTTTTTCCGAGCAATAATAGTATCTGTCCATCCTCTATAATCGGTGACACCACAACAATGAACGTATTTTGGATCTTGTCTACTGCATGGCTTCTTTATTCTTCTGTTGAG	*	NM:i:131	ms:i:874	AS:i:773	nn:i:0	ts:A:+	tp:A:P	cm:i:79	s1:i:491	s2:i:0	de:f:0.0967	MD:Z:4^G22^C2^A19^A3C20^A3^T16^C24G4G29A5^G8T0A35^A7A22^A1A21A16A11^C32C3^C15^TG11^G3G3^C11T0G7^T8A25^G4^G11A4T4^T3T55A4^T12^A0C1C29^T31^A9^T24^A1A25^T27^C1A3T2^C6A4G13^T2^C20^A2T13C16^T2G29^C18T18^A7^A25A10G4^G10^A3^A9^C9^G20^A5^A12^C6^A1A7^T3A6C7^T8^A1G1^C5A7^T3C10^C7^T5^G2A23A34^C6^A4^A17T12^C23^A3C8^G0G12T3T5^T13A0T28^C35A2A3C4A3	rl:i:0
ENST00000373020_91_aligned_2_F_1171_1080_2_1-3240703	16	chrX	100629705	60	20M1D18M1D8M1D12M1I22M1I15M1D2M1D1M1D8M1D11M1D4M1D13M1I59M1I18M2D2M3I27M1D6M1I17M1D6M772N10M1I13M1I7M1D1M1D32M1D6M1D5M1D29M1618N52M1D1M1D5M1D23M836N1D3M1I31M1I13M1D16M2D13M1D54M391N49M1D15M1I23M1D10M1148N7M1D8M1I8M1I6M1D14M2D7M1D4M1I16M305N10M1I2M1D7M1I10M1D3M1I9M1D25M1D30M1D71M2D9M1D5M861N9M1D62M1D35M	*	0	0	AATTTCCTAGCTCTTCCAGTTTTTAGAGTGATACAGGGTTCAACGACTAACCTGAAGGTGTATAGTAGGTGGACTTAGAACTATAGCACACATACATTTATGAATCCGCTACTGCGAGCCGGACTTGATTGCAGCAGGCCTCTTGGTGTAGTTTTAGGTCTACATACATCTTTGTTGAATCAACCTACTGGGGTAGTTTTTTTGGTCTATCAGTATATCGGTGTTGTCAGTTTTCCAGCCAAGCAACTTCTAATTTCACAGGGGTGACCCTAAGGTCCTTAAAGGTAGGAGAGGAATAGGCGCCACAGAAATTGGGTTACACTATCTCATACTGGTTATTTGTATGGCCGAGAAGGCAGTAGGCGAGAAAGATTCCAATCCGGTGGAAGCAAGCAACTCCAAAGGAAATTCCTGCAACGACTCCCATTTCTGACCATAATGTCAGCACCTTTAGAAAACAACCTCATTTGTTTACTTTGTCTGCATCTCTCTGTGGAGTTACAATCTTCCAGTTACAGCAACTCTTAGAATCCTTTTTCTGGTAATACTTAGTATCTGTCCAATCTCTATAATCGGTGACACCACAACAATGCAACGTATTTTGGATCTTTTCTACTGCATGGCTTCTCTAATCTCCTGTCGAGTATACTGCTTCAAAGTCTTTCTCATAATTATTCTTAAAGTGTTCTTAATCTCATGTTGAAAATATAATTCTACGGATGGCGCGACCAGTTCGACAAAAAACAGAGTTCAGAAACATTGCATACAGTTTTAGCTATCATGCAGTAAGCTCGGCAGTAGGCAAAACCACAAAGGTGCCCAAAAGAATAATGACGTACTAGTAGCAATGAGCACGGAGGGGACATGGTGGCCTTCTCATTTAACAGAGAAAAGTAATTCTCCAGGCTCACCTTGCCCCAAAGGCCAACTGCACTAGATAACGCCGTGATCCAGAAAATAAAGTGTAGATTAGCAGAACGTTCTTGACACAAGTAATGACTGGTTTAGTCGGCAGTCTCCGGACGGGGACGCCATGACTAGCCCGAGACCTTGCAC	*	NM:i:104	ms:i:739	AS:i:549	nn:i:0	ts:A:+	tp:A:P	cm:i:75	s1:i:399	s2:i:0	de:f:0.0897	MD:Z:5A14^G3C4G9^T8^T5A4T2G4A21A8^C2^G1^T6A1^C1C9^A4^T8A1T6A30G0A17T22^AG14C14^T16G6^A2T33^T1^C32^T6^A5^G27A1T51^T1^T5^G4T8T9^T44A2^T16^GA13^A6A62G17A11A3^T16C21^C17^C6C4C10^A14^CA7^G32^C17^G10A1^C25^G4C16A8^T19A37T10A0G1^AG9^A14^A21C6A22T10^A29C5	rl:i:15
ENST00000373020_100_aligned_3_F_2157_2057_3_1-3240704	16	chrX	100628719	60	15M1D9M1D22M1D16M1I3M1D1M1D2M1D24M1D3M2D37M1I14M1D27M1D10M1I24M1D3M1I27M1I4M1D14M2D8M1D17M1D14M1I76M1D7M1D9M1D14M1D2M1D9M1I10M1I4M1I12M1I10M1I26M1D31M1I5M2I5M1I17M1D20M1D15M1I12M1I5M1D1M1D10M1I21M1D8M1D26M1D4M1D31M1I4M1D32M1I18M1D9M1D5M1D49M1D65M1I10M1I1M2D25M1D17M1D6M1I14M1I38M1D2M1I5M1I7M1I5M1D5M1D9M1D19M1D8M2I14M1I21M1D14M1I6M1D12M1D2M1I11M1D11M1I4M1I76M1D8M1D1M772N3M1D51M1D26M1I3M1D6M1D15M1618N14M1D21M1I4M1D43M836N9M1I2M1D13M1I27M1D13M1I12M1D3M1D18M1I18M1I16M391N31M1I33M1D10M2D4M1D14M1D2M1148N43M1I32M305N4M1I1M1I23M1D10M2D14M1D12M1D8M1D73M1I14M1I2M1D5M1D15M861N4M1D9M1I44M1D24M1I15M1S	*	0	0	TTTCACAGAGAACAGTTTTTTTAAATTTGCACTTTAAGATTTTTTTTTTACATTAAGTTCTGAGGAAATTGCAGAATGTGCAGATTTGTAATAAGGTACATGAGCCATGGTAGTAAGCTGCACCTATGGGAACAAGTTTTTTTAAAACAAAACAATTTTTTTAATACAGAGTTAAGCTGCAGGCTATATATTTCACATCTAAAAACAGTATCTAGCATAGAAAAATAGGGCTTAGTTATCTCCAGTGAAAACAACAACCACCAGCAGATATCTCCCAGTTAAATTAACACGATCTTTTTCAGAGGAAAGCAGTATTTATTGTATAAGAGTTATACTTATTAATCAAAGGCACAAACGAAAACTAAGCCTTAACGTTACCATAAATTGACAAGCATATCAACCTGGTCCGCTAAATTTCAATGAAGATACAGTTCCCACTGAATTCCATCAGGAAAATCACAACAATTTCGACACCATTTAATAATAAAAACTTTCAAACCAGAGGGAAAGTATGACACATCCAATCATAAAATGCCTCAATTTGGAGCAAAGCAATGTAAGTTGTGGCTGAAACCTGATGTAATCACAGAACATCCAGTATCCTTCCAGTCAGTGGAAGCCTTAGACCCAAGGCTTACACTATATCACCATTTGGCAACCCTGATGAAGATCCATCTATAGACTGACTGAAATTAAATTACACCAATTGACTCTCTGCCTGTCAGCAGAACAGAGAGTCAATAACACCATTTAATTTCTGGTGCAAATATACATCAAACCAGATACCCTTGATAGGGAAGGAGTCAGTTCAGAGGGGTGAATTTCTATCACACTCAATCAATAGTAAAGTCAGAGGAATCAATTTTCCATCTTGTAACACTACATCAAAAATAGCAACACACAGTGCCTTCCAAAAGCCCCCTATAAGAAAAATAACAGTCAGAGGACACACAGTATTACTTCCATTTACAATTTCATAGCTCTTCCAGTGTTTCAGAGAGTACCAGGGATTTCCACAGATCTACATGATGGGATAGAGGTGGACTTAGAACATAGAAACATACCAATCTTGATTGACTCAAGCCCCCTGCGAGCACGGATCTGATTGCATCAGCCATATTAGGTAGTTTTAGGTTACCATACATCTTGTTGAATCCACCATACTAGGTGTAGTTTTTTGGTTTATCAGTAAGTAGTGTTGACAGTTCTCCAGCCAAGCAACTTTCTAATTCACAGAGGGGACCTAAATGCCTTAAGGTAGAAAGGAATAGGCCCACCGATACATTGGGTTACACTATCTCATACGGTTATTTGTAATGGCACGAGAGAGGCCAGAGGCGAAAAGATTCCAATCAGTTGGAAGCAAGCAATCCAAAGGAAATTCCTGCAACAGACTCCATTTCTGACTCTATAATGGTCATCACCTTTATAAAACAACCTTCATTGTTATATTTGTCTGCCACTCCTCTGTGGAGTACAAACTTCAAGTTTAAGCAACTCTTAGGAAAATCCTTTTTCGAGAATAATTAGTATCTGTCCAAATCTCAATAATCGGTGACCACCACAACAATGCAACGTAATTTGGATCTTGTCTCCTGCATGGCTTCCTATAATCTCCTGTAGAGTAATACAGCTTCAAACCATCTCATATATTTTAAAGCTGTTCTTATCTCATGTCTGAAAACAAATCCTCCGATGGCAGCGACCAGTTCGCACCAAAAAAACGAGAGTCAGAAACATTGCATACAGTATATTAGCATCCCTGCAGAAGCTCGGAGGTAGCAAAAACCAAAGGTGCCCAAAGAATAATGAGGTACCAGAGCAATGAGTACGAAAGAGACATTGGTGGCCTTCTCATTTAAAAGAGAAAAGTAATTCTCCAGGCTCACCTTGCCCCCAAATGCCAACATGAAGAAGATCACGCCAGTGATCCAGAAATAAAAGATGTAGCTTAGCAGACCGCTCTTGAAACAAGTAATGACTAGTTTATCTGCAGTCACCGAGACGGGGACGCCCATGACTAGCCCGAA	*	NM:i:203	ms:i:1387	AS:i:1197	nn:i:0	ts:A:+	tp:A:P	cm:i:120	s1:i:683	s2:i:0	de:f:0.0934	MD:Z:15^T9^T22^G19^T1^C2^G14G5T1C1^T3^TA6T8G2T0T26T4^A6T20^G2C31^C4A7T0G10C1T7^G14^TT8^T1T3A1A6T2^A80A5A3^G7^T9^T14^A2^A36A17C16^T2G12A22A19^G6A13^T32^G1^C15T15^C8^G0T9C15^G0G3^G8T26^G36A2A0T5C3^T9^T5^A13A6C0T9C17^T13A0C8C52^TT16G8^C17^A32A0C22G1^A11A7^A5^A9^A19^C19A7A15^T6A11G1^T12^C13^A7A23C18T34G5^C8^T4^A8G14A27^T10T18^T6^G29^C25^C54^C9A0T17T11^C25^T3^T24T31T14A30T4T8^G2T7^AT4^C14^A24A66A13^C10^AC14^A12^C8^T9C5G1G71^C5^G3A15^A14A8A23G5^G9T29	rl:i:15
ENST00000373020_103_aligned_4_F_1177_1074_4_1-3240705	16	chrX	100629699	60	27M1D5M1D6M1D18M1I3M1D10M1D6M2D12M1D14M1D17M1D3M2I4M1D11M1I7M1I3M1I6M1D4M1D5M1D20M1D4M1D7M1I25M1D6M1D16M1D11M2D10M1I7M772N16M1I14M1D18M1D23M1D1M1D20M1I2M1D7M1D1M1618N4M1D18M1I17M1I12M1D13M1I9M1D8M836N4M2D31M1D10M1I8M1I16M1I16M1D19M1D1M1D24M391N3M1D17M1I10M1D16M1D9M1D6M1I9M1I5M1D10M1I9M1148N15M1D7M1I16M1D6M1D28M305N3M1D22M1D18M1D9M2D16M1D4M1D32M1I22M1D2M1D8M1I6M1I35M1D2M861N9M1D31M1I34M2I21M	*	0	0	ATTTACAATTTACTAGCTCTTCCAGTGTTCAGGCGATAAGCGTTTCAACGGTCTAACCATAATGGGACAGAGGTGGTTAGAACATAGCAACATACATCTTGATGAATCAGCCCACTGCGGCAACCGGACTTGACTGAATCCAGCCTATTTGCGTGTAGTTTAGTCTAATACATCTTGATTGAATCAACTACGGTGTAGTTTTTTTGGTCTATCAGTAAGTAGTGTCTCAGTCTCCAGCCAAGCAACTTCTAATTCACGGGGGACCCTAAAATGTCCTTAAAGGTAGAGAGGAAATACGCCCGCAGAACATTGGGTTGCACTATCCATACTGGTTATTCGTTACGGCAGGAGAGGCAGTAGGCGAGAAACGATCGAATCGTTGGAGCAAGCAACTCCAAAGGAAAATTCCTGCAACGACTCCCCATTTCTGACCTATAATGGTCATCCACCTTTATAAACAACCTTCAGTTTACTTTGTCTGCATCTCTCTGTGGAGTAAATCTCCAAGTTTTACAGCAAACTCTTAGGAAATCCTTTTTTCTGAGTAATAATAGTTACTGTCCAATCTCTTATCCGTGACACCACAACAATCCAACGTTTTTGGATCTCGTCTACTTGCATGGCTTTATAATCTCCTGTAGATTATACTGCTCAAAGCCCTTCTCATAAATTATCTTAAGGCTCGTTCTTAATCCCATGTCTGAAAACAACCCTACCGATGGCAGCGACCAGTCGACCAAAAAACGAGAGTCAGAAACATTGCATACAGTTTAGCATCCATGCGGAAGCTCGCCGGTAGCAAAACAACCAAGGTGCCCAAGAATAGTGACGGTACAGTGGAATGAGCACGAAGGGCACATTGGTGGCCTTCCCCATTTAAAAGAGAAAAGTAATCCCAGCCCCAACCTTGCCCCCAAATGCCAACTGCAAGAAGGATAACGCCAGTATCCAGAAAATAAAGTGTAGATTAGCAGAACGCTCCTGAAACAAAGTAATGACTGGTTTAGTCTGCAGTCTCGGAGAACCGGGGACGCCATGACTAGCCC	*	NM:i:113	ms:i:694	AS:i:504	nn:i:0	ts:A:+	tp:A:P	cm:i:52	s1:i:342	s2:i:0	de:f:0.0977	MD:Z:27^T5^A1G4^C2G9A8^G7T2^A6^AC12^A14^T17^A7^T5T21^T4^G5^C20^C4^T32^T1G4^T16^T11^AG37G4A4^T10A7^T13T4T4^C1^A22^T2C4^A5^A47^T22^A12^TT31^C5T44^T4A0T13^A1^A3G16G6^A10T16^C16^G9^T20^T6A13T13^A2T20^T6^A31^T14A7^G2A15^A9^AA7A8^C4^A1C15G15T20^T2^T4G1T42^G11^A24T35C25	rl:i:0
ENST00000373020_105_aligned_5_F_1181_1076_5_1-3240706	16	chrX	100629732	60	36S88M1D12M1D23M1I26M1I23M1I18M1D2M1D22M1I16M1D9M1D9M1D772N6M1D6M1D16M1D10M1I20M1D46M1618N10M1D12M1D36M1D23M836N6M1D21M2D15M1D11M2D11M1I8M1D7M1D16M1D30M1I1M391N10M1I4M1I31M1I4M1I3M1D14M1D22M1D8M1148N2M1D1M1D12M1I4M1D53M305N12M1D41M2D26M1I8M1I7M1I34M1I29M1D13M2D5M1D8M90S	*	0	0	CTTCATTACAATTACTCAGCCTTCATGATATCGTGCAGGGATACAGGGATTCAACGATCTAACATGAATGGGATAGAAGGTGGACATAGAACATAGCAAACATGCATCTTGATTGAATCAGCCCCTGCGAGCACGGTCTTGATAGAATCGGCCTATTGGTTGTAGTTTTAGGTCTACATGCATCTTGGTTTGAATCAACCTACTGGTGTATGTTTTTTGGTCTATCAGTAGAGTGTTGTCAGTTCTCCAGCCAGTGCCAATTACTAATTCCAGGGGGGACCTAAATGTCTTAAAGTAGAGGGAATGGACCCACAGAACATTGGGTTCACACTATCTCATACTGGTTATTGTTATGGCGCGAGAGAGGCAGTAGGCGAGAAAGATTCCAAACAGTTGGAAGCAAAAACTCCAGAGGGATTCCTGCAACGACTCCCATTTCTGACTCTATAATGTCATCACCTTTATAAAACAACCTTCATTTTTACTTTGTCTGCATCACTCTGGAGTACAATCTTCAGTTTACAGCATCTTAGGAAATACCTTTTACGAGTAATATAAGTATCTGTCCAACTCTATAATCGGTGACACCACAACAATGCACACGTAATTTGGAATCTATGTCTACTGCATGGCTTCTATAATTTCCTGTCAGAGATTAACTGCTTCAAAGCCTCTCATAATTATTCTTAAAGCTTTCTTGATCTAGTCTGAAAATAACATCCACGATGGCAGCGATCAATTCGGCCAGAAAAACGTGAGTCAGAAACATTGCATACAGTTTTAGCATCATGTAGAAGCTCGGCAGGTAGTAAAACAACCAAAGGTGCCAAAGAATAATGACGGTGCCAGTAGCACATGAGCACTGAAGGGGCACAATGGTGGCTTACACATTTAAAAGAGAAAGGTCAATTCTCCAGGCTTACCTTACCCCAAATGCAACTGCAGGAAGTAACGCAATGATCCAGAAATAAAATGTAGATTAGCCAAAGCGCTCTTGAAACAAATAATGACTGTTTAGTCTGTAGTCTCACGAGACGGGACCCATAACTAAC	*	NM:i:94	ms:i:637	AS:i:471	nn:i:0	ts:A:+	tp:A:P	cm:i:52	s1:i:301	s2:i:0	de:f:0.0939	MD:Z:12T36T17A20^A12^A7T5A28A7A39^A2^T22A2A1C2T7^A9^C9^C6^G6^A5A1G8^T30^T10A31T13^G0C7A3^A0A35^G29^G17T3^TG15^A11^AC17T1^T7^A2T13^T35T33C13^T14^T22^G5A4^C1^T9C6^T13C2G4A3A7A31^C4C17C18^CA16A27T7C1T1T15A15C5G9^C8A4^GA5^C2G5	rl:i:0
ENST00000373020_12_aligned_6_F_1782_1770_6_1-3240707	16	chrX	100629094	60	6M1D14M1D28M1D6M1I3M1D1M1D17M2I9M1D9M1I6M1D1M1D8M2D6M1D7M1I26M1D5M1I6M1I8M1I23M1D2M1D10M1D4M1I6M1I45M1D19M1I10M3D37M1I14M1I29M1I7M1I6M1I5M1D15M1D3M1D30M1D29M1I12M2D73M1D57M1D18M1D6M1D13M1I23M1D20M1I2M1I5M1D12M1I32M1I1M1I10M2D2M1D11M1D12M1D8M1I9M2I4M1D3M1I7M1D7M1I7M1D36M2D2M772N39M1D2M1D32M1I18M1I12M1I3M1618N2M1D56M3D12M1I6M1I4M831N2M3D6M1I6M1D9M1D1M1D11M1I11M2D23M1D7M1I35M1I17M1D2M391N4M1D38M1I11M2D10M2D25M1I6M1148N2M1D17M2D8M1I29M1D2M1D5M1D4M1D1M305N12M1D12M1D10M2D5M1D11M1D10M1I6M1D7M1D2M1D7M1I23M1D40M1D9M1I18M1I6M861N49M1D4M1D32M1D42M1D4M1D4M1I5M1D5M1I10M1D14M1D10M	*	0	0	AGACTTAAGTAGACCATAATTTGAGAAGTCATATCAACCTGGTACCAGTAAATTATAAGAGATAAGTTGCACTGAAATTTCCTAAGGAATTACAACAAATTCCAACCATTTAAATTAGAACTTTCAAAACAACAGGGAAAGAATGAACATCAAATAATTTGCCTCCAATTTGGAAGGCAAAGAAATGTAAGTTGTGTCTAAACCTGATGATCACCAGAACAATCAGTAGTCCCTTCCAGTCGTGGATGCCTAAGACCCAAGGCCTTCACTGTATTCACCATCTGGCCAACCCTGATGGATGCCATCTATTGACTGACTGAAATAAAATTACACAAATGTGACTCTCTGCCCTGTCAGCAGAACAGAGAGTCATAAAACAATTTTAACCTTCTTCAGTGCAATTAAACAATCAAACAGTAACCTTGACTGGGAAGCAGCCAGTTCAGAGGGTGAATTTTCTATCACACTACATCAATAAGCAAAGTCAGAAATCAATTTTCCATCTTCTAACACTACATCTAAATAGCAAAATCACAGAGCCTTCCAAAGGCCCCCTACTAAGAAAATAACTGTCAAGAGGAACACAGTATTACATCATTTACATATTACTAGCTCTTGCGTGTTTCAGACGGATACAGCTATCACGATCTAACATGAAATGGGATAGAAGGTGGACTTAGACATAGCAAACATACATCTTAGATTTGAACAGCCCACTGCGAAGCAGGGATCTTGATTTGATCAGCCTATTGGTAGTTAGTTTTAGGTAATACATCTTGATGAATCTACCTATGGTGTAGTTTTTTTGGTTCCTATAGTAAAGTAGTTTGTCAGTTTCTCCACAAAGGAACTTTCTAATTCACAGGGGGGACCCTAAATCCCTATTGGTAGAGAGGAATAGGCCCACAGATACATTGGGTAAGTAACTGATACTGGTTATTAGTTTTGGCACGAAGACACGCAGTAGGCGAGAAAAGATTCCAATCCTGTTGAAGCAAGCAACTCCAAAGGAAATTTCTGCAACGACTCCCATTTCTGACTCTATAAACATCACCTTTATTAAAACAAACCCTTTCATTAGTTTACTTGTCTGCACCTCTGTGCAGTAACAATCTTCAATTACAGCAACTCTTACGAAATCCTTTTCTGAAGAAATAATTAGTACCTGTCCAATCTCTATAATCGAGTGACACCACAACATTGAACGTATTTCGATCTTGTCTACTGCATGGCTAGTATAATGTCCTAGTAGACTTATAGGTTGAAAGCTCTCATAATTATTCTTAAAGCTGTTCCTTAATCTATGTCTGAAAACAAATCACCATGGCAAGCGACCAGATCGACCAAATAAACGAGAGCAAAACATGCAACAGTTTTAGCATCATGCAGAAGCTGGCAGGTAGCAACAACAATGGTGCCCAAAGAATAATAGACGGTCCAGTAGAAGAGCACGAAAGGGGACATTGGTGGCCTTCTCTTTAAAAGAAGAAAGTAATTCTCCAGGCTGACCTTGCCCCAATGCCAACTTGGAAGAAGGATAACGCCAAGTGATCCACAAAATAAAAGTCTAGATTAGCAGACAGCTCTTGAAACAAGTAATGCTGGTTAGTCTGCAGTCTCCGAGACGGGGACGCCATACAAGCCCGAGACGCTGCACCACCGCACCGGGCGATTGGAACCAGAAGCGAAGACGGGAGTCCCCCGAGTCTCCCGGAAACTGCCGAAACTTACGA	*	NM:i:205	ms:i:1113	AS:i:918	nn:i:0	ts:A:+	tp:A:P	cm:i:89	s1:i:498	s2:i:0	de:f:0.1042	MD:Z:6^A4T9^A4C23^C9^T1^A9C16^A2A12^G1^C8^AT6^A13G8T10^T5A36^G2^G10^T40T14^A6T0A21^GAG27T65G4^A5T9^C3^A17G12^G41^GG17G12A10T6T24^A8A22T9A0T12C1^A10G7^G1G1T2^A36^A27^T16C11G0A25^TC2^C11^T6A5^C21^C10^G14^G1C3C30^TG3T2A0A33^T2^C1C2T2C12T3A10G1G25A3^G25C30^TGG0T23^TAC12^T9^T1^T7G14^GT15G7^T9T11T34A2^C6^T3G21T0C6C9G5^CT1C2C5^CT33^C17^CT2G14T9A9^T2^G5^T4^T13^C12^C10^AA5^C3A7^A16^A7^C2^T30^A9G0A18C10^A11C24G11G12A0C19^A4^T32^G2T10C28^A4^G9^C15^C14^A10	rl:i:0
ENST00000373020_104_aligned_7_F_1795_1691_7_1-3240708	16	chrX	100629081	60	22M1I9M1D6M1D6M1I7M1I41M1I9M1I10M1D29M1I20M1I2M1I39M1D4M1D7M1I2M1I18M1I4M1I19M1D1M1D3M1D12M2D21M1D16M1I14M1D19M1D4M1D34M1I62M1I3M1I15M1D13M1D6M1I20M1D2M1D6M1D14M1I30M2D11M1I27M1I7M1D10M1D30M1D12M1I7M1D5M1D5M1D39M1D3M1D19M1I9M1D26M1D29M1D22M1I9M1D14M1D8M1D3M1D11M1I15M772N24M1I19M1D21M1D8M1I2M1D10M1D8M1D11M1618N1D7M1D12M1D10M1I33M1I19M836N58M1D10M2D11M1I8M1D5M2I3M1D12M1D22M391N1D7M1D33M1D9M1D18M1D22M1D4M1148N4M1D2M1I3M1I9M1I13M1I2M1D24M1I3M1I13M305N19M1D9M1I4M1I48M1D15M1D19M2D11M1I59M861N1D18M1D4M1I10M1D10M1I21M2D4M1D21M	*	0	0	CAAACGAAAACTAAGACTTAAATGTTGACCATATATTGCAAGTCAATATCAACCCTGGTACCAGCTAAATTTAATGAAGATAAGTTCCACTGAACTTCCTAAGGAAAAATACAACATTCCGACACCATTTAATAATTAGAAACTCTTCAAACAGTGGGGAATGTACTGAAACATCAAAATGAATGCCTCAGTTTGGAGGCAAAGAAATTAAGTGTGTGCTTGAAAACCTGATGTATCACAGAAACACTCAGTAGTCCCTTCCAGTCTGATCCTTAGACCCAATCTTACATTGTTATCACCATCGGCAACCCTGATGAGGTGATGCCATCTATTGCTGACTGAAATTAAATTACCAATTGACTCTCTGCCTGTCAGCAGAACAGAGAGTCATGAAATCAATTTAGCTTCTTGTTGCAAATTATACAATCAAGCCAGATAACCTTGACTGGGAAGGAATCTCAGTTCAGATGGGTGATTATCTATCACAAACATCAAATAGCAAAGTCAGAGGAATAATTTACACTTGTAACACTACATTCAAAATAGCAAATTCACAGTGCCTTCCAAGTCCCCTCCTACAGAAAAATAACAGACAAGAGGAACACATGTATTACTCACTTACAATTACATGCTCTTCCAGTGTTTCAGAGGGATCAGGGTTTCAACTGATCTAAATGAAGGGATGAAGGTTGACTTATAACATAGCAAACATACATCTTGATTAATAGCCCACTGCGGGCACTGACTCTTGATTGATCAGCCTATTTGTGTAGTTTTAGGTTACATACATCTAGATTGAATAAACCTACTTTGTAGTTTTTTGGTCTATCAGCTAAGTAGTGTGTCAGTTCTCAAGCAATCAACTTCAATTCACGGGGTGGGACCCTAAATGTCCTTAAAGGTGGAGAGGAATAGGCCTCACAGATACATTGGGTTACCTATCTCATACTGGTTATTTGTATGGCACAGAAGAGGCAGTAGCGAGAAAATTCCAATCAGTGGAAGCAGCAACTCCAAAGAAATTCCTGTCAACGACTCCCATTTCTGACTCTATAATGGTCACTCACCTTTATAAAACAACCTTCATTGTTTACTTTGTCTGCATCTCTCTGTGGAGTACAATCTTCAGGTTTACAGCAATCTTAGGAAACTTTTTCTGAGCTAATAATTGTATCCTTGTCAATCTCTATAACGGTGACACCACAAAAATGCGAGTATTTTGATCTTGTATACTGCATGGCTTCTATAATCTCCGTAGAGTTAACTGCTTAAAAGCCTTCTATATCTATTCTTAAAGCTGTTCTGATCTCAGTCCTGAAAAACAAATCCCTACGATTGCAGTCGCCAGTACGACCAAAAAAACGGGAGCTCATGAAACAATGCATACAGTTTTAGCATCCATGCAAAGCTCGGCAAGGTAAGCAAAACAACCAAAGTTGCCCAAAAGAATAATGAAGGTACCAGTAGCATGAGCACGAAGGGGCATTGGTGGCCTTCTAATTAAAGAGAAAAGCTAATTCTCCAGGCTCACCTTGCCCCAAGTGCCAACTGCAAGAAGGATAACGCCAGTGATCAGAAAATAAAAGTGTAGTTAGTCAGAACGCTCTGAAACAAGTAAATGACTGGTTTAGTCTGCAGTCCGGACGGGGACGCCATGACTAGC	*	NM:i:164	ms:i:1143	AS:i:953	nn:i:0	ts:A:+	tp:A:P	cm:i:101	s1:i:587	s2:i:0	de:f:0.0915	MD:Z:31^A6^A73^A37A0G0A5A12T3A9A17^G4^T50^G1^G3^G12^GG0C6C13^T30^A19^A4^G37A2T4A7G18A24G10G5^A3T9^C0T25^C2^T3C2^T44^AG1C5A16T20^T3T6^T4T0A24^A19^C5^T5^A6G6G25^G3^C11A4G11^A11G14^C11T8C8^G0G30^T11C2^C3G4^T3^T7A27A33^A21^T10^G10^G8^G11^T7^A12^G108A11^C10^TC19^A8^C12^T14C5A1^C7^G8C24^T9^T7C10^C3A0T17^T1A6^T22G6^A5T14A12T25^G29G18C12^A15^A15C3^TA38A31^C18^A14^T31^TC4^A21	rl:i:0
ENST00000373020_80_aligned_8_F_1786_1706_8_1-3240709	16	chrX	100629090	60	8M1D26M1I32M1I9M1D34M1I12M1I9M1D3M1D24M1D7M1I19M1I8M1D4M1I38M1D10M2I29M2D13M1I26M1D24M1D4M1D32M1D13M1I15M1D4M1I6M1I4M1I45M1I7M1I5M1D89M1D29M1D8M1D6M1D4M1D4M1I5M1D11M1D26M1D41M1D8M1D1M1D12M1I12M1D15M1D2M1I24M1D12M1I1M2I57M1I31M772N6M1D24M1I23M1I17M1I8M1D18M1D9M1618N7M1D28M1D1M1D5M1D20M1D18M836N24M1D2M1D2M1D17M1D13M1I15M1D8M1D38M1D6M1I3M391N31M1D19M1D13M1I8M1I3M1D18M1I4M1148N3M1D9M2D53M1I5M1I2M305N1D12M1I2M1I5M1I12M1D15M1D3M1D6M1D7M1I6M1D10M1D38M1D22M1D13M1D28M861N16M1D9M1I8M1D5M1D8M1I19M1D7M2D15M1D5M1D14M1D4M	*	0	0	ACTAAGACTAAAGATGACCAAAATATTGACGAGTCCATATCAACCTGGTACCAGCAAAATTTAATGACAGATAAGTTCACTGAATTCCTAAGGAAAATACAACAATTCCGATCACCGTTTAATACATTAGAAACTTCAACAAGAGGGAAGGTATAAACATCGAATAAATTGCCTCAATTTGGAGGCAACAGAAATGTAGTTGGTGTGCTGAAACCTGATGTGTCACAGAACATCAGTAGTCCTTCCAGTCTGGTGGATACCTTAGAGCCAAGGCCTTACACTTAACACCAACTGTGCAACCCTAGTGAGGGATGCCATCTATGGCTGACTGAAATAAAATAACACATGTACTCTCTGCCTATCAGCAGAACAGAGAGTCATAAACAATTTAACTGTCTAGGTGCAAATTAACAAGTCAAACTCAGAGTAACCTTGACAGGGAAGGAGCCAGTTCAGAGGGGTGAATTTTCTATTCACACTCACATCATAGCAAAGTCAGAGGAATCAATTTTCCATCTTGTAACAGTACATGAAAATAGCAAATTCACATTGCCTTCCAAAGGCCCCGTACTAAGAAAATAACAGTCAAGAGGAACACAGTATTCTTCGTTTCAATTTCTAGTCTTCCCAGTTTTCAGAGGGAACAGGGTTTCAACGATCTAACATGGAGGGATAGAAGGTGGACTTAGAACATAGCAAGCATACATCTTATTGAGTCGCCACAGCGTGCATCGGAATGTGATTAATCAGCCTATTGGTTATGTTTTAGGTCTACGTACCACTAGATGAATCAACCTATCGTTGGTGTATTTTGTTGGTCTATCAGTAAGTAGTGTAGTCAGATCTCCAGCCAAGCAACGTTTCTAATTGACAGGGGGGACCCTGAATGTCCTTAAAGTAGAGAGGAATAGGCCCACAGATCACATTGGGTTACACTATCTCATATCTGGTTATTTGTTAAGGTCACGAGAGGGCAGTAAGCGAGAAAGATCCAATCAGTTGGAAGAAGCAACTCCAAGGGAAATTCCTGCAACATCCCATTCTGACACTATAATGGTCACACCTTTATAAAACAACCTTCATTGTTTACTTTGTCTGCCACCTTGGGAGTACAATCTTCAAGTTACAGCAACTCTGTAAGAAATCGTTTTTTGAGTAATATTAGTATCTATCCAACGTCTATAATCGGTGACACCACACAGTGTCAACGTATTTTGGATCTTGTGTCATGCATGGCATTATAATCTCCTGTAGAGTTTACAGCTCCAAAGTCCTTCTCAGTAATATTCTTAAAGCAGTTCTGTAATCTCTGTCTGAAAAAATCCTACGATGACAGCGACGAGTACGACCAAAAAAACGAGAGTCAGAAACAGTTGCAGTAAGTTTTAGCATCTCATTGCAGCAAGCTCGGCAGGAGCAAAACAACCAAAGTGGCAAAAAATAATGCACGGTACAGAAGCAATAGCACGAAGGGGACATTGGTGGCCTTCACATTTAAAAGGCAAAATAATTCTCCAGGCTGAGATGCCCCACAAGCAAGTGCAAGAAGGATAACGCCAGTGATCCAGAAAATGAAAGTGAAATTAGCATGAACGCTCTGAAAAAGTAATGCACTGGTTTAGTCTGCAGTCCCGAGACGAACGCCATGACTAGCGGAGCCCTGCACCACCGCCCGG	*	NM:i:190	ms:i:1079	AS:i:889	nn:i:0	ts:A:+	tp:A:P	cm:i:79	s1:i:497	s2:i:0	de:f:0.1063	MD:Z:8^T5T6T9A23T20^C38A16^T3^A12A4G6^A0T33^A23A18^C16G7C14^TG3T5T11G0A16^T2A11T4T4^A4^G11G20^A5T10T11^T24T46^A39C5C17G17C7^A29^A4A3^A6^A4^C9^G11^T24A1^T30A10^G5A2^A1^C4T3A7T0C0T5^G15^G15A3A0T2T2^T20G3T22T5T25C14A12^G61T10^A7G10^T16^C12A15^G1^C5^T7T12^T39A0T1^T2^C2^T17^T15G6C5^C8^A10G5T0C20^A3A22C1A0C8T1^C19^A3T3T16^T12T12^A9^AC13G7C3T34^C31^T15^G3^C0C5^G13^C3T6^G27T10^A1A3G14C1^C0C0T7A1T1^C3C33A6^T1G15^T5^C27^T7^GG1G13^C1C3^A14^A4	rl:i:0
ENST00000373020_203_aligned_9_F_1836_1633_9_1-3240710	16	chrX	100629040	60	58M1I22M1I28M2I16M1I5M1D13M2D8M1D12M1D5M1D57M1D37M1I6M1D4M1I4M1I38M1D12M1I4M1I23M1I7M1I26M1D16M1D21M1I6M1D40M1D23M1I1M1I14M1D2M1D2M1D11M1I2M1I9M1D32M2D3M1D36M1D8M1D3M1D56M1I10M2D16M1I9M2D36M1D4M1I10M1D6M1I4M1I5M1D22M1I7M1D1M1D11M1D40M1I19M1D43M772N6M1D27M1D4M1D7M1D16M1I20M1D7M1D5M1D9M1618N53M1D30M836N4M3D8M1D1M1D4M1D21M2D13M1I12M1I8M1I22M1D29M1D3M391N4M1D8M1I5M1I14M1I17M1D2M1D36M2D8M1148N2M1D16M1D17M1D9M1I28M305N3M1D13M1D47M2D12M1D1M1D6M1D11M1D20M1I4M1D22M1D19M1I10M1I7M	*	0	0	AGTATTTATTGTATAAGAGTTATACTTATTAATCAAACGCACAAACGAAAATTAAGACTTTGAAGTTGACCATAATATTGATCAAGTCATATCAACCTGGTACCAGCTTAGGATTTAATGAAGATAAGTTTCCATGAATTCCTAAGGAATACAACAGTCTGATACCATTAATATTAGAAACTTGCAAACAAGAGGGAAAGTATGGACATATTAGTAAATGCCTCAGTTTGAGCCAAAGAAATGTAAGTTGTGGGCTGAAACTTGATGGTATCAAGAATCATCGAGTAGTCCCTTCCAGTCGCGGAGGCCTTAGACCCAAGGCTTACACTGTTATTCACTCATCTGGCAACCCTGATGAGGGATTGCCATCTTATTGACTGGCTGAAATTAAATTACAAATGTGACTCTCTGCCGTCAGCAGAACAGAGAGTCATGAAAACATTTAACTTTTTGGTGCAAATTATACAATCAAACCAGATAACTTGACTGGGAAGGAGCCAGTTCGAGGAGGGGTGAGTGTTTACAACTACATCAATGAGTCAAAGTCAGGGGATCATTTTTCCATCTTGTAACACTACATCAATGCAAATGCACAGTGCCGTCCAAAGGCTCCTTACTAACAAAATAAAGTAAGAGGAACACAGTATGACTTCATTGACAATTTACTAGCTCTTCCAGTGTTTCAGAGGGGATACAGGTTCAACGATCTAACATGGAATGGGATAAGGTGGACTTAGAACATAGCGAACATACATCTTGATGAATTCAGCCCACTCGAGCATCGGATTCTTGTTGAATCAGCCTATTGGTGTAGTTTTTAGGCACATACATCTTATTTAATCAACCTACTGGTGTAGTTTTTTGGTCTATCAGTGAAGTAGTGTTGTCAGTTCTTAGCCAAGCAACTTTCTAATTCATAGGGGGGACCCTAAATGTCCTTAAAGTAGAGAGGAATAGGCCCACAGATACATGGGTACACTACTCATACTGGTGATTTGGGTATGGCACGAGAGAGGCATAGCCGAAAAGATCCAATCAGTTGGAAGCAAGCAACTCCAAAGGAAATTCCGGCAACGACTCCCATTTCTGACTTATAATGGTCATCACTGTTATAAAACAACCTTCATTTACTTTTTGCACTCGCTGTGGAGTACAATCTTAGTTTACAGCAACTTCTTAGGAAATCTTTTTTTCTGGAGTAATAATTAGTATCTGTCCGTCTCTATAATCGGTGACACCACAACAATCAACGTATTGGGATCTTTGGCTTACTGCATGCCTTCTTATAATCTCCTCTAGAGGAACTGCTTCAAAGCCTTCTCATAATGATTCTTAAAGCCTCTTAATCTATGTCTGAAATCAAATCTACGATGGTAGCGACCGTTCGACAAGAAAAGACGAGAGTCACAAACATTGCATACAGTTTAGCATCCATGTGAAGCTCGGCAGGTAGTAAAACAACCAAAGGTGCCCAAAAGAGTAAACGCTACCAGTACATGAGCCGAAGGGGACATGGTGGCCTTCTCGTTTAAAGAGAGAAAGTAATTCTCCAGGCTTACCTGCCCCAAATGCCAACTGCGAAGAAGGATAGACGCCAG	*	NM:i:167	ms:i:1086	AS:i:917	nn:i:0	ts:A:+	tp:A:P	cm:i:98	s1:i:593	s2:i:0	de:f:0.0947	MD:Z:37G13C8A45A22^C13^AA8^A1T2C2C4^T5^A11T20A4C0A2A11A3^G3G19T8C10^C26T3T15^C55A16^C16^T27^T8C31^C33A1T2^C2^T2^C22^A2A4A24^AA3^A6T9T9C2C6^G0A7^C3^C16T8T40^GT25^AG21A14^T14^G15^A29^T1^T11^G3G55^C0C22C25^G27^T4^T7^T11T5T18^G3G3^G5^T39T22^C15C0T17^TTG8^G1^C4^T3T17^CA25C29^A0A28^G7^T2T8T10G15G5^T0T1^T24T11^TG0T9^C10A5^C9C7^A7C5A10G15^T13^C0A16C25A3^TG3G8^G1^A6^A11^T13A10^A18C3^T36	rl:i:0
ENST00000373020_105_aligned_10_F_1800_1695_10_1-3240711	16	chrX	100629082	60	6S16M1D39M1D3M1D3M1D12M1D28M1I9M1I26M1I53M1D20M1D4M1I12M1D2M1D20M1D15M1D6M1D17M1I14M1I24M1D31M1D13M1D2M1D2M1D3M1D5M1D14M1I4M2D2M1I33M1I12M1D11M1I3M1I17M2D4M1I16M1D8M1I25M1I3M2D5M1D4M1D7M1D2M1I54M1I24M1I45M1D10M1I2M1D9M2D6M1D1M1D3M1D19M2D6M1D4M1I17M2D18M1D12M1D15M1I27M1I37M1D2M772N3M1I12M2D12M1D8M1I23M1I8M1D4M2D11M1D20M1618N14M1I4M2D8M1D25M1I2M1D11M2I14M1D1M836N7M1D14M1D8M1I9M1D3M1D17M1I32M1D2M1D8M1D9M1I2M1I17M391N19M1D31M1D6M1I21M1I12M1D7M1148N29M1D1M1D43M305N11M1I21M2D16M1D4M1D12M1D6M1D2M2I13M1D53M1D4M2D10M1D7M1D18M861N36M1D26M1I11M1I5M1I15M	*	0	0	AGGCCAAAACGAAAACGAAGACTAAAGTTGACCATAATATTGACAAGTCATATCAAGCTGGACCGCTAATTTAATGAAGTAAGTTCCACTGAATTCCTAAGGAAAATAACAACAATTACCGACACCATTTACTAATTAGACACTGTACAAACAAGGAGGAAAGTATGAACATCCTAAAAAATGCCTCAATTTGGAGGCAAGAAATGTAAGTTGTGTGCGAAACCCTGATGTATCAAGACATCAGTAGTCCCTTCCAGCGTGGATGCCTTAGACCAAGGCTTACACTGTTATCACCAATCTGGCAACCCTGAATGAGGGCTGCACTCTATTGCCTGCTGAAATTAAATTACACAATGTGACTCTCTGGTGTCAGCAGAACGAAGCATAAACATTTAACTTTCTGGTAGCAATACTACAATCAAACCAGATAACCTTGACTGGGAAGGAAGCCAGTTCAGAGGGTGAATTTTCCTACTCACCCTACATCCAGAGAACTACAGAGGAATCAATTTTCATCTTGTAAACACTACATCAAAATAGCAAATGCAACAGCCTTCAAAGCCCCCTCTAAAGAAAAATAACAGTCAAGAGGAACACAGTATTACTTCATTTACAATTTACTAGCCTCTTCCAGTGTTTCAGAGGGATAGAAGGGTTTCAACCATCTAACATGAATGGGATAGAAGGTGGACTTAAACATAGCAACACTACATCTTGTGAATCGCCATGCGAGCACCGATCTTGATAATCAGCTATCTGGTGTAGTTTTAGGTCCATACATCTTGATTGAATAACCTAGTGCTGAGTTTTTTGGTGTATACAGTAAGTAGTGTTGTCAGTTCTCCAGACCAAGCAACTTTCTAATTCACAGGGGGGACCCTAAATTCCTTAAAAGGTAGAGAGATAGGCCCACAGTACATTGGAGTTACACTATCTCATACTGGTTACTTTGTTATGCCCGAGAGGCAGTAGCGAGAAAGATTCCAATCAGTTGGACGCAAGCAACCTCCAGGAAATTCTGCAACGACTCCCATTTCTGACTCATAAATGGTCATCAACCCTTTATCAAACCACTTCATTGTTACTTTGTCTGCACTCTCTGTAGGAGTACAACTTAAGTTTACAGCAACTCTCTCGGAAATCCTTTTTCTGAGTAATAATTAGTACTTCCCCTCTTATAATCGGCTGAACACCACAACCATGCAACGTATTTTCGTACTTGTCTCGGCCTGCCTGCTATAATCTCCTGTAGAGTTTACTGCGCTCAAAGCCTTCTCATAATTAGCTCTTAAAGCTGTCTTAATCTCATGTCTGAAAACAAATCCTACGATGGACGACCAGTTCGACCAAAAAAACGAGAGTCAGAAACATTGCATACAGTTTGAGCACTCCATGGAGAAGCTGAGCAGGGCAAAACAACCAAAGGGCCCAAAGAATAATGAGGTACCGTAAAGCAATGAGCACGAGGGGCGATCTGTGGCCCTCTCATTTAAAAGAGAAAAGTAATTCTCCAGGCTCCCTTCCCAAATGCCACTACGAAAGGATAACGCGAGTGATCCAGAAAATAAAAGTGTAGATTAGCAGAACGCTCTTAAACAAGTAATGACTGGTTTAGTCTGACAGTCTCCGAGAACGGGAGACGCCATGACTAGC	*	NM:i:178	ms:i:1104	AS:i:911	nn:i:0	ts:A:+	tp:A:P	cm:i:118	s1:i:636	s2:i:0	de:f:0.0962	MD:Z:10T5^T34C4^T3^A3^A12^A50A8A4T8A0G16A3T20^A20^T16^C2^A20^T15^C6^C38A3C0A7A3^A31^C0C12^A2^G2^T3^A5^T8C0T8^AT47^G18A7A1T2^CA2G17^C31T4^GT5^C4^G7^A80C11G32^G12^A9^AT6^A1^C3^C9G9^TG6^C21^TA18^C6C2G2^T11C67^G17^GA12^A39^G2A1^GA11^G25A12^AA8^C27^T18A4A1^C8^T14^T17^T3^C18A30^T2^G3A0A3^C21A14G1A0T7^A1T2A2G2T20^A6T20T11^T36^C1^G49T10C7C0G5^TA16^T4^A12^C6^A15^A5A0C2T0G6T35^A4^GC10^A3G1A1^G11C42^G57	rl:i:0
ENST00000373020_60_aligned_11_F_2680_2620_11_1-3240712	16	chrX	100628196	60	20M1D10M1D4M1D31M1I5M1D22M1D5M1I20M1D28M1I5M1D5M1D11M1I8M1D5M1D8M1I32M1I12M1I23M1D8M1I2M1D38M1D32M1D7M2D10M1I18M1D22M1I11M1D4M1D7M1D26M1D11M1D31M1D12M1I8M1I9M1D30M1D12M1I18M1I15M1I6M1D11M1D15M1D21M1D26M1D7M1I5M1I61M1D6M1D10M1D21M1D11M1D7M1D9M1I18M2D30M1I20M1D10M1D1M1D2M1D6M1I7M1I10M1D9M1I8M1D6M1D20M1I4M1D6M1D17M1I8M1D26M1D7M1D3M1D18M1D40M1D3M1I77M1D33M1D16M1D7M1D13M1I10M1D9M1I26M2D20M1I8M1D50M1D5M1D12M1D26M1D24M1I41M1D4M1D6M1D2M1D3M1D2M1D24M1I4M1I18M1I3M1D1M1D8M1D12M1I11M1D1M1D105M1I14M2D18M1D12M1D4M1D1M772N17M1I3M1I22M1D6M1I22M1D10M1D17M1D3M1D3M1618N52M1D31M836N12M2D23M1D21M1D3M3D21M2D3M1D13M1I15M1D13M391N1D3M1D10M1D6M1D6M1D4M1D13M1I51M1148N2M1D6M1D9M1I5M1D4M2D8M1D35M305N8M1I4M1D6M1I13M1D6M1I20M1I8M1I2M1I11M1D10M1I19M1I24M2D35M1D12M1D4M861N9M2D5M1D9M1D6M1D3M1D14M1I29M2D2M1D3M1I7M1D2M1D12M1I10M2D1M1D13M	*	0	0	TGCTGATAATCCTTCAAATATTGCTTCTTTATGTAGTACCCAAAAATCTGATTTGCTGTACTTGAGGTCACCTTTTTCAACTTAATTTTCTTACACCTGTATCCTATGTCAAAAGTCACCATCAAATGTTCTAATGGAGAATATCATGTTTTCGCAATACTCCAAGGATGTTTAACACCATACGAAAATTCTATGATCATTGTACCAGTAGTTTTTGCCCAGGTCGTTTTTCTAACTGGTAACTGACTCCGCCTTACCATCATTCAAGGTACGTGGCAATCAGACTAGACAGGTTCTAGTAATGGATGTAAAAGCGACTCAAAACCACCGAAATAATTCCCTACTTCAACAACTTTTAGTTAGTTATTATTTTCCTTATAATTTCCCTATTATCCTGAAGTATACAGGTTACTCCCCCCTGTAAACTTTTTAATGCAAACTATACAATCAAAAAGTCTGACTCCAGGAGAAGACTAGTCATATCTTACTTTTAACATGGAACAGTAATTTTTGTTCACAGAGACAGTTTTTTTTAATATTTGCCCTTTACGATCTTTTGTTTACTATTAAGTTCTGGGATACAGTCTGAGGAATGTGCAGGGTTTGCCCATAGGTATCATGGGCGATGGCGGTTGCTGCACCTATGGGAACAGTTTTTTTAAACTAAAACATCTTTTTTATACAGAGGTTAAGGGCCGCAGGCTTATATCTCACATCTAAAAACAGTCCTCTGTATAGAAATGTAGGGCTTAGCTTCCCATGGAAAACAAAACCATTCCAGCAGATTTTCTCAAGTTACTTTAACACGACCTTTTAGAGGGAAAGCAGTATTTATTGTAAGAGTTATACTTATTAATCAAAGGCACATAACGAAAACTAAGACTTAAACTCACCATAAATGCACGTCTATCTCAAGCCTGGTACCACTAAATCTATATGAAGATAGTTCCCTGAATTCCTAAGGAAAATAGCAACATTCCGCACCATTTCCTAATTAGTACACTTTCAACAAGAGGATAAGTATGAACATCATATAAATGCTCACTTGGAGGCAAAGACATTAAGTTGTGTGCTGAAACCTGATGCATCACAGAACATCAGAGTGCCGTTCCAGTCGTGGATGCCTTAGACCCAAGGCCTTACACTGTTATGACCATCTGGCAACCCTGATGAGGGATGCCACTATTGACTGACTGAAATTAAATTACACAATGTACTCTCTGCCTGTCAGAGAACAGGAGTGATAAAACACTGTTACGTTCTGGTGCAAAGTTCTACAACCAAACCACATAAGCTTGTGGGAAGGAGCCAGTTCAGAGGGGGTGAATTTCTCTCACACTAGATCAATAGCAACGTCAGAGGAATCACCTTTCCATCTGTAAACTACATCAAAAAGCAAATTCACAGTGCCTTCCAAAGGCCCCTCCTAAGAAAAATAACAGTCTAAGAGATACCCACTATTACTTCATTTACAATTTACTAGCTCTCTATGTTTCGAGGAACGGGTTTCCACGATCTCACATGAATGGGGATTAGAAGGTGGACGTTGAAGCCTGAAACATACTGTTGATTGAATGCAGGCCACTGCACACGGATCTTGATTGAATCAGCCTATCGGTGTACCTTTACGTGTACATACATCTTGATTGAATCAACCTACTGGTGTAGGTTTTTGGTCTATCAGTAAGTAGTGTGTGTCACTTCTCCAGAAGCAACTTTCTAATTCAAGGGGGGACCCTAATGCCTTAAAGGTAGAGAGGATATAGGGCCCACAGATACATTGGCCTAACTATCGTCATACTGGTTATTTGTTATGGACGAGCGAGGAGTAGGCGACAACGATTCAACAGTTGGAAGCAAGCAACTCGAAAGGAAATTCCTGGAACGACTCCCATTTCTGACCTATAATGGTCATCACCTTTATAAAACAACCTTCATTGTTTACTGTCTGCATCTCTCTGTGGAGTAAATCCTCACGTTTACAGCAACCTTAAATCCTTTGTCTGAGTAATATAGATCTGTCCAATCTGCTATAATCCGTGACACACAACAATGCAAGCACTTGGATCTTTCTACTCATGGCTCTACATCTCCTGTAGAGGTTATACCGCTTCAAAGCGTTCTCACAATTATTCTTAAAGCTGTTCTTAATCTATGTCTAAAACAAATGCCTACATGGGCGAGCAGTCGACGCAAAAAACGAGAGTCAGAAACATTGCATACAGTTTTAGGCATCATGCAGGAAGCTCGGGCGGAGCAAATACAAGCAAAGGTGCCCAAAAGGAATAATGTACGGGTACCAGTAGAATGAGGACGTAAGGGGACATTGGGTGCCTGTCTCATTTAAAAGAGAAAAGTAATTCCAGGCTCACCTTGCCCCAAATGCCAACTGCAAGAGGATAACCCCATGATCAGGAAAATAAGTGGGATTAGCACACGCTTTGAACAAGTAACGACTGGGTTTAGTCTGCAGTCCCCGAGACGGGGACCTGAGCTAGCCCAGCCCTGCACCACCGGCCCGGGGCGTGAACACAGAGAGC	*	NM:i:307	ms:i:1599	AS:i:1406	nn:i:0	ts:A:+	tp:A:P	cm:i:140	s1:i:839	s2:i:0	de:f:0.1106	MD:Z:14T5^T10^A2C1^C4G31^T0A21^T25^A33^T5^A8C7A2^A5^T0C16T0A2T18T23C10^A10^T26C11^T4A12A0A13^G7^CT3A8A15^T33^A4^T7^C26^A11^T3T7C11G0C6^A10T18^A21A5A2^T1T29G2C0A15^T0T0A9^A4T2C4T2^T21^T11A7T6^A28T17A5A20^T3T2^G10^C21^A7A3^A7^T1T25^TA50^G0T1G7^T1^T2^A2A5A14^G6T10^A6^A24^A6^A8A0A8A6^A9G0A15^A7^C3^A1T13A2^G24T15^T5C43C30^T33^G16^C7^A4C9T3A0C3^T11A5T7G4C4^AC28^T5A8C11A13A0T8^T5^C12^T26^C5A23G0A2A2G28^T2C1^G6^A2^G3^T2^A7A7A24T1A4A1^A1^C8^A1C13C7^G1^G26T6G0T4G2C36T30G8^CC18^C12^A4^T39G0T2^C28^C5A4^C9G2A4^C3^T20C14C19^T43^TT23^C4T3A12^T3^AGG9T11^AT3^T21G6^C13^C1T1^T0T9^G6^G6^T4^T0A19T10C6T27^C6^G14^G4^CA4C3^T5C0A40^C15C0A2^T10C36^C6C16T0G28^TC35^A8G3^G5C0A6^AA5^T0A8^G0A5^C3^A9T20T12^CG2^A10^G2^A14A1C5^AT1^G13	rl:i:15
ENST00000373020_0_aligned_12_F_1811_1811_12_1-3240713	16	chrX	100629066	60	37M1I17M1I15M1D4M1I21M1D3M1I38M1I19M2D5M1I8M1D10M1D29M2D13M1D31M1I17M1I41M1D12M1D51M1I72M1I17M1D20M2D10M1I5M2D3M1D16M1D10M1I4M1I24M1I4M1D5M2D4M1I7M1D12M1I5M1D18M1D10M1D15M4D4M1D18M1I18M1D23M1I11M1I50M1D6M2D22M1I24M1I1M1I10M1D7M1D59M772N1I14M1D12M1D29M2D12M1I4M1D5M2I27M1618N21M1D5M1I47M1D9M836N27M1D10M1I14M1I12M1D8M1I28M1I5M1D13M1D14M391N13M1D9M1I19M1D17M1I5M1D3M1D26M1D2M1148N3M1I23M1D5M1D2M1I4M1D26M1I5M1D3M305N17M1D4M1I8M2D31M1D12M1I13M1I4M1I11M1I44M1D11M1D3M1D24M861N1D23M1I3M1D30M1D5M1D1M1D15M1D14M1D9M1I5M1D4M1D51M2D5M1D10M1D10M	*	0	0	TATTAATCAAAGGCACAGACGAAAACTAAGACTTAAAGGTTAACCGTGATATTGACCAAGTCATATCAACCGGTACCCAGCTAAATTTAATACAGATAGTATCCACTGAATTCCTAAGGAAAATACAACAATTCCGACACCCATTTAATAATTAGAAACTCAAACCAAGAGGGAAGTATGAACTCGTAATAAATGCCTCGATTTGGAGGCAAAAATGTAAGTTGTTGCTGAAACCTGATATATCACAGAACATCAGATAATCCCTTCCAGTCGTGGGATGCCTTAGACCGAAAGCCTTACACTGTTATCACCATCTACAACCCTGATGGGGATGCCATCTATTGACTGACTGAAATTAAATTACACAATGTGACTCTCTGGCCTATCAGCAGAACAGAGGGTCATAAAACATTTTAACTTCTTGGTGCAAATTATGCAATCAAACGAGATAACCCTTGACTGGGAAGGAGCAGTTCAGAGGGGTGAATTTTATCACACTACCATCAAGCAAGTCAGAGGAATCAATTTCCATCTTGGTAACCACTACATCAAAATAGCAAATTCACCAGTCCTTCAAGGCCCCCCTATAAGAAAAATAACCAGTCAGAGGAACACGGTGTTACTCATTTACAATTACTAGCTCTTCCATTCAAGGGATACAAGGTTTCAACCGATCTAACAGAAATGGGTAAAAGGGGGACTTAGAACATAGCCAAACATACATCCTTGATTGAATCAGCCCAGTACGAGCACGGATCTTGATTGAATCAGCCTATGGTGTTTTTAGGTCTACATACATCGTGAATTGAATCAACCTACTGGTGTAGTATATTTTGGTCTACAGTAAGAGTGTTGTCAGTTCTCCGGCGAAGCAACTTTCTAATTCACAGGGGGGACCCTAAATGTCCCTTAAAGGTAGAGAGAAGAGGCCCACGATACATTGGGTTACACTATCTCATACTGTAGTTGTTATGGCCACGGAGAGGAGCAGTAGGCGAGAAAGATTCCAATCAGTTGGAAGCAAGCAACTCCAAAGAAATATCCTGCAACGACTCCCGTTTCTGACTCTATAATGGTCATCACCTTTAGAAACAACCTGCATTGTTTACTTTGTCTGCATCTCTTGTGGAGTACAAATCGTCAAGTTTACCAGCGACTCTTAGAAATCCTATTTTCTGAGTAATAATTAGTATCTGTCCAAATCTTAGAATCGGTGACCCACAACAATGCAACGTATTTTGGATCTGTCTACTGCCATGGCTTCTATAATCTCCGTAGAGTTATACTGCTTCCAAAGCTTTCATAAGTATTCTTAAAACGGTTCTTATCTCAATGTCTGAAAACAAATCCTACGAGGCAGGACCCAGTCGCCCAAAAAAACGAGAGTCAGAAACCATTGATACAGTTTTAGCATGCATGAGAAGGCTCGGCATAGCAAAACAACCAAAGGTGCCCAAAAGAATATGACGGTACCAGGTAGCAAGGAGCACCGAAGGGGGACATTGGATGGCCTTCTCATTTAAAAGAGAAAAGTGATTCTCGAGGCTCAGCTGCCCGAAATGCAATGCAAAAAGGATAACGCCAGTGATCAGAAAATAAAAGTGTAGATTAGCCAGACGCTCTTGAAACAAGTAATGACTGGTTTATCTGCGCTCCGAGACGGGGACACATGACTAGCCCGGACCCTGCACCCACCCACCGGCGATTGGAACACAGAGAGCGAGACGCGGAGTCCCCGAGTCTCCGCGGAATACCGAAACTTACGACGTCCACAAC	*	NM:i:170	ms:i:1254	AS:i:1061	nn:i:0	ts:A:+	tp:A:P	cm:i:123	s1:i:710	s2:i:0	de:f:0.0854	MD:Z:17A22G3A1A22^T19G0A4^A60^TT13^A10^A2A13A12^AG13^G14G18G28C2G23^G0G11^A55G14A35A9C23^C20^TC15^AT3^A16^T42^G5^CA11^C17^A10A2A4^T10^T15^GTGT4^G9G18T0G6^A2G4T44C1G29^T6^AG19T37^T7^T17A2C52^G3T8^A29^GT2T13^A53^G21A30^T0A9T25^C14T13A7^G41^C2T10^A27^T28^T22^C3^C6T10G1T6^A28^T5^C6^T3A27^C15C4^C12^GG31^A19T47A6C7C1^T5C5^C3^C5G18^C26^A30^G5^A1^T15^G0C13^A14^G4^G45C5^AC1G3^A10^G10	rl:i:0
ENST00000373020_77_aligned_13_F_1180_1103_13_1-3240714	16	chrX	100629701	60	4S16M1D23M1D45M1D37M1I22M1D2M2D6M1D34M1I39M1D13M1I5M1I4M1D10M1D20M772N6M1D21M1I6M1I44M1D10M1I19M1618N25M3D19M1I3M1D7M1I3M1I3M1D9M1D7M1D1M836N10M1D5M1I2M1D13M1I9M1D30M1D26M1D3M1D9M1D21M391N29M1D10M1D5M1D5M1D46M1148N4M1D9M1D13M1I18M1D19M1D8M305N9M1I10M1I14M1I3M1I1M1I31M1I69M1I18M1D33M861N2M1D1M1D4M1D6M1D26M1D1M1D8M1D13M1D14M1D25M1I13M	*	0	0	TTCGTTACAATTTACTAGCTTTCCAGTGTTTCAGAGGGATACAGGTGTCAACGATCTAACGTGAATGGGATAGAAGGTGGACTTAGAAATAGCAAACATACATCTTGATCGAATCAGCCCGCTGCGGAGCACGGGTCTTGATTGAATCGCATTGGTTAGTTTTAGGTCCACATACATCTTGATTGAATCAGACCTACTGGTGTAGTTTTTTGGTCTATCAGTAAGGAGTGTGTCAGTGCTCCACGCTAACGCAATTTCTAATGCCAGGGGGGACCCTAAATGTCCTTAAAGTAGAGGGGATGAGGCCCACACGATACACTTGGGTTACGCTATCCCATACTGGTTATTTGTTATGGCACGAGAAGGCAGTAGGCCGAGAAAGATTCCAATCAGTTGGAAGCAAGCAACTCCAAAGGAAGCTGCAACCGCTCCCATTTCCTGCTCTATAGATGCGTCTCACCTTTAAAAACAACTTCATTGTTTCTTTGCTCGCATCTCGCTGTGCGAGTACAATTTCAAGTTGGCAGCGACTCTTAGGAAATCCTTTTCTGAGTGATAATACGTATCTGTCAACTCTATAATGGTCACACCACAACAAGCCAACGTATTTTGGATCTTGTCTACGGCATGGCTCTATAATCTCTGTAAGTTAACTGCTTCAAAGCCTTCTCATAATTATTCTTGAAGCTGTTCTTAATCTCAGTCTGAAAATAATCCTACGATGCCCAGCGACCAGTTCGACCAAAAAACGAGAGTCAGAAAGTTGCATACAGTTTTAGTGATCTATGCACGAAGCTCGCGAGGTGAGCGAGAAACAATCAAAGGTGCCCAAAAGAATAATGACCGGTACCAGTAGCAATGGGTACGGAGGGGACATTGGTGCCCTTCTCATTTAAAAGAGAAAAGTAATTCTCCCAGGCTCACCTTGCCCCAATGCCAACTGCAAGAAGGATAACGCCAGTGATTCGAAATAAAGTGAGATTAGCAGAACGCTCTTGAAACAATATGACTGGTTAGTCTGCAGTCCCGAGACGGCGACGCATGACTAGCCCGAGACCCTGCACCGACCGCACCGGGCG	*	NM:i:109	ms:i:734	AS:i:545	nn:i:0	ts:A:+	tp:A:P	cm:i:72	s1:i:408	s2:i:0	de:f:0.095	MD:Z:16^C23^G3T13A27^C21T10A12A13^A2^CT6^G12T55T4^T7T7C6^C8T1^A26^G6A3A0T24A5T28^G54^ATT0C7G0A12^A13^A9^T7^C11^A7^T7T14^C8T0A4A15^T10A5T0A8^C3^T9^C3G12T0G24T7^T10^C5^G5^T31A18^T9^C0A12G17^A19^C0A16C3C13G0C14C41A1C3A14G48^A33C1^A1^A4^A6^T26^G1^A8^T13^T9G4^C38	rl:i:0
ENST00000373020_519_aligned_14_F_3768_3249_14_1-3240715	16	chrX	100627111	60	2S6M1D10M1D54M2D2M1D9M1D4M1D17M1D2M1D10M1D17M2D11M1D5M1I4M1I11M1I12M1D10M1D26M1I29M1I8M1I7M1I75M1D10M1I42M1D2M1I17M1I26M2D18M1D13M1D3M1D21M1D15M1I16M1D19M1I14M1I45M1D2M1D29M1D18M1I9M1D17M1D40M1D9M1D24M1D8M1I16M1D8M1D25M1I5M1D47M1D35M1D3M1D42M1I12M1I13M1I13M1D7M1I30M1I2M1D4M2D25M1I34M1D21M1I6M2D3M1D11M1D35M1I29M1D30M1I11M2D13M2I7M1D27M1I26M1I15M1I20M1I6M1D1M1D13M1D29M1I17M1D10M1I4M1I2M1D21M1D11M1D17M1D33M1I16M1D20M1I23M2D36M1D48M1I31M1I11M1D6M1D9M1D30M1I12M1I8M1D3M1I68M1D12M1D10M1D6M1I47M1D7M1I10M1I7M1D5M1I14M1D15M1D15M1I10M1D10M1D19M3D7M1I18M1I8M1I6M1I15M1D32M1I10M1D29M1D23M1D28M1D3M1I29M1D35M1D21M1I5M1I6M1I40M1I15M1D23M1D14M1I14M1D6M1I9M1D5M1D20M1I38M1I12M1I12M1I10M1I3M1D6M1I24M1D1M1D29M1I61M1D6M1D25M1D36M1D21M1I14M1D31M1D2M1D30M772N6M1D41M1D27M1D3M1D24M1I3M1618N13M1I10M1D58M1D1M836N10M1D4M1I9M1I2M1I5M1D24M1D38M1I3M1D2M1D34M40S	*	0	0	TACTTGTATAGGTATTTATTCCACAAAAGTTTGATGCTTACAACATAGAACCAACAACCCACCTGGAATATGATGAAATCTAAAAGCTTTCACACTTAAGATATCCAGAGATTTCTCTTCTCAAAATGTCACCCCCGTGAGCAAAAGGTAGCATGGGAAATAAGGCAAACCCACATGAATTTGGGACATACAAATGAATCATTTTAAACATAGATGATATAGTGAAGTAAAATGTAAAATTCTCCGAGATTTCTAATAAAACGAAAACTTAAAAGCTCAAAACCCCCAGCCCGTGACACTAGGTAAAACTCACTCCCTCTGACATTAGGATTGTCAACTGGAAATGAGACAGACCTACTGCCTCCAGTGGAAACTGGATCTCTCTCCCCAACTAAGTGATCACTCTTTCTAGACCAGCTAGTCTAATTAGCAAACCATAAGACACGTGAACTTTCCTTGTACCAGTTATATTGGTGAAATGTCTCCTCATTACTTCCGAATTAAGTATGACAATTCAGTATGCACAGCACACATAAGCTATAAGAGGCGTTTTCTAACTAGGCTATCCAAAATAAACCCATCTTAAAAATAAACAAACCAATCCACTACGAGTGATGTGTGGTGTTTTTCCTCTTTTACATTCTATATTTTAATATTTCTATAATTTTCCTTTTTAATAATAGGGAAAACTTTTTTTTTTTTTCTGAGATGCAGGTTCACTTTATCGCCCGGCTGGAGTGCAGTGGTTTGATCTAGCTCACTAGCAACCTCGCACTCATGCTTCAAGGATTCTCCTGCCTCAGTCTCCCAAGATATCTGGATTACAGGTGCTTGCCACCACACCCAGCTAGATTTTGCATTTTTATAGAGACGGTGTTTTACCATGTTGGCCAGGCTGGTTAGACTCCTGACCTAATTTGACCCGCCCGCCTCAGACTCTAAAAGATGCTGGGATTACGAGATGTGAGCCACACATGGCTGGCTGAGGACAACATTTTTTAAAAACTCCAAATATAACCTTAAAGACTTCTAAAACCACTGCAGTGCAAAATATGTAATTTGAAAATTGCTGATAACCCTTTAAATATTTGTTCTTTAATCTCAGTAGCCAAGAAATCTTCTCTGTACTTGAGCACTATTTTTAAACTTAATTTTCTTATCACCTTATACCTATGTCAAAAGTCACACATCAAACGTTTAATGGAGAATATCATTTATCTGCAATAACATCCAAGCATCTAAACACATACTCAAGAAATTCAGATCATTTAACCAGTAGTTTTTGCCCATGATTTTTTTCTAACTGTCACAGACTCACCCCTTACCATCAATATCACGGACTGTGGCAATCAGAACTAGAAGTTCTACTAATGGTGTATAAAGAGACTCAAAACCAAAGGAATAAATTCCCTGCCTTCAACCAACTTTTAGATAATATATATTTTCATTATTAATTTCCCATTCTCCTGAAATACAGGTTACATCCCTCCTGTACAACTTTTTAATGCAAACTATACAATCGAAAAAAGTCTGACCTCAGGAGACAACTAGTCATACGACTACTCTATAACATGGAATATAATCTTTCCCAGAGAACAGTTTTTTTTAATATTTGCACTTAAGATTTTTTTGTTTACATTAAGTTCTGGGATACATGTTCCGAATGATGAAGGTTTGTTACATAGGTATACATGTGCCGATGGTGGTTTGTGCACCATGGGAACATTTTTTTTCAACAAAAACATTTTTTATAATAACAGATTTAAGGACCGCAGGCTATGATTTCACATCTACAACCAGCACTCTGAATAGACATGTAGGGCTTAGCTTTCTCAGTGGAAAACAACAACATTCAAGCAGATTTCTACAAGCAATTTAAAACCCTATCTTTTTAGAGGAAAGCAGTATCCATTGTATAAGAGTTAACTTATTGAATCAAAGGCGACAAAAGAAACTGAAGACTTAAAGTTGCAAAAATATTGCCAATCATATCAACCTGGTAACCATCTAAATTAATGAAGAACGTTCCACTGAATTCCTAAAAATACGAACAATTCCGACACCATTATAATAATTAAGAAACATTTCAAACAAGATGGAAGTATGAACATCATAATAAATGCCTCAATTTAGGAGGCAAAGAATGTAATTTGTGTGCTGAAACCTGATGTTCACAGAACACCAGTAGTCCCTTCAGTCGTGGATGCCTTAGACCCAAGGCCTACGACTTTTATCACCATCTGGCAACCCTGATGGGGATGCTACCGATTGACTGACTGAAATTAAATTAACAATGTGACTCTCTGCCTGTACCGCATAAACAGAAGAGCCATAAAACATATTAACTTCTCGGTGCAAATTATACGAATCACACCAGATAACTTGACTGTGACGGAGCCAGTTCGAGGGGTGAATTTTCCGATCACACTACATAATAGCGAGAATCCGAGAATCATTCTACAATTTGTAACACTGACATCAAAATAGCAAATTCACAGTGCCTTCCAAAGGCCACACTACTAAGAAGAAACAACAGTCAGAGAGGAACACGAGTTTACTTACATTCACAATTTACTAGCTCTTCCGGCTTCAGAGGGATAACCGGTTCAAACGATACTAACATGAACGGGATAGAAGGTGGACTTAGAACATAGCAAACATACATCTTGATTGAATCGCCCACGCGAGCACGGATCTTGATTGAATCACCTATTGGTGTAGTTTTAGGTCTACATACATCTTGATGAATCAACCTACTGGTGTAGATTTTTTGGTCTATCGTAAGTAGTGTTGCCAGTTCTCAAGCCAAGCACTTCTAATTCACAGGGGGGACCCCAAATTTCCTTAAAGTAGAGAGGAATAGGACCACAGATACATCGGGTTACACTATTCATACTGGTTATTTGTTATGGCACTAAGAGCAGTAGGCGAGAAAGATACCAATACAGTCGGACGCAGACAGACTCCAAAGGAATTCCTGCAACGACTCCCATTTCTGACTCTATAATGGTCATCACCCTTATAAGACAACTTCATTGTCTCTTTAGTCTGCATCATCATCTGTGAGTACAATCTTCAAGTTTACAGCACTCTTAGGAAATCCTTTTTATGAGTACTAATTCGTATACTGCCATCTCTATAATCGGTGACACCACAACAATGCAACGTATTTGGACCTTGTCTACTAGCATGCTTATATAATTCCT	*	NM:i:322	ms:i:2149	AS:i:2077	nn:i:0	ts:A:+	tp:A:P	cm:i:189	s1:i:1187	s2:i:0	de:f:0.0955	MD:Z:6^T10^T29A1C20G1^CC2^G9^C4^T17^A2^T10^G17^TT0G1A8^C0C0T5C21C2^T10^C1A8T87T3C5A1G0G16C14C1^A47T4^T9C32T2^TA18^T13^C3^A10T10^T3A27^A9C68^C2^G29^C27^T17^G40^C9^A17G6^C0G15T0G4C1^G1A6^T27G2^G32A0T13^T35^C3^A11C1G0G3T13C4C42^G3A17T17^A4^TC15A28T14^C27^GA1T1^G11^T10C49T3^C18T20T1^TA20^T11T16G15A2T23A22^C1^G13^A25A12A7^T3A12^T7C13^T3A7^G17^C45T3^T6A0C10T6T17^TT1T4A29^T40G1A7C39^C6^T9^G8A16T9G14^T15A2A3T12A35^C5C6^T10^T0T9A1G23T0T15^T22C1^A19^A1C1T7A3^G19G5^T10^T1A17^AGG51G2^A42^A7G21^A10T12^C28^T6G25^A7C1T1T23^C22A3G9T10T9T19A9^C8G2A11^A15T12^C7A1G2A2^G5^A3T1C2T0C49C13T21^A10T19^A1^T1T12C0A0G4T0C16T50^A6^T25^G36^T35^A13T8C8^A2^T22T4G8^G15C12T12^C25G1^G3^G18T9T3A3A0G12^A46T6A4^C9T1^A20^G24^A20C6A5A7^T2^A34	rl:i:157
ENST00000373020_91_aligned_15_F_1838_1747_15_1-3240716	16	chrX	100629038	60	21M1D5M1D20M1D22M1I16M1D2M1D14M1I16M1I13M1I7M1D3M1D16M1D17M1D10M1I45M2D23M1D7M1I25M1D7M1I6M1I39M1I5M1I11M1D19M1D20M1D10M1D9M1D9M1D19M1D2M1D8M1D6M1I4M1D14M1D9M1D12M1I14M1D15M1I44M1I4M1D78M1D19M1D32M1I36M1I23M1I44M1I8M1I32M1D8M1D4M1D4M2D35M1I24M772N3M1D10M2D6M1D5M1D29M1D19M1I16M1I6M2D3M1I3M1618N29M1I5M1I3M1D19M1D8M1D6M1D10M836N1I22M1D2M1D4M1I14M1I4M1D31M1D7M1D2M1D22M1D18M1D1M391N23M1D16M1D14M1I24M1D7M1D5M1D5M1148N7M1D6M1I56M1D2M1D1M305N26M1I4M1I23M1I9M1I27M1D28M1I13M1I7M1I35M1D13M1D1M861N3M1I65M1D3M1D3M1D6M1I19M6S	*	0	0	GCAGTATTTATTGTATAAGAGTATACTATTAATTAAAGGCACAAACAAAACTAAGACTTAAGTTTGACTCATAATATTGACAAGTATTCAACCTGGTACCAGGCTAAATTTAATGAAGCATAAGTTCCACTGCAATTCCTAGGAAATAAATCAAATCCGCACCATTTAATAATTAGAACTTTCAAACCAGGAGGGAAAGTATGAACATCATAATAAAAGCCTCAATTTGGAGAAAGAAATGTAAGTTGTGTGCTGAACCTGATTGTATCACGGAACATCAGTAGTCCCTCCAGTCGGTGGATGGCCTTAGACCCAAGGCCTTACACTGTTATCACCATCTGGCCAACCTCTCATCAGGGAGCCATCTATTGACTGACTGAATTAAATTACACAATGTGATCTCTGCCTGCAGCAGAACGAGAGACATAAACATTTTAACTTCTTGGGCAATTATACATCAAATCCAGTAACCTTGACTGGGAGGAGCCAGTCAGAGGGGTGACATTTTCTATCACACACATCAATAGCAAGGTTCAGAGGAATCAATATTCCATCTTTGAACACAGCATCAAAATAGTCAAATCACAGTGCCTTCCAAGGGCCCTCTACTAAGAAAAATAACAGTCAGGAGGAACACAGTATTACTTCATTTACAATTTATAGCTCTTCCAGTGTTTCAAGGGATACGGGGTTACAACGATCTAACATGAATTGGGATAGAAGGTGGACTTAGAACATAGCAAACATATCATCTTGATTGAATCAGCCCGCTGGCGAGCACGGATCTTGAATGAATCAGCCTATTGGTGTAGTTTTAGGGTCTGCATTACATCATGATTGAATCAACCTACTGGTGTAGTTTTTGGTAATCGTAAAGTGTTGTCAGTTCTCCATCCAAGCAACTTTTTAATTTCACAGGGGGGACTCTAAATGTCCTTAAGGTAGAGACATAGGCCACAATACATTGGGTTACACAATCTCGTACTGGTAATTGTTATGGCGCGAGAGGAGGCAGTAGGCGAGACAAGATTAATCCACTTGCAAGCAAGCAACTCCAAAGGAAATTCTCTGCACACGCTCCCATTTCTGACACTATATGCTCATACCTTTTAAAACGACCTTTCATTGTTTACTTTGTCTGCACTTCTGTTGGAGTACAATCTTCCAAGTTACAGCAACTCATAGCAAATCCTTTTTCTGGTAATAATATATCTGTCCAATCTCTATAATCGTGACACCACAACAATGCGCGTATTTTGGATCTTGTCTACTGATGGCATCTATAATCTCTGTAGAGTTATACTTGCTTCAAACCCTACTCATAATTATCTTAAACTGTTTTAATCTCATGTTGAAAACCAATTCCTGCGATGGCACCGACCAGTTCGACCAAAAAAACGAGAGACAGAAGCATTCAACAGTTTTAGCATCCATGCAGAAGCTCGGGCAGGGTAGCAAAACAACCAAAGGTGCTCCAAAAGAATTAATGACGGTACCAGTAGCAATGAGCAGAAGGGGACATTGGTGGCCTTCTCATTTCAAAAGAGAAAAGTCAATTCTCTCAGGCTCACCTAGCCCTAAATGCCAACTGCAAGAAGATAAGCCCAGTGTCCAGGAACATTAAAGTGTAGATTAGCAGAACGCTCTTGAAACAGGTAATGATTGGTTTGGTCTGCAGTCCCGGACGGGACGTCTATGACTAGCCCGAGACCTGTCAC	*	NM:i:169	ms:i:1175	AS:i:986	nn:i:0	ts:A:+	tp:A:P	cm:i:106	s1:i:632	s2:i:0	de:f:0.0929	MD:Z:21^T5^T7C12^G15A0G21^C2^A50^A3^A5C1A3T4^A17^A12A27T14^GC23^A15A16^T59G2G5^T19^A20^C10^T9^A5T3^A19^T2^A8^A10^A14^A9^T26^T13A15T9G0T5T0A15^T16A5C22A32^C19^G8A5T73A19T31A8T25^T8^C0T3^A4^GT18G12C17C12^A10^GG0A5^C5^G16T5A6^T2T10A27^CC5G3G33^A14T4^A3G4^C6^A6A25^T2^C22^T12T3G14^A7^T2^G22^G18^A0A23^C5T10^C23G3T10^T7^G5^C12^C9A4A8G27T5A4^G2^T90^C59T4C18^G5C0G6^A7A2A32A7C6A10^T3^A3^G7C17	rl:i:15
ENST00000373020_492_aligned_16_F_1185_693_16_1-3240717	16	chrX	100629691	60	4M1D7M1D24M1I7M1I16M1I11M1D20M1D26M1I26M1I10M1I47M1I3M1D4M1I12M1D47M1D24M1D772N8M1D25M1D4M1D5M1D12M1D49M1618N1D11M1D20M1D4M1D3M2D2M1I8M1I2M1D6M1I6M2D9M1D3M836N7M1D29M1D2M1D23M1D5M1D7M1I2M1I13M1I3M1D14M1I7M1D4M1D9M1D1M391N14M1I15M1D5M1D9M1D3M1D16M3S	*	0	0	ATTATTCATATCAATTTACTAGCTCTTCCAGTGTTATCAGAGGAGATACAGGGTTTCAACAGATCTAACATGATGGGATAGAAGGTGGACTTGAACATAGCAAACATACATCTTGATTAGAATCAGCCCACTGCGAGCACGAATCATTGTTTGAATCCAGCCTATTGGTGTAGTTTTAGGTCTACATACATCTTGATTGAATCAGACCACTGAGTGTAGTTTTTTATCTATCAGTAAGTAGTGTTGTCAGTTCTCCAGCCAAGCAACTTTCTATTCACAGGGGGGACCCTAAATGTCTTAAAGGAGAGAGGAATAGGCCCACAGATACATGGGTACACATCTCATACTGGTATTTGTTATGACACGAGAGAGGCAGTAGGCGAGAAAGATTCCAATCAGTGGAAGCAAGCACTCCAAAGGAAATTCCTGCACGATCCTTATCTGACTCATAAATGGTCCATCACTTATAAAACACCTTCATTGTTACTTTGTCTGCATCTCTCTGTGGAGTAAACATCAAGTTTACAGCAACTCATAGAAATCTTTTTCATGAAGTAATAATTAGTAATCGTCCAGACATGATAGATCGGTGCACCCAACAATGCACATATTTTGGATCTATGTCTACTGCATGGCTCTATATCTCCTGTGAGTATACTGCTTCAAAGCTTC	*	NM:i:65	ms:i:463	AS:i:361	nn:i:0	ts:A:+	tp:A:P	cm:i:58	s1:i:283	s2:i:0	de:f:0.0896	MD:Z:4^C5T1^A58^A20^A48G6A56^T16^G0G46^A24^C8^T25^T4^T5^T12^T11G37^T11^A20^A4^C3^CA12^T12^CT9^A10^T29^C2^T1T18T2^G5^C25^T5A0T1T0C0T10^A4^A9^A2G27^T5^A9^A3^T16	rl:i:15
ENST00000373020_83_aligned_17_F_1792_1709_17_1-3240718	16	chrX	100629084	60	34M1D8M1D17M1D4M1I14M1D15M1I23M1I34M1D6M1D28M1D2M1D43M1I23M1I6M1D26M1D7M1I8M1D31M1D24M1D5M1D7M1D19M1I20M1I3M1I18M1I2M1I17M1D2M1D14M1I12M1D38M1D7M1I9M1D6M1D4M1D17M1I5M1D7M1D63M1I3M1I2M2D25M1D55M1I23M1I11M1D4M1I8M1D35M1I15M1D14M1D14M1I16M1D18M772N18M1D22M1D3M1D4M1D14M1I32M1I11M1618N12M1D23M1D7M1D29M1D7M1D1M836N3M1I23M1D17M1I30M1I24M1D5M1I31M391N12M1D41M1D27M1D16M1148N17M2D15M1D24M2D6M1D7M305N16M1D3M1D36M1I45M1D12M1D6M1D23M1I20M1D22M861N4M1D17M1I25M1D30M1I15M1I23M	*	0	0	ACGAAAACTAAGACTTAAAGTTGACCATAATATTCCAAGTCAATCAACCTGGTACCAGCAAATATTAATGAAGATAAGTCCACTGAATTCCTAGAGGAAAATACAACAATTCCGACACCCATTTAATAATTAGACACTTTCAAACAATAGGGAAGTATAACATCATAATAAATGCCTCCATTTGGAGCAAGAAATGTAAGTTGTGTGCTGAACCATGATGTATCACCGAACGATCAGTAGTCCATTCCAGTCGTGTGATGCCTAGACCCAAGGTATTACACTGTTATCCCATCTGTGCGACCCTATGAGGGATGCCATCTATTGACTGATTGAAATAAATTACACAATGTGCCTCTCTGCTGTCGCAGAACGAGAGTCATAAAACATTTTGAACGTCTTGGTGCCAATTATGACAGATCAAACCCGATAACCTTGGACCTGGGAAGGAGCCAGTTAGGGGGTGAATTTTCTAATCACACTACATAATAGCAAAGTCAGAGGAATCAATTTTCCATCTTGTAAACTACATCCAAAATAGCAATTCAAGTGCTTCCAAAGGCCCCCTACCTAAGAAAATAAAGTCAAGAGGAATACAGTATTACTTCATTTATAATTTACTAGCTCTTCCAGTGTTTCAGAGGGAATACCAGTTCCAATGAGCTAACATGAATGGGTAGAAGGTGGACTTAGAACATCGCCAAAATACATCTTGATTGAATCAGCCCACTGCCTCGCACGGATCTTGATTGAAGCGAGCCTATTGGTTAGTATTTAGGTCACATACATCTTGATTGAATCAACCTACTGGTGTAGTTTTTTTGGTCTATCATAAGTAGTGTTGTCGTGCTCCAGCCAAGCCAATTTTCTAATTCACGGGGGGACCCTAAATGTCCTTAACGGTAGAGAGGAACGGCCCATAGATACATTGGGTTCACATCTATACTGGTTATTTGATTATGGCACGAGAGAGGCAGTAGGCGAGAAAGAATTCGACTCAGTTGGAAGCAAGCACTCCAAAGGAAATTCCTGCAACATTCCCATTCTGACTCTATAATGGTCCTCACCTTTAAAAACAACTTCAATTGTTTATTTTTCCTGCAGCTCCTGTGGAGTCCAATCTTCCAAGTTTACTGCAACTCTTAGGAAATTCTTATTTCTGAGTAATAATTAGTATCTGCCAATCCTCTATAATCGGTGACACCACAACAATGCAACGTATTTTGGATTTGGCTACTGCATGGCTTCTATAATCTCCTGTAGATTTATATGCTTCAAAGCCTTCTCGAAATTATGCTAAAGCTGTTCTTAATCTCATGTCTGAAAACAACCTACGATTTCAGCGCCAGTTCGACCCAAAACACGAGAGAGAAACTTGCATACAGTTTTAGCATCCATTAGAGCCTGGCAGGTAGCAAAACAACCAAAGGTGCCCAAGAAGAATATTGACGGTACCAGTATCAATGCGCACGAAGGGGACATTGTGGCCTGCTCATTAAAACGAAAAGTAATTCTCCAGGCTCACCCTTTCCCCAAATGCCAACTCAAGAAGGATAACGCCAGTGCTCTAGAAAGAAAAGTGGAGATTGAGCAGAACGCTCTTTAAACAAGTAAGCCTTGTTTCGTCTGCAGTCTCCGAGACGGTGGACGCCATGACTAGCCCCGAGACCCTGCACCACCGCAC	*	NM:i:161	ms:i:1173	AS:i:984	nn:i:0	ts:A:+	tp:A:P	cm:i:100	s1:i:641	s2:i:0	de:f:0.0909	MD:Z:34^G0A7^T17^T18^T54A12G4^A6^G20A7^G2^A24A1C11A15C17^T11C0C13^A9A5^G25C5^T16A7^C5^A7^A22T9A17A28^C2^A26^C38^C16^A6^C4^C22^A7^C12C18C36^GG3T3C2T14^A21A2A2C28G0A18T12^G12^T50^G14^A2T14C12^A23A12^T0A6C14^A3^T4^C50C1A16^A23^G1C5^T19A9^T7^C12C3G0T5T3^T9A16A16C27^T48^C3T31G5^C17A0T6T1^T33^AT8G0G5^A11A4A7^TC6^A23^G0C2^A3T0C38A14G5A16^G7T4^T6^G0A26G15^G20A2C2^A3T7T19G10^T1A2G4A58	rl:i:0
ENST00000373020_0_aligned_18_F_2732_2732_18_1-3240719	16	chrX	100628144	60	8M1I6M1D36M1D4M1D5M1I46M2D3M1D8M1D1M1D2M1D12M1D20M1D2M1D15M1I40M1D28M1D18M1D18M1D10M1D1M1D10M1D55M1D19M1D28M1I1M2D9M1D39M2D1M2D29M1D11M1I8M1I11M1D13M1D37M1D12M1D23M2D11M1D6M1I12M1I8M1D19M1D34M1D11M1D88M1D7M1D69M1D36M1D17M1D39M1D3M1D21M1D22M1I56M1I15M1D14M1D12M1D5M1I13M1D2M1D11M1D24M1D11M1D8M1I4M1D20M1D5M1D13M1I3M1I4M1I14M1D5M1D8M1I5M1D23M1D19M1I3M1D7M1D4M1D20M2D5M1D15M1D10M1D48M1D6M1D22M1I21M1D40M1I16M1I18M1D16M1D3M1D7M1D21M1D2M1I30M1D5M1D6M1D43M1D15M1D20M1I28M1D7M1I16M1I15M1D2M772N10M1D32M3D19M1D9M1D16M1I7M2D7M1618N26M1D9M1I4M1D6M1D5M1I2M1I8M1D16M1I4M836N7M1D27M1D6M1D5M1D9M1D32M1I14M1D24M1I3M1D1M391N4M1D24M1I35M1D3M1I5M1I10M1I9M1I7M1148N6M1D3M1D16M1D3M1I12M1I24M1D5M1D1M305N8M1D17M1D8M2D8M1D13M1D15M1D5M1D6M1I3M1D59M1D15M1D21M861N31M1D7M2D13M1I21M1D5M1D11M1D9M1D22M1I11M2D25M2D24M1I3M1D4M	*	0	0	ACCTTAAATACATTCTCCAATCCACTGCAGTGAAAAATATGTATTTGATAATGCTATAATACCTTTAAATATTTGCTTCTTTAATCTCAGTAGCCAAATATCTGATTCTGACTTGAGTATATTTTCAACTTAATTTCTTATCACCTTATCCTAGTAAAAGTCACACATCATAATGTCCTAATGGAGAATATCATTTTTCTGCAATAACTCCAGCATTTTAAAACACATACTCAAAATTCTGATTATTTAACTAGTAGTTTTGCCCAGGTTTTCTTTTACTGTATCGCTCCCCCTTACATTAATTCTAGGACTGTGGCAATCAGACTAGACAGGTCCTACTAATGGAATTATAAGAGACTCAAAACCAAAGAATAATTCCCTGACTTCAACTCTAATTTGTTATTTATTATTTCCTTATTAATTTCCCTATTATCCTGAAGATACAGGTCCTCTCCCCGTTCAACTTTTTAATGCATACATAACATCAAATAAAATCTGAATCTCTAGGAGACATTAATTATATCTACTTTTTTACATGATATATAATTTTTTTCACAGAGATAGTTCTTTTTATATTTGCACTTTAAGATTTTTTTTTACATTAAGTCTGGGAATACAATTGCAGTAATGTGCAGTTTGTTACATAGGCATACTGTGCCACGGTGGTTTGCTGCACCTATGGATACAATTTTTTTAAAAAAAACATTATTTTTTATACAGAGTTAAGGCCGTAGGCTTATATTTCACATCTAAAAACAGTACTCTGAATAAAAATGTAGGGCTTAGTTTCTCATAGAAAACAACAATCATTCCAGCAGATTTTCCACAAGTTAATTTAAACACGATCTTTTTTGAGGAAAGCTTATTTATTGTATAAGAGTTATACTTTTTATTCAAAGCACATACGAAAACTAAACTTAAAGTTGACCATAATATTGACAAGTCATATCAACCGGTCCAGCTAAATTTAATGAAGATAGATTCATTGAATTCCTAAGGATAAATACAACAATTCCGATACCATTTAATAATTAGAAACTTTCAAACAAGAGGGAAATGTATGAACTTCATAAAAATGCCTCAATTTGAGGCAAAGAAAGTAAGATTGTGTGCCGAAACTAAGTATCACAGACATCAGTTGTCCCTTCCAGTCGTGATGCTTTAGACCAAGGCCTTTACTTGTTACCACCATCTGGCAACCTGAGAGGGATGCCATCTTATATGACTTGACTGAAATCAAATACACATGTGACTCCACTGCTGTCAGCAGAACAGAGAGTCATAAACATTTTAACTTCTTGGATGCAATTATAAATCAACCAGATAACCTTGACTGGAGGAGCAGTTCAGAGGGGTGATTTTTTATCCACTACATCAATAGCAAAGTCAGAGGAATCAATTTTCCATCTTGTAACCTACATTAAATAGCATATCCACAGTGCCTTTACAAAGGCCCCCTACTAAGAAAATAACAGTCAAGAGGAACACAGTATTACTTCATTTACTATTTTACTAGCTCTTCACAGTGTTTCAGAGGGATAAGGGTTTCAACGATCTACAGAATGGGTAGAAGGTGGACTTTGAACATGCTAAACATACATCTTGATTGAATCAGTCCACTCGAGCTGGATCTGATCGAATCAGCTTATTGGTGTAGTTTTAGGTCTATATACATTTGATTGAATCAACCACTGGTGTAGTTTTTTGGTCATATTAGTAAGTAGTGTTGTCAGTTCTCCGCCAAGCAAACTTTCTAAATCATATGGGGGTACCCTATATTCCTTAAAGGTAAGAGGAATAGGCCCACAGATACTTTGTGTTACATCTCATACTGGTTATTTGTATGGCACGGAGAGGCAGTAGGCGATGAAAGATCAATCAGTTGGAAGCAAGCAACTCCAAAGGAAATCTTGCAACTGACTCCATTTTGACTACTAATAATGGTATCACCTCTATAATACAAACCTTCATTGTTACTTTGTCTGCATTTCTCTGTAGAGACTATCTCCAGTTACAGCAATCTTAGGAAATTCTTTTTCTGAGTAATATTTATGTATCTATCCAATCCTATAATCGGTGACACCACAATAATTGCACGTATTCGGATCTTGTCTACTGCATGGCATTCTATTATCTCCTGCAGAGCTATACTGCTTCAAACCTATCTCATTAATTATTCTATAAAGCTGTATCTTAATCTCATGCTGAAACAAATCCTATGATGCATGTGACTAGTTCGAACCAAAAAAACGAGAGTCAGAAACTTGCAACAGTTTTACATCCATGCAGAAGCTCGCAGGTAGAAACAACCAAGGTGCCCAAAAAATAATGACGGTATCGTTGCATGAGCAACGAGGGGACATTGGTGGCCTTCTCATTTAAAAGAGAAAAGTAATTCTCCAGGCTCACCTTGCCCAAACGCTAACTGTAGAAGGATAACGCCAGTGATCTAGAAAATAAAAGTGTAGATTAGCAGAACGTCTTGAAAAGTAATGACTGGATTTAGTCTGCAGTCTCCGAGAGGGGAGCCATGACTAGCCGAGACCCGCACCACCGCACCGGGCGATTGTGAACACAGAGAGAGACGCGGAATCCCCGAGTCTCCCGAAACTGCCATAAACTTACGAGCGATCCCAAC	*	NM:i:287	ms:i:1766	AS:i:1573	nn:i:0	ts:A:+	tp:A:P	cm:i:168	s1:i:991	s2:i:0	de:f:0.0993	MD:Z:14^T2A2A27A2^T4^G42A8^TG3^T8^C1^C2^T12^T20^T2^C20T34^A28^A4C13^T15T2^C1A6A1^T1^A10^C3C5A28T11T0G3^A19^A22A6^AG2A6^T39^TA1^AT1C5T2A15A2^T3C0A9G15^A3C2G1C4^G7A1A5G0A20^A1C4T5^A23^TG11^T11T0G13^G14T4^A7T21G0A3^G0T10^C9T5A17C38G15^C7^G1G11C17T27A9^A0G25A3A5^G5A11^G39^T3^A21^A2T1C2C31C46A6^T14^G12^T13T4^C2^G1T9^A8A15^G5C5^C12^A0C5T13^C5^T30T3^T5^A9T3^C23^A22^A7^C4^A20^GA5^C15^A5C4^A48^A6^C0A8A2T11C18^A41A32^C16^A3^T7^A14A6^A26C5^G5^A0C5^T4T8C22C6^C15^T23C24^A17T3C6G6A2^G12^G22A3G5^ACT19^T9^A23^TC33^T2C10^C6^C15^C7T5A13^T15C7G3^T2A3^T2A2^T9^C11C16A9G7^T21C5^A5^T2T27A8T4T14^G40^T3^A12C3^G4C3C30^A5^T9^G17^G8^CA8^A13^G13C1^A2A2^A9^A59^C6T2C5^C0A21C29^C7^AC34^C5^C11^C9^T33^GC10G14^CG9G0A16^A4	rl:i:46
ENST00000373020_1129_aligned_19_F_3758_2629_19_1-3240720	16	chrX	100627118	60	26M1D17M1I4M1D10M1D5M1D27M1D8M1D23M1I16M1D20M1D27M1I22M1I28M1D12M1D5M1I2M1D6M1D17M1D11M1D4M1D7M1D7M1D52M2D3M1D18M1I16M1I49M1D3M1D15M1I5M1D5M1I3M1D21M1D12M1D4M1I16M1D74M1D12M1D34M1D42M1D12M1D14M1I16M1I11M1I6M1D39M1I3M1I3M1D12M1D20M1D32M2D13M1D3M1D6M1D26M1D17M1I9M4D4M2D28M1D23M1I2M1D10M1D6M1D1M1D10M1I12M1D11M1I15M1D9M1D5M1D26M1I16M2D12M1D3M1D4M1I17M1D10M1D9M1D31M1I2M1D7M1D25M1D21M1I3M1D50M1D14M1I12M1D1M1D7M1D8M1D21M2D18M1D9M1I15M1D17M2D10M1D40M1D13M1D12M1D10M1I19M1D4M1D25M1D79M1D20M1I12M1D13M1I11M1D18M1D4M1D4M1D8M1D29M1I8M1D6M1I8M2D4M1I2M1D7M1D29M1D22M1I2M1I19M1D7M1D20M1I13M1D14M1I6M1D13M1D11M1D5M1D16M2D3M1I2M2D4M2D12M1I12M1D3M1D8M2D27M1D41M1I14M1I24M1D5M1I17M1D14M1I9M1I11M1D19M1I43M1D52M2D7M1D1M2D6M1D7M1D7M1D22M1D9M1D20M1D17M2D15M1D8M1I17M1D28M2I18M1D14M1D8M	*	0	0	TAGGTATTTATTTCCACAAAAGTTTGTGCTTACAACATTAACCTTAACACCCACCTGGATAGGCATGGAAATCTAACAAGCTTTTCACACTCAGATATCCTAGAGATTTCTACTTCTCAAATATGTCACCTTGCAGTGGCAACCTGGTGCCTGGAAATAGGCAACCCACACTTATTTTGGGACATCCAAAAATGAACTATTTTAAACATTAGATATATAGTGAAGTAAAATGTAAAATCTCCAGATTTCATAAATACAAACTTAAAGCTATAAACCCCCACCTGTGCCACTAGGGAACTTACCCCTCTGCATTAGGATTGTCACCATGGAAATGAGCAGACCTACTGCCTCCAATGGAAACGATTCTCTCTCCAATCCAGTGTATCCCTCTTTCTAACCTAGCTAGTTTAATTAGTAAACTATTAAAGACACGTGAACTTTCCTTTGTACAGTATCATTAGGTGAAACTGTTTCTCATCTACTTCAGAATTAAGTATACAATTAGTATGTACAAGACACTATCAGCTATAAGGGCGTTTCTAACTGACTATCCAAAATTAACCCATCTTAAAAATAAACAAACCAATCCACCTGACGAGTGATGTGTGGTTTTCTTCTCTTTTACATTCTATATTTTTATTTTCTATATTTTTTCCTTTTATTTATGAGGGAAAACTTTTTTTTTTTTTCTGAGATGCGGTCTACTCTTACGCCCAGGCTGGAGCTGCAGTGGTGTGATCTCCGGCTCACTGCTAACCTCGACTCCTGGATTCAAGTGATTCTCCTGCCTCACTCTCCCTAAGTTAGTCGGGTTACAGGGCTTGCCACCACACCCAGCTATTTTTGCATTTTTATTAAAGACGGTGTTTTAATGTTAGCCAGGCGGTTAGAACCCTGACCTCAGGTGATCCGCCCGCCTAGTCTCTCTAAATGCTGCGGATTACAGGGGCCTATGGCTGGCTGAGGGAAAACTTTTTTAAAACTCTAAATATAACCTTAAATACTTCTTCAAAACACTGCGGAAAAATATGTTATCTGAAAATTCTGATAATCCTCTTAAATATTTGCTTCTCATTCTCATAGCCAAAATCTGATTTGCTGTATTTGAGTCTACTTTTTTTCAACTTATTTCTTATCACCTATCTATCGTCAAAAGTCACACATCAATGTTCTAAGGAGAATATTTTTTTCTGCAATAATTCCAAGCTTTTTAAACACCATATTCAAATTCATGATCATTTAACTAGTAGTTTTGCCCAGGTTTTTTTCTATACTTAACTGACTCCCCCTTACCATCAATTCAAGGATTGTGGCAATCAGACTAGCAGGTTCTACTTATCGGATGTCTAAAGGCTCAAAACAAAGAAACATTCCCTGACTTCAACCCAATTCAGTAATTATTATCTTCTTATCAATCTCCCCTTTTTTCCTGAGATTCTGGTTACATCCCCCTGTACAATCTTTAATGCAAACCATACAATCAAATAAGTCTGATCTCTGGAGAACACTAGTTTATGCTACTCTTAACATGAAATTATAATCTTTTTCACAGAGACAGTTTTTTTAATATTTACACTTTAAGATTTTTTGTTTACATTAAGTTCTGGGATATATGTGCAGAATGTGCAGGTTTGTTACATAGGTATACTTGTGCCATGGTGGTTGCTGCACCTATGGGAACACGTCTTTTTTAAAAAAAACATTTTTTCTTAATACAGAGTAAGGCCGCAGGCTTATATTCAATCTAAAACAGTCTCTGAATAGAAATGTAGGGCTTAGCTTTCCTCAGTGGAAACAACCAACCTTTAGCACGATTTCTACAGTCATTTTAAACACGATCTTTTTAGAGGAAGCAGTATTTATTGTATAAGACGTCTATACTTATTAATCAAAGGACAAACGAAACTAAGACTTAAAGTTGACCCATAATATTGACAGTCATATCAATCTCGGTACCGCTAAATTTAATGAGATAAGTTCCCTGTATCCTAAGGAAAATACAAATCTCACACTTTAATAATTAGTAAATTTTCAAACAGAGGAAAGTAAACACCATTATAAATGCCTCAATTTGGGGCAAAGAAATGTAAGTTGTGTGCTGAAACCTGATGTATTACCAGAACATCAGCAGCTCCCTTCCAGTCGTGGATGCCTTAACCCATAAGCCTTACACTGCTATACCATTTGGCAACCTCGTATGAGGCGATGCTATCTACGACTGACTGAAATTAAATCTACACAATGTGACTCTCTGCCTGTCAGCAGAACAGAGAGTCATAAACATTTTAACTTCTTGGTGCAAATTATACAATCAAACCAGATAACCTTGAGGGAAGGGAGTTCAAGGGGTGATTTTCTTCACACTACATCAATAGCAAAGCAGAGGAATAATTTTCCATCTTGTAACACACATCAAAATAGCAAATACAGTGCCTTTCAAAGCCCCCTACCTAAGATAAATAACAATAAAAGGAACACAGTATTACTCCATTTACCTAATTTACTAGCTCTTCCATGTTTCAAAGGGATCAGGGTTT	*	NM:i:276	ms:i:1706	AS:i:1699	nn:i:0	tp:A:P	cm:i:138	s1:i:895	s2:i:42	de:f:0.0971	MD:Z:26^A12A4C3^A10^A5^C27^T1A6^A13G25^A20^A12T0C0A22T39^T12^T7^A6^A6C0A9^G11^A4^A4C2^T7^C44G7^TG3^C13T27C7C33^C3^T20^C8^T21^C6C5^C20^T10G11A51^G3T1C6^C15A10A7^T5A1A34^A3T0C7^T47^T32G12^C1G2A7^T20^A18G13^CC5G7^T3^C6^T26^C2C5A2G14^ATGT1A2^CA1C26^A25^A10^C6^A1^T13T8^G26^T1T1A5^G5^A18C10A12^AT12^T3^C21^A10^T9^C0A14C7A9^A4C2^A25^T24^G32C17^A11A8A5^A1^A7^C8^T0A16T3^AT2T12T2^C5T4T4A2A5^A4A1A10^CT10^C1T12T11A13^A13^C0A9T1^A7G8T12^A4^T14G10^T28C36A13^T22T9^C24^T18^T4^C4^A8^A37^A11A2^CC6^T7^A3T1A23^A43^C7^A33^A11C8^A13^A11^A3A1^T16^AC5^CG4^CA15C8^A3^G8^TG4T3A18^A39C12T26^G6G11T3^C5C9T0G11C5^T0T61^A52^CT7^A1^CC6^G7^A7^A22^T9^C20^T17^TC10C4^G14A8G1^C2G17T25^G7G6^A8	rl:i:159
ENST00000373020_101_aligned_20_F_1817_1716_20_1-3240721	16	chrX	100629061	60	3S4M1D11M1I5M1D27M1D1M1D5M1D4M1I10M1D49M1I5M1I38M2D6M1I61M1D42M1I41M1D1M1D51M1I71M1I5M2D17M1D4M1D7M1D31M1D12M1D8M1I8M1I2M1I3M1D40M2D23M1I5M1I21M1D43M1I16M1D4M1D10M1I15M1D17M1I34M1I5M1D6M1D22M1I13M1D8M1D7M1I12M1D10M1D2M1D52M772N11M1I15M1I8M1D8M1D9M1I26M1D3M1D1M1D7M1I15M1618N36M1D11M1D2M1I33M836N66M1D5M1D15M1D2M1D38M1D2M1D1M391N3M1I23M1I73M1148N10M1I9M1D2M1D11M1D11M2I29M305N10M1I39M2D25M1D3M1D5M2I2M1D16M1D5M1D6M1I17M1D6M1D15M1D30M861N9M1D10M1D8M1I6M2D3M1D13M1D4M1D22M1I13M2S	*	0	0	TGAATACTATTAATCAAAGGGCACCACGAAAACTAAGACTTAAAGTTGACCTATATTACAACGTCATATCAACTGGTACCAGCTAAATTTAATGAAGCTAAGTTCCACTGAATTCCTAAGGAAAAATAACAACAATTCCGACACCATTTAATAATTAGAAACTTTCACAAGACGGGACAGTATGAACATCATCATAAATGCCTCAATTTGGAGGCAAAGAAATGTAAGTTGTGTCTGAAACCTGATGTATCACAGAACATCAGTAGTCCCTTCCAGATCGTGGATGCCTTAGACCCAAGGCCTTACACTGTTATCACCTTGGAAACCCTGATGAGGGATGCCATCTATTGACTGACTGAAATTAAATTACAACAATGTGACTCATTGCCTGTCAGCAGAACAGAGAGTCATAAAACATTTGAACTTCTTGGTGCAAATTATAGCAATCACCAGATAAACTTGACTGGAAGAGCCAGTCAGAGGGGTGAATTTTCTATCACACTACATAATAGCAAAGTCGAGGAATCAAATTTTCCAATGCTTTAACACTACATCAAAATAGCAAATTCCCAGTGCCTTCCAAGCCCACTACTAAGAAAAATAACACGTCAACGAGGAACACAGTATTACTTCATTACAATTTACTCGATCTTCCAGTTTTGCAGAGGGATACAGGGATTTCAACGATCTAACAGAATGGATAGAAGGATGGACTTAGAACATACACACATACATCTTGATATGAATCAGCCCACTGCGCGCACGGATCTTGATTGAAATCACATATTGTGTAGTTTTAGGTCTACATACAATCTTGATTGAATAACCTAATGTGTAGTATTTTTGGTCTATAGTAAGTCGTTTTCAGTTCTCCAGCCAAGCAACTTTCTAATTCACAGGGGGGCCCCTAAATGTCATTAAAGGTAGCCGAGGAAAAGGCCCAGCAGATACATGGGTTACCTATCTCATAACTGGTTATTTGTTATGGCACGAGAGGGCGAGGCGAGAAAAGATTCCAATCCCTTGGAAGCAAGAAACTCCAAAGGAAATTCCTGCAACACTCCCATTTCGAGCTCTATCATGGTCATCACCTTTAATAAACAACCTTCATTGTTTACTTTGTCTGCATCTCGCTGTGGAGTACAATCTTCAAGTTTACAGCACCTCGTAGGAATCCTTTTCTGAGTAATAATATATCTGTCCAAACTCTATAATCGGTGACAACAAAACAAGCACGTAATTTTGCATCTTGTCTACTGCATCGGCTTCTATAATCTCCTGTAGAGTTATACTGCTGCAAAGCTATCTCATAATTATTCTTAAAGCTGTTCTTAATCTCATGTCGGAAAAACAAATCTCGATGGCAGCGCAAGTTCGACCAAAAAAAAACGAGAGTCAGAAACATTGCATCCAGTTTTAGCAATCCATGCAGAAGCTCGGCAGGTAGCAAAACAACCAAAGGCCCCAAAGAATAATGACGGTACCATAGAATGAACGCCGAAGGGGACATTGGTGCCTTTCATTTAAAAAGACAAAAGTACTTTCCAGGTAAACTTGCCCCAAAGCCAACTGCAAGAAGGATAACGCCAGTGATCCAGAAAATAAAGTGTAGATAGCAGAACCGCTCTAAAAAGTAATGACTGGTTAGCTGCAGTCTCCGAGACGGCGACGGCCATGACTAGCCGA	*	NM:i:149	ms:i:1215	AS:i:1025	nn:i:0	ts:A:+	tp:A:P	cm:i:152	s1:i:767	s2:i:0	de:f:0.0817	MD:Z:4^T16^A0A26^A1^A5^G14^C25A66^AA10A14A41^G83^A1^C3C59T0C35T26^AA9C7^G4^G7^T31^C12^A21^G26A13^AG4C44^T12A1C9G2T31^T4^G25^G2A31A21^G1C4^G35^C6C1^G19^C7A2^G2^G40A11C10A6T15^T8^A35^A3^A1^T20A0G11C24^G11^T8A16T0A34T30A3T4^A5^T15^T2^G11T17C2C5^T2^A10G49T6C0T39T10^C2^A11^A1C37A49^GT4A20^G3^C7^A16^G5^C12G7A2^C6^C1C1C11^T39^A10^T14^TG3^C13^T4^T18G16	rl:i:0
ENST00000373020_196_aligned_21_F_2133_1937_21_1-3240722	16	chrX	100628743	60	7M1D1M1D3M1D26M1D5M1D30M1I2M1D14M1D48M1I16M1D12M1D9M1D5M2D14M1D49M1D52M1I4M1D4M1D4M1D3M1D17M1I7M1I6M1I29M1I7M1D34M1I11M1D8M1D2M1D31M1D24M1I8M2D7M1I60M1I10M1I3M1I12M1D10M1D2M1D10M1D4M1I14M1D4M2I7M1I4M1D10M1I8M1I40M1D29M1D15M1D17M1D1M1D36M1D9M1D33M1I12M1I46M1D33M1I8M1D70M1I3M1D4M1I2M1I31M1D29M1D3M1I15M1I4M2I16M1D47M1D7M2D9M1I14M1D6M772N3M1I16M1D28M1D2M1D14M1I6M1I15M1I6M1D12M1D1M1618N1D7M1D48M1D14M2D10M836N23M1D6M1D5M1D5M1D29M1D5M1D18M1I36M1I2M391N3M1D22M1D2M1D5M1D6M1I15M1D7M1D15M1D6M1I11M1148N7M1I7M1D31M1D20M1D7M305N7M1I8M1I22M1I2M1I4M1D9M1I5M2D13M1D19M1D45M1D24M1D22M5S	*	0	0	ATATTTGATTTAGATTTTTTTGTTTACATTAAGTTCTGGATAATGTGCAGAATGTGCAGGTTTGTTACATAGTGTTACATGTTGCGTGGGGTTTGCTGCACCTATGGGAACAGTTTTTTGTAAACAAAAACATTTTTGTTTAATACAAAGTTAAGCCGCAGGCGTAATGTCACATTAAAAAGGACTCTGAATAGAATGTAGGGCTTAACTTTCTCAGTGGAAAACAACAACCATTCCAGCAGATTTCTACAAGTTATTTGAAACACGATCTTTTTAGAGGAAAGCAGTATTTATTGGTATAGAGTATATTATAATCAAAGGCACAAACTGAAAACTGATGACTGTAAAGTTGACCATAATATTGACAAGGCATGATCAACCGGTACCAGCTAAATTTAATGAAGATAAGTTCCACTTGAATTGCTAAGAAAGTACACATTCCGACACCATTTAATGATTAGAAACTGTAAACAAGAGGGGAAGTATGAACGTACATAATAAGCCTCAATTTTGGAGGCAAGGAAATGTAAGTTGTGTGCTGAAACCTGATGTATCACAGAACATCAGTATGTCCCTTCCAGGTCTGTGGATGCCTTAACCCAAGGCCTAACTGTTATCACATCGTGGCAACCCTGATGGGGAAGTGGCATCGTATTACTGACTGAAGATTAAATTGACACAAGGTGAGTCTCTGCCTGTCAGCAGAACAGAGAGTCTAAAACATTTTAACTTCTTGGTGCAAATTTACAATCAAACCAGAAACCTTGACTGGGAAGGGCAGTTCAGAGGGGTGAATTTTCTATCACACTACATCATAGCAAAGCAGAGGAAGCAGTTTTCCAGCTTGTAACACTACGATCAAAATAGCAGAATTGACAGTGCACTCCAAAGGCCCCCTACTAAGAGAAATAACGGTAAGAGGAACAGAATATTACTTCATTTACAATTTGACTAGCTCTCCAGGGTTTCAGAGGGATACAAGGTTTCAAGGATCTAACATGAATGGGATAGAAGGTGAACTTAGAACAGTAGAAACGATGACATCTTGATTGAATCAGCCCACTGCGAGCAGGATCTTGATTGAATCAACCTATTGGTGTGTTGTTAGGTCTACATACAGTCTTTGGATTAGATCAACCTACGGTGTAGTTTTTTGGTCTATCAGTAAGTAGTGTTGTCAGTTCTCCAGCAAGCAATTCTAATTCGACAGGGGGGACCCTAATGTCCTTGAAAGGTAGAGAGGAATGGCCCAGAGATACATTGGGTTACACTATTCTACTGGTTATTTATGTATGGCGACGAGAGAGGCAATATGGCGAGAAGATTCCAATCGTGGAAGCAGCAGCTCCGAAGGAAATTCCTGCAACGACTCCCATTTCTGACTCTATATGGTCATCAGCTTTAAAACAACCTTCATTGTTTACTTGGTCTGCATTCTCTGGAAGTGAATCTCAAGTTTACAGCGAATCTTAGGAAATCCTTTTCGGGTAATAATTAGTATCTGGTCCAATCTCTATAATCGGTGACACCACAAAAGTGCGAACGTTTTTAGATCTTGTCTACTGCATGCTCTATGTCGCCTTGTAGAGTTATACTGTTCAAAGCTTCTCATAGTTATTTTGAAGACTGTTCTTAATCTCATGTACTGAAAAAAATCCGACGATGGCAGCGACCAGTTCGACCAAAAAACGAGAGTCAGAAACTTGCATACAGTTTTGAGCATCCAGTGCAGAAGCTCGGCAGGTAGCAGAAGACAACAAAAGTGCACCAAAAATAATGACGGTACAGTGGCAATGAGCACGAAGGGACATTGGTGGGCTTCTCATTTAAAAGAGAAAAGTAATTCTCCGGCTGACCTTGCCCAAAGTGCCAATGCAAGAAGGATAACGCCAGTGGTCCA	*	NM:i:191	ms:i:1294	AS:i:1127	nn:i:0	ts:A:+	tp:A:P	cm:i:131	s1:i:707	s2:i:0	de:f:0.0934	MD:Z:7^C1^C3^A26^G5^C32^A7G0C1A3^T30T26G6^G9T2^T2T6^C5^AC2T11^A13G35^T13A2T39^A4^T4^C3^T25A29T10^T40C4^G4A3^A2^A18A10T1^C11A10A9^AT18A73^G10^T2^C10^C18^A6C8^G24T4C28^A29^A15^T17^A1^C36^A9^T8T2A7T29C7C0T21A7A2^C10C1G28^T5T16G8C27G13^C37^C17G11^A26G0A10^T47^C7^CT23^A25^A6C21^C2^A12G19G8^A12^A1^T7^A4A4A38^A10C3^TA24T8^C6^T1G3^A0C4^T13A1C13^T5^T1A46C1A8^A4G17^G2^T5^A0A2T17^C7^C9A5^C2A28^C6T24^A20^A50^C4G9^AG13^C4A14^G13C31^A4C9C2A6^C22	rl:i:41
ENST00000373020_204_aligned_22_F_2149_1945_22_1-3240723	16	chrX	100628727	60	8M1I51M1I12M1D9M1D14M1I25M1D13M1D26M1D30M1D42M1D3M1D14M1D46M2D4M1D16M1D4M1D5M1I56M1I53M1I6M1I9M1D76M1D11M1D39M1D4M1D4M1D9M1D8M1D7M1I1M1I13M1I4M1D25M1D56M2D2M1D37M1D18M1D4M1D4M1D5M1D15M1D15M1I9M1D12M1I16M1D4M1D8M1I8M2I4M1D10M1D3M2D71M2D9M1I11M1I4M1D12M1I3M2D17M1D2M1D24M1D36M1I18M1I19M1I20M1D1M1D21M1D20M1D11M1D5M1D4M1D13M1D6M772N11M1D7M1I15M1D8M1I3M1D6M1I5M1D2M1D20M1D17M1D7M1618N9M1I8M2D4M2D7M2D14M1D5M1I8M1D7M1D11M1D1M836N12M1D4M1D20M1I8M1I18M1D7M1D13M1D6M1D28M2D4M1I7M391N6M1I28M1I39M1I15M1I11M1148N5M1I2M1I3M1D35M1D28M305N15M2D42M1D8M1I41M1D5M1D7M1D8M1I30M1D5M1D12M4S	*	0	0	AGAACAGTGTTTTTTTAATATTTGCACTATTAGATTTTTTTGTTTACATTAAGTGCTGGGAATACATGTGCAGATGTGCTGGTTGTTACATAGGTATTACATGTGCCATGGTGGTATGCTGCCCTTTGGGAACAGTTTTTTTAAACAATAACATTTTTTTTATACAGAGTTAAGGCCGCAGGCTTATATTTACATCTAAAAACAGTACTCTGAATAGTAATGTAGGGCTTAGCTTCCAGGGGAAAACAACACCATTCCAGCAGATTTTCTACAAGTTAATTTAAACACGATCTTTTGAGGAAGCAGTATTTATTGTTAAGGTTATAACTTATAAATCAAAGGCACAAACGAAAACTAAGACTGAAAGTTGACCATAATATTGAACATGTCATATCAACCTGGTACCAGCTAAATTTAATGAAGATAAGTTCCACTGTAATTCCGAAAGGAAAAACAACAATTCCTACACCATTTAATTATTAGAAACTTTCAAACAAGAGGGAAAGTATGAACATCATAATAAATGCCTAATTGGTAGGCAAGAAATGTATTTTGTGTGCTGAAACCTGATGTATCACAAACACAGTGTCCCGTCCGTCGTGGAGCCTTAGTAGACCAAGGCCTTACTACTGTATCACCATCTGGCAACCCTGATGAGGATTCCATCTATTGACTGACTGAAATTAAATTACACAATGTGACTCTCTGCCTGTTCGAACAGAGAGTCATAAAACATTTTAACGTCTTGGTGCAATTATACAATCAAACCAATAACTTGCTGGGAGGAGGCAGTTCAGAGGGTGAATTTGCTATACACACTACACAATAGCAAAGTACAGTAGAATCAATTTTCATCTGTAACACATACATCAAATAATACAAATTCACATGCTCCATAGGCCCCCTACTAAGAAAATTAACAGTCAAGAGGAACACAGTATTACTGCATTTACAATTTACGAGCTTCCAGTGATTTCTGAGGGATTACAGGTTTCAACGATACTAATTAATGGGATAGAAGGGGCTTAGAACATATCAAACATACATCTGATTGAATCAGCCCACTGCGAGCACGGATCTTGATATGAATCAGCCTATTGGTGTTAGTTTTAGGTCTACATACTATCTTGATTGAATCAACCTATGTGTAGTTTTTTGGTCTATCATAAGTATTGTTGTCAGTGCTCAGCCAAGCAAGTTGTATTCTAGGGGGGACCCTATTGTCCTTAAATGTAGGAGGAATAAGGCCCACAGATACATGGTTTACAACTTCTGATAACTGGTATTGTTATGGCACGAGAGAGGAGTAGGCGAGAAAGATTCAATCAGTTTGAAGCATAGCAACTCAAGGATTCCTGACGACTCCCATTTCGACTCATATAATGGCTTCACCTTATAATACAACTTCATTGTTTACTTGTTGCAATTCTCTGTGGAGTACAAATCTTCATAGTTTACAGCAACTCTTAGAAATCCTTTTCATAGTAATATTAGTTCTGTCCAATCTCTTTAATCGGTGACACCAACTAATGCTACGTATTATTTGATCTTGGCTACTGCATGGGTTCTATTAATCTCCTGTAGAGTTATACTGCTTCAAAGCGTTCGCATTTATTATTCTTAAAGACTGTTCTTTATCTCATAGTACTGAAACAAATCCTACGATGGCAGGAACCAGTTCGACCAAAAAACGAGAGTCAGAAACATTGCATACAGTTTTAGCATCCACAGAAGCTCGGCAGTTATCAAAACAACCAAAGGTGCCCAAAAATTAATGAGAGGTACCAGTAGCAATGAGCACGAAGGGGACATTGGTGGCCTCTCATTATAAGGAAAAGTATATTCTCCAGGCTCACGTTGCCCCAAATGCCACTGCAGAAGGATAACGACCA	*	NM:i:196	ms:i:1289	AS:i:1120	nn:i:0	ts:A:+	tp:A:P	cm:i:139	s1:i:749	s2:i:0	de:f:0.094	MD:Z:27T1A23T17^A6A2^T32T6^A3A9^T13A12^A30^C26A15^T3^T3T10^A46^TA4^A16^A4^A11T29T22A55T8^T11G12A51^C4T1G4^A10A0G27^G4^T4^A5T3^A8^T8C16^T25^G4G51^CA0G1^A27T9^A18^G4^C4^A5^A5C9^G10T13^T15A0G11^C4^T20^G10^G3^CT4A19A28T14T2^CT13A10^G15^AC2G14^T2^A11G12^T93^C1^G21^G6G10T2^C11^C0T2C1^A4^A0C12^A1A10G4^A22^T3G7^A3C7^T2^T20^C17^C9G14^CA4^AA7^CA14^T13^T1A5^T6A4^C13^T4^C4T0C40^G7^T5T0G6^A6^A14A13^CA9A9G7T11C37C3T3A21A12^A21C0G12^A43^TG14G2G24^G1A6C40^T5^T3A3^A23C14^A5^A12	rl:i:15
ENST00000373020_91_aligned_23_F_1184_1093_23_1-3240724	16	chrX	100629692	60	13M1I13M1D4M1D20M1I21M1D24M1D6M1D1M1D10M1D6M1I8M1D3M1D4M1D14M1D3M1D10M1I27M1D11M1D3M1D15M1D30M2D9M1I11M1D10M772N16M1I11M1D46M1D5M1D27M1618N4M1D7M1D21M2D7M1I17M1D23M836N42M2I12M1D1M1D8M2D3M1I13M1I5M1D27M1D18M391N16M1D22M1D13M1D20M1I25M1148N24M1D1M1D11M1D36M305N34M1D25M1D15M1D14M1I3M1I15M1D26M1D15M1I29M1D2M1D4M861N1M1I13M1I27M1I18M1D43M1D4M	*	0	0	TTACGTCATTTACAAATTTACTAGCTCTGCATGTTTCAGGGGGATACAGGGATTTCAACGATCTAACATGAATGGATGGAAGGTGGACTTAGAACATGCAAACTCATCTTGATTAATTAGTCCAACTGCAGCCGGACTTGATTGAATCAGCTATGGTGTAGTTATTAGGTCTACATACATCTTGATTGAATTACCTACTGGTTAGTTTTTGGTCTATCAGAAGTAGTGTTGTCAGTTCTCCAGCCAAGCATTTTTAATTACACAGGGGGGACCTAAATGGCCTTAGAGGTAGAGAGGAAAGAGGCCCACGATACATTGGGTTACACTATCTCATACTGGTTATTTGTTATGGCACAGAGAACAGTAGGCGAGGAAGATTCCAATCAGTTGGAGCAAGCACTCCAAAGGAAATTCCTGCAGACTCCCAATTTCTGACTCTAATATGTCATCACCTTTATAAAACAACCTTCATTGTTTACTTTGTCTGCATCTCTCTGTGGAGTACAATCATTTAAAGTTTACACACTCTTAGAATACCTTTTTCTGAGTAAATAATAGTATCTGTTCAATCTCGATAATCGGGACACCACAACAATGCGACGTATTTTGGATCTTGCTACGGCATGGCTTCTATAATCCCTGTAGAGTTATCTGCTTTAAAGCCTTCTCATAAATTATGCTTAAAGCTGTTCTTAAGCTCATGTCTGAAAGCAAGTCCTACAGGCAGCGACCAATCGACCAAAAAAACGAGAGTCAGAAACATTGCATACAGTTTTGGCATCCATGCAGAAGCTCGGCAGGTACAAAACGACCGAAGGGGTCCAAAAGATAATGACGGTACCATAGCAATGAGCACGAAAGAGGGACATTGGTGGCCTCTCTTATAAAAGAGAAAAGTAATTCCCAGGCTCACCTTGCACCCAAATGCCAACGGCAAGAAGGATAACGCATGATCACAGAAAATAAAAGATGTAGATTGGCAGAACGCTCTTGAAACAAAGTAATGACTAATTTAGCTGCAGTCTCCGAGACGGGGACACCATGACTAGCCCGAGACCCGCAC	*	NM:i:104	ms:i:742	AS:i:553	nn:i:0	ts:A:+	tp:A:P	cm:i:63	s1:i:366	s2:i:0	de:f:0.0903	MD:Z:4T21^T1C2^G8A32^G4A19^A6^A1^A10^G3C4C5^G3^A4^T14^C3^T37^C0A10^G3^T15^T30^AC3C16^C8T5A13T8^A46^G5^G0G11A18^A7^A21^AC20T0A2^G67C9^G1^A8^GA21^T10C7T8^T16A17^T4T17^T13^A6C19T17T13A3A6^G1^T11^G0T42A26^G6A3A4T1C7^A15^G32^T4A1T19^T28T15^C2^G26A29G0G5^T22G20^T4	rl:i:0
ENST00000373020_103_aligned_24_F_1831_1728_24_1-3240725	16	chrX	100629045	60	26M1I16M1D5M1I14M1D8M1D3M1D19M1D2M1D2M1D30M1I7M1I3M1I63M1D4M1D27M1D12M1D2M1D7M1D4M1D7M1I22M1I11M1D13M1D12M1D21M1D12M1I11M1D10M1I56M1D2M1D8M1D12M1D25M1I3M1D32M1D3M1D34M1I20M1D24M1D12M1D2M1D6M1D7M1I3M1D14M1D11M1D25M1D8M1D3M1D5M1D14M1D7M1I15M1D11M1I5M1I37M1D6M1D3M1I6M1D14M1I13M1D7M1D9M1I6M1I16M1D21M2D16M772N14M1D3M1D15M1D6M1D43M2D21M1618N2M1D8M1I5M1D22M1I5M1D39M836N1I22M1D4M1D2M1D17M1D37M1D16M3D8M1D18M1D1M391N4M1D60M1D8M1I25M1148N16M1I6M1D3M1I34M1D2M1D11M305N22M1D32M1I11M1I25M1D21M1D8M1I3M1D16M2D10M1I8M1I27M861N63M1I33M	*	0	0	TTATTGTATAAGAGTTATACTTATTAGATCAAAGGCACAAACGAAACTAAAGACTTGAAGTTGCCATAATATGAAAGTCATATCAACCTGGTACACTAATTTAATGAAGATAAGAACCGCTGAATTCTCTAAGGAGAAATTACAACAATTCCGACACCATTTAATAATTAGAAACTTTCAAACAAGAGGGAAAGTATGAACATATAAAAATGCCTCAATTTAGAGGCAAAGAAAGTAGGTTGTGTGTGAACCTGAGTATACAGAACGATCGGTGGTTCCTTCCAGTCGTAGGATGCCTTAGCCCAAGGCCTTACGTGTTAACACCACTGGCAACCTTGATGAGGGATCCATCTATGGACTTGACTGAAATTAATTATACAATTGTGACTCTCTGCCAGTCAGCAGAACAGAGAGTCATAAAACATTTTAACTTCTTGGGCAATTATACATCAAACCAGATACTTTGACTGGGAAGGAGCCAGTTCAAGAGGGTGAATTTTCTATCACACTACATCAATAGCAAGCAGAGGAATCGATTTTCCATCTTGTAACACTACATTCAAAATAGTAAATACACAGGCCTTCCAAAGGCCCCCTACTAAGAAAATAGCAGTCAGGGAACAAGTATTATCTTATTTACAATTAACTGCTCTTCCAGTTTTCAGAGGGATACAGGGTTTCAACATCTAACAGAAGGGATGAAGGTGGACTAAGACATAGCGAAACATACATCTTGATGAATCAGCCCGATTGCAGAGCACGGATCTTGATTGAATCAGCCTATTGGTGTAGTTTAGGCTATCATGCACTAGATTGAATCAATCCTACTGGTGTAGTTTTTGGCTATCAGTAGAGTAGTAGTTGTCAGTTCTCCAGCAAGCAACTTTCTAATTCACAGGGGACCCTAAAAGTCCTTAAGGGTAGAGAGAAAGGCCCACAGATACATGGGTTCACTATCTCATGCTGGTTATTTGTTATGGCACGAGAGAGGCAGGGCGAGAAAGATTCCAATCAGTTGAAGCAAGTCAACTCAAAGGAAATTCCTGCAACAACTTCCCATTCTGACTTTATAATGATCATCGCCTTTATAAAACAACCTTTCATTGTTTACTTTGTCTGCACTCTTGGGGGTACAATCTTCAAGTTACAGCAACTCTTAGGAAATCCTTTTTCTGAATAATATTAGTATCTGTCCAACCATAATCGTGCGACCACAACAATACACGTATATGGATCTTGTCTACTGTATGGCTTCTAAAATTTCCTGTAGAGTTATACAGCTTCAGAGCTTCTCATAAATTTTTCTTAAAGCTGTTCTTAATCTCATGTCTGAAAACAGAATCCTCGATTAGCAGCGACCAGTTCGACCAAAGAAACGAAAGTAGAATATTGCATACAGTATTAGCATCCATGCAGGACTCGACAGGTAGCAAAACAACCAAAGGTGCCCGAAAAGAATAATGGACGGTACCAGAAGCAATGAGCACGAGGGGACATTGGTGGCTTTCTATTTAAAAGGAGAAAGTAATTCTCCAGGCACCTTGCCCTCAAATGCCGAACTGTCAGAAGGATAACGCCAGTGATCTCGAAAAAAAAAGTGTAGGTTAGCAGAACGCTCTTGAAATAAGTAAAGACTGGTTTAGTCTGTCAGTCTCCGAGACGAGGATGCCATGACTAGCCC	*	NM:i:173	ms:i:1143	AS:i:953	nn:i:0	ts:A:+	tp:A:P	cm:i:106	s1:i:608	s2:i:0	de:f:0.0958	MD:Z:42^A12A6^A8^T3^C19^C2^G2^A17T0T2A81^C4^T14G12^T3A8^C2^A7^T4^C10A2A2C23^A13^A0C5T5^T9C11^G8T14^A5C18T41^T2^A8^A12^A2C25^G32^A3^T10A32C4T5^T24^A6A5^A2^A6^C10^C10T3^A11^G25^G8^T3^T5^A11T2^A22^T12C40^T6^T6A2^T2T24^T7^T31^C21^GG12T8A8^G3^T15^T6^A11A31^TA23^G13^C19G7^T8C7G5A38^T4^C2^T2A14^T32G4^A16^TCT1T6^G3A0C11G1^A5^T1T16C10T3C16T6A2^C12A42^A4G21A6G3^C2^A2C12T15A1^G4G49T13^A16C4^C11^A16^CT23C0A21C0A5T10A20C6T29G3C14	rl:i:15
ENST00000373020_0_aligned_25_F_1178_1178_25_1-3240726	16	chrX	100629701	60	1S6M1D5M1I9M1D4M1I16M2D19M1I12M1D27M1D10M1I4M1I9M1D2M1D17M1D19M1D2M1D1M1D9M1D7M1D10M1D12M1D7M1I10M1D26M1I12M1I14M772N9M1I13M1D11M1D15M1D18M1D8M1D8M1I15M1D5M1618N2M1D5M1D28M1I18M1D6M1D2M1D18M836N11M1I7M1I4M2D16M2D9M1I10M1I11M1D10M1I31M1D20M391N2M1D35M1D18M1D4M1I13M1I4M1I20M1148N6M1D19M1D15M1I4M1D16M1D6M1I4M1D305N1M1D24M1D2M1D26M1I1M1I21M1I37M1I10M1D7M1D3M1D9M1I11M1D8M1D11M1D4M1D4M861N19M1D7M1I7M1D39M3I1M1D15M1I26M1D12M1D11M1I28M1D12M1D15M	*	0	0	ATTACAATGACTCAGCGCTGCCGTGTGTCCAGAGGGATACAGGTTCAACGATCTATCATGAATTGGGATAGAAGGGGACTTAGAACATAGCAAACATACATCTGATTGAATCAAGCCGCACTGCGAGACGATCTGGATTGAATCAGCTATTGGTGTAGTTTTAGGCTCTACATCTTGTTGAATCACCTACTGGTTACTTTTTTGGTTATCAGTAAAGTAGTGTTTCAGTTCTCCAGCCAAGCTACGTTCTCAATTCACAGGGGAGGACCCTAAATGTCCTTAAAGGTAAGAGAGGAATAGGCCACAGATAGATGGGGTACTGTATCTTTACTGGTTATTTGTTATGCACGAGAAGGCAGTAGGGCGACAAAGATTCCATGAGTTGAAGCAGCAACTCCAAAGACAATTCCTGCAACGCACTCCCATTTTTGACTGTTAATGGCACACCTTTATAAAACAACCGTCAGTGTTTAGCTTGGTCTTGCATCTCTGTGGAGTACAATTCATGTTTCACAGCAACTCTTTAGGAAATGCTTTTCTGAGTCAATAATTTCTATCTGTCCAATCTCTATAATCGTGACACCACAACTATGCAACGATTTTGGATCTTGTCTACTGCATGGCTTCTATAATTCCTGTAGAGTTATACTGTTCATAAGCCTTCTCATACATTATTTCTTAAAGCTGTTCTTATTCTCATGCTGAAAACAAATCCTACGAGGCAGCGACCAGTTCAGACCAAAAAACGAGAGTCTGTACATTGGCATCGTTTTAGCATCCATGCAGAAGCTCGCGCTAGCAAAACAACCAATGGGGCCCACACAAGAATAATGTCGGTACCAGTCAGCAATGAGCACGAAGGGGACATGGGTGGCCTTCTCATTTTAAAAGAGAAAGTAATCTGAGGCTCACGCTTCCCCCAAAGCCAACTGAAGAAGGATAAGCCATGATCCAGAAAATACAAGTGGAGGTAGCAGCAACGGTCTGAAACAAGTAATGACTGGTTTAGTCTGCAGTGTTCGCGGTCAGGGGACGCCAGGACTCAGCGCGAGACCCTGCACCACCGCACCGGCGAGTGGAACTAGAGAGCGAGCAGGCGGAGTCCCCGAGGCTCCCCGGAAATGCGGAAAACTTCGAGCGTCCACAACT	*	NM:i:143	ms:i:699	AS:i:509	nn:i:0	ts:A:+	tp:A:P	cm:i:46	s1:i:263	s2:i:0	de:f:0.1148	MD:Z:6^T1T6T2T2^A5T14^GT12A18^T27^T23^C2^G5T11^C19^T2^A1^A9^A7^A10^G2G9^C17^G18A2T52^C9C1^T4T3A0C5^C0A17^G8^G13G9^A2C4^G5^A13G0A23C5C1^A6^T2^T18T3T9T7^TC16^TC4A23C1^T17A0G22^G13A8^T35^C18^C39A7^T19^T19^A14A1^A0A9^A1^A24^G2^A1G15A2T16A33T23^A7^T3^C0C11G7^T8^C11^C4^G14A5T2^A0T10C2^T32C1C2A2^C10T7C22^G5T6^A0C11C14T11^C3C8^A15	rl:i:0
ENST00000373020_202_aligned_26_F_1836_1634_26_1-3240727	16	chrX	100629040	60	19M1I9M1D8M1D68M1I20M1D16M1D15M1I7M1D10M1I34M1I25M1D3M1D7M1D9M1I31M1D4M1D5M1D1M1D6M1D36M1D67M1D8M1I4M1D6M1I20M1I13M1D14M1D58M1I7M1D10M1I49M1I4M1D30M1D23M1D3M1D4M1D6M1I28M1I5M1I28M1I11M1I9M1D8M1D9M1D11M1D6M1D14M1D11M1D8M1I10M1D13M1I10M1I75M772N58M1D12M1D2M1I5M1D8M2D12M1D5M1618N33M1D9M1I39M2D836N1D9M1I6M1D6M1D3M1D10M1I5M1I8M1I12M1D29M1I7M1I6M1D1M1D4M1D4M1D16M391N21M1D13M1I14M2I4M1D8M1I12M1D3M1D14M1D3M1I2M1148N35M1D35M1D1M1D1M305N3M1D10M1I18M1D3M1D6M1D15M1I13M1I9M1D4M1I28M1D11M1I4M3D4M1D4M1D15M1D9M1D4M1I5M1I8M	*	0	0	AGTATTTATTGTATAGGAGATTATACTTATAATCAAAGCAAAAACGAAAACTAAGACTTAAAGTTGACCATAATATTGACAAGTCATATCTACCGGGTACCAGCTAAAATTTAATGAAGATAAGTTCACAGAATTCCTAAGGAAATACAACAATTCCGGACACCATTAATAATTAGGAATCTTTCAAACAAGAGGGAAACTATGAACTTCAAAAATAAATCCCTCAATTTGGAGGCAAGAATGTAATTGTGTGCTGGAAACCTGATGTATCACAGAACTTCAGAAGTCCTTCAGTCTGATGCCTAGACCCAAGGCCTTACACTGTTATCACCATCTGGCACCCTGATGAGGGATACCATCTATTGACTGACTGATATTTAATTACACAATGTGACTCTCTGCCTGTAGCAGAACGAGAGGTCATAGAAACATTTTAACTTCTTGGTCACAAATTATACAACAAACAGGATAACCTGATGGGGAAGGAGCCAGTTCAGTGGGGTGATTTTACTATCACACTACATAAATAGCAGATGTCAGGGAATCAATTAATCCATCTTGTAACACTACATCAAAAAAGCAAATTCACAGTGCCTTCCAGAAGGCCCCTACTAAGAAAATTAACAGTCAACAGGACACAGTTTTACTACATTTACAATTATAGCCTTCCAGGTGTTACAGAGGGATACAGGGTTTCAACGGATCTGAACATGTATGGGATAGAAGCTGGACTTACAAACATAGCAAGACATACATCTGATTGAACAGCCCACTCGAGCACGGATTTGATTAATCAGCCTATTGGGTAGTTTTAGGCTACATACAATCTTGATTGATCAACCTACTGGATGTAGTTTTTATGGTCTATCAGTAAGTAGTCTTGTCAGTTCTCCAGCCGAGCAACTTTCTAATTCACAGGCGCGACCCTAAATGTCCTTAAAGGTAGAGAGGAATAGGCCCACAGATACATAGGGAAACACTATCTACTACAGGTATTTGTTATGGACGGAGAGGGCAGTAGGAGAAAGATTCCATCACTTCGAAGCAAGAAACACCAAAGGAAATTCCAGCACGTCTCCCAATTTCTGACTCTTTAATGGTCATCACCTTTTTAATACAATCATTGTTTAACTTTGCTGCATTCTTGTGGTGTACGAATCTATCAAGTTTGACAGCAACTCTTGGAAATCCTTTTTCTGAGTAATAATTAGTAATTGGTCACAATCTTTAATAGTGCACCACAACAATGGCACGTATTTTGGATCATGTCTACGCATGGCTTCTATGAATCTCCTGTTGAGGATTATCTGCTACAGAAGCATTCTCATATTTTTTTAAAGCTGTTTTAGATCTCATGTCTGAAAACAAAACTTCGGATGGCAGCGACAGTTCGACCAAAAAAACGAGAGTCAGAAACATTGAACAGTTTAGCATCCGATCCAGAAGCTCGGCACGAACAAACAACAAAGGTGCCCAAAAGGAATAATGACGGTGACCAGTTGCATGAGGCACGAAGGGGACATTGGTGGCCTACTCTTTATAAGAGAGAAAGTTCTCAGGTCTCCTTGCCCCAAAGCCAACTGCAGAAGGGATAGACGCCAGT	*	NM:i:187	ms:i:1014	AS:i:847	nn:i:0	ts:A:+	tp:A:P	cm:i:76	s1:i:448	s2:i:0	de:f:0.109	MD:Z:15A12^T8^G3C49A3T30^C3T12^A22^T13A19G7A3T7G15^A3^A7^G31A4T3^C4^C5^G1^G6^T36^A15G19A3A27^C12^A26G12^T5C0A7^T3C0T18A7A3T14C8A5^A10T25T26^C15A10G3^A7A5T9^T3^C4^T11T33A12G8G19^T8^T9^G11^C6^G14^T11^T18^A42G17A21G1G48T3T0T9C0A3T2^T12^C7^A8^GC12^A4G2G8C3T14T2^A3A17A17A3A4^CC0^T15^T6^C3^C5A29^A31C0T9^C1^A4^C0G3^A13C0A14T7^T23A7^A5T6C7^A3^A2C11^C23T1C1A0C11^C35^C1^T4^T12G13G1^T1G1^A6^C34A2^A28T3^A4A10^TAA4^C4^C2A12^T9^A17	rl:i:30
ENST00000373020_100_aligned_27_F_1749_1649_27_1-3240728	16	chrX	100629127	60	7M1I18M1D6M1I34M1D39M1D39M1I13M1D8M1D11M1I14M1D3M1D16M1D14M1I31M1D14M1D24M2D5M1I8M1D13M2D6M1D32M2D20M1D18M1D7M1D14M2D11M1I3M1I2M1I10M1I18M1D12M1I18M1D18M1D14M1D6M1I27M1D38M1I15M2D24M1I2M1D23M1I32M1I2M1D47M1I3M1D6M1D25M1D10M1D14M1I3M1I16M1I11M772N1I10M1I2M1D11M1I6M1D22M1D4M1D17M3D14M1D14M1618N3M2D21M1D37M1D17M1D1M836N15M1D12M1D4M1D34M1I65M1D1M391N2M1D1M1D10M1D35M1D6M1D2M1D17M1I9M1D10M1148N3M1I4M1D11M1I32M1I24M305N2M1D9M1D35M1I15M1D2M1D9M1D6M1I4M1D2M1I31M2D61M1I5M861N9M1D4M1D4M1I14M1I20M1I8M1I19M1D7M1D6M3S	*	0	0	TATCAACTCTGGTACGAGCTAAATTTATGAAGTATAGCTTCCACTGGGTTCCTAAGGAAAATACAACATTCCGACACCATTTAAAAATTAGAAACTTTCAAACGAGGGGAAAGTATGAACATCATAATAAATGCCTCAATTTGGATGGCAAAGAAATGTAGTTGTGTCTGAAACCTGACTGAATCACAGAACACAGAGTGCCTTCCAGTCGTGATGCGTTAGACCCTAACGCCTTACACTGTTATCACCATCTGGCAACCTCATGGTGGATGCATCTATTGACTGACTGAAATTAATATACGAATGTGGCCTCTGCCTGTCAGGAACAGGAGTCATAAAACATTTTAACTTCTTGGTGGGATATACAACTAAAGCAGATAACTTGACTGGGATGGAGCCGTTCAGAGGGTGAATTTTCTAACACTACATCATATATGCTAAAGTCAGAGTGAATCAATTTTCCATCTTTAACACTACATCTAAAGTAGCAGATTCACAGGCCTTCCAAAGGCCCCCTGTAAGAAAAATAACGTCAAGTAGGAACACACTATTACTTCATCTACAATTAGTAGCTCTTCCAGTGTATCACAGGGATACAGGGTTCTCAACGATCTAACATATGGGATAGAACGTGGACTTAGAATCAAGCAAACATACATCTTGATTGAATTCAGCCCACTGCCAGCACGGATCTTGATTGAACTCGCCTATTGGTGTAGTTTTAGGTCTACATACATCTTGATTGAATCAACGCTATGGTCTGTTTTTTGGTCTATCGCTAGGTAGTTTGACAGTTCCCAGCAATGCAACTATTCTTAATTCACAGGGGGGATCCCTAAATGTCCCTTAAAGGTATGAAGGAATAGGCCTCACAGAACATTGGGATACACTATCTCATCTGGTATTGTTTATGGCACGAAAGCAGTAGGCGAGAAGATTCCAATCAGTTGAGGAAGCAACTCCAAAGGAAATCCTGCAACGACTCCCATTTCTGACTCTATAATGGTCTCACCTTTATAAAACAACTTCATTGTTTACTCTTCTGCATCTCTCGTGGGTACAATCTTCAAGTTTACGGCAACTCTTAGGAATATCCTATTACTGAGTAATAATTAGTGTCTGTCCAATCTCTATAATCGGTGACACCACAGCAATGCACGATTTGGATGTTTCTACTGCATGGCTTCTATAATCTCCTGTAGAGTTTACTGCTCAAGCCTTCTCATAATTATTTCTTAAAGTGTTCTTAATCTCTATGTTGAAGACAAATCCCTACGATGGCAGCGTACAGTTCGACCAAAAATAACGAGAGTCAGAAACATTGCATACATTTTAGCATCATGCAGAAGCTCGGCAGGTAGCAATACAACCAAATGGTGGCCAAAAGAATATACGGTACCATAGCAATTGAGACTGAAGGGGACATTGGTCGCCTTCTCATTGAAAAGAAAAGTAATTCTCCAGGCTCACGTTGTCCCCAATGCCAACTGCAAGAAGGATAACGCGATGTGATCCAGGAAATAGAGCTAGTATTAGCAGAACGCTCCTTGAAACAAGTAATGACTGTGTTTAGTCTTGCAGTCTCCGGGACGGGGCGCCATGCTAGCCGAG	*	NM:i:175	ms:i:1068	AS:i:877	nn:i:0	ts:A:+	tp:A:P	cm:i:84	s1:i:515	s2:i:0	de:f:0.0993	MD:Z:14C10^A9A0G8A0A19^A17T18A2^A52^A8^G13T11^T3^T3C12^G5C10G28^C3G3A0G5^C24^AT2C8A1^T13^CA6^A29C0A1^AT7T0C3C7^C11A6^A7^G14^TC44^G15A5A8^T18^A0C13^A15G11T5^T3C15T3G29^GA11G14^T35G21^A50^C4G1^A15A0G2A5^G3T6^T5C1A48^G17^T8T13^A4^T4T0G11^GAG1G12^A17^GA2C18^T37^A17^C14T1^G12^T4^A19A19T2T16A32A6^A3^T1^T7C2^G35^A6^T2^A26^C17^C4A21A0C41^G9^C25A13C10^A2^G9^G10^C17G11T3^AG24C3C3A26C10A4^A1A2^T0G56A7^A7^A6	rl:i:0
ENST00000373020_86_aligned_28_F_1849_1763_28_1-3240729	16	chrX	100629034	60	6S8M1D15M1D4M1D48M1I6M1I24M1I10M1D8M1I17M1D58M1D72M1I18M1D3M1D14M1I2M2D8M1I9M1D28M2D8M1D7M1D16M1D10M1D5M1D3M1I36M1I7M1D10M1D9M1D4M1D5M1D35M1I15M1I6M1I3M1D19M1D18M1I23M1I8M1D23M2D1M1D5M1I27M1D13M1D13M1I19M1D17M1D20M1D21M3D6M1I4M1D6M1D22M1D17M1D16M1D29M1D6M1I15M1D12M1D6M1D10M772N1M1D16M1D23M1D7M1D10M1D10M1D7M1I19M1I9M1618N37M1I27M1I4M1D6M1I9M836N21M2I3M1D11M1D29M1I38M1D17M2D11M391N13M1D40M1D2M1D26M1D6M1D7M1148N1M1D2M1D22M1D39M2D2M1D3M305N1D25M1D9M1D23M1D18M1D1M1D11M1D29M4D13M1I15M1I20M1I14M861N2M2D23M1D2M1D10M1I45M1D21M4S	*	0	0	TTTAAAGAAAGCAGACTTATTGTATAGGATTATCTTGTTAATCAAAGGCACAAACGAAGACTAAGACTTAAAGTTGACCATAAATATTGGACAAGTCACATCAACCTGGTACCAAGCTAAATTTATGAAGATAAAGTTCCACTGAATTCCAAGGGAAATACAACAATTCCGACGCCATTTAATAATTAGAAACTTTCAAGCAAGAGGGAAGTATGAACGTCATAATAAATGCCTCAATTTGGAGGCAAAGAAGTGTAAGTTGTGCGCTGAAAACTGGTGTAATCACAGAACATCAGTAGCCCTCCAGTCGTGGATGACCAGACCCAAGGGCCCTACATGTTATCACCATCTGGCAACCCTGATGAGATGCCATTATCGACGACTGAAATTAAATTAACAATGCGACCTCTGCTGATCAGCAGAACAGAGAGTCATAAAACATTTTAACCTCATTGGTGCAAGTATGCAACAAACCAGAAACCTGACTGGAAGGAGCCGGTTCAGAGGGGTGAATTTTCTATCAACACTGCACCAATAGCCAAAGTCCAGGGAATCAATTTCCAATCTTTAACACTACATCAAAATAGGCAAATTCACAGTGCCTCCCAAAGGGCCCCCTCTAAGAAAAATAACAGTCAAGAGAACAGTAATTACTTAATTTACAATTTACTAGCTCTCCAGTGTTTCAGGGGGTACAGGGTTATCAACGATCTAACATGAATGGATAGGGGGTGGACTTGAACGTAGCAAACATACATCTGATTGAATCAGCCCACTGCGACGGATCCTTGTTGAATAGCCTATTGGTGTAGTTCTAGGCTACATACATCTTGAATAATCAACCGCCTGGTGAGTTTTTTGGTCTATCAGTAAGTAGTGTTTCAGTTCCTCAAGCCGAGCAACTTCTAATTCACAGGGGGACCTAAATGTCCTAAAGGTAGAGAGGGAAGGCCCACAGATACATTGGGTTAACTATCTATACTGGTTATTGTTATGGCCGAGAGAGGGCAGTAAGCGAGAAAGATATCCGATCAGTTGGAAGCAAGCAACTCCAAGGGAAATTCCTGCAACGAAATCCCATTTCTGACTCTATAATGGTCAATCACTTTATAAAAACAACCTTCATTGTTTACTTCGTCTGCCAATCCTCTGTGGAGTCAATCTTAAGGTTTACGGCAACTCTTAGGAAAATACTTTTTCTGAGTAATAATTAATACCTGTCCAATTCTATAATCGGTGACACCAACGATACAACATATTTTGGATCTGTCTACTGCGTGGCTTCTATAATCTCCTGTAGAGTTATATGTTCAAAGACCTCTCATAATTATTCTTAAGCTGTCTTAATCCAGTCTGAAAACAAGTCCTACGATGCAACGGCCAGTTCGACAAAAAAAACAAGGGTCAGAAACTGATAAGTTTTAGCATCCATGCAGAAGCTCGCAGGTAGCAAACAACCAAAGGTGCCCAAAAGATAATGACGGTACCAGTACATGAGCACGAAGGGACATTGGTGGCCTTCTCATTAAAAAGAAGGAATTCTCCAGGGCTCACCTTGCCCCAAAATGCCAACTGCAAGAAGGAATAACGCCAGCGATCCAAAATAAAAGTGTAAGTTAGCAGACCTCTTGAAACAAAGTAATGACTAGTTTAGTCTGCAGTCTCCGAGACGGGGGCGCCAAACTAGCCCGAGACCCTACACAACG	*	NM:i:184	ms:i:1143	AS:i:950	nn:i:0	ts:A:+	tp:A:P	cm:i:87	s1:i:628	s2:i:0	de:f:0.0972	MD:Z:8^T1T10A2^G4^A3A21A37T24^A25^T4A18A25A8^A10A33A11T7C3A21^T3^T16^TT12T4^C28^GG8^C3T3^T16^C6T3^T5^C36T9^A2T3A3^T9^T4^T5^G10A29A2T15^A11T1C5^G35T13^A23^GA1^C12C19^T13^A3A28^G6A0A9^A4A15^T21^AGC10^A6^C17T4^T15T1^G8T0A6^T29^G9C4A6^T12^G6^C11^T14A1^T23^C7^C10^T10^A14G14A25A17C29^C29T9^T11^A7C1A6A16C20G2T9^C17^CA4A2G4G11^T10A29^C2^C7C1T16^A6^T8^T2^T12A9^G3G2A10C8G2A9^AT2^C3^C25^G9^A23^A18^G1^A11^G23T5^AGAA3T54T5^AG14G0A7^A2^G21G27A5^T0G16G3	rl:i:0
ENST00000373020_100_aligned_29_F_1164_1064_29_1-3240730	16	chrX	100629712	60	21M1D33M1I16M1D13M1D81M1D1M1D6M1I10M1I7M1D16M1D5M1I6M1D5M1I14M1I9M1D6M1I17M772N32M1I7M1D8M1D7M1D17M1D22M1I11M1618N1D4M1I18M2D6M1D33M1D9M1I9M836N10M1D25M1D18M1I28M1D12M1I3M1D32M1I3M391N2M1D14M4D9M1I5M1I16M1I4M1D11M1I27M1D4M1148N1M1I28M2D4M1I33M1D6M305N1M1D56M2D6M1D17M2D7M1D8M1D6M1D36M1D18M1I20M1I4M861N10M1I5M1D20M1I21M1D41M	*	0	0	TAGCTGTTCCAGTGTTTCAGAGGATACAGGGTTTGAACGATCTAGCATGAATGGAGATAGGAGGTGGACTTGAACATAGCAAACTACATCTTGATTGAATCAGCCCACTGCGAGCACGGATCTTGATTGAATCAACCAATTGGTGTAGTTTTAGGTCTACATACACTGATTGAAATCAACCTACCTGGTGTGTTTATTGGTCTACCACAAGTAAGTGTTTCAGTATCTCCAGCCAAGCACACTTTCTAATCACAGAGGGGGGCCCTAAATGTCCTTAAAGGTAGAGAGGAGTAGGCCCACAGATACCATTGGGTACACTATTCATACTGTTATTTGTTATGGCACAGAGAGGCAGTAGGCGAGAAAGCATTCCAATCAGTGGACAGCAAGCAACTCCAAAGGATTCCTCAACGACTCCCATTTCTGACTCATTAATGGTCACACCTTTATCAAAACAACCTTCATTGTTTCTTTGTCTGCATCTCTCTGTGGAGTCAATCTTCAAGTTTACAGCCAACTCTTAGGAAATCCTTTTTCTGAGTATAATTAGTATCATGTCAATGTCTATAATCGGTAACACCACAACAATGCCAACGATTATGGATCTTGTTCGATGGCTATCTGTCAATCCCCTGTAGGGTTCATACGCTTCAAAGCCATTCTCATGATTATTCTTAAGGCTGTTCTAATCATGATGTCTGCAAACAAATCCTACGATGGGGGACCCAGTTCGACCAAAAAAACGAGAGTCAGAAACATGCATACGTTTTAGCATCCATGCAGAAGCTCGGCCGGTAGCAGAACAAGCAAAGGTGCCCAAAAATAATACGGTACCAGTAGCAATGCACGAAGGGACATTGTGGCCTCTCAATTAAAAGAGAAAAGTAATTCTCCAGGCCCACTTGCCCCAAATGCCAACATGCAGGAAGGACAACGCCAGATGATCCCAAAAATACAAAGTTAGATTAGCAGAACGCTCTTAGAGACCAGTAATGACTGGTTTGCCTGCAGTCTCCGAGACGGGGACGCCATGACTAGCGCGAG	*	NM:i:107	ms:i:716	AS:i:525	nn:i:0	ts:A:+	tp:A:P	cm:i:63	s1:i:373	s2:i:0	de:f:0.0925	MD:Z:5C15^G13C9A14A10^A13^A50G2T27^T1^T23^A4T8T2^G0T10^G28^T11A28A21^T8^C7^G17^G33^T22^AA6^G22T0A9^T28^A25^A46^A15^C4C12G19^T3T10^CTAC1G0C9A5T7A7^T18A11A7^T6C7A18^CA1C35^T7^A27A7A5C14^AG6^G17^GA7^G8^G6^T5T27T2^C22A6T14A0G11^G22A2A15^A1T34C4	rl:i:0
ENST00000373020_99_aligned_30_F_1811_1712_30_1-3240731	16	chrX	100629065	60	12M1D26M1I19M1D50M1D41M1I78M1D14M1D2M1D6M2I2M1D25M1I39M1D12M1I20M1I7M1I8M1D7M1I13M1D14M1I1M2D6M1D19M1D18M1D12M1D13M1I19M1I5M2D7M1D25M1I4M1D48M1D15M1I7M1D18M1D52M1D27M1I5M1D4M1I9M1I18M1I61M1I55M1I50M1I4M772N2M2D6M1D45M1D27M1I13M1D8M1D1M1618N1D28M1I15M1I7M1D21M1D10M836N1D6M1I43M1I36M1I9M1D25M1I14M391N7M1I3M1I10M1I17M1I3M1D3M1D4M1D8M1D20M1D3M2D11M1D2M1148N7M1I30M1D29M1I7M1D305N33M1I2M1I18M1I5M2D54M1D49M1D24M861N50M1D1M1D8M1D14M2D3M1D6M1D11M	*	0	0	TTATCAATCAAAGCACACACGAAAACTAAGACTTAAAGCTTGACCATAACATTGACAATCATATCAACCTGGTACCAGCTAAATTTAATGAAGATAAGTTCCACTGAATCGCAAGGAAAATACAACAATTCCGACACCATTTAATAATTAAGAACCTTTCAAACAAGAGGGAAAGTATGAACATCCTAATAAATACCTCAATTTGGAGCCAAGAAAACGTAAGTTGTGGCTGAAACCTGATGATACAGAAATCACAGTATTCCCTTCCAGTCGTGGATGTCCTTAGAGCCAAGGCCTTACACTGTTATCACCATGTGGCAGCCTGATGAGGTGATGTCATCTATTGACTGACTTGAAATTAAAATTACAAATGTGACCTCTCTGCCTGTCGCAGAACAGAGAGTGCAAAACATTTAACTTCTTGGTGCAAATCTACAATCAAACCAGATACCTTGACTGGGAGGAGCCAGTTCATGAGGGGTGAATTTTCTCTCAACACTATCAATACAAAGTCAGAGGAATCAATTTTCCACTCTTTAACACTACATCAAAATAGCAAATTCACAGTGCCTTCAAAAGGCCCCCACTAAGAAAAATAACAAGTCAAGGGAACACAATATTACTTCTTTACAATTTACTAGCTCTTCCAGTGTTTCAGAGGGATACAGGGTTTCAACGTCTCACATGAATGGGATAGAAGGTGGACCTTAGACATAAGCAAACATAACATCTTGATTGAATCCGTCCCACTGCGAGGACGGATCTCGATTGAATCAGCCTATTGGTGTAATTTTAGGTCTCCATACAATCTTGATTGAATCAACCTACTGGTGTAGCTTTTTGGTCTATCAGTAAGTAGTGTCTGTCAGTTCTCCAGCCAAGCAACTTTCTAATTCACAGGGGGGACCCTAAATTGTCCTAACGTAAGAGGAATAGGCCCACAGATACATTGGGTTACACCATCTCATACTATTATTTGTTATGGCACGAGAGAGGCATGCAGGCGAGAAAGTTCCAATCGTGGAAGCAAGCAACTCCAAAGGCAATTCTCTGCAACATCTCCCATTTTCTGATCTATAATAGTCACCACCTTTTAAAACAACCTCATTGCTTTACTTTGTCTGCATCTCTCTGTGGAGTACAATCTTCAAGTTCTACAGCAAGTCTTAGGAAATCCTCTTTCTGAGTAATAAATTAGTATTGCCCAATCTCTATAATCGGTGACATCCACAACAATGCAACGTATTTCTGGAATCTTGTCTACCTGCATGGCTTCTATAATTCTCTGAGAGTATACTACTCAAAGCCTTCTCATAACTATCTAAGCTGTTCTTATCTCATGTCCTGAAAACAAATCCTACGATGGCAGCGACCGTTCGACCAAAAAAACGAGAGTCAGAAACAATTGCATCAGTTTTAGCATCCACGCAGAAGCCCGGCAGCTAAGTCAAATCAACCAAAGGTGCTCCAAAACTAATGACGGTACCAGTAGCAATGAGCACGAAGGGGACATTGGTGGCCTCCACTTTAAAAGAGAAAAGTAATTCTCCAGGCTCACCTTGCCGCAAATGCCAATGCAAGAAGGATAACGCCAGTGATCCAGAAAACAAAAGTGTAGATTAGCAGAACGCTCTTGAAACAAGTAATGATGATCAGTCGCAGTCTGCGAGACGGAGCCATGCTAGCCCGAGA	*	NM:i:148	ms:i:1228	AS:i:1037	nn:i:0	ts:A:+	tp:A:P	cm:i:156	s1:i:707	s2:i:0	de:f:0.0809	MD:Z:4T7^G5A30T8^G50^T2C0T41A30A8G13G3A0G3T10^T14^T2^C8^T5G26C26C4^A1C14C30^C20^A15^AT6^T19^T1A16^A12^A29A7^AC7^G29^G37C10^T22^A8G9^A52^A3A28^A29A12C8T23G10A34T81^TA2G3^G34T10^G0G27T11^A8^A1^T22A12G0A13^C8G4T7^A10^T57C14T21^C2T76^C3^T4^T6G1^T17T2^T3^TA11^A39^A36^A15T8T6G7A18^AG1A48T1T1^A38C10^C32T41^C1^G1T1T4^T7C6^GG3^C6^A11	rl:i:0
ENST00000373020_7_aligned_31_F_3759_3752_31_1-3240732	16	chrX	100627117	60	21M1I22M1I6M1D8M1D16M1I10M1D7M1I49M1D8M1D3M1D19M1I18M1D9M1I6M1D16M1D4M1D30M1I32M1D45M1I30M1D7M1D39M1D2M1D8M1D4M1D27M1D8M1D14M2D10M1I19M1I16M1I8M1I4M1D11M1D8M1D11M1D24M1D10M1D3M1D30M1D8M1I8M1D8M1I3M1I10M1D7M1D17M1D30M1D6M1I40M1D24M1I8M1D1M1D24M1D10M1I66M1D45M1D12M1D32M1I4M1I6M1I12M1D8M1D1M1D14M1I14M1I7M1D8M1I46M1I16M1D4M1D30M1I20M1I7M1D18M1I51M1D29M1D29M1D12M1I3M1I2M1D12M1D17M1D58M1D9M1I6M1I5M1D13M1D8M1D15M1D46M1D6M1D8M1D11M1D44M1D18M1D3M1D14M1D48M1I7M1D18M1D21M1D30M1I23M1I9M1D3M1D11M1D29M1I28M1D34M1D2M1D8M1I14M1I19M1D30M1I2M1I13M1D42M1D28M1D28M1I2M1D6M1I8M1I23M1I22M1I48M1D10M1D2M1D2M1D11M1I8M1I3M1I5M1D4M3D3M1I7M1I20M1D46M1D20M1D5M1D4M1D41M1D21M1D8M1I43M1D21M1I26M1D4M1D24M1D6M1I27M1D10M1D16M1D3M1I14M1I5M1D17M1I25M1D3M1D13M1D22M1I3M1D2M1I13M1D12M1D19M1D8M1I11M1D20M772N16M1D28M1D6M1D10M1I45M1618N14M1D28M1D27M1I13M836N21M1D12M1D1M1D6M1I5M1D21M2D19M1I31M2D11M391N61M1D17M1I20M1148N1I14M1D27M1D10M1D14M1D6M305N1I2M1I11M2D2M1I6M1D42M1D23M1I3M1I9M1D4M1D17M1D10M1D52M861N1M1I3M1I9M1D7M2D4M1D63M1I16M1I22M1D12M1D1M1D25M1I18M2S	*	0	0	TTAGGTATGGATTTCCATAAACAGGTTGATGCTTACAACATAAATCCCAACACCCACCTGAATAGGCCATGGAAAGTCTAACAAGCTTTCACATCTTAAGATATACCTTGAGATTTTTGCTTCGTATAATATCACCTTGCAGTAACAACCTGTGCTGAAAATAAGGCAACCCATCATCAATTTTGGGACTTCAAAATGAATGTATTTTATCATAGATAGATAGTAAGTAAATGTAAAATTCTCCAGATTTCTATAAAATCAAAACTTAAAAGCTCAAAACCCCCAGCCTGTCCACTAAGGGAAACTCACTCCTTCTGCCATTAGGTTTGTCACCATGGGAAATGAGCAGGCTTACTGCCTCCTGTGGTACTGGACTCTCTCTCCAATCTAGTGAGCCCTCTTTCTATCCAGCTGTTTATTTGCAACTTTAAAGACACGTGAACTTTCCTTTGTACAATTATCTTAGGTGAAATGTTCTCATTACTTGTCAGAATGAAGTATACTATGTCAGTATGCACAAGCATCACAGCAGTCTATAGGGCGTTTTCAACTGGCTTCCAAAATAAACCATCTTAAATATAAACAAACCAACCACCTGACGGTGTGTGTGGTGTTTTTCCTCTTTCTACATTCTTATTTGAAGTTTTCTATATTTTTCCGTTTGTTAATAATGAGGAAAACTTTTTTTTTTTTCTGAGTGCAGGTTCACTCTTATCGCCCAGGCTGGATGCAGTGGGTGTGATCTCGGCTCACTGCAACCTCTGACTCCTGGATTAAGTGATTCTCCTGCCGCAGTCTCTCTATGTAGTGGATTACTGGTGCTTGCCACCACACCAGCTAATTGTTTGCATTTGAGTTAGAGACGGTGTTTTACCATGTTGGCCAGGCTGGTCTAGAACTCCTGACCTCAGTGATCCGTCCGCCTCAGCCTCTCAAAGGACTGGGATTACAGATGGAGCCACCATGGTGGCTGAGGGAAAACTTTTTGAAAAACTCTAACATATCAACCTTCAAAACATTCTTCAAACCACTCGTGAAAAATATGTAGTTTGAAAATTGCTGCATAATCCTTAAATATGTTGCTTTTTCAATCTCAGTAGCCAAAAATCTAATTTGCTGTACTTGCAGTCACTATTTTTCAATTAATTTCTTATCACCTTATCCTAGGTTAACAGTCCACACGTCAAATGTTCTAATGGGAGAATTCATTTTTCTGCAATAACGTTCAAGCATTTTACAAAACATACTCAATATTCATGATCATTTAACTAGTAGTTTTGCCCAGGTTTTTGTCTAACTGTAACGACTCCCCCTTACCATCAATTCAAGGACTTGGCAATCAGACGTAGCACGGTTCTACTAATGATGTATAAAGAGACTCAAACCAAAGAAATAATTCCCTGACTTCAACTCAAAGTTTAGTAATTATTATTTTCCTTTTAAGTTCCTCTAGTAGTCCTGAGAGACAGGTTACTCCCTCCCGTACTACTGTTTAATCAAACTATACAAGCAAAAAAATCTGATCTCTAGGAGAACACTAGTCTATGCTCTGTATAAGTGAAATATAATTTTTTCATAGAGAACTGTTTTTTTTAATATTTGCATTTTAAGATTTTTTGTTTACATTAAGTCTGGTTACATGTGCAGATGTGCAGGTTTGTTACATAGGTATACATGTGCCATGGTGGTGTGCTGTCACCTATGGAACAGTTTTTTTTAAAAAAATCATTTTTTTTAATACAAGTTAAGGCCGCAGGCTTATATTTCACATCGTAAAAACAGTACTTTGAATAGAACATGTAGGGCTAGTTTCTCAGTGGATACAACAACCATGCCAGCAGATTTTCTATCAAGTTAATTCAAACACGATCTTTTTAGTGAAAGCAGTATTTATTGTATAAGAGTTATACTTTTATCAAAGGCCACAAACGAAAACTCAAGACTTAAAGTTGACCATATATTGACAAGTCATATCAACCTGGTACTAGGCGTAAATTTAATGAAAAAAGTTCCACTGTATTCCTAAGGAAAATACAACAATTCCGATCCATTTAATAATTAGTTACTTTCAAACAGAGGCAAAGTATGAACATCATAATAAAGTGCTCAATGTTGGAGGCTACAGAAAGGTAAGTTGTGTGCTGCAAACCTGATGTATCACAGAACAGTCAGTAGTCCCTTCCAGTCGTGGATGCCTTAGACCCAAGGCCTTATACGGTGTCACCACTGCACCCTGTTGAGAGCATGCCAGTTTGATTGATGACAATGTAAATTACCACATGGTGACTCTCTGCCTTCAGCTGAACAGAGAGTCATAAAACAGTTTAACTTCTTGGTGCAAATATACAATTAAATCAGATAACTTGATGGGAGGAGCCAGTTCAGAGGGGTGAATTTTCTATCACACTACATAATAGCAAAGTCAGAGGAATCATTTTCCATTCTTGTAACATCACATCAAAATAGCAAATTCACTATGCCTTCCAAGGCCCCCTACTAAGAAAAAGTAACAGTCAAGAGGTTCACAGTATTATTTATTACAATTTACTAGCTCTTCCAGTTTTCAGCAGGGATACAGGGGTTTAACGATCTAACTGTATGGGATGAAGGTGGACTTAGAAATAGGCAAACATACATCTGTGATTAATCAGCCCACTGCAAGTCACGGATCTTGATTGAATCAGCCTATGGGTAGTTTTAGGGCACATACATCTTGATTGAATCAATCCTCTGGGTGTAGTTTTTTGTCTTTTTATAATAGTGTTGTCAGTTCTCCACCAAGCAATCTTTCTAATTCCAGGGGGGACCCTAAATGTCCTTAAAGGTAGAAAGGATAGGCCCACAGGAACAGTGGGTTACACATCTCAACTGGTTATTGTGTTATGGCTCGAGAGAGGCAATAGGCGAGAAAGATTCCAATCAGTTGGAAGCAAGCAATCCAAAGAAAGTTCCTGCAACGACTCCCTTTCGGACTCTATAATGGTCATCACCTGTTATAAAACAACCTTCATGGTTTACTTTGTCTGCTCTCTCTGTGGATCTATCTGTCAAGTTACAGCAACTCTTTGGAAATTTTTTCTAAGTAATATTTAGGTATCTGTCCAATCTCTATAATCGGTGACACCAACAATGCAACGTATTTTGGATCTTGTCTACTGCATGGCTTCTATAATCTCCTGTAGAGTTATACTGCTTCAAGCCTTCTCATAATTATTTCTTAAAGCTGTTCTTAATTCTCATGTCTGAAAAAAATCCTACGATGGCAGCGACCAGTTCTCCAAAAAAAGAGAGTCAGAAACATGCATACCAGGTTTTAGCATCTGTCAGAAGTGGGCAGGTAGCAATACAACCAAAGGTGCCCAAATGAATAATACGGTACCAGGAGCAATGAGCACGGAAGGGGGACATTGTGGCTTCTCATTTAAAAGAGAAAGTAATTCCCAGGCTCACCTTGCCCCAAATGCCAACTACAAGAAGGATAACGCCAGTGATCTCAGCAAAATAAAATGTAGATGCAGACGCTCTTGAAACAAGTAATAACTGATTTAGGCTGCAGTCGCCGAAACGGGGACGCCATGACTCAGCCCGAGACCCTGCATCTACCGCACCGGGCGATTGGAAACAGAGAGCGAGCCGGAGTCCCCAAGTCTCCCCGGAAATCTGCCGAAAACTTACGAGGT	*	NM:i:360	ms:i:2539	AS:i:2349	nn:i:0	ts:A:+	tp:A:P	cm:i:201	s1:i:1277	s2:i:0	de:f:0.0925	MD:Z:8T0T7C5T25^A8^G26^T21A7C6T0C1A3G12^G1G6^G3^C3G30A2^A15^A1A8T5^G4^A62^G21C12A22A1C10A4^A0A6^T20T11A6^A2^C1A3A2^A4^A27^C2G5^A14^TC17T8A22T7^A11^T8^A11^C10A13^T10^A3^A30^A5T10^A21^G7^T17^A30^G46^C16T8C1A4^C1^G7A16^C19T0T0A54^G8C19T0G15^T12^C20T33^A8^G1^A35^T14C2T21G30^C4^T20T2C2A8A21^A19C11A2C10A23^T16T12^T29^G17^A12^G17^A35T22^A4T7T7^A3T9^A8^T4A3T6^G12T7G25^A6^A2T5^C0A2G7^T8C7A19C7^T18^T3^G2A11^A42T12^G18^C4A16^G43C18^T3^C11^A1A11T25T17^A0G33^A2^A41^A28C16^G1T11A28^C0A15A0A10^A5G24^C15A5T82C2^T1T1A6^T2^G2^A6A5G7C6^C4^TGA14A0T14^G5A20T19^T8C3C7^C5^C4^A41^C21^A18C0T21A0G8^A35A0A10^C2C1^T24^G18T2C11^A2A7^A16^C22^G14G27^T3^T11T1^T25^A15^G4A1C0A0G3^G19^G19^A32G3^A12A0T3T10^T6^T19A11G37^C7G2A17^A4T40T15^A12^G1^A1A9^T14A6^CC7G7A34^CA72^A51^C27^G0A9^C14^T19^CA8^C1C12A19A7^G10T24^G4^C17^A10^T29G35^G7^TA4^A20G4G5T8T4G34C20^C12^A1^G10G32	rl:i:206
ENST00000373020_100_aligned_32_F_3746_3646_32_1-3240733	16	chrX	100627130	60	18M1D25M1D2M1D3M1I14M1I52M1D2M1D8M1D5M1D9M1I1M1I22M1D23M1I11M1D5M1I10M1I60M1I7M1I31M1D14M1D43M1D22M1D3M1D12M1I7M1I26M1I7M1D37M1D7M1D20M1D10M2D9M1D3M1D6M1D6M1I17M2D2M1D48M1I7M1D20M1I14M1I9M1D27M1D9M1D17M1I8M1D10M1I54M1D13M1D4M1I13M1D34M1D4M1D96M1D4M1D51M1D1M2D4M1I6M1D7M1D14M1D5M1I15M1D2M1D9M3D45M1D26M1I14M1I13M1D15M2D1M1D22M1D10M1D11M2D15M1D30M1D4M1D17M1I16M1I6M1D20M1D16M1I19M1D14M1D10M1D30M1D2M1D42M1I88M1I1M2D9M1D18M1D16M1D11M1D3M1D10M1D4M1D15M1I2M1I27M1D7M1D13M1D2M2D23M1D9M1D4M1D4M2D2M1D7M1I8M1D22M1D2M1D20M1D8M1D2M1D4M1I8M1I8M1D15M1D34M2D52M1I3M2D12M1I10M1I22M1D5M1D28M1D39M1D9M1I5M1I6M1I22M1I73M1D32M1I11M1D6M1D15M1I4M1D3M1I20M1D7M1D30M1D18M1D34M1D30M2D16M1D21M1I11M1D12M1I6M1D22M1I20M1D6M1I10M1I3M1D24M1D17M1D9M1D16M1D13M1I14M1D2M1I10M1D6M1D31M1D5M1D6M1D9M1I13M1D33M1I19M2D6M772N18M1I18M1I18M1D12M1D1M1D7M1I8M1D21M1D1618N8M1D5M1D2M2D29M1D21M1I14M836N6M1I6M1D10M1D3M1D8M1D11M1D4M1I24M1I15M1I9M1D27M2D4M391N15M1I29M2D41M1D1M1D9M1148N18M1D8M1I10M1D6M1D30M305N2M2D25M1D3M1D11M1D4M1D23M1I7M1D5M1I32M1I12M1D26M1D17M1I7M1I6M861N20M1D5M1D4M1I15M1I4M1D7M1I41M	*	0	0	TCCACAAAAGTTTGATGCTACAACATAACTCTAACAACCCACCGGATACGGCCATGGAAATCTAAACAAGCTTTTCACACTTATGATATACCTAGAGATTTCTGTTTCTCAAAATGCACTTGCAGTAGCAACTGGTGCCTCGCGAAATAAGGCAACCTACATCAATTTGGGACATCAATAATGAATTATTTTTAAATATAATATATTAGTGAAGTATAAATGTAAAATTCTCCAGATTTCTATAAAAACAAACTTAAAAGCTCAAAACCCTCAGCCTCGTGCCACTTACGGGAAACTCACTCCCTCTGCCATTAGGATGTCACCATGGAAAGAGCAGACCTACTGCCTCCAGTGGAAACTGGTTCTCTCTCTCCATCTAGTGATCCCTCTTTCTAACAGTAGTCTAATTAGACAAACTACTTAAAGACACGTGAACTTTCCTTTGTAACCAGTTTCATTAGGTCAAATGTTTCCTCATTACTTTCAGAATTAGTATACATTCAGTATGCACAAGCACATTCAGCTATAGGCGTTTTCAACGGCTATCAAAATAAAACCCATTTTAATAATACAACCAATCCACCTGACGAGTGATGTGTGGTGTTTTTCCTCTTTCTACAGTCCTATATTTAATTTTCTTTAATTTTTACCTTTTTAATAATGTAGGGAAAACTTTTCTTTTTTTCTGAGATGCAGGTTCCTCTTATCGCCAGGCTGGAGTGCAGTCGGTGTCATTCGGCTCACTCGCAACCTCTAACTCCTGGATTCAAGCGATCCTCCTGCCTCAGTCTCCCAAGTAGTGGGATTACACGTCTTGTCAACCACACCCAGTAATGTTTGCATTTTTATTAGAGACGGTGTTTTACATGTGGCCAGGCTGGTCTAGAACTCCTGACCTCAGGTGATCCGCCCGCCTCAGCACCTCAAACTGCTGGGATTACAGATGTGAGCCACCATGGCTGGCTAGGGAAACTTTTTTAAAAACTCTAAATATAACCTTAAAACATTCTTCAAAACCACGGTGATAAAGTAGTATTTGAAATTGCTGACAATCTTTATAATATTTGCTTCTTTATTCAGTAGCCATTCTGATTTGCTGTACTTAGGTCACTATTTTTCAACTTAATTTTTTATCACCTTATCCTATGTCAAAAGTACACACATCAAATGTGTCTAACGGAGAATTCATTTTTCTGCAATCCCTAGCATTTTAAAACACATACCAAATTTCATATCATTTAACTCAGTTTTTGCCCAGGTTTTTTCATACTGTATCTGACTCCCCCTTACATCATTCAAGGACTGTGGCATATCAGACTACACAGGTGTCTACTATCGATGTATAAAGAGACTCAAACCAAAGAAATAATGTCCCTCTCTTCAACTCAAATTTAGTAATTATTATTTCCTTGTTATTTTCCTATTATCCTGAAGATACAGGTTAATTCTCCCTGTACAACTTTTTAATGCAAACTATACAATCAAAAATAGTCTGACCTCTAGGAGAACACTAGTTATATGTTACTTTATAACATGGAATATTATTTTCTTCACAGAGAACAGTTTTTTTTAATATTCTACTTTAAGATTTTTTGTTTACATTAAGTCTGGGATACATGTGCGAATGTGCAGGTTGTACATAGGTAACATTGCCATGGTGGTTTGACTCGCACCTATGGGAACAGTTTTGTTTAAAATAAACATTTTTTTAATACAAGAAGGCCGCAGGCTTATATTTCACTCTAAAAACGTACCTGAAGAATGTAGCGACTTAGCTTCTCAGTGGAAAACAACAACCTTCAGTAGATCTTCTACAAGTTATTTAAACTGTCTTGTTTAGAGGTAAAGTACTTTTATTGTATAAGAGTATACTTATTAAGTAAAGGCACAAACGAAAACCAACCTAAAGTTGACAGTAATATTGACAAGTCACATCAACTTGGCACCAGCTAATATTATGAAGATAAGTGTCCACTGAATGTCCTAAGGATAATACAACAATTCGACACATTTAATAATTAGAAACTTTCAAACTAAGGGAAAGTATGAACATCATAATAAATGCCTCATTTTGGGGCAAAGAATATGTATAGTTGTGGTGCTGAAATCTGATGTATCACTAGAACATCAGTAGTCCCTTCCAGTCGTGGATGCTTTAGACCCAAGGCCTTACACTGTTATCACCATCTGGCAACCTGAGTACGGATGCCACCTATTGACTGACTGTAAATTAAATTAACAATGGACTCTCTGCCTGTCTCGCAAACTAGAGAGTCATAAAACATTTTACTTCTTGTGCAATTTATACAATCATACCAGATTACCTGACTGGGTAGGAGCCAGTCAGAGGGGTGAATTTTCTATCACACTACATCAAAGCAAAGTCAGAGGAATTAATTTTCCATCTTAACACTACTACAAAAAGCAAATTCACAGTGTTGTCCTAAAGGCCCCCTCTAAGAAAAATATACAGTCAGAGGAATACAGTATTACTTCAGTTTAACATTTACTAGCTCTTCAGTGTGTTCAGAGGGAGTACGGGTTTCAACGATCTAACATGAATGCATAGAAGGTGGACTTGAACATAGCAACATACATCCTGATTAATCAGCCCACTGCCGAGCACCGTTCTTATGTGAATCAGCCATTGGTTTGTTTTAGGTCTACATACATCTTGATTGAACAACCACTGGTTAGTTTTTTCGGTTTATCAGTAATAGTGTTGCCAGTTCTCCAGCCAAGCAACTGTCTTAATTCATAGGGGGGACCCAATGTCCTTAAAGGTAGAGAGGAAGTAGGCCCACAGATACATTGGGGTTACACTACCTCACATGGTTATTTGTTTGCACGAGTAGAGGCAGAGCCGAGAAAGATTCCAATCATTGGAAGCAGCAATCAAGGAAATTCCTGCAACGACTCCCATTTCGACTCTATAATGGTCATCACCGTTTATAAAACAACCTTCATTCGTTTACTTGTCTGCATTCTTGTGGAGTCAATTTTCAAGTTACTCGTAACTCTTAGGAAATCCTTTTTACTGAGTAATTATTAGTTATCTGTCCATCACTATAATCCGTCACACCACAACAGCAACGTATTCTGGATCTTGGTCCACTGCATGGCTTCCATAATCTCCTGGAGTTATACTGCTTCAAAGTCTTCTCATAATTATTCTTAAACGTTCTTAATTTCATGTCTGAAAACAAACCTACGATCGGCAGTGACCGTTCGACTAAAAAACGAGAGTCAGAAACATTGCTTACACTTAGCTTCCATGCAGAAGCTCGGCGGTGCAAAACAACCAAGGGCCCAAAAGAAATATGACGGTACACAGTAGCATGAGACACGAAGGGGACATTGGTGGCCTCCTCATTTATAAAGAGAAAAGTATTCTCCAGGTTCACCTTGCCCCAAAGCCAACTGCAAGAAGGATTAACGCCTAGTGATCCAAAAAGTAAAAGTGTAGATCGTAAACGACTCTTGAAACAAGTATATGATGGTTTACGTCTGCAGTCTCCGAGACGGCGACGCCATGACTAGCCCGAG	*	NM:i:372	ms:i:2403	AS:i:2208	nn:i:0	ts:A:+	tp:A:P	cm:i:170	s1:i:1139	s2:i:0	de:f:0.0957	MD:Z:18^T10A0C1C11^T2^A36A20C11^T2^C8^G5^C24C7^T13A16C3^G45C0A21C15A28^T14^T31A11^A22^C3^C52^A9G27^A7^A20^C0A9^AG9^T3^T6^C14C4A3^AA2^A49T5^T11A31^T4T22^A9^C22G2^C19G15T3T24^C10G2^G5C11^C4T29^C4^T51C0T6G36^G4^A51^T1^CA7A2^T7^A10T3^C20^A2^C9^AAA1A17G0A24^C45T7^A15^AA1^T2A19^T4A5^G11^AG0T14^T7T0A6A14^C4^A26G12^A2G17^A21G0A12^T14^T7A2^A4C25^C2^C0C48T18C5C20A5T29^GC9^T18^T16^A11^T3^T10^T4^G37T6^C1A5^T13^G2^TT23^A9^A4^T4^AT2^A8G6^T22^A2^C3C4T11^A8^A0C1^A16C1G1^A15^T12T0C18T1^AG2T10C0A16T6C3T12^TA31A12^C5^C26A1^G33A5^A29C45C39^C5T0G1G8T25^C6^T15A3^G23^A7^G6A11A7A3^T8A9^T34^T17C12^TG9A0T5^T15C0C0T14^A18^A7C18C0A14^C19^A24^G1G15^A9^A10T5^G20G1A4^G12^T6^G1A29^T5^T6^G12C9^G8T21T9C11^TA53T4T1^C12^A1^G15^T2G18^G8^A5^C2^CA29^T47^T10^C3^C8^A4C6^T4A1C30A14^A3T8G2G11^AT10T11T13T11^TA19C21^G1^T9C17^T13C4^A6^C1A25A4^GT0T5A18^A3^A11^A4^T11T0A17^A28T20^A10C15^T33G3A12^T1A1C1^G23^C27G20	rl:i:175
ENST00000373020_0_aligned_33_F_1833_1833_33_1-3240734	16	chrX	100629045	60	2S13M1I62M1D3M1I7M1D15M1I25M1D3M1D6M1D38M1D38M1I15M1D21M1I5M1I41M1D9M1D56M1I19M1I20M2D5M1I13M1D23M1D9M1D2M1D23M1D9M1D5M1D10M1I6M1D44M1D11M1D61M1D19M1I27M1D5M1D4M1D23M1D14M1I3M1I21M1D8M1I9M1D2M1D7M1D15M1I31M1D18M2D34M1D24M2D1M1D23M772N63M1I22M1I8M1D10M1D3M1618N30M1D53M836N31M1I14M1D3M1I23M1D17M1D2M1D8M2D10M1D9M1D10M391N7M2I13M1I15M1D36M1I7M1D19M1148N32M1D4M1I9M1D21M1D6M305N43M1I20M1D27M1D8M1D4M1D56M1I11M1D16M193S	*	0	0	ACTTATTGTATAAGATGTTATACTTATTAATCAAAGGCACAAACGAAAACTAAGACTTAAAGTTGACCATAATATTGAAAGCTCATATCACCTGGTACCAGCTAGAATTTAATGAAGATAAGTTCCACTGATTCTAAGGAAATACAACAATTCCGACACCATTTGATAATTAGGAACCTCAAACAAGAGGGAAAGTATGAACATCATAATAAATGCCCTCAATTTGGAGGCAAGAAATGTAAGTTGTGTGCTGGAAACTCTGATGTATCACAGAACATCAGTAGTCCATTCCAGTCGTGGTGCCTTAGACCAAGGCCTTACACTGCTATCACCATCTGGCAACCCTGATGAGGGGTGCCATCTATCTGACTGACTGAAATTAAGTCTACACAGTGCGACTCTCTGCGTCAGTCAGAAAAGAGAGTATAAAACATTTTAACTTCTTCGTCAAATTATAAACAAACCGGATAACCTTGACTGGGAGGAGCCAGTCAGAGGGTGAATTTCTCTATCCACTACATCAATGGCAAGCTCAGAGGAATCAATTTTCCATCTTGAACACTACTTCAAATAGCAAATTCACAGTGCCTTCCAAAGGCCCCCCACTAAGGAAAATAACAGTCGAGAGGACACAGTGTTGCTTCATTTGACAATTTACTAGCTCTTCCAGTGTTTCGAGGGTACAGGTTTCAACGATCTAACATGAATGGATACAAGGTGGATCTTGAGAACATAGCAAACATACATCTGATTGAACTCAGCCCACGCAGCACGGTCTTGACTGAATCAGTCCTATTGGTGTAGTTTTAGGTCTACATACATTTGATTGAATCAACCTACGTGTAGTTTCTCGGTCTATCAGTAAGTAGTGTTGCAGTTCTCCAGCCAAGCAACTTTCATCACAGGGGGGACCCTAACTGTCCCTAAAGGCAGAGACGAATAGGCCCACAGATACATTGGGTTACACTATCTCGTACTGGTTATTCTGTTATGGCGCGAGGGAGGCAGCTAGGCGAGAAGATTCCAACAGTTGGAAGCAAGCAACTCCAAAGGAAATTCCGCAACGACTCACATTTCTGACTCTATAATGCTCATCACCTTTATAAACAAATCTTCATTGTTTACTTTGTCTGCATCTCTCTGTGGGAGTACAATCTTCAGTCTTACAGCAACTCTTAGGAAATCCTTTTCTGAGTAATAATTGTTCTGTCCACTCTATAATCGTGGCACCAAACAATTGAGCGTATTTTGTGGATATTGTCTATCTGCATGGCTTCCATATCTCCTGTAGAGTTATACTGCTTCAGAGCCTTCTCGATAATTATCTTGAAGCTGTTCTTAATCTCATGTCTGAAAACAAATCCTACGATGGCAGGACCGAGTTCGAACAAAAAACGAGGGTCAGAAACATGCATACAGTTCCAGCATCCATCCACAAGCTCGGCAGGTATGAAAACAATCCAAAGGTGCCCAAAAGAATACGACGGTACCAGTAGCAATGAGCACGAGGGGACATGGTGCCTTCTCATTTAAAAGGGAAGAATAATTATCCAGGATCACCTTGCCCCAAATGCCGAACTGCAAGAAGATAACGCCAGTGATCCGGAAAATAAAAGCGGGATTAGCAGAACGCTATTGAGACAACTAATGACTGGCTTAGTCTGCGGTCTTCCGAGACGGGACGCCATGACTAGTCCCGAACCCTGCACACCGCACCGGCGATTGAGCACACAGAGCGAGATCGCGGAGTCCCAGGGTCTCCCCGGGAACTGCCGAAAACTACAGCGTCCGACACT	*	NM:i:143	ms:i:1158	AS:i:991	nn:i:0	ts:A:+	tp:A:P	cm:i:125	s1:i:684	s2:i:0	de:f:0.0834	MD:Z:75^C10^A40^A3^C6^A25A8A3^T0T52^A54C12^A9^C16T28A27A7A2T10^CT10C7^C20G2^G9^C2^T6A16^A9^T5^G16^A12A4A0G25^T8A2^A35T6A12A5^A7A2A35^A5^A4^G23^G5G32^T17^T2^G7^A6T39^C18^TG9T1T22^T24^TA1^T18A5T6T5G36A20A4A15^A10^T33^T10C19G16A0C2C46^A26^T17^A2^A8^AT10^G3A5^C6G0C1A12C19T2^A26A16^T4A46^C11C1^A10A10^T11T0T9G2G14G0C27^A1T25^A8^T4^G17A3A1G5C6C30^G16	rl:i:0
ENST00000373020_86_aligned_34_F_1797_1711_34_1-3240735	16	chrX	100629079	60	28M1D3M1D39M2D18M2D6M1D17M1D5M1D12M1I27M1I1M1I8M1D15M1I27M1D17M1D7M1I8M1D19M1D4M1D47M1D21M1D20M1I3M1D18M1D21M1I43M1I12M1D14M1D2M1D9M1D10M1I14M1D8M1D18M1I2M1I8M1I12M1D12M1I15M1D3M1D23M1I10M1D10M1D16M1D7M1I6M1D60M1I4M1I23M1D52M1D7M1D2M1D30M1I20M2D27M772N27M1D2M1D19M1D21M1I2M2D13M1D14M1D3M1618N7M1I14M1I63M836N1D6M2D16M1D65M1I5M1D2M1D13M1D7M1D9M2D2M391N7M1I5M1I18M1I40M1D3M1D19M1D3M1D1148N46M1D28M305N3M1D15M1D19M1I4M1I33M1I12M1D8M1D4M1D20M1D26M1D13M1I26M106S	*	0	0	CACACACGAAAACTAAGACTTAAAGTTGCCAAATATTGACAAGTCATATCAACCTGGTACCAGCTAAATTATGCAGATCAGTTCCACTATTCCTAGGAAAATACAACAATTCGACACATTTAATAATTGAGAAACTTTCAGACAAGAGGGAAAGTAGTGGAACATCAAATAAATGCCTCAATGTTGGAGGCAAAGAAATGTAAGTTGTGTCTGAAACCTGATGTATCCAGAACAGTCAGTAGTCCTTCCAGTCGTGGATGCCTAGACCAAGGCCTTAGACTGTTATCACCATCTGGGAACCCTGACGAGGGATCCATCTATTGACTGACCGAAATAAATTACACCACGTGCCTCGTCTCCTGTCAGCAGAACAGAGGTCACAAAACATCTTAACTTCGTTGGTGCAAATTATACAATCAAACCAGATAACCTTGACTGGGAGAGGAGCCAGTTCGAAGGGCGAATTTTTACACACTACACAATCGCAAAGGTCAGAGGAATCAATTTCCATCTGTAACACTACATCAAAAGTAGGCAAATTCGACAGTGCCTTCCAAGGGCCCCTACGTAAGAAAAATAACAGCAAAGGAACACAGTATTACTTCATTTGACAATTTACTGCTGTTCCAGGTTTCAGAGGGATACAGGTTTCAGACGATCAACATGAATGGGATAGAATGTTGACTTATAACATAGCACACATACATCTTGATTGAGACAGGCCCGACTGCGAGGACGGATCTCGATTGATCAGCCTATTGGTGTAGTTTTAGGTCTACATACATCTTGATTGAATCAACCACCGGTGAGTTTTTGGTCTATCAGTAAGTAGTGGTTCCAGGTTCTCCAGCCAAGCAACTTTAGATCACAGGGGGTACCCTAAATGTGCTTAAAGGTAGCGAGGAATAGGCCCACGAACCTTGGGTTACACTATCTATACTGGTTATTTGTTATGGCGACGAGAGGCAGTAGGGAGAAAGATTCCAACAGTTGGAAGCCAAGCAACTCCAAAGGGAAATTGCTGCAACGACTCCCATTTCTGACTCCATAATGTTCATCACCTTCATAAAACAAGCTCATTGTACTTTGTCCGCATCTTCTGTGGAGTACAATCTTCAAGTTTACAGGAACTCTTAGGAAATCGTTTTTCTGAGTAATAACTAGGTATCGTCAATCTGTATAATGGTGACACACAACAATAACGTATTTGTGGATCCTTGTCTACTGCAGGCCTGTCTATAATCTGCTGTATAGTTATACTGCTTCAAAGCCTTCGATATTATCCTTAAAGCTGTTCTAACTCATGTCTGAAAACAAATCCTACGATGGCAGCGACCAGTTCGACCAAAAAACGAGAGTCATAAACATTGCATACAGTTTAGCATGCATGCAAAGCTCGTCCGGTAGCAAAGACAACCCAAAGGTGCCCCAAAGAATAATGACGGTACGAGGTAGCAATGAGCCGAAGGGGCATTGTGGCCTTCTCATTTAAAAGGAAACGTAATTCTCCAGGCTGACGTTCCCCAAATGCCAACCTGCAAGAAGGATAACGCCAGTGATCCAGAAAGATAAAATTGTAGATTAGCAAACGCTCTTGCAACAGTAATGACTGGTTAGTCTGCATCTCCGAGACGGGGACCATGACTAGCCCGATACGCTCACCACCG	*	NM:i:157	ms:i:1075	AS:i:908	nn:i:0	ts:A:+	tp:A:P	cm:i:91	s1:i:567	s2:i:0	de:f:0.0931	MD:Z:4A23^A3^T39^TA3A4A9^GA6^A17^C5^C23A24^T42^G17^A15^C19^T4^C11C18C8T7^G16T4^T10A1T3A6^G18^A4T7T63^A2G3T7^C2^T9^T4A19^T8^T40^A4C22^T3^G33^A3C6^T16^G13^T18G2G6G9A17A0T14C8T5^A52^T2T4^T2^T24T1G0T22^TC2A0T10G11C11A15^A2^T2A16^C23^GA13^C14^T31C25T6G10T9C1^T6^TT9T6^C29C15C16T7^T2^C6C6^C7^C9^GC27T1G12C5G23^T0C2^A5T13^T3^T46^A15G15^T8C6^G7G1A25A18C13^A8^A4^G20^A4A15C2C2^G39	rl:i:0
ENST00000373020_87_aligned_35_F_1171_1084_35_1-3240736	16	chrX	100629707	60	3S10M1I9M1I26M1D11M2D18M1D7M1I12M1D18M1I8M1D25M1I5M1D26M1I8M1I3M1I16M1D28M1D17M1I8M1I16M772N22M1D13M1D7M1D12M1I12M2D16M1D14M1D5M1618N2M1I6M1D9M1D16M1D13M1D28M1I6M836N7M1D15M1I11M1D22M1I8M1I34M2I13M1I7M1D15M391N4M2D11M1D17M1D9M1D35M1I3M1D5M1D8M1148N8M1D1M1D11M1D13M1I3M1I7M1D9M1D14M1I3M1I1M305N26M1D9M1D14M1I10M1I2M1D38M1I5M1D25M1D6M1I8M1I6M2D33M861N2M1D10M2D42M1D1M2D15M1D10M1D18M1D5M	*	0	0	AATTTTACTAGCTACTTCCAGTGTTTTCAGAGGGATACAGGGTTTCAACGTCTAACATGAAGGATAGAAGGTGGACTTAAACATAGACAAAGATACATCTGATTGTATCAGCCCACTCGCGTGCACGATCTTCATTGAATCAGCCTATTGGTTGTAGTCCAGGTCTACACACATCTTGATTGACATCAACCTAACTCGGTGTACTTTTTTGGTTATCACTAAGTAGTGTCGTCAGTTCTCCGCCAAGCAACTTTCTAACTTCACAGGCGGGGACCCTAAATGTCCTTAAAGGTAGAGAGGAATACGCCACAGATACATTGGTTACATATCCCATTCTGCGTTATTTGTTATCGCGAGACAGGCAGTAGCGAGAAAGATTCCATCAGTTCGGAAGCACCAACTCCAAGGAAATTCCTGCAAGACTCCCATTTCTACTCTATAATTGGCATCACCTTTTTAAACACAACCTTCATTGTTACTTTGTCTGCTTACTGTCTGTGGATACAATCTTCAAGTTTACAGCACACTCTTAGCGAAATCCTTTTTCTGAGTAATAATTAGTATCTGTTCCCATTCTCTACAATTCGGTGAACCACAACAATGCAACGTATTGGATCTTGTTACTGCATGGCTCCTATATCTCCTGTGAGTTATACTGCTTCAATGCCTTCTCATAATTATTACTTAAGCTCTCTTAATCTCATGTCGAAACAAATCCTCGATGGCAGCGACACAGTTTCGACCAAAAAACGAAGTCAGATACATTGACATCACAGTTCTAGCATCCATGCAGAAGCTCGCAGGTAGCAAACAACCAAAGGTCGCCCAAAAGACATTTGACGGTACCAGTAGCAATGAGCACGAAGGGGACATTCGGTGGCTTCCCATTTAAAAGAAACAAGTAATCTCCACGGCTCACCTTTGCCCAATGCCAACTGCAAGAAGGATAACGCCAGTGATCCCAAAAAAAAACTAGATTAGCAGAACGCTCTTGAAACAAGTAATGAGTGGTTTGTGCAGTCTCGGAGACGGGACGCCATATTAGCCCGAGACCCTGCCCACC	*	NM:i:118	ms:i:694	AS:i:503	nn:i:0	ts:A:+	tp:A:P	cm:i:37	s1:i:224	s2:i:0	de:f:0.1005	MD:Z:45^A11^TG18^G11C7^T6A14A4^G6G23^T1T0T9T30G9^C5G10T11^A61G1^C13^G7^C4T3A15^GG1A5G8^G14^A13^A1G7^A16^C13^G10G1T10A17^T13A3C8^G67A6T9^C19^TT11^C12T4^A9^A17A20^A5^G0T15^T1^A11^A23^A9^G7A15T20^G9^A26^A0A42^C4T11G1A6^T20^CA35^A0G4T4^GT0G34C6^A1^TC9C5^G10^G1C16^A5	rl:i:0
ENST00000373020_16_aligned_36_F_3767_3751_36_1-3240737	16	chrX	100627113	60	3S4M1D6M1D31M1I9M1D13M1D10M1I8M1D5M1I55M1D8M1D7M1I11M1I20M1D14M1I22M1D25M2D46M2D8M1I6M1D9M1D17M1I10M1D17M1I12M1I11M1I1M1I7M1I12M1D13M1D32M1D65M1D5M1D3M1D2M1I26M1D14M1D9M1D35M2D19M1D6M1D18M1D10M2D61M1I16M1D15M1D8M1I15M1D5M1D4M2D13M1D7M1D15M1D31M1D6M1D11M1I2M1D6M1D19M1D26M1D19M1I13M1I5M1I10M1D6M1D13M1D9M1I28M1D38M1I3M1I55M1D8M2D33M1D3M1D4M2I49M1D12M1I36M1I5M1I25M1I9M1D11M1D23M1D38M1D10M2D16M1I52M1I47M1D5M1D8M1D10M1D14M2I2M1I12M1D9M1D5M1I11M1I13M1I2M1D27M1D1M2D8M1D35M1I42M1D5M1I24M1D27M1D6M1D14M1D8M1I8M1D18M1D10M1D1M1D41M1D6M1D31M1I16M1D41M1D5M1D4M1D14M1I2M1D12M1I3M2D5M1I11M1D3M1D10M1I19M1D16M1D43M1D24M1I11M1I16M1D19M1I8M1D15M1D2M2D2M1I6M1D20M1D11M1D12M1I25M1I3M1I7M2D19M1I25M1D11M1I3M1D20M1D17M1I22M2D10M1I11M1D9M2D9M1D7M1D31M1D37M1I5M1D2M1D5M1D11M1D11M1D8M1D12M1D16M1D5M1I6M1D2M1D2M1D9M2D8M1D60M1I7M1I3M1I23M1I9M2D14M1D1M772N22M1D16M1D2M1D12M1D2M1D19M1D29M1618N5M2D7M1I8M3D2M2D8M1D12M1D5M1I10M1D5M1I12M836N1I22M2D6M1D25M1D18M1I55M1I5M391N32M1I11M1D20M1D8M1D15M1D2M1I7M1148N6M1D35M1D32M305N7M1D3M1D16M1D19M1D7M1I22M1D18M1D4M1D20M1I2M1D59M1I4M861N3M1D21M1D8M2D33M1D5M1D33M1D22M1D2M1D12M1D12M1D14M7S	*	0	0	ACCTGTATAGGTATTATTTCCACAAAAGTTTGATGCTTACAACACTAACCCCAAAACCCACCTGGCAAGGCCATGGATAATCTAACAGCTTCTTCACACTTCAGATATAGCTAGAGAGTTCTGCTTCTCAAAATGTCACCTTCCAGTAGCAACCTGTGCCTGAGAAATAAGTCATACCCACATCAATTTTGGGACTCAAAAATGAATTACTTTTAAACATAGATATATAGTGAGTCAAATGTAAAATGCTCCAGATTTATAAAACCAAACTTAAAAGCTCAAAACCCCCAGCCTGTCCTACTAGGAAACTCTACTCCCCTGCCATGAGATTGTCACCATGGAAACTGAGCAGACCACTGCCTCCAGTGGAAACCTGGATCTCTCTCCTCGAAGCTAGCTAGATCCCTCCTTTCTATACAGGAGTCTAATTAGCAACTATTAAACACACGTGAACTTTCCTTTGTACAGTTATCATTAGGTGAAATGTTTCCTCATACCTTTCCGAATTAAGTCTACAATTCAGTATCCACAGCACCATAGCCTATAAGGGCGTTTTCTAACTGGCTACCAAAATAAACCCACTTAAAAATAACAAACCAATCCAGCGGACGAGTGATGTGCGTCGTTTCCTCTTTCTACATTCTTATTTTATTTTCTATAATTTTTCCTTTTAATAATGGGAAAACGTTTTTTGTTTTTCTGAGATGCAGGTTCACTCTTATCGCCCAGGCTGGAGTGCAAGTGGTGTGATCTCGGTCACTGCAACCTCTGCTCCTGGACTTCAAGTGATTCTCCGCCTCGTCTCAAGTCGCTGGGATACAGGTCTTGCGACCACACCCGCTACTTTTTGCTATTTTATTAGAGACGGTGTTTACCTGTTCGCCAGGTCTGTCTAGACTCCTGACCTCAGGTGATGGCCCGCCTCAGCCGCTCAAAGTGCTGGATTACAGATGTGAGCCATCCATGGCTGGCTGTAGGGACAATCTTTTTTAAAACTTACATATAACCTTAAACATTCTCTCAAAACCACGGCAGTGAAAACTATGTATTGAAAATTGCTGATAACTCTTTAAATATTTGGCTCTTCTAATTCTCCGTCGCCAAAAATCTGCTTTGCTGTACTTGAGTCACTATTTTTCAACTGAATTTCTTATCCGTATCCTATGTCAAAACTCACACATCAAATGTCTATGGTAAGAATATCATTTTTCTGCAATAACTCCAAGCATTTTAAAACACATACGCCCAGTCATGATCTATTTAACTAGTAGGTTTTGTCCAGGTTTTTTGCTAACCTGTATACTGACTCCCCCTTACCATCAATTCTAAGGACTGTGCCATCAGACTGACAGGTTCTACTAATGGATGTAAAAGAGACTCAAAACCAAAGAAATAATTCCCTGACTTCACTCAAATTTGTAATTATTATTTTCCTTTATTAATTTCGCTATTATCCTGAAGATACAGGTTACATCCCTCCCTGTACATACTTTTTAATGCAAACTATACAATCAAAAAAGTGTGATCTGTAGGAGACACTGTCATATGTACTTTATAAATGGAATATAATTTTCTTCTTCACAGAGAACGTTTGTTTTATATTCTGCACTTTAAGTATTTTTTTGTTTATCATAAGTTCTGGGATACATCTGCAGAATGGGGTTTGTTCATAGGTATACATGTGCCATGGTGGTTTGCTGCACTCTATGGGACTAGTTTTTTTTAAACAAAAACATTTTTTTTAATCAGAGCTTAAGGCCGCAGGCTTATATGTCAATCTAAAAACAGTACTCTGAATAGAAAGTAGGGTTAGCTTTCTCAGTCCAAACAATCAACCATTCAGCAGATTTTCTACAAGTAATTTAAACCATCTTTTTAGCGGAAAGCAGTATTTATTGTATCAGAGTTATCTTCTTATCAAAGGCACAAACGAAAACTAAGACTTAATAGTTGACCATAATATTACAAGTCATATCAACCTGGTACCAGCTAAATTTAATGAAGAAAGTTCACTAATTGCGCAGGAAATATCAACAATTCCGACCACTTTAATTAATTAGAAACTTCAACAAGAGGGAAAAGTCTGAACATCATAATAATGCCTCAATTTGGAGCCACGCAATGTAAGTTGTGTGCTGAAACCTGATGTATCACAGACCTCAGTAGTCCCTTCCAGTCGTAGGATGCCTTAGTACGCAAGGCCTTACACGTTATCACCATCTGGCAACTCCTGATGAGGATGCCATCTATTGCTCTCGAAATTAATTACACAATGTGACTCTCGCCTGTCAGCAAACAGACAGTCACTAAAACATTTTAACTTCTTGGTGCATAATCTATACAAAAACCAGATAACCTTGACTAGGGAAGGAGCCAGTTCAGAGGGGTGAGTTTCTATCATCACACATCAATAGCAAAGTCCGAGAATCAGTTCTCCATCTCTGTAACACTACCTCAAAATACCATTCACAGTGCCCTTGCAAAGGCCCCTACTAAAAAACAACGTCAAGAGCACACAGTATGACTTCATTGTCAATTTACTGCTCTTCCAGGGTTTCAGAGGGATACAGGGTTTCAACAGATCTACTGAATCGATAGAAGGTGACTTAGAACAAGCAAACAACATCTTGATTGATCAGCCCACTGCGAGACGGACTCTTGATGATAGCCTATTGGTAGTTTTGGTCTACATACATGTTGATTGAATCAACCTACTGGTCTAGTTTTTTGGTCTCTGAGTAAGTTAGTGTTAGTCTAGCTCTCCAGCCAAGCACCTTTCTTAATTCACAGGGGACCCTAAATGCCTTAAACCTAGAGAGGAATAGGCCACAGATACATTGGGTAACTATCTCATACGGTATTTGTTATGGCACGAGAAGGGAGTAGGCGAGAAAGATTCCAATCAGTTGGACAAGCAATCTCCAAAGATCTGAATCGCTCCCATTTCTGCTCTATTAATGGTCATACCTTCTATAAAACAACCGTTCATTGTTTACTTTGTCTGCATCTCTGGGAGTACAAGCTTCAAGTTTACAGCACTCTTAGGAAATCCTTTCTCCTGAGGAATAATTAGTATCTGTCCAATCTCTCTAATCGGTGACACCACAACAACTGCAACGTATGTTGCATCTTGTCTACTGCATGGCTTCTTATAATCTCCTTAGAGTTATACTGCTGCAAACCTTCTCAAATCTGTCTTAAAGCGTCTCTTAATCTGATGCTGAAAACACATCCTACCATGGCAGCCACCAGTTCACCAAAAAAACGAGAGTCAGAAACATTGCATACACTTTTGCACTATGCAGAAGCTCGGAGGTAGCAAAACAACCAAAGTGCCCACAAAGAATAATGACGGTCCCAGTGCAATGAGCACGAAGGGGCCTTGTGGCCGTCTCATTTAAAAGTAGAAAGTAATTCTCCAGGCTCACCTTGCCGCAAATGCCAACTGCAAGAAGGATAACGCCAGCTGATCCAAAAATCAAAGTGTAGATTAGCGAACGCTCGAAACAAGTAATGACTGGTTGAGTCTCCAGTCTCGAGAGGGGACGCCATGACTAGCCCGAGACCCTGCACCCCGCACCGGGCGATTGGAACACGAAGCGAGACGCGGGTCCCAGAGTCTCCCGGAAACTGCCGTAATACT	*	NM:i:386	ms:i:2457	AS:i:2260	nn:i:0	ts:A:+	tp:A:P	cm:i:202	s1:i:1241	s2:i:0	de:f:0.0958	MD:Z:4^T6^T34A5^C11A1^T18^A14A7C7T24G4^G8^G15G22^A36^A3A11T9^TC8A30G1C4^AG14^T7T1^G27^T32C2T19A0C3^C0T12^A10G21^C30T0A5A9A13G3^A5^A3^C28^T14^T9^A14C1T13T1G0T1^TT19^A6^A18^T10^GA8T6T61^C15^A23^T5^A4^CC5A7^T7^G5C9^A4A7A0T17^T6^A4G8^G6^A19^C0C13T11^G39A7^A6^C2A10^A19T10A6^T17T0C13C0T11A2A12A31T2^T8^CA2T15G14^T3^A51T1^A0A0A1T21T5C11T43^G2A8^A23^T38^A10^TA27C73C6C6^A5^A8^C10^C28^A4T4^A31^T17G9^T1^CA8^A43A0C32^A25T3^C27^T6^C14^G0G0A14^C18^T10^A1^G10A21A8^A3A2^A47^G41^T5^C4^G4C1T0A8^A15^CA16^T3^A15A13^A16^G2A1A1A36^A2A34C13^T27^G15^A2^GA8^A20^T11^G6G40^TC44^A1T12^T17A2^G6A2T18A8G1^AA14C6^C9^AG5T3^A7^G1A9T8T0A9^A10T31^A2^A5^G0G10^G11^T8^T12^A16^C11^T2^A2^C9^GT8^A13C22G14A1C18T14A14^GG14^T7G0G14^C16^T2^C12^T2^T19^G3C30^AG15^GAA2^TC3C1A2^A12^A15^C39^TC6^T9T15^A19T5T25A31T3G33^G15T4^G8^T3T0A0T9^T11C3^T9A7G8G8^G34G4^A3^T1C14^C19^G23A5^A18^A1A2^G6T15^A27C38^G5A15^A8^TT20T5G6^C5^C33^A22^A2^G12^A5C6^C14	rl:i:151
ENST00000373020_105_aligned_37_F_1181_1076_37_1-3240738	16	chrX	100629696	60	2S19M1D6M1D7M1D4M1I5M1D10M1D64M1D15M1I10M1D16M1D5M1I16M2I15M1D7M1D18M1D8M1D18M1D1M1D25M2D4M1D1M772N11M3D23M1I5M1I60M1D3M2D1618N9M1I4M1I3M1D52M1I10M2I5M836N7M1D55M1I39M2D13M1D5M1D3M1I8M391N19M1I1M1I11M1D20M1I3M1D22M1D20M1148N35M1D12M1I6M1D6M2D12M305N8M1D17M1D22M1I11M1D12M2I7M1I20M1D12M1D4M1D17M1I6M2D14M1I15M1D3M2D10M861N9M1I42M1I43M	*	0	0	CGTTCATTTACAATCTACTAGTCTTCCGTGTTTCGAGGCCATACGGGTTTCAACATCTAACATGAATGGGATAGAAGGTGGACTTAGAACATAGCAATCATACATCTTGATTGAATCACCCACTGCGAGTACGTGATCTTGATTAATTAGCCTATTGGTGAGTTTGTAGGTCTACATACATCGTTTGATTGAATCAACCACTGGTGAGTTTTTTGTTCTACCAGAAGTAGTGTGTCGTTTCTCCAGCCAACACTTTCTAATTCACAGGGGGGACCCAATGCCTTAAAGGTAGCGAATAGGCCCACAGATACATTGTGGTTATCACTATCTTATACCGGTTATTTGTTATGGTCCGAGAGAGGCAGTAGGCGAGAAAGATTCCATCTTGGAAGCACAGCACACTCAAAGGAAGTTCCTGCAACGACTCCCATTTCTGACTCTATAATGGTCATCACTCTTTATAAAATCCAACCTTCATTGTTACTTTGTCTGCATCTCTCTGTGGAGTACAATCTTCAAGTTTACAGCAACTCTTCAGGAAATCCTTTGTCTGAGTAATAATTAGTATCTGTCCACTCTACAATCGGTACACCCAACCAATGCAACGTATTTTGGATCTTGTCTCATGTGCATGCCTTTATAATCTCCTGTAGAGCTAGTACGCTCCAAAGCCTTCTCATAATTGTCTAACAGCTGTCCGTAATCTCATGTCTGAAAACAAATCCTACGATGGCAGCGACAGCTCGACCAACAAAAACAGAGTCAAACATTGCATACAGTTTTACATCCATGCAGAAGCTCGCAGGTAGCAAAACAACCAAAGTGTGCCCAAAAGATAATGACGGTACTCCAGTAGTCAATGAGCACGAAGGGGACATGGTGGCCTTCTATTTAAAGAGAAAAGTAATTCTTCCAGGCACCTTGCCCCAAAGTGCCAACTCCAAGAAGATCGCCAGTGATCCAGAAAATCAAAAGTGTAGATTAGCAGAACGCTTTTGAAACAAGTAATGACTTGGTTTAGTCTGCAGTCTCCGAGACGGGGACGCCATGACTAGC	*	NM:i:102	ms:i:748	AS:i:556	nn:i:0	ts:A:+	tp:A:P	cm:i:76	s1:i:401	s2:i:0	de:f:0.0835	MD:Z:12T6^C6^A7^A4G4^A10^G43A20^G11C13^G3C12^T36^T7^T9G4T3^T8^T4A0G12^G1^A25^TA4^T12^AGA0G35C4T15C0A29^A3^AG16^C8A65^T67T26^AT5T7^G5^A31C6G3^C17T5^T3T18^A0T3T1A6T1T39^C3T14^G6^AG20^G17^G33^A39^T12^C4^A23^CT22G6^G3^AA43C60	rl:i:0
ENST00000373020_105_aligned_38_F_1182_1077_38_1-3240739	16	chrX	100629694	60	28M1I2M3D6M1I6M1D12M1D2M1I30M1D54M1I25M1I10M1D5M1D2M1D5M1D58M1D25M1D11M772N7M3D4M1D5M1D8M1D30M1D8M1D28M1D6M1D2M1618N11M1D31M1D8M1D2M1D11M1D16M836N55M1D31M1I20M1I7M1D5M1I15M391N4M1D5M1D4M1D6M1I27M1I36M1I9M1D4M1148N22M1D6M1D1M1D42M1D305N7M1D7M1D8M1I4M1I15M1D8M1I38M1I9M1I11M1I5M1D46M1D26M861N48M1D2M1I6M1D29M1I7M	*	0	0	ACTTCATTTACAATTTACTAGCTCTTCCTAGTTCAGAGGGGATAAGGGTTTCAACGTCGTAACATGAATGGGATAGAAGGTGGACTTAGACATAGCATAGATACATCTTTATTGAATCAGCCCACTGCGAGCACGGATCTTGAGTTGAATCAGCCTATTGGTGTAGTTTGTAGGTCTACAACATCAGTTGAACAACCTACTGGTGTAGTTTTTTGGTCAATCAGTAAGTACTGTTGTCAGTTCTCCAGCCAGCAACTTTCTAATTCACAGGGGGGCCCTAAATGTCCTTAAAGGAGAGAATAGCCCACAGTACATTGGGTTACACTATGTCATACAGGTTTTACTTATGCACGAGAGAGGCAGTAGGCGAGAAAGATCCAATAGTTGGAAGCAAGAACTCCTAAGGAAATTCCTGCAACGACTCCCTTTCTGACCTTAATGGTCATCCCTTTATAAAACAACCTTCATTGTTTACTTTGTCTGCATCTCTCTGTGGAGTACATCCTTCAAGTTTACAGAACTCTTAGGAAATCCTTTTTCTGAGTAGTATATTAGTATCTGTCCAATCTCGTATAATCGTGACTCCCACATCAATGCAACGTATTTGGTCTTTCTACTGGCATGGGTTCTATAATCTCCTGTAGAGTTTATACTGCTTCAAAGCCTTCTCATAATTATTCTTATAAGCTGTTCTAATCTCATGTCTGAAAACAAATCCTCGATGGACGACCAGTTCGACCAAAAAAACGAGAGTCAGAAACATTGCATCAGTTTTGCATCCAGCAGAAGCGTCGGCCAGGTAGCAAAACAACAAAGGTGCCCCAAAAGAAATATGACGGTACCAGTAGCTATGAGCACGGAAGGGGACTATTGGTGCCCTGTCTCATTAAAAGAGAATAGTTAATCTCCAGGCTCACCTTGCCCCAAATGCCACTGCAAGAAGGATAACGCCAGTGATCCGTAAAAGTAAAGTGTAGATTAGCAGAACGCTCTTGAAACAAGTAATACGTGGTTTGTCTGCTGTCTCCGAGACGGGGACGCCATGGACTAGC	*	NM:i:92	ms:i:767	AS:i:577	nn:i:0	ts:A:+	tp:A:P	cm:i:97	s1:i:500	s2:i:0	de:f:0.0806	MD:Z:30^TGT12^C12^A32^A8A1C9G68^T5^T0T1^A5^T26T11G19^A25^A18^GTA4^G5^G8^A18C6T4^A2T0G4^G28^T6^C13^C6A24^A8^T2^A11^A55A0T14^C28A29^G5A5A12^T5^A4^G12C65^T26^A6^C1^G42^A7^A7^T27^C18T0A17A24G8^T11A3A1T28^A28A0G4T0A38^G8^A6A29	rl:i:0
ENST00000373020_80_aligned_39_F_1801_1721_39_1-3240740	16	chrX	100629078	60	2S33M1D48M1D11M1D26M1I47M1I15M1D3M1I7M1I7M1D3M1D2M1I17M2D46M1D13M1D1M1D3M1I3M2D7M1D19M1D62M1D11M1D7M1D15M1D23M1I11M1D19M1I62M1D7M1D15M1D5M1I21M1I21M1I3M1D16M1D14M1D6M1D24M1D21M2D2M1I22M2D8M1D32M1D26M1I5M1D9M2D30M1D2M1D60M772N1M1D8M1I16M1D5M1D11M1D7M1D14M1D6M1D10M1I13M1D3M1D5M1618N4M1D17M1I10M1I17M1I21M1D13M836N34M1D7M1D2M1D13M1D3M1D8M1D47M1I15M391N4M1D48M2D17M1D23M1D2M1148N16M1I31M1I13M1I12M1D2M305N1D8M1D1M2D6M1I2M1I3M1I11M1D9M1D21M1D3M1D3M1D73M1I2M1D29M1D7M861N10M1I5M1I5M1D39M1I22M1I7M1D1M1D14M1D10M3S	*	0	0	AAGCACAAACGAAAACTAAGACTTAAAGTTGACCAAATATTGACAAGTCATATCAACATGGTACCAGCTAAATTTAATGAAGAAAGTTCCACTGAGTCCTAAGAGAAATACAACAATTCCAGACACCATTTAATAATTAGAAACTATCAGACAAGAGGAAAAGTATGAGACAACCAAGTAAATGCTCGAAATTGGAAGGCAAAATAGTAAAGTTGTGTGCTGAAACGATGTATCACAGAACATCAGTAGTCCCTTCCAGTCGTGGATGCCTTGACCCAAGGCCTTCCTGATTAACAAACTGCAACCCTGATGAGGGATGCATCTATTGACTGACTGAAGTTAAATTACACAATGTGACTCTCTGCCTGTCAGCAGAACAGAAGTCATAAAACTTTTAACTCTTGGTGCAAATTAACAATCAAACCAGATAACCTTGACCTGTGAAGGAGCAGTTCAGAGGGGTGAATTATACTGTCACACTACATCAATAGCAAAGTCAGAGGAATCAATTTTCCATCTTGTAACACTACACAGAGTACAAATTCAAAGTGCCTCCAAGAGGCCCCCTACTAAGAAAAATGAACATTCGAGAGGAACACAGTGATTCTTCATTAACAATTTATAGCACTTCCAGTGTTCAGAGGATACAGGGTTTCAACGATCTAAATGAATGGGATAGAAGGTGGATAGGAACATAGCAAACATACATCTTTTGGATCACCCACTGCGAGCACGGATCTTGATTGAATCAGCTATTGGTGTAGTTTTAGGACTACATGACATCTGATTGAATACCTACTGGTGTAGTTATTTGGTCTATCAGAATAGTGTTGTCAGTTCTCCAGACAAGCAACTTTCTAATTCACAGGGGGGACCCTAAATGTCCTAAAGGTATAAGAGGAATGGGCCCAAGATAATTGGGTTGCATATCTCAACTGGTTATTTGTTTGGCACAGAGATGCAGATAGGCGAGAAAGATCCATCAGTTGGAGCAAGCAACTCCCAAGAGGAATTCCTGCCAACGACTCCCATTTCTAGACTCTATAATGGTCATCACCTTGTAAAACAACCTTAATTGTTTACTTTGTATGCATCTCTCTGTGGATACAATCTCAGAATACAGCAACCTTGGAAATCCTTTTCTGAGTAATAATTAGTATCTGTCCAATCCATATAATCGGTGACGAACGCAACAATGCAACGTATTTGGATCTTGTCTACTGCATGGCTTCTATAATCTCCTGTAGAGTTATTGTATCAAAGCCTTCTCTAATTATTCTTAAAGCTAGTCTTATCTCATGTCTGAAAACAGAATCCTACGATGTCAGCGACCAGTTCGGCAAGAAAAAACGAGAGTCCAGAAACATTGCTAAGTTATAGACATGCAGGAGAGCATCGGCAGGTAGAAGACAACCAAGGTGCCCAAAAGAATAATGCGGACCGTAGCAATGAGCACGAAGGGTACATTGGTGGCCTTCTCGTTTAAAAGAGAAAAGTAATTCTCCAGTCTCACCTATGCCCAAATGCCAACTGCAATAAGGATAACGCAGTGATCCATAAAATAGAAAGTAGTAGATAGCGGAAAGCTCTTGAAACAAGTAATTACTGGTTTAGTCCTTCAGTCTCCGAGACGGGGACAGCCATGATGCCCGAGACCCTGCCCACCGCACCCGG	*	NM:i:170	ms:i:1145	AS:i:955	nn:i:0	ts:A:+	tp:A:P	cm:i:126	s1:i:701	s2:i:0	de:f:0.0937	MD:Z:33^T22C25^T11^A1T7G0A39T3A8G12T1A0T1A6^C5T11^G1A1^T19^CT46^A13^A1^A6^TC2C1T2^G19^C19A42^G11^A7^T15^T26G7^C20T2A57^T2A1A2^G8C6^T30G2A16^A7T8^C4T9^T6^G24^C21^CT24^GA3A4^G32^C19T11^T9^CA16T13^T2^G20C40^T8G8A6^C5^C8A2^C7^T14^A6^G5G17^T3^A9^A13A4A46^T2A12C14C16^G7^T2^A2T0T9^T3^A8^T32T0C14C1A15^T48^AC2C0T13^A17G0T4^A30G14A1C26^A2^C4T3^C1^TC22^C2A6^A21^A3^T3^A20G17A26G9^C18G10^C10G16^T4A3C18G13G26^C1^A14^A10	rl:i:0
ENST00000373020_61_aligned_40_F_1180_1119_40_1-3240741	16	chrX	100629696	60	11M1I3M1I3M1D4M1D32M1D7M1D5M1I12M1I5M1I7M1D27M1D17M1D3M1D45M1I36M1I25M1I10M1D4M1D14M2D9M772N26M1D12M1D6M1D14M1D4M1I10M1D6M1D21M1D2M1618N14M1D52M1I6M1I2M1I9M836N3M1D8M1D35M1D26M1I1M1I59M391N1M1I10M1D20M1D41M1D6M1D7M1D9M1148N46M1D12M1D15M305N8M1D27M1D11M1D26M1I2M2I22M1I3M1I12M1I4M1I12M1I34M1D23M1D861N12M3D22M1D6M1I7M1D17M1I14M1D18M1I34M2S	*	0	0	TTCACTTACAACTTTGACTGCTCTCCTGTGTTTCAGAGGAATACAGGGTTTCAACATCTAACTTAATGGGGATAGAAGGTGGGACTCTAAAACAAGCAAACATAGATCTTGATTGAATCAGCCACTGCGAGCACGGATTTGTTGAATCAGCCTATTGGTGTAGTTTTAGGTCTACATACATCTTGACTTGAATCAACCTACTGGTGTAGTTTTTTGGTCTATCGAGTAAGTAGTGTTGTCAGTTCTCCAGGCCAAGCAACTTCTATTCACAGGGGGGACTAAATGTCCTTTTAGGTAGAGAGGAATAGGCCCAAGATACATTGGGTACACTTCTCATACTGGTTATTGTCTATGGCACGAAGAGGCGTAGGCGAGAAAGATTCCAATAGTTGGAAGCAAGCAATCCAAAGGAAATTCCTGCAACGACTCCCATTTCCGACTCTATAATGGTCATCGACCTTTGATGAAAACAACCTTCTTGCTTACTTATCTACATCTCTCTGTGGAGTACAATCTTCAAGTTAGAGCAACTCTTAGGAAATCCTTTCTCTCTGAGTAATTATTAGTATCTGTCCAATCTCTATAATCGGTGACACCACAACAATGCAACGGTATTTTGGACTTGTCTACTGCATGGCTTCATAATCTCCTGTAGAGTTATACTGCTTCAAAGCCTTCTCATATTATTTTAAAGCGTTCTTAATCTCATGTCTGAAAACAATTCCTTCGATGGGAGGGACCAGTTCGACCAAAAATCGAGAGCAGAAACATTGCATACAGTTTTACATCCATGCAGAAGCTCGGCAGCTAGCAAACAACCAAAGTGCCCATAAGAATAATGACGGTACCGAGGCTAGCAATGTGCTCGAAGGGGACGATTGGGTGGCCTTCTCGATTTGAAAAGGGAAAAGCTAATGCTCCAGGCTCACCTTGCCCCAAATGCCAATGCAAGAAGGATAACGCCAGTGACCAGAAAATAAAGTAGATTAAGAGAACGCTCTTGAACAAGCTAATGACGATTTAGTCTGCAGTCTGGCGAGACGGGGTCGCATGACTAGCCCGAGACCGCTGCACCACCGCACCGGGCGTTTGGAACACAGAGTG	*	NM:i:98	ms:i:792	AS:i:602	nn:i:0	ts:A:+	tp:A:P	cm:i:79	s1:i:423	s2:i:0	de:f:0.0825	MD:Z:4T12^A4^T3A12G15^G7^A1G22G4^T10C16^C17^C3^A116^T4^A14^CC12A0A21^C12^T6^A14^T14^G6^A21^C16^C33T38^A3T4^T2G3G28^T3C33A59^T20^T41^A6^C7^T26A4A6C2C13^A5A6^T23^G22G4^A11^G7A28A2A34A10T29^C23^T12^AGT8G0C12^A13^T1G15C10A2^C38A13	rl:i:0
ENST00000373020_101_aligned_41_F_1802_1701_41_1-3240742	16	chrX	100629074	60	12M1D9M2D5M1D3M2D1M1D15M1I1M1I2M1I11M1I8M1I5M1I25M2D2M2D5M1D15M1D34M1I15M1I24M1I9M1D4M1D8M1D11M1D5M1D19M1I16M1I17M1D9M1D5M1I8M1D10M1D5M1D1M1D1M1D19M1D5M1I7M1D8M1D2M1D4M1D2M1D29M1D18M1D7M1D17M1D5M1I3M1I8M1D36M2D6M1D7M3D5M1I13M1I21M1D5M1D6M1I17M1I27M1D4M1I7M1I13M1I14M1D10M1I15M1D21M1D1M1D11M1I29M1I4M1D11M1D29M1I7M1I14M1I33M1D7M1D12M1D2M1D13M1D3M772N37M1I11M1D5M1D13M1D25M2I3M1D10M1618N2M1D4M1D14M1I33M1I3M1I24M1D1M836N10M1I9M1I23M2I5M1I52M1I13M1D6M1I8M1D7M391N45M1D8M1D6M1D11M1D2M1D12M1D1M1D2M1D4M1148N2M1D18M1D5M1D7M1I19M1I15M1I6M305N45M1D4M1D9M1D4M1D36M2D30M1I34M1D8M1I12M861N40M1D23M1I9M1I25M	*	0	0	AAAGGCACAAACAAAACTAAGTTAAATTGCTAATATTGACAAGTCGAGTAGTCAACCTGGGAGCCAGCTAAGATTTAGATGAAGATAACTTCCAGTGAATTCCAGAAATAAAGAATTGCGACACCTTTGATAATTGGAAACTTTCAAACAAGACGGAAATGTATCAACATCATAAGTAAATGCCTCAATTTGGAGGCAAAGGAGATGTAATTGTTGCTGAAACTGATGTATCAAGAACTGAGTAGTCCCTTCCAGTCTGTGGATGCCTTAGACCGCAAGGCCTTACACTGTTTCACCATCTGCAACGCCTCATGAGGATGCCATCATTGATATGAAATTAAGGAGCGCAATTGACTGCTCTGCCGGCAGCAGACGACATCTAAAACATTTTAACTTCTTGGTGCAAATTTACGATCAAACCAGATAACGTGACTGGAAGGAGCCGGTTCAGGGGGTGGAAGTGTTCTATGCACGTCATCAAGAGCAAAGTCAGAGGAATCAGTTTCATCTTTAACACTTCAAAGATAGCAAGGTCGCGAGTGCCTTCCAAAGGGCCCCTCTAAGAAAATAGACAGTCAAGGGGAACACGAGTGTGACTTCATTTACAATTTACTAGTCTTGCCAGTGTGTTCAGAGGGATACGGGGGTTTGAACGATTAACATGAATGGGGATAGAAGGTGGATTAGAACATAGCAAACATACACTGATTGAATCATGCCCACTGCGAGCACGGATCGTGATTGAAGTCAGCTATTGGTGTATTTTAGCTCTACATACATCTTGATGGAATGCAACCTAGCTGGTGTACTTTTTGTGGTGTATCAGTAAGTAGTGTTGTCAGTTCTCCGCCAAGCACTTTCTAATTCCAGGGGGACCCTAAAGTCCTTAAAGGTAGAGAGGAGTAGGCCCACGGATACATTGTGCTTACACTATTCATATGGTTATTGGTTAGGCACGAGAGAGGCAGGAGGCCAGAAGAAGTTCCAAGCAGTTGAAGAAGCAACTCCAAAGTGAAATTCCTGCAACGACTCCCATTTCTGACTCTGATAGATGGTCAGCACCTTTATAAAAGAACTTCATTGTTTGACTTTGTCTGGCATCTCTCTGTGGAGTACAATCGGTGGAAGGTTTACGGCAAGTCTTAGGAAATCCTTTTTCTGAGTAATAATTAGTATCTGTGCCAATCTCTGTAACGGTGAGCACCACAAAATGCAACGTATTTGGGATCTTGTCTACTGCGTGGCTTCTATAATCTCCTGTGAGTTATATCCTTCAAGCCTTCTCAAATATTGTTAAAGCGTCTAGTCTATGTCTGAAAACAAATCCACGATGCAGCGAGCCAGTTCGACCAAAAAAACTGAGAGTCAGAAACATGTGCATACAGTTTTAGCATCCATGCAGAAGCTCGGATGGTAGCAAAACAACCAAGGGCCCAAAAGATAAGACGGTACGAGTAGCAATGGGCAGGAAGGGGACATTTGGCCTTCTCATTTAAAGGAGAAAAGTAATGTCTGCAGCCTCACCTTGCCCCAAATGCCAACTGCAGAAGGATGAACGCCAGTGATCCGGAAAATAAAAGTGTAGATTAGCAGAACGCTCTTGAGAAGGTAATGACTGGTTTAGTCTGCGAGTCTCCGATGACGGGCACGCCATGACTAGCCCGA	*	NM:i:205	ms:i:1026	AS:i:834	nn:i:0	ts:A:+	tp:A:P	cm:i:72	s1:i:477	s2:i:0	de:f:0.1121	MD:Z:12^G9^AC5^G3^AC1^A27T24G5C8^TA2^GA5^C2C4C7^A3A6A17G9G36A6^G4^G8^C11^C5^A1C50^A9^G8G4^G10^T5^C1^G1^C9A0T0T0A1A4^G12^T1T6^A2^A2G1^G2^A29^A3A14^C1T5^G10A6^A9T6^C0A3T0A6T19A3^TC6^G7^ACA12A0T2A16C5^A5^A15A10A1T21^C24A6C6^C25^C21^T1^T31T12^C11^G6G17T19G9C28^A7^A12^A2^G13^T20A9A10G9^C5^C8T4^T16T4G6^A6T5^G4^C57T13C2^C44T0C8A4C49A3^T14^C14T16A20^A8^C1G4^A11^T2^T4C7^T1^T2^T2A3^C18^T5^G75C0A15^A4^T9^A4^T8C10A3C12^GG17A15C3G26^A22A35A1^C1A36G18	rl:i:0
ENST00000373020_102_aligned_42_F_1180_1078_42_1-3240743	16	chrX	100629696	60	19M1I16M1D15M1D65M1D7M1D6M1I18M1I16M1D28M1D5M1D6M1I27M1I9M1I5M1I31M2D9M772N3M1I25M1D12M1I23M1D31M1D9M1I2M1618N4M1I6M1D12M1D6M1D21M1D3M1D18M1D8M836N1D36M1D4M1D5M1D4M1I21M1I12M1I6M1D38M1I4M391N16M1D32M1D33M2D4M2D8M1148N15M1D5M1D5M1I48M305N15M1D76M2D13M1I28M1D12M1D2M1D37M861N1I20M1D4M1D15M1D2M1D5M1D13M1I15M14S	*	0	0	TTCATTTACAATTTACTAGCCTCTTCCAGTGTTTCAAGGGATACAGGGTTTAACGATCTAACATAAATGGGATAGCAGGTGGACTTAGAACATAGCAAACATATATCTTGATTGAACAGCCCATGCGAGCCACGGATCTTGATTGAATCCAGCTTATTGGTGTAGTTTAGGTCTACATACATCTTGATTGAATAACCTCTGGTGATAATTTTTTGGTCGATCAGTAAGTAGTAGTTGTCAGTATCTCCAAGCCAAGCCACTTTCTAATTCACAGGGGGGACTAAATGTCCTTCAAAGGTAGAGAGGAATAGGCCCACACTACATTGGGTTAACACTATCTCATACTGGTTATTTTTATGGCACGAGAGAGGCAGTAGGCGAGAAAATTCCAATCAAGTTGGAAAGCAACAACCCCAAAGGAATTCCGCAACGACTCCCAGGTCTGACCTAAATGGTCATTATCTTTATAAACAACCTCATTGTTTACTTTGTCTGCATCTCTCTGTGGAGTAAATCTCAAGTTACAAGTAACTCATAGGAAATCCTTATTTCTGAGTAATAAATTAGATCTGTCCAATCTCTCTAATCGGTGACACCACAACAATAGCAACGTAATTTTGATCTTGCTACTGCATGGCTTCTATAAGCTCCTGTAGAGTAGACTGCTTCAAAGCCTTCTCATAATTATTCTAAGCTTCGTAATCTCCTGTCTGAAAACAATCCACGCTAGGCAGCGACCAGTTCGACCAAAAAAACGAGAGGCAGAAACATTGCATACAGTTTTAGCATCCAGCCGAAGCTCAGCAGGTAGCAAAACAACCAAAGGTGCCCAAACGAATACTGACGGTACCAGTAGCAATGAGCACGAGGGACATTGGTGGCCCTTCTCATTTCAAAGAGAAAAGTAATTTTCAGACTTACCTGCCCAAATGCCAACTGCAAGAAGGATAACGCCAGTGATCCCAGAAAATAAAAGTGTAGATAGCGAACGCTCTTGAAACAGAATGATGGTTTAGTCTGCAAGTCTCCGAGACGGGACCCATACTCCCTG	*	NM:i:93	ms:i:748	AS:i:559	nn:i:0	ts:A:+	tp:A:P	cm:i:63	s1:i:344	s2:i:0	de:f:0.0828	MD:Z:35^G15^C13G10A27C12^T7^C28C11^T28^C5^A8G10T35A22^CC37^G0A34^G31^G21^G4T7^A6^T13T0T6^T3^T9C1C6^A8^T36^C4^T5^T6C5T30^T15A30T3G7^T20T11^T2T30^TA4^TG3T7A11^A5^T3A33T30^T2A7G31A5A27^AG24A16^C1C3G2C3^T2^C57^T4^A15^A2^T5^C28	rl:i:0
ENST00000373020_102_aligned_43_F_1812_1710_43_1-3240744	16	chrX	100629064	60	39M1I17M1I6M1D72M1I3M1D3M1D6M1I26M1I5M1D25M1D15M1D2M1D26M1D16M1I3M1D17M1D12M1D14M1I3M2I12M1D31M1D42M1I11M1I18M1D26M1D22M1D1M1D5M1D29M1D7M1D14M1D6M1D17M1D6M2D5M1I13M1D7M1I4M1D3M1I31M2D28M1D40M1I17M1I9M1I7M1D1M1D25M1D11M1D15M1D8M1I7M1D3M1I5M1D86M1I4M772N34M1I12M1I8M1D53M1618N30M1I2M2D10M1D10M1I8M1I3M1D17M836N1D29M1D4M1D65M1D17M1D15M391N2M1I67M1I9M1D11M1D5M1D2M1148N10M1D11M1D6M1D3M1I4M1D17M1D12M1I6M1D305N3M2D20M1D19M1I14M1D45M1D11M2D16M1D29M1I24M861N27M1D6M1D10M1I3M1D29M1I19M	*	0	0	CTTATTAATCAAAGGCACAAACGAAAACTAAGACTTAAATGTTGTCCAGAATATTGACCAAGTCTATCATCCTTGTACCGGTTCAATTTAATGAAGATAAGTGCCACTGAATTGCTAAGGAAAATACATCAATTCCTGACCCATTAATACATTAGAAACTTTCAAACAAGAGGGAACAGTATAACATCATAATATATGCCGCAATTTGAGGCAAAGAAATGTAGTGTGTGCTGAAACCTGATGTATCTCAAACATCAGTAGTCCCTCTCCGTCGTGGATGCCTTAGACCAAGGCCTTACCTGTTATCACCATCTTGGCCCAACCCTGATGAGGATGCCATCTATTGACTGACTGAAATTAAATACACAATGTGACTCTCTGCCTTTCAGCAGAACAGAGAGTCACTAAAAGATTTTCATCTTCTTGGTGCAAATTTACAATCAAACCAGATAACCTTGACTGGAAGGAGCCAGTTCGCAGGGGGATTTTTATCACACTACATCAATAGCAAAGTCAGAGAATCAATTTCCATCTTTTAAACTACACAAAATAGCAATTTCACGTGCCTGAAAGTGCCCCCTACTAAGAAAATAACCAGTAAGCAGGAACACAGTAGTACTTCATTTACAATTTAAGCTCTTCCAGTGTTTCAGAGGGATACAGGTTTCAACGATCTAACATGAATGGGATTGAATGTGGACTCTAGAACATAGCAAACTTCACATCTTGACTTGAATCGCCACTGCGAGCACGGATCTTGATTGATCAGCCGATTGTGTAGTTTTAGGTCACATACATCCTTGATTAATCCAACCACTGGTGTAGTTTTTTGGTCTATCAGTAAGTAGTGTTGTCAGTTCTCGAGCCAAGCAACTTTCTAATTCACAGGGGGGACCCTAAATTCTCCTTAAAGGTAGAGAGGAATAGGCCCACAGATACACTTGGGTTACACTCATCGCATATGTTCATTTGTTATGGCACGAGAGAGGCAGTAGTCTAGAAAGAGTCCAATCAGTTGGAAGCAAGCAACTCCAAAGGAAATTCCTTGACGACTCCCATTGTGACTCTCATAATGGTCCATACCTTTATAAAACAACCTCATTGTTGACCTTGTCTGCATCTCTCTGGGAGACCAACTTCAAGTTTACTGCAACTCTGAGGAAATCCTTTTTCTGAGTAATAATTAGTATCTGTCCATCTCTATAATCGGTGAACCACAACAATGCAAGGCTATTTTGGATCTTGTCTACTGCATGGCGTCTATAATCTCCTGTAGAGTTTTACTGCTTCAAAGCCTTCCTCATAATTTTCTTAAAGCTTTCTTATCTCTTGTCTGAAACAAATCCTCGATGGAGCTGACCGTTCGACCAAAAAAACGGAGTCAGAAACACTTGCATCAGTTAGCATCCATGCATAAGCTGGCAGGTAGCAAAACAACCTTCAGGTGCCCAATAAATAATGACGGTACCAGTAGCCAAGAGCACGAAGGGGACATTGGTGCCTGCTCATTAAAGAGATAAGTAATTTCCAGGCTCACCTTGCCCCAAATGCCAACGTGCAAGAAGGATAACTCCAGTGATCCAGAAAATAAAAGTGTAGATTAGCAGACGCTCTGAAACAAGTCAATACTGGTTTAGTCTGCAGTCTCCGAGACGGTGCACGCCATGACTAGCCCG	*	NM:i:155	ms:i:1192	AS:i:1002	nn:i:0	ts:A:+	tp:A:P	cm:i:129	s1:i:713	s2:i:0	de:f:0.0858	MD:Z:43A3T14^A5A3G5A1C1A18T10C14A10^A3^T37^G12A5T6^G15^A2^T23A2^G19^A17^C12^A29^G31^T22G24C6A16^A26^G15A0G5^T1^A5^C29^G7^T10G3^C6^T11A5^A6^TC0C17^A11^C15T18^CT28^G28A3G22A17^A1^C25^A7T3^G15^T15^G8^T47C39G51T4^C2G1T28G1G7T41^CA10^T2C18^C17^T8T2T17^T4^T2A1T12A8T38^A17^C15C28T21A26^A11^G5^A5A6^A11^A6^C7^A17^A18^A3^TT14G5^C19A0A10A1^G21A1T21^G4T6^TA7A8^C44G35^A6^T13^G30G17	rl:i:0
ENST00000373020_107_aligned_44_F_1837_1730_44_1-3240745	16	chrX	100629039	60	20M1D3M1D1M1D27M1I4M1I54M1I30M1I6M1I14M1I8M1D15M1D3M1D14M1D8M1D22M1D15M1D61M1D11M1D12M1I24M1D45M1I6M1D5M1I44M1D14M1I26M1D8M1D14M1D23M1D22M1I4M1D10M1D30M1D34M1D21M1D48M1D13M2D8M1I4M1I7M1D5M1D14M1I10M1I7M1I2M1I2M1D17M1I15M1D18M1I9M1D7M1D45M1D19M1I6M772N6M1D23M1I14M1D14M2D5M1I20M1I3M1I19M1618N26M1I12M1D45M836N7M1I10M1D26M1I30M1I6M1D8M1I23M1I16M1D6M391N32M2D12M1D10M1I16M1I2M1I16M1D3M2D2M1148N7M1D23M1D5M1I38M305N10M1D14M1D10M1D6M1I8M1D13M1I4M1D2M1D16M1D9M1I6M1D9M1D6M1D16M1I6M1I6M1D8M1D9M1D12M1I6M861N2M1I6M1I3M1I23M1D2M1D3M1D39M1I9M3S	*	0	0	CAGTATTTATTGTATAAGAGTATCTATTAATCAAAGGCACTAATGAAAACTGAAGACCTTAAAGTTGACCATAATATTGATAAGTCATATCAACCTGGTACCAGCTAAATTCTAACGAAGATAAGTTCCACTGAATTCCTAAGGGAAAACTACATCAATTCCGACCATCATTTATAATTAGAAACTTTAAAAAGAGGAAAAGTATAACATCATATATACGCCTCAATTTGGAGGCAAGAAATGTAAGTCGGTGCTGAAACCTGATGTATCACAGAACATCAGTAGTCCCTTCTAGTCGTGGACTCCTTAGACCATGGCCTTAACTGTTATCACCGACCTGGCAACCCTGATGAGGGATGCATCTATTGATTGACTGAAATCAAATTACACAATCTGACTCTCTGTCCTGTCGCAGAGACAGAGAGTCATAAAACATTTTAACCTCTTGGTGCAAATTATACTTCAAACCAGATAACCCTTGACTGGCAAGGAGCCAGTTCAGCGGGTGAATTTCTATCACACTAATCAATAGCAAAGCCAGGAGAATACTTTTCCATCTTCTAACACTACCATCGAATAGCAAACCACAGTGCCTTCCAAAGGCCCCCTACTAAAAAAATAACAGTTAAGAGGAACACAGTATTACTTATTTACAATTTACTTGCTCTTCAGTGTTTCAGAGGGATACAGGGCTTCAACGATCTAACACGAACCGGAAGAAGGTGGATTTAACATAGCGAAACGATACATCTGATTAATCAGCCCACTGCGGAGCACGGATCCTTGATTGGAGATAGCCTATTGGTGTAGTTCTTAGGTCTACATTCACTTGATTGAATCAACCTACCTGGTGGAGTTTTTGGCTACCAGTTAGTAGCTTTGTCAGTTCTCCACCCAAGCAACTCTCTATTCACAAGGGGGACCCTAGAATGTCCTTAAAGTAGAGAGGAATACGCCCACTGACTACATTGGGTCACATATCTCATACTGGTTTTGTCTATGGCACGAGAGAGGCAGTGAGGCCGAGAAAGATTCCAATCAGTTGGAAGCAAGCAACTCCTAAGGAAACTCCCTGCAACGATCCCATTTCTGACTCTATAATCGTCATCACCTTTATAAAACAACCTTCATTGCTTTACTTTGTTTCATCTCTCTGTGGAGTACAATCTTCCTAGTTTACAGCAACTCTTAGGAAATCCTTCTTTCTGGTAATAATCTAGTATCTGCCCAATCTCTATAACTCGGTGACACCACAACACGCGAAGTATTTTGGATCTTGTCTACTGCATGGCTTCTAATCTCCTGTAAGTTATACTGCCTTCAAAGTCTTCTCACTAGACTATTCTTAAAGCTGTCTATCTCATGTTGTAAACAAATCCTACGATGGCACCACCGAGTTTGACCAAAAAAACGAGTGTCACAAACATTGCATACAGTTTTAGCTCACTGCAGATGCTGGCACGTAGCAAACAACCCATAGCTCCCAAAAGAATAACTGACGTCCAGTAGCAATGAGCAGAAGGGGACGATTGGTGCCTTCTCATTAAAAAGAAAAGTAATTCTCCAAGGCTCGACCTTGCCCAAATGCAACTGCAAAAGGATAACGCCGAGTGATCCGAGAAAACTAAGAAGTGTAGATTAGCAGAACGCTCTGAACAGTAATGACTGGTTTAGTCTGCTGTCTTCGAGACGGGGACCGCCATGACCTA	*	NM:i:182	ms:i:1125	AS:i:936	nn:i:0	ts:A:+	tp:A:P	cm:i:79	s1:i:531	s2:i:0	de:f:0.1007	MD:Z:20^T3^A1^T16A2C34C33T36A11C5^A15^C3^C6G7^G8^A3A1T16^A13T1^T42C9T0G7^C3A7^C13T22^C10C10T12G16^A30T18^A0A23G15^A0G7^T14^C13T3A0G4^C1A11G12^A0A9^T0T29^G12C21^C14A6^C23T15T3T0G3^T10C2^AG19^T5^G35^C29A2^T24T2^T7^T3T4A5T0G14G10T3^A7G23^G13G6A12T3^C14^TA65A8T10^C21G40^C1G25A34^A17T29^A1T2A1C31^TA12^G18C10T14^T3^TA9^C2A20^G1G7C15A4G22^A2C0A6A3^C4G5^A9A2G1^G17^G2^A16^C15^G9^T6^G28^C8^C9^G52^T2^A3^A22A4C20	rl:i:0
ENST00000373020_103_aligned_45_F_1172_1069_45_1-3240746	16	chrX	100629704	60	28M1D5M1I3M1D23M1I6M1I28M1D4M1D6M1D12M1D42M1D4M1I34M1I1M1I40M1I3M1I3M1D2M1D14M1I15M1I1M772N1I16M1D12M1D20M1D9M1I15M1D4M1D9M1I14M1D3M1618N4M1D27M1D51M836N17M1D10M1D1M1D17M1D3M1D4M1I15M1D13M1D45M1D2M391N15M1D26M1D8M1I13M1D7M1I24M1D2M1148N46M1I25M1I4M305N19M1I6M1I11M1I7M1D9M1I7M1I11M1D34M2D1M1D8M1D6M1D23M1I21M109S	*	0	0	CAATTTACTAGCTCTACCAGTGTCACAGGGGATAACAGCTTTCAACGATCTAACATGAATCGTGATATGAAGGTGGACTTAGAACATAGCAAACATCATCTGAATGATCAGCCCACTGGAGCACGGATCTTGAATGAATCAGCCTATTGGTGTAGTTTTAGTCTGACATACATCTTGATTGAATCAACATACTGGTGTATGATTTTTTGGTCTATCAGTAACTAGTGATGTCAGTTCTCCAGACCAGAGCGCTTCTAATTCACAGGTGGGGACCCTAAATGTACACTTAAAGGTAGAGAGGATAGGCCCACAGTACATTGGGTTACACTATCTATACTGGTTGATTTGTTATGGCACGGAGAGCAGTAGGCGGAGGAAGATTCCAACAGTTGGAGCAAGCAACTCCAAAGGAAATTCCTGAGCGACTCCCGTTTCTGACTCTATAATGGTCATCACCTTTATAAAACAACCTTCATTGTTTACTTTGTTGCATCTCTCGGGAGTGAGATGTTCAAGTTAAGCAGAGTCTAAGGAAATCCTTTTCTGAGTAATATTAGTATCTGTCCAATGTCTATAATCGGTGACACCACAACAATGAACGTATTTTGGATCTTTCTACTGCATGGCTTCTATAATCTCCGTAGAGTTGATACTGCTTCAAACCTTCTCAATAATTAATCTTAAAGCTGTAGTTATCTCATGTCTGAAGACAATACCTACGATGGCAGCGACCAGTTCCACCGAAAAAAACGAGAGTCAGAGACATTGACATACAGTTTTAGCATCCATGCATGAAGCTCCGACAGGTAGCGAAAACAACAAAGGTGCACCAAAAGAAATATTGACGGACCAGTAGCAATGGGCACGAAGGGGACATTGGTGCTCTCATTTAAAGAGAAAGTAATTCTCCAGGCTCACCTATGCCCCAAATCCCAACTGCAAAACAAACGAGTGATCCAGAAAATAAAGAGTGTATGATTAGACAGAACCTCTTGAAACAAGAAATGGCTGGTTTAGTCTCCAGTCTCCAGACGGGAGCCATGACGAGCCC	*	NM:i:93	ms:i:641	AS:i:476	nn:i:0	ts:A:+	tp:A:P	cm:i:52	s1:i:327	s2:i:0	de:f:0.0942	MD:Z:15T7T0T3^A8^G1G22G32^A4^T3T2^A12^C15T26^G27C30G5T20^A0A1^T46^A12^A20^C24^A4^G12A10^T7^A27^C1A8A57^C10^T1^T5A0C0A2C6^T3^C5C3T9^T13^A17C27^C17^G26^T21^G14T12T0C2^A14A4A0T23G21A37G15^C20A6^T13A20^GC1^T8^A6^A33G10	rl:i:0
ENST00000373020_460_aligned_46_F_1160_700_46_1-3240747	16	chrX	100629716	60	6M1I7M1I3M1D15M1D3M1I10M1D2M1D3M1D13M1D7M1D1M1D45M2D6M1D25M1D5M1D5M1I16M1I3M1I38M1I19M1D25M772N1M1D10M1D9M1D4M2D7M1D7M1D16M1D32M1I4M1I9M1D1618N16M1D15M1D23M1I9M1I3M1D15M836N2M1D32M1D5M1I10M1I15M1D3M1D34M1I9M1D2M1D17M391N4M1I9M1D20M1D25M1D12M1D4M1D22M1S	*	0	0	TCTTCCAAGTGTTTACAGGGGATACAGGTTTTCACGTATCTAACGTGATGGAAGAAGGTGGACTTGAACATACAACATACATCTTGATTGAATCACCCCACTGCGAGCACGGATCTTGTGAATCGCCTATTGGTGTAGTTTTAGGTCTAATACACTTGATTTGAATCAACCTACTGAGTGTTAGTTTTTTGGTCTATCAGTAAGTAGTGTTGTCAGTTCTTCCAGCCAAGCAACTTTCTATTCACAGGGGGGACCCTAAATGTCCTAAAGGTAGAAGGAATAGGCCACATACATTGGTTACATTTCTCAGGCTGGTTATTGTTATGGCACGAGAGAGGCAGTACGCGAGATAAGATTTCCGATCATTGGAAGCAAGCAGCTAAAAGGAAATTCCTGAACGACTCCCATGTTTGACTCTATTTAGGTTCATTCACTTTATGAAACAACCTTATTGTTTACTTTGTCTGCATCTCTCTGTGCAGACAATACTTCAAGTTTAACAGCGACTCTTAGGAATCTTTTTCTCAGATATAATTAGTATCTGTCCAGTCTTCTGTAATCGTACACCACAACAATGCAACGTATTTTTGGATCTGTCTACGGCGTGGCTGCTAAATCTCACGTAGAGTTATACTGCTTAAAGCCTTCTCAAATTTTCTTAAAGCTGTTCTTAATCTC	*	NM:i:80	ms:i:427	AS:i:325	nn:i:0	ts:A:+	tp:A:P	cm:i:35	s1:i:213	s2:i:0	de:f:0.1096	MD:Z:16^A10G4^A10A2^A2^G3^T13^A7^G1^A22G22^AT6^A25^C5^T81^A26^T10^G9^C4^AG7^G7^C1A5T0A7^T25G14A4^G13A2^C0C14^C12T1C9A1T1G6^C6A10^C29G2^T20A9^A3^C8G2T0A18A5A5^G2^G30^T7T2A5T3^T6C0T17^C12^T4^A22	rl:i:0
ENST00000373020_102_aligned_47_F_1180_1078_47_1-3240748	16	chrX	100629697	60	1S20M1D15M1D42M1D20M1D5M1I10M1D1M1D17M1D15M1I40M1I63M1D8M1D18M1D6M772N25M1D8M1D15M1D21M1D11M1D23M1618N2M1I8M1D10M1I18M1D29M1I10M1I5M836N1M1I16M1D11M1I32M1D2M1D16M1D45M1I6M1D1M391N3M1I8M1D12M1D32M2D8M1D31M1148N35M1D8M1D30M305N48M1I18M1D12M1I4M1I10M2D10M1D3M1D2M1D5M1D32M1I7M1D31M97S	*	0	0	CTCATTTACAATTTACTAGCTTACCAGTGTTTCAGAGGATACAGGGTTACAACGATCTAACATGAATGGGATAGAAGGGGACTTAGCAAATAGCAAACTACATACTTGATTGAACGCCCTCTGGGACCACGGTCTTGACTGAATCAGACCTATTGGTGTTCTTTTAGGTCTACATACATCTTGATTGACATCAACCTACTGGTGAGGTTTTTTGGTCTATCTGTAAGTAGTGTTGTCAGTTCCCCAGCCATGAACTTTGTATTCACAGGGGGGACCCTAATGCCCTTAAAGGTAGAGAGGAATAGGCCCCAGATACATGGGTTACACTATCTATACTGGTTTTTTGTTTTGGCCGAGAGAGGCATTGGCGAGATAGATTCCAATCAGTTGGGAAGCAACAACTCCAAAGGGAAATTCCTGCAACGACCCCATTCCTGACTCTATAATGGTCATCACACTTTATAAAACCAAGCTGTCATTGTTTACTTTGTTGCATCTCTCTGGTGGAGTACATTCCTCAAGTTTACAGCAACTCTAGAAATCCCTTTTCTGATAATAATTAGTATCTGTCCAATCTCTATAATCGGTGAGACCACAACCAATGCAGGTCATTTTGGACTCGTCTACTGCTGGGCTCTATAATCTCCTGTAGAGTTATACTGTCAATGCCTCTCATAATTATTCTTAAAGCTCTTCTTAATCTCTGGTCTGAAAACAAATCCTACGATGGGAGCGACAGTTCGACAAAAAAACGAGAGTCTGAAACATTGCATACTGTTTTAGCATCCATGCAGAAGCTCGGCTGGCAGCAAAACAAACAAAGGGTGCCCAAAAGAATAATACGGTACCAGTAGGCAAGTGAGCACGAAGGACATTGGTGCCTCCATTTAAAGAGAAAAGTAATTCTCCACGCTCACCTTGACCCCAAAGACAACTGCAAGAAGGATACGGCCAGTGATCCAAAAATAAAAGGTGTAGAGTTAGCAGAACCCTCTTGAAACCAGTAATACTGGTTTAGGCTGCAGTGTCCGAGAACGGGGAGCCATGACTAGGCCCG	*	NM:i:97	ms:i:658	AS:i:492	nn:i:0	ts:A:+	tp:A:P	cm:i:56	s1:i:377	s2:i:0	de:f:0.0956	MD:Z:20^C1T13^G12T29^T8A1C9^A15^T1^A4A3C2G5^A6T19A0G42T0A15A20T7A1^C6C1^A18^A4T26^A8^T15^C9A6A4^A11^G1A7A23^G28^T6T35C18^C21A2T18^T2^G7T8^G37C13^A1C10^T2T9^A3C0T27^CT4A3^T22G11A0T24C5^C8^C16A14A27A2T10C22^G26^GG10^G3^T2^T5^A21G17^T1C17A0C10	rl:i:0
ENST00000373020_70_aligned_48_F_1796_1726_48_1-3240749	16	chrX	100629080	60	41M1D32M1D6M2D3M1D16M2D8M1D6M1I53M1D6M1I52M1D4M1D14M1D37M1D12M1I3M1I11M2D30M1I3M1D20M1D19M1I5M1I15M1D32M1D17M2D13M1D3M1D39M1D2M1D5M1D5M1D28M1D8M1I19M1D15M1I9M1D6M1D7M1D17M1D6M1I15M1I7M1I23M2D6M2D8M1I8M1I17M1I12M1D2M1D23M1I5M1D14M1D14M1I10M2D2M1D16M1I1M1I5M1D6M1D17M2D21M772N8M1D3M1D5M1D8M2D13M1D7M2D7M2D5M1I10M1D5M1D17M1D7M1618N2M1D5M1D9M1I11M1I19M1D1M1D5M1I24M1I4M836N1M1I55M1D9M1I14M1D2M1D7M1I10M1I3M1I27M1I4M391N1M1D2M1D8M1D5M1D22M1D3M1D24M1I1M1I16M1D10M1148N4M1D1M1D8M1I12M1D9M1I7M1D15M1D8M1I6M305N14M1D8M1I9M1I16M1D13M1D2M1D7M1D14M1I26M2D29M1I26M2I15M1D2M861N11M1I4M1D3M1D16M1I21M1D3M1D12M1I13M1D4M1I14M1I4M1D8M10S	*	0	0	ACAAACGAACACTAAGACGTAAAGTTGACCATAATAGTGACAGGCATATCAACCTGGTACCAGCTCCATTTAAGAAGATGTTCACTGCATTCCTAAGGAATACAACATTCCGAACACCAGTTAATAATTAGAAACTTTCAAACAAGAGGGAAAGTATGAACATCATCTAAATGGCCTGACTTTGGAGGCAAAGAAATGTAAAGTGTGTGCTGAAACCTGATGTATACAGACATCAGTAGTCCCTCCAGTCGTGGATGCCTTAGACCCAAGGCCTTACACTTTCTCACCCTCTGGGCAAACCCTGATGAGATGCCATTAATTGACTGACTGAAATTAAACTTAACAATGTGACTCTCTGCGTGCAGGAGAACAGAGAGTCATAAAAACAATTTTAACTTCTTGGGCAAATTATACAATCAAACCAGATAACCTTGATGGGAAGGAGCCAGTTCAGGGGTGAATTTTAATACACTAGATCAATAGCACAGTCAGAGTAATCAATTTTCCTCTGTAAACTACTCACAAGAGCAAATTCACATTGCCTGCCAAGGCCCCACTACTAAGAAAAATAACAGGAAGAGGCACACAGTAATTACTTCATTACAATTACTAGTCTTCCAGTGTTGCAGAGGATCCAAGGTTTTCAACGCTCATAACATGAAATGGGATAGAAGGTGGACTTAGCAAAGCACATACATACTTGATTGAAATCAGGCCCCTGCGAGACACGGATCTTGATGATCAGCCGATTGGTTTAGTGTTAGGGTCTCAGACATCTTGATTAATCAACCTACTGGATGTAGTTTTTGTTCTCATTAAGTAGTGTATGGTCAGTCTCCACCAATCAACTTTCTAATGCAGGGGGGACCCTAAATGTCCTTAAAGGAGAAGGAAAGGCCCACATACATTGGGTTAACTATCTTACTGGTTTTGTGAATGGCACGAAGAGGAGTAGGCGGAAAAGATTCAATCAGTTGAAGCAGCAACTCCAAAAGGAAATTCACTGCAACGACTCCCATTTCGCTCGAGAAATGGTCCTCACCTTTATAAAACAAACCTATCATTTTTAACTTTGTCTGCATCTCTCGGTGGAGTACAATCTTCAAGTTTACAGCACTCTTAGGAAAATCCTTTTTCTGGTATAATTAGGTCTCTGTCCAAATACTCTATACTCGGTGACACCACAACAATGGCAACTATTTGGCTCTGTCTCTGCATGGCTTCTATCATCTCCGTAAGTTATACTGCTTCAAAGCCTTCTACAATAATTATTCTTAAAGTGTTCTTAATCTCAGCTGAAAACAAAATCCTACGATGCAGCGACCAAGTTCGACAAAAAAACGAGAGTAGAAACATATGCATACAGTTTTAGCATCCTGCAGAAGACTCGGCAGGATAGCAAAACAACCCAAGTGCCCAAAAGCAAAGACGGGACAGTATCAATGAGCAACGAAGGGGACATTGGTGGCCTTCTCTTAAAAGAGAAAAGTCATTCTCCAGGCTCAACCTTGCCCCAAATGCCAACTGCAAGGAAAGGATAACGCCAGTATCCAGAAAATAACAAGTTAGCGAGCAGAACGCTCTTGGAAACAAGTAATGACTGGTTTGTCGCAGTCTCCGAGAACGGGGACGCCATACTAGGCCCGAGACCCTGCAACCACGCACCGGCTATATGGAA	*	NM:i:204	ms:i:1041	AS:i:848	nn:i:0	ts:A:+	tp:A:P	cm:i:70	s1:i:463	s2:i:0	de:f:0.1092	MD:Z:9A8T17T4^A2T21A0A6^T6^AA3^C5A10^AA8^A12T46^A0A9C1A21G0T22^C4^A14^T37^G2A5A17^GG8C0T23^C17C2^T3C35^T32^C17^AG13^C0T2^C6C10A8G12^A2^T5^C5^A3A2T12G5T2^A27^T0C6A16^T6^T7^C12T4^G4A4G8A32^AA2T3^AA22C2A19^T2^A7T6G4T8^A2T11^G24^TG2^C1A3G16^T6^G4G12^TC0A28^T3^G5^T8^AG13^C7^CA7^TA5T9^G5^C8A0G7^C9^G5^A39^T1^A3T1T7A25G2T18T27^A23^A2^A9A17A24^G2^T5A2^T5^A15A6^T3^G41^C14^T1^T20^G16^C15^C28^A30A2^G11A1^T2^T5T1^C5G34^AT15A54^G17^G3^A0T0T35^A3^T25^G22^C8	rl:i:15
ENST00000373020_196_aligned_49_F_1835_1639_49_1-3240750	16	chrX	100629041	60	29M1D15M1I61M1I27M1D4M1D95M1I13M1D23M1I17M1D9M1D9M1D3M1I5M2D26M1D10M1D14M1D12M1I8M1D8M1D1M1D7M1I10M1D18M1I8M1I6M1I30M1I28M1D7M1I18M1I15M1D2M1D27M1I28M1I16M1D15M1I33M1I3M2D10M1D26M1D8M1D51M1D35M1D16M2D12M1D9M1D24M1D6M1D8M1D7M1D13M1D5M1D12M1D6M772N20M1I8M1D12M1D2M1D2M1I14M1D14M1D3M1I10M1D17M1618N10M1D27M1I29M1D16M836N13M3I31M2D13M1I13M2D5M1I12M1D18M1I15M1D7M1D1M391N11M1D1M1D15M1I4M1D15M1D22M1D9M1D16M1148N4M1D13M1D8M1I25M1I13M1I10M305N20M1D9M1I5M2D25M1I18M1D5M1D23M1I3M1I5M1I58M1D13M2S	*	0	0	GTATTTATTGTATAAGAGTTATCCTTATTAGCAAAGGCACAAACGGAAAACTAAGACTTAAAGTTGACCATAATATTGACAAGTCATCTCAACCTGGTACCAGCTACAATTGAATGAAGATAAGTTCCACGGAATCCTAGGAAAATACAACAATTCCGACACCATTTAATAATTAGAAACTTTCAAACAAGAGGGAAAGTATGAACATCATACGAACTGCCTCAATTTCGAGGCCAACGAAATGTAATTGGGTGCTGAAACCTGATGTATCCACAGAACATCAGTAGTCCTTCCAGTGTGGATGCCTAGCACCCAGTCTGATACTGTTATCACCATTTGGCACCCTGATGAGGATGCCATCTATTACTGACTGACATGTAAAGTACCAATGTGATTCTGCCTGGTCAGCACAAAGAGAGTCATAAAACATTGTTAACTTCGTGGGTGCCAAATTATACAATTAAACCAGATAATCTTGCACTGGGACGGAGCCAGTTCAGAGCGGTGATTTTCTCTTCATACTACATCAATAGTCAAAGTCAGAGGAATAATTTCCATCTTGTAACACTACATCAAAAGTAGCACATTTACAGTGCCTTTCAAAGGCTCCCCTACTAAGAAAAAAACAGTCAAGAGGAACCACAGTATTACTTCATTTACAATTTACTAGCTCGTTCGTGTTTCAGAGCATACAGGGTTTCAACGATCTAATAGCATGGGAAGAAGGTGGACTTAGAACATAGCAAATATACATCTTGATTGAATCAGCCCATGCGAGCACGGATCTTCATTGAATCAGCCTATTGGGTAGTTTTAGGTCTACACATCTTGATTGATCAACCTATGGTGTAGTTTGTTGGTCTATCAGAAGTAGGTTGTCAGTCTCCAGCAAGCAACTTGCTATTCAGGGGGGGCCCCTAATGTCCTTAAAGGTAGCGCGGAATAGGGCCCACAATATATTGGGTTCATATTCTCATACTGGTTATTGTTAGGCCACGAAGACGTCAGTAGGCAGAAAGATTCCAATCAGTTGGAAGCAACAACTCCAAAGGAAATTCCTGCAACGATCTCCCATTTCTGACTCTATAATGCTCATCCCTTTAGAAAACAACCTTCATTGTTTATTGTGTGGTCTGCATCTCTCTGTCGAGGACAATCTTAGTTTCCAGCAACTTCTTAGGAAATCCTTTCTGGAGTAATAATTATATCTGTCCAATCTCTATCAATCGCTGACACCACACAATGCACGTATTTTGGACTGTCTACGCCATGGCTTTCTTAATCTCCTGTCGAGTATACTGCTTCAAAGCCTTCTCTAATGATTCTCAAGCTGTTCTTAATCTCAGTCTGAACACAAACCTACGATGGGCAGTGACCAGTGCGACCAAAAAACACGAGAGTCAGAACACATTGCATACAGTTTTAGCATCCATGCAGAGCTCGGCAGGGTAGAAACAACCAAGGGTGCCCCAAAGAAGTAATGACGGTACCAGTAGAATGACACGAAGGGGACATTGGTGGCCTGTCTCCATTTCAACAGAGAAAAGTAATTCCCCGGTCTCACCTTGCCTCAAATGCCCACTGCAAGAAGGAAACGCCAGTGATCCA	*	NM:i:170	ms:i:1079	AS:i:911	nn:i:0	ts:A:+	tp:A:P	cm:i:84	s1:i:525	s2:i:0	de:f:0.0973	MD:Z:22A6^A1T55A22T18T3^T4^A74A0T2A11G7A9^G3T36^C9^C9^T8^AG1C2T1C14C4^A10^G14^G9A6T3^A8^C1^C14G2^C27T17C11C11A15G4^A7A3C28^C2^T32A3C10C23^T51^CA10^G1G22C1^T1A6^T26C24^C16G18^T16^AT12^A9^C11T12^T6^T8^T7^C10T2^A5^C0A6A4^A17A1A14^G3C8^A2^C16^T6T1G5^G4G8^G27^G50G5^A6T20C2T16G3T8^CA5A20^TT17^G23G9^A7^A12^T1^T7T0G10^A11A3^T22^A4T4^T1A18^T7A5^T13C7T54^A14^CA10A7A24^C5^G33A15T2A1G11C8A13^T13	rl:i:0
ENST00000373020_641_aligned_50_F_1814_1173_50_1-3240751	16	chrX	100629069	60	6S47M1I20M2D27M1I16M1D6M1I61M1I7M1D6M1I4M1D15M1I2M1I2M1I12M1D22M1D1M1D3M1D36M1I2M1I13M1I44M1I22M1D12M1D6M1I36M1D4M1I13M1D16M1D3M2D4M1D7M1D6M1D3M1D4M1I22M1I23M1D15M1D10M1I26M1D35M1D16M1I19M1D35M1I3M1I4M1I33M1D42M1D15M1D4M1D3M1I6M1D7M1I5M1D22M1D17M1I35M1I7M772N1M1D4M1D19M1I5M1D19M1D37M1D7M1D4M1D5M1618N17M2D32M1D32M836N23M1D9M1D21M2S	*	0	0	TACTTCTAATCAAAGGCACCAACGAAAACTAAGACTTAAATTGGACCATAATATTTGACAAGTCATATCAACCTTACCAGGTAAATTGAATGAAGATAAGTGGCGACTGAATTGCTCAGAACATGACAACAATTCCGACACCATTTAATAATTAGAAACTTTCAAACAAGAGGGAAAGTATGAACATTCATAATAATGCCTTCAATTGGAGGCAAGGAAATTGTTAGAGTTGTGTGGTGAACCTGATGGTTGACAGAACATATCGCCCTTCCAGTCGTGGATGCCTTAGACGCAAGGCCTTGACGACTGTTATCACCATTCTGGCAACCCTGATGAGGGAGGCCATCTATTGACTGACTGAAATTTAAATTACACAATGTGACTCTTGCCTGTCAGCAAACAGAGGAGTCATAAAACATTTTAACTTCTTGGTGCAAATTAACAATTCAAACCAGATAACTTGACTGGGAAGGAGCAGCAGAGGGTGAATTTCTACACCTACGATCAATAGCAAAGTCAGAGGAATTCAATTTTCCCTCTTGTAACACTCATCAAAATACCAAATCACAGTCCCTTTCCAAAGGCCCTCTACTAAGAAAAAAACAGTCAAGGGGAACACAGTAGTACTTCATTTACATTTTCTAGCTCTTCCGAGTGTTTCAGAGCGATACAGGTTTCAACGATCTAACATGAATGGGAAGGAAGGTCGGATCTTAGGAACATAGCAAACATACATCTTGATTGAAGCCGCCACTGCGAGCACGGATCTTGATTGAATCAGCCTATTGGTGTGTTTTTAGTCTACATCATCTGATTTGAATAACCTACTTGGTGAGTTTTTTGGTCTATCAGTCAGAGTGTTGTCAGTTCTCCGAGCCAAGCCACTTTGTAATGCACAGGGGGGACCCTGAAATGTCCTAAAGTAGACAGGAATAGGGCCATCAGATCATGGGGTTACACTATCTCTACTGGTTATTTGTTATGGCACGAGAGAGGCAGTAGGGAGAAAGTTCCATCAGTTGGAAGCAAGCAACTCAAGGAAATTCCTGCAACGACTGCCATTTCTGATCTTTAATGGTCATGACCTTTATAAAACAACCTTCATTGTTTACTTTGTCTGGATTCTCTGTGGGTACACTCTTCAAGTTTACAGTC	*	NM:i:114	ms:i:786	AS:i:716	nn:i:0	ts:A:+	tp:A:P	cm:i:81	s1:i:441	s2:i:0	de:f:0.0934	MD:Z:13A20G1T30^GG6C6T13T1C8C2A1^G3A70^A10^T10A17C2^A9T0A1C9^C1^G1A1^T26C45T44^C12^G42^T17^C16^C3^TT4^G7^T6^T3^A36A12^A10G4^T7G14C13^T10A11T12^A4A23G6^G27T0A42T1A1^C42^A5A0G8^A4^T9^C12^T19A2^T25A5C4T23^T4^G5G9C8^A3T15^A37^C7^A4^A22^CA21C10^C3A10C37C2^C9^A5A15	rl:i:0
ENST00000373020_80_aligned_51_F_1812_1732_51_1-3240752	16	chrX	100629064	60	33M1D8M1D12M1I27M1D16M1D4M1D3M1I7M1I14M1D3M1D23M1I50M2D32M1D2M1D4M1D9M1D3M1D4M1D16M1I18M1D2M1D9M1D19M1I12M1I12M1D30M1I11M1D2M1D29M1D5M1D22M1D11M1I31M1D6M1I12M2D3M1I8M2D7M1D16M2D3M1D12M1D9M1D17M1D11M1D6M1I5M1D35M3D1M1D34M1I27M1D2M1I7M1D16M1D9M1I5M1D7M1D10M1D10M1D5M1I15M1D3M2D31M1I3M1D12M1I29M1D10M772N6M1D12M1D2M1D6M1D54M1I3M1D20M1618N10M1I23M1D22M1D12M2D4M1I9M836N19M1D17M1D16M1D26M1D3M1D28M1D10M2I10M391N17M1D7M1D12M1I11M1D4M1D10M1I8M1I7M1I19M1148N6M1D8M1I9M1D38M1D11M305N1I3M1D19M1I10M1D30M2D4M1I5M1D5M1I12M1D5M2D8M2I25M1I10M1I22M1I5M2D13M1D2M861N52M1D4M1D9M1D25M1I21M7S	*	0	0	CTTATTAATCAAAGGCACAAACGAAAACTGAGATTAAAGTTACCATAATATTGAACAGGTCATATCAACCCTGTACCAGCTAATTGAATGAAGATAATTCCCTGAAATTCCTAAAGGAAAGGTGAACATTCGACACCATTTAATAATTAGAAAGCTTTCAAACAAGAGCGGAAGTATGAACATCATAATAAATGCCCTAATTTGGGCAAAGAAATGTAAGTTGTGTGCTAAGACCTATTATCCCGAACATCGGATCCCTCCAGTCGTGGATGCCGTTAGATCCAGGGCCTTACCTTTATCACCACTGGCAACCCTGATGAGGGAATGCCGTCTGTTCGACTGACTGAAATAAATGACACGATGTGACTCTCTGCCTGTCAAGCAGAACAGAAGCATAAAACAGTTTAACTTCTTGGTGCAAATATACATCAAACCAGAGAACCTTGACTGGAAGGAGCCAGGTTCAGAGGGGTGAATTTTCTATCACACTACTCAATACGTAAACTCAGAGATCAAATTTTCCCTTGTAAACTACATCAAAATAGCATTACAGTGCCTTCCAAGGCCCCCACTAAGAAAAGTAACAGCAAGAGGAACAAGTATTAACTTCTTAACAATGTGCTAGCTCTGCCAGTGTTTCAGAGGAAGGGTTTCAACGATCTAACATGAATGGGATAGAACGGTGGACTTAGAACATGCCAAACATACTCGTTGATTGATCAGCCCACTCCGAGACGGATCTTCGATTGATCAGCCAGTGGTGTAGTTGAGGGCGAATGCAGTCTTGATTGAATCGACTAGGTGTAGTTTTTTGGTCTATCAGTAAGTAGTCGTTTCAGTTCTCCAGCCCAAGCAACTTTCTAGTTCACAGGGGGGACCTAAATGTCCTTAAAGTAGAGAGGAATGGCTACAGTACATTGGGTTACACTATCTCATACTGGTTATTTGTTATGGCACGAGAGAGGCAGGTAGCCAGGAAGATTCCGATCAGTTGGAAGCAACGCAACTCCAAAGGAAATTCCTGCACGACTCCCATTTCTGACTCTAAATGGTCATCACTTATAAAAACAACCTTCATTGTTTATTTCGTCTCAATTCGCTGTGGAGTAAATCTTCAAGTTTACACAACTCTTAGGAAAATCTTTTTCGGATAAAATTAGTATCTGTCCAATCTCTATAATCGTGACACCACCAAACAATGCAACGTATTTTGGATCTTGTTACTGCAGGCTTCTATAATCCTCCTGTAGAGTATATGCTTCAAAGCCCTTCTCAGTAATTATGTCTTAAAGCTGTTCTTAAGCTCATGCTGAAAACGAAGTCCTACATGGCAGCGACCAGTTCGACCGAAAAAACGAGAGTCAGAGCATTGCATAACAGTTTAGCATCCATGCCAAAGCCTCGGCAGGTGCAAAACAACCAAACGTGCCCAAAAGAATAGACGCGTACCGTGGCAAATGACCACGAAGGGACTGGTGGCCCGTTCTCATTTAAAAGAGAAAAGTAATGTCTCCAGGCTCCACTTTGCCCCAAATGCCAACTCGCAAGGGATAACGCCGGTATCCGAAAAATAAAAGTCTAGATTAGCAGAACGCTCTTGAAACAAGTAATGACTGTTTGTCTGCAGTTCCGAGACGGGGACGCCATGACTAGCCCCGAGACCCGGTACCACCGCCACCCGG	*	NM:i:198	ms:i:1074	AS:i:881	nn:i:0	ts:A:+	tp:A:P	cm:i:85	s1:i:473	s2:i:0	de:f:0.1056	MD:Z:29A3^C8^G15A12T0G9^A4T11^G4^A17A0T0A0C3^A3^C37G1A25T0C6^GA25G1A4^G2^G4^A1A7^A1T1^G4^T21C3A8^A2^G9^T24A3A14^T5T4A30^G2^T9T19^T5^A11T10^G42^A7C3G6^GA11^AT7^C16^AA3^C12^A9^T10A6^T11^C11^A2T5T1A8T15^GAT1^C50A0G9^A9^A11G4^C14^A7^T1T8^T2T3T1T1^C2A15A1^C3^CT34^G27A13^C16^G12^A2^C1C4^A57^G2G2A8A38^A22^T12^CT24C2T4^G2T0C2T10^C16^G14T0C7T2^G3^T28^G37^C7^T23^T4^C43T6^T10A6^G21A16^A1A12^T14A0G13^A14G15^AT9^A2A7G6^G5^AT46C23^AA10A2^G4A0G11G36^G4^A9^C35T1C8	rl:i:0
ENST00000373020_83_aligned_52_F_1763_1680_52_1-3240753	16	chrX	100629113	60	15M1D7M1D32M1D20M1D6M1D20M2D32M1D36M1I16M1I12M1D18M1D3M2D13M1I15M1I21M3D44M1D29M1I10M2D16M1D13M1I17M1I10M1D5M1D2M1I8M2D5M1I26M1I19M1D3M1D5M2D18M1I7M1D17M1D2M1D27M1D25M1D22M1I11M1I11M1I2M1I5M1I7M1D6M1I4M1D24M1I8M1D39M2D4M1D2M1D5M1D16M2D10M1D24M1D1M1D20M1D15M1D17M772N16M1I4M1D13M1D40M1I27M2D1M1D2M1618N23M2D11M1D3M1D7M1D17M1I18M836N5M1I14M1D30M1I16M1D35M1I4M1D2M1D8M1D12M1D3M391N3M1D7M1D1M1D36M1I28M1I4M1D6M1D9M1148N17M1I2M1D26M1D27M1I1M305N9M1I4M1I37M1D28M1I8M1I4M1D6M1D10M1I7M1I12M1I8M1D5M1I35M1D11M861N1D19M1D6M1I1M1I23M1I52M1D12M	*	0	0	ATATTGACAAGTAATTCAACCTGTACCTGCTCAAATTAATGAAGATAAGATTCATGAATTCCTAAGGAAAATACACAATTCGACACCATTTAATAATTAGACTTTCAAACAAGAGGGAATGTATGAACATCAAATAAATGCCTCAATTTGGAGGCAAAGAAATGTAAGATTGTGTGATGAAACCTGGATGTATCACAGACATAAGTAGTCCCTTCCGTCGGATGCCTTAGACTCCAAGGCCTTACACTGGATATCACCATCTCGCAACCCTGAGGGATGCCATCTATGCACTGACTGAAATTAAATTACATCATTGACTCTCTGCCTGTCAGCAGAACAGAGAGGTCATAAAACTTTAACTTCTGGGTGCAATTATACAATCACAACCAGATAACCTTGACATGGGAAGGAGCAGTTAGCAGGGGTGATTTCTAATCACACTACATCAATAGCAAAGTCAGGAGGAAGCAATTTTCCATCTGTACACTATCAAAATAGCAAATTCATCAGTGCCGCCAATGGCCCTCTAATAGAAAATAACAGGTAAGAGGAACAAGGTATACTTCATTTACAATTTACTAGCTCTCCAGTGTTTCAGAGGGATACAGGGGTATCAACGCATCTAACATGACATGGGGATCAGAAGGTGACTTAGGAACTAGCAAACATACATCTTGATGCAATTCAGCCCATGCGAGCACGGATCTTGATTGAATCAGCCTATTGGTGTATTGAGTTACATCATCTTGATTGAATCACTACTGGTGTGTTTTTTGGTCTTTCAGTAAGTAGGTGTCAGTTCTCCAGCCAAGCACTTTCTAATTCACACGCGGACCCTAAATGTCCTTAAAGGTAGAGAGGAAATAGCCCACAGATACATGGGTGACACGAATTCATACTGGTTATTTGTTAGGGAACGCAGAGAGGCAGTAGGCGAGTAAGATTCCTAGTTCGAAGCAAGCAACTCCAAAGGATTCCTGCAACACTCCATTTCGACTCTATAATGGTCTTCCACCTTTAATAAACAACCTTCTTATGTTTACTTTGTCTCATCTCTCTGTCGAGTACAATCTTCAAGTTATACAGCATCTCGTAGGAATCCTTGTTCTGAGTAATAATTAGTATCTGTCCACATCTTAAATCGGTGCACCACTACAATCAACGTTTTTTGACTGTCTACTGCATGGCTTCTATTATCGCCTGTAGAGTATATACTGCTTCAAAGCCGTCTCATAATTCATTCTAAAGCGTTCTTAATATCATGTCTGAAAACAACATCTACGATGTCAGCGACCTGTTCGACCAAAAAACGAGAGTCAGAAACATTGCATCACAGTTTTAGAAATCTCATGCAGAATCTCGGCAGGTGGCAAAACAACCAAAGGGCCCAAAAGAATAATGACGCTACCAGTAGGAAATGAGCCACGAGGGGAATTGGTGGCCATTCTCATATTAAAAGAGAAAGGGCAATTCCCAGGTCTCACCTTGCCCCAAATGCCAACTGCAAGAAGGATACGCCAGTGATCACAAAATAAAAGTGTAGATAGCAGCACACGCTCTTGAAACAAGTAATGACATGCTTTAGTCTGCAGTCTCCGAGACGGGGACGCCATGACTAGCCCGAGACCCGCACCACCGCAC	*	NM:i:182	ms:i:1082	AS:i:890	nn:i:0	ts:A:+	tp:A:P	cm:i:98	s1:i:591	s2:i:0	de:f:0.1001	MD:Z:12C2^A7^G5A3A2T14T1C2^C20^A6^C20^AA19A12^T43C20^A4C13^A3^GT29T11G7^TGA17T0G21C0A2^G39^AT10T5^A40^C5^C10^AT37T12^T3^A5^AC25^T0T4A5C3C1^A2^A10T0C10C0A3^T25^T26T31^G10^A20T0G10^C39^GT2T1^G2^C5^A16^AC10^A12A11^T1^T20^A15^G0G1G34^G13^T5T4T1T0C19T2C21A8^AA1^C4G20^AA11^G3^C7^T15A9T0A11A15^G11G25A3T4^A7T31^C2^T8^A6A5^G6^A4G2^T1^T21A3T27T14^T6^T9C18^C8G8A8^A37C12G10A16^T19G9C10^A6^C29A1T5^T40^A11^C2G16^T32G49^T12	rl:i:0
ENST00000373020_211_aligned_53_F_1137_926_53_1-3240754	16	chrX	100629740	60	1S4M1D9M1D10M1D8M2D19M1I21M2D11M1D13M1D8M1D16M1I15M1I7M1D2M1D4M1D4M2D17M2D9M1D11M1D39M1D772N22M1D18M1D2M1D20M1I15M1D22M1I4M1D1618N15M1D2M1D30M1I10M1I25M836N7M1D11M1D27M1D19M1I27M1I3M1D8M1I23M1I6M391N29M1D38M1I31M1148N2M1D23M1I24M1I4M1D4M2D7M1D6M305N11M1I3M1D4M1D2M1D2M1D7M1I3M1D11M1D2M1D16M1D4M1I4M1I21M1D1M2D5M1I11M1D31M1I22M3S	*	0	0	TAGGGTTCAACGATTTACCTGAATGGATAGAATTGACTTATAACATAGCAACACATACATTTTTATTTAATCACCACTGCGAGCCGGATCTTGATTGATCAGCCTTTGGTGTAGTTTTAGGCTCTACATACATCTTGCATTGAATAACTACCGTGCTTTTTTGGTCTATCAGAGTAGTGTTTTAGTTCTCCACCAAGCAACCTTCTAATCCACAGGGGAGACTCTAAACGTCTTTAAGGTAGAGAGGAATAGGCCACAGATACATTGGGTTCATATCTCATACTGGTTATTTGCTTATGGCACGAGAGAGCAGTAGGCGAGAAAGATTCCACATCATTGGAAGCAAGCAACCCAAGGAAATTCCTGCAACGACTCCCACTCCTAGACTCTATAACTGGTCATCACCTTTATAAAACAACCTTCATTGTTACTTTGTCTTATTTCTCTGTGGAGTACAATCTTCAATTTACAGTAACTCTCAGGACAATCCCTTTGCTGAGTAATAATTAGCACTCTTCTAATCTCCTATAATCTGTGACCCCACCACACATGCAACGTCTTTTGGATCTCGTCTACCGCATAGCTCTATAATCTCCTGTAGAGTTATACTGCTTTCAATCCTCTCTCATCATTATTCTTAAAGTTGTTCTTAATCTATGTTTGAAAACAAATCCTACGACTGGCAGCGACCAGTTCGACCAAAACAAACAGAGAGAAACATGCATACAGTTTTAGCACTACTGCAAACTGGCAGGTCAGCAAACAACCAAAGTCCCAAAAGAATCATGAGGTAGCCAGCTAGCAATGAGCACGAAGGGGAAGGTGGCCCTTCTCATTTAAAGAGAAAAGTAATTCTCCAGGCTCACCTTGGCCCCAAATGCCAACTGCAAGAGCT	*	NM:i:110	ms:i:555	AS:i:388	nn:i:0	ts:A:+	tp:A:P	cm:i:38	s1:i:252	s2:i:0	de:f:0.1113	MD:Z:4^T9^C1A2A5^G8^GG1G6G18C2G3G5^GC11^A13^A8^A38^C2^C4^T0G3^TA0G16^TA9^G1C9^G9T7T8G3C5T2^C3A18^C18^A2^C35^G26^G15^T2^A25T1T44^T11^G0C2C23^G7C6T9T3T15T4^G2C13G5A4A12A10T6T4G2^T30C0A2G9A13C12^C4C46^G4^TC7^T18C1^A4^G2^G2^C10^A11^G2^G11A4^C29^C1^TT16^A53	rl:i:0
ENST00000373020_86_aligned_54_F_1835_1749_54_1-3240755	16	chrX	100629041	60	12M1D39M1D10M1D5M2D9M1I10M1D40M1D91M2D6M1D3M1D15M1D77M1I35M1I21M1I15M1D6M1I41M1D6M1D4M1D43M1D23M1I10M2D2M1D17M1I37M1D33M1D10M1D3M1D19M1D7M1D21M1I18M1I35M1D11M1I51M1D8M1D63M1D11M1D3M1D13M1D8M1I22M772N13M1D4M1D19M1I5M1I2M1I16M1D42M1D3M1618N33M1I11M1D25M2D12M836N8M1I8M1D11M1I8M1D7M1I15M1I7M1I20M1D23M1D24M391N1M2D43M1D32M1D19M1148N9M1D20M1D24M1I20M305N1M1I10M1D16M1D13M2D8M1D14M1I4M1D28M1I25M1D7M1I3M1D34M1I18M861N4M1D11M1D28M1I15M1D1M1D23M1D26M	*	0	0	GTATTTATTGTAAAGAGTTATACTTATTAATCAGAGGCACAAACGAAAACTAGACTTAAAGTGACCAATATTGACAAAGTCATATCACCTGGTACGAGCTAAATTTAATGAAGATAAGTTCCACTGATTCCTAAGGAGGATACAACAATTCCGACACCATTTAATAATTAGAAACTTTCAAACAAGAGGGAAAGTATGAACATCATAATAAGTGCCTATTTGGGGCAAGAAATGTAAGTTGGTGCTGAAACCTGATGTATCACAGAACATCAGTAGTCCCTTCCATTCGTGGATGCCTTAGACCCAAGGCCTTACACTGGTTATCACCATGTGGCAACCCTGATGAGGGATGCCAATCAATTTACTGACTGAAATTAAAATTACACAATGTGCTCTCTAGCCTGTCAGCAGAACAGAGAGTCATAAAACATTTTAAACTCTGGTGCAATTTACAATCAAACCAGATAACCTTGACAGGGAAGGATCCAGTTCAAGGGGTGAATTTTCTATCACACTAACATCAATAGAATCAGAGGAATCAGTTTTACCATCATGTAACACTACATCAAAATAGCAAATTCACATGCCTTCCAAAGGACCCCTACTAAGAAAAATAAAGTCAAGAGGACAGGTAATACTTCATTTACAATTACTAGTCTACCAGTTTTTCAGAGGGAGTACAGGGTTTCAACGATCGTAACATGAATGGGATAGAAGGAGGACTTAGAACATGCAAACATACAGTCTTGATTGAATCAGCCCACTGCGAGCACGGATCTTGATTGAATCAGCCTATGGTGAAGTTTAGGTCTACATACATCTTGATTGAATCAACCTACTGTTGTAGTTTTTTGGTCTATCAGTAATATTGTTGTCATTCCCAGCCAAGCAACTTCTAATTACACAGGGGGGACCCTAAAATTCCTTAAAGGTAGAGGGAAAGGCCCGCAGATACATTGGAGTTGCAACGTATCTCATACTGGTTATTGTTATGGCACGAGAGAGGCAGTAAGGGGGAAAGATTCCAACAGTTGGAAGCAAGCAACTCCAAATGAAATACCTGCAAACGACTCCCATTCTGACTCTATAATGGTCATCACCTATAAAACAACCTTCATTGTGTTAGTTTGCTGCATCTCTCGTGTGGAGTCAATCTTACAAGTTTACAGCAGCGTCTTAGGAAAATCCTTATTCTGAGTAATATTAGTATCTGTCCAATCTCTATATCGGTGACACCACAACAATGCAACATTTTGGATCTTGTCTACTGCATGGCTTCTATAAACTCCTGTAAGTTATACTGCTTCAAAGCCTTCTCATAATTATCTTAAAGCTGTTCTTAATCTCATGTCTAAAACAAATCCTACGATGGCGCGACCAGTTCGAACCAAAAAACGAAGAGTCAGAAACATTGCATACAAGTTTTAGCACCATGCAGAAGCTCGGAGGTAGCAAAACAGAAAGGTGCCAAAAGAATGATGAACTGAACAGTAGCAATGAGCACGAAGGGGACAGTTGGTGGCCTTGTCATTTAAAAGAGAAAGTAAGTTCCCAGGCTCACCATGCCGCAAATGCCAACTGCAAGAAAGGATAACGCCAGTGATCCAGAAATAAAAGTGAGATTAGCAGAAGGCTCTTGAAACAAGTAAATGACTGGTTTAGTTCAGTCTCCGAGACGGGGACGCCAGACTAGCCCGAGACCGTGGACCGCCG	*	NM:i:140	ms:i:1280	AS:i:1090	nn:i:0	ts:A:+	tp:A:P	cm:i:144	s1:i:764	s2:i:0	de:f:0.0757	MD:Z:12^T21A17^A10^T5^AT19^A9C30^A11A0A72A5^CA6^A3^A15^T44G43C26T3G28^A43C0T2^T6^A4^A25T8G8^G33^CA2^G12A9T31^G13C19^C10^A3^C0A3T14^T7^C3T5G50T13^A62^T5T2^T38G24^G2G8^G3^T13^T26T0G15^A4^T6A15A19^T25G1C1A12^T24G5T16^T25^TT23C4^T19^A20A16T11^A23^A25^GT34T8^G32^T28^G20^A13C1A39^T16^C13^AC0C7^C10A5G1^T1C37C13^A10^T11T4C39^A11^T12C30^C1^G23^T15C2C3A3	rl:i:15
ENST00000373020_0_aligned_55_F_1831_1831_55_1-3240756	16	chrX	100629046	60	2S13M1D61M1D4M1I3M1D6M1D3M1D15M1D2M2D9M1D19M1I19M1D12M1D6M1D15M1D24M1D5M1D7M1D13M1D7M1I6M1I9M1I36M1D44M1I37M1D6M1I21M1D11M1D13M1I2M1D13M1D16M1D4M1D15M1D19M1I3M1D9M1D21M1I4M1D21M1I14M1I20M2D33M1I3M1I14M1D27M1I14M1D23M1I43M1D7M1D7M1I6M1D3M1D12M1D51M3D10M1I8M1D6M1I17M1I10M1D17M772N12M1D3M1D28M1D15M1D36M1D7M1D1M1618N1D32M1D15M1D34M836N4M1I13M1D15M1I9M1D29M1D6M1I12M1D2M1D4M1I6M1D9M1I3M1D1M1D14M391N11M1D6M1D37M1D19M1D22M1148N18M1D5M1D49M1D305N17M1D8M1D5M1D4M1I2M1I5M2D25M1D26M1D3M1D2M1D17M1D59M1I6M861N24M1I7M1I11M2D22M1D17M1I13M1I3M1D6M1D6M1D50M1I3M1I19M1D9M1S	*	0	0	TCTATTGTATAAGAGTATACTTATTAATCAAAGGCACAAACGAAAACTAAGACTAAAAGTAGACCATAATATGTACAGTCTATACAACCTGTACAGCTAAATTTAATGAGAAGTTCCACGAATTCCTAAGGAAAATACTAACAATTCCGACACCATTTATATTAAGATACTTCTTAAAGAGGGAAAGAATGACATCATAATAAATGCCTCAATTTGAGGCAAGAAATTAAGTTGTGTGCTAAACCTGTATGTATACACAGAACACTCTGTAGTCCCTTCCAGTCGTGGATGCCTTAGTCACAGGCCTTACACTGTTAACACCATCTGGCAACCCTGATGAGGGATAGACATCTATCTACTGACTGAAATTAAATTACACAATGGACTATCCTGCCTGTCAGCAGAACAGAGGTCATAAAACATTTAACTTCTAGGCTGAAATTATACAATCAACCAGATAACATTGATGGGAGGAGCCAGTTCAGAGGGTGAATTTTCTATCACACCTAATCAATAGCATGTCAAAGGAATCAATTTTCACATCTGTAACACTACATCAAAATAGACAAATTCACAGTGCACTTCCAAAGGCCCCCTACTAAAAAATAACAGTCAAGAGGAACAAAGTATTACTCTCATTTTACAATTTACTACTCTTCCAGTGTTTCAATAGGATACAGAGGTTTCAACGATCTACATGAATGGGTTAAAAGGTGGACCTTAGAACATAGCAAACATACATCTTGATTGAATCAGCCCACTCGAGCACGATCTTGTATTGAACAGCTATTGGTGTAGTTTAGGTCTACATACTTCTTGATTGAATCAACCTACTGGTGTAGTTTTTTGTATCAGTAAGCTAGTGTTGCAGTTCAACAAGCCAAGCAACTTTCCTAATTCACAGGGGGACACTAAATGACCTTAAGAGTTGAAGGATAGGCCCACAGATAAATTGGAGTACACATCTCATACTGGTTATTGTTATGGCAAGAGAGAGGCAGTAGGCAAGAAAGATCCAATCGTGGAAGCAAGCAACACCAAAGGAAATTCCTGCACGACTCCCATTTCTACTCTATAATGGTCATCACCATAATAAAACAACCTTCACTTGTTTACTTTGTTGCATCTCTCTGTGGAAGTACAATCTAAAGTTTACAGACACACTTAGGAAATCCTTTTCTAGAGTAATAATTATACTGTACCATTCCAATAATCGAGTGCCCACAACAATGCTACGTATTTTGGACTTGTCACTGCATGGCTTCTATAATCTACTGTAGAGTTATACTCTTCAAAGCCTTCTCATAATATTCTCTAAGCTGTACTTAATCTCATGTCTGAAAACAAACCTACATGGCAGCGACCAGTTCGACCAAAAAATCGAGAGTCAGAAACATTGCATCAGTATTAGCATCCATGAGAAGCTCGCAGGAGCATAATACAACAAGGTGCCCAATAGAATAATGACGGACCAGTAGCAATGAGCTCGAAGGGGAATTGTGCCTTCACATTTAAAAGGAAAAGTAATTATCCAGGCTCACATTGCCCCAAATGCCAACTGCAAGATGGATAACGCCTAGTGATCCAGAAAATAAATGTGTAAATTAGACAGAACGCCTCTTGAAACATAATGACTGGTTTTGTCTGCAGCACCGAGACGAGGACGCACATAACTAGCCCGAAGACCTGCACACCGCCCGGGCGATTGGAACACAGAGAGCAAGACACGGAGTCCCCGAGTCTCCCCAGGATAACTGCCGAAAACTTACGACGTCCACAAT	*	NM:i:189	ms:i:1191	AS:i:1001	nn:i:0	ts:A:+	tp:A:P	cm:i:88	s1:i:564	s2:i:0	de:f:0.0986	MD:Z:13^T39T5T11T0G2^A7^T6^G3^C15^A2^AT9^T38^A3A1T3A2^T3A0A1^C11T3^A24^G5^A7^G13^G24A29A1C1^A16T28C7T0G26^T4C22^A11^T10T4^C13^A11C4^C4^A15^G22^C9^A1A4G18^T55^AG23C26^G16G0A0G22^A11A2G51^G7^G13^T3^C12^T15A35^GTC18^T6T1C24^G7C7T6A0G2A2^G3^A15C5G0T5^T15^T11C16G7^T7^A1^T14T17^A15^G20T1T28^C24^T1C10C0A2T12^T18^G2^T7A2^T1T10^A1^A12A12^T6^T21C15^G19^T6T0A7T24^T5^G27A21^A4T12^C8^G5^T11^CA11A13^T16A9^C3^G2^G6T10^A11C11C24A28A5G23^AG13A8^T1T8G9G12^C6^C6^A24G4G42^G9	rl:i:0
ENST00000373020_101_aligned_56_F_1802_1701_56_1-3240757	16	chrX	100629075	60	1S9M3D5M1I44M1I10M1D20M1I6M2D12M1D6M2D10M1D11M1D25M1D6M1D24M1D34M1D8M1I6M1D25M1I4M2D14M1I14M1D29M1D19M1I7M1D2M1D6M1I5M1I21M1D13M1D2M2D7M1D26M1I9M1D41M1D2M2D32M1I37M1D19M1I7M1I3M1D23M1I113M1D5M1D4M1I4M1D9M1D3M1D20M1I7M1I19M1I6M1D11M1I2M1I1M1I5M1I3M1D13M1D5M1D6M1D23M1D6M772N1M1D26M1I17M1D22M1D9M1D29M1618N1M1I9M1D12M1D13M1D31M1I12M1I3M836N6M1D17M1I6M1D20M1D58M1I7M1D16M1I1M391N16M1D3M1I1M1I5M1D9M1I2M1D4M1I18M1D5M1D17M1I4M1D9M1148N9M1D5M1D17M1D8M1D16M1I5M1I11M305N14M1I22M1D26M1I16M1D10M1D8M1I3M1D7M1I8M2D12M1I3M1D15M1D11M2D6M1D11M1D5M861N45M1I16M1D36M	*	0	0	CAAGGCACAAAAAACTTAAGACTTAAAGTTGACCATAATATTGACAAGTCTTATCAACCTGGGTACCAGCTAATTTAATGAAGATAAGTTCGCATTGATCCTAAGGGAAAACAACATCCGACACCATTAATCATTAGAACTTTCAAGCAAGAGGGAAAGTATAACATCTAATAAATGCCTCAATTTGGAGGCAAGAAAAGTAAGTTATGTACTGAAACCTGATGTACACAGAACTATCAGTGTCCCTTCCCATCGTGGATGCCTTAGGACCAGGCCTTACACTGTATAACACCCTCTGGCACCCTGATGAGGGATGCCATCTATTGACTACTAAAATTAACTTACACATATGTGACCTTGCCTGTTTAGCTAGAACAGAGAGTCATAACACATTTAACTTCTTGGGCATTATACATGCAACCAGATAACCTTGACTGGGATAGGGGCTCGTCAGAGAGGTGATTATTCTATCATACTACATCAATAGCAAATCACGAATCAATTTTCCAACTTGTAACACTACATGCAAAATAGCAAATACACAGTGCCATCCAAAGGCCCCCACTAAGAAAAATAACAGTCTAAGAGGATACAAGTAATACTTCATTTACAATTTAGCTAGCTCTTCCAGTGTATCAGAGGGATACAGGGTTTCAACGATCTAACATGAATAGGATAGAAGGTGGACTTAAAACATAGCAAACATACATCTTGATTGAATCAGCCCATTGGAGCAGGATGCTTGTTGAATCAGCTATGGTGTAGTTTTAGATCTACTATACATCATTGATTGAATCAACCTACTGGGTGTATTTTTTGGTCTAATGCTAGTAAGGTATGTTGTCAGTTCTCAGCCAGCAACTTCTAATTCACAGGGGGGACCCTAATGTCCTAAAGGTAGAGAGGAATAGGCCCACAGGATACATTGGGTTACACATCTCATACTGGTTATTTGTTAGACACGAGAAGGCAGTAGGCGAGAAAGATTCCAATCAGTATGGAAGCAACAACTCCAAAGGAATTCCTGCAACGCTCCCATTTCTGACTCTATAATGGTCATCACGCTTTATAAAACATACCTTTATTTTTACTATGTCTGCATCTTATCTGGGAGTACACTTATCAAGTTTCAGCAACTCTTAGGAAATCTTTATTCTGAGTAATAATTAGTAACTGTCCAATCTCTATAAATCGGTACACCACAACAATGCATACGTAATTTGGATCTTGCAAGCATGCATGCTTCTATATATTCCTGGTAGAGTTATACTGCTTCAAGCCTATCATACTTATTCTTATAAGCGTTCTTAATCTCATGTCTAAAACACTCCTACGATGGCAGCACCAGTTCACCAAAAAAATGAGAGATCAGATAACATTGCATACAGTTTTAGCATCCTATGCAGAAGCTCGGCAGGTCGCAAACAACCAAAGGTGCCCAAAAGAATAAATGACGGTCCCAGTACAATGAGCACAAGGGGACTATTGTGGCTTATCTCATTTAACAGAAAAGTATATTTCCAGGCTGCCCTTGCCCAAATGCCATGCAAGACGATAACGCCGTGATCCAGAAAATAAAAATGTAGATTAGCAGAACGCTCTTGAAACAAGTAAATGACTGGTTTAGTCGCAGTCTCCGAGACGAGGACGCCATGACTAGCCCGA	*	NM:i:180	ms:i:1103	AS:i:912	nn:i:0	ts:A:+	tp:A:P	cm:i:85	s1:i:566	s2:i:0	de:f:0.0987	MD:Z:9^ACG39A19^A22C3^AT8A3^T6^AT10^T5A5^A9A15^G6^A24^A6T7G3G15^T14^A9A0G18^CA16T4A6^A29^G3G7A14^T2^C7C20A3^T13^T2^AA7^A2C0A25A2C0A1^T6G5A1T8C17^G2^AG1G14T28T9T13^T29^C4T34T37G18G36C2^C5^C8^A9^C3^T14G37^G22^G13^C5^A6^T23^A7^T43^T22^T1G7^G39^G12^A13^A48C3^G6T11C4^T8A1C0T8^A19C2T19T22^G21T11^T1T7^G11^C22^A5^T1C5A13^T18^G5^A1A15^G8^G10C54A2^A35A6^G10^G11^G5C9^AA2G12^C8C0A5^C11^AC6^A1G9^A18G47^T15G20	rl:i:0
ENST00000373020_82_aligned_57_F_1797_1715_57_1-3240758	16	chrX	100629079	60	17M1I15M1D21M1D5M2D11M1D18M1I26M1D7M1D3M1D12M1D47M1D5M1D18M1I52M1D57M1D11M1I15M1I16M1D12M1I4M1D25M1D2M1D15M1I6M1D6M1I9M1I3M1I24M1D18M1I2M1D12M1D31M1D24M1D6M1D33M1I42M1D13M1D6M1I10M1D7M1D10M1I5M1D12M1D8M2D5M2D8M1I80M1I35M1D13M1D12M1D17M772N12M1D2M1I25M1I16M1D25M1D13M1D3M1D4M1D2M1618N21M1D9M1D25M1D10M1I16M836N1D6M1D27M1D47M1I19M1I15M2D16M391N4M1D5M1D9M1I2M1I18M1D23M1D6M1I18M1I5M1D4M1148N22M1I4M1D17M1I17M1D9M1D3M305N9M1I23M1D3M1D4M1D35M1D6M1D40M1D14M1D7M1D40M861N16M1I9M2D5M1I5M1D7M1D17M1I20M1D2M1D9M1D20M	*	0	0	CACAAACGAAAACTAAGCACTTAAAGTTGACCAAATATTGACATGTCATATCAACTGTTCAGCTAAATTTATGAAGATAAGTTCCACTCGAATTCCTAAGGAACAAACAACAATTCTACACCTTTATAATTAGAAACTTCAAACTAGAGGGAAAGTTTGAACATCATAATAAATGTCTCAATTTGAGGCAAGAAATGTAAGTTGTGTCGCTGAAACCTGATGTACCACAGAACATTAGTAGTCCCTTCCAGTCGTGGATGCTTAGACCCAAGGCCTTACACTGTTATCACCATCTGGCAACCCTGATGAGGGATGCCTCTATTGACTGCACTGCAAATAAATTACCACATTGTGACTCTCTCCTGTCAGCAGACACAGGAGTCATACAACATTTTAACTTCTTGTCAAATTATACAATCACAACCAGTAACCTATGACTGGGACAGGCAGCCAGTTCAGAGGCCTGAATTTTTATCACATTACATCAATACGCAAGTCAGAGGAACAATTTTCCATCTTGTAACACTACATCAAAAAGCTAATTCACACTGCCTATCAAAGCCCCCACTAAGAAAAATAACAGTCAAGAGCAACACAGTCATTACTTCATTTACAATTTACTAGCTCTTCCAGTGTTTCAGAGGACACAGGGTTTAACGATCCTAACATGAAGGGATAGAGGTCGACTTCAGAACTAGCAAACATACTCCTGATTATCAGCACTGCGACGCACGGATCTTGATTGAATCAGCCCATTGGTGTAGTTTTAGGTCTACATACATTTTGATTGAATCTACCTACTGGTGTAGATTTTTTGGTCTATCAGTAAGTAGTGTTGCCAGTTCCCAGCCAAGCAACTTCTAATTCACAGGGGGACCCTAAATGTCCTTAAAGGTAGAAGCGAATAGGCCCACAGATACATTGGCTATACACTACCTCATACTGTTATTCGTTATGGCACGAGAGAGGAGTTGGCGAGAAAATTCAATAGTTGGAAGCAAGCAACTCCATAGAAATTCCTCAACGACTCCCATTTCTGACCTTATATGGTCACCACCCTTTATAAAACAACCTCATTGTTACTTTGTCTGCATCTCTCTGTCGAGACAATCTTCAAGTTTACAGCAACTCTTAGGAATCCCTTTTTCTGAGTCAATAATTAGTATCTGTCCACATCTCTATAATGGGTCACCACAACAATGCAACGTATTTGGTCTTGTCTACCTCGCATCGCTTCTATAATCTCTGTAGACTTATACTGCTTCAAACCTTCTCCATAATTATTCTTATAGCATGCTCTAATCTCATGTCTGAATACAAATCTTCACGAGGCAGCGACCAGTTCGACCCAAAAAAACGTGAGTCGAAACATTGATACAGCTTTAGCCATCCATGCAGAAGCTCGGCAGGAGCAAACACCAAAGGTGTCTAAAAGAATAAGCACGGTACCAGAGCAATAGCACGAAGGGGTCATTGGCGGCCCTCTCATTTAAAAGAGAAAGTAATTCTCCAGCTCACCTGCCCCAAATGCCAACTGCAAGAAGGATAACGCCAGTGATCCAGAAAATAAAAGTGATAGATTAGCAACGCATCTTGAACAAGTATGACTGGTTTAGTCTGCCAGTCTCCGAGACGGGGACGTAGACTAGCTCAGACCCGCCACCACCCCACC	*	NM:i:166	ms:i:1155	AS:i:965	nn:i:0	ts:A:+	tp:A:P	cm:i:95	s1:i:587	s2:i:0	de:f:0.0925	MD:Z:32^T10A10^C3G1^AC11^A32A1T9^C1G5^A3^A12^T7A11A18C8^G5^A34T10C24^C57^A15A2T11A11^G16^A8A16^G2^G21^A32G0G8^C7C12^A12^T31^T3A8G5T0C4^G6^T24G50^G3T9^C16^T7^A4G10^A12^A2T5^GA5^CC32T28C11A42T6^T13^T12^G29^G25G8T8^G6T18^C3A9^G3^C4^C21A1^G9^G20T0C3^A7T18^T6^T23G3^T32A0T43C3^GA20^T5^A15G13^C7G15^G20A5T2^T16A7C5^T28A5^A9^C6T28^T3^A4^A10C1C10T0G10^T6^G12A6T4T15^A14^G7^T65^AG10^A7^A37^C0C1^T7C1^G6T0G7G4	rl:i:0
ENST00000373020_49_aligned_58_F_1795_1746_58_1-3240759	16	chrX	100629081	60	4M1D24M2D20M1I17M1D10M1D5M1D3M1D5M1D2M1D3M1D9M1D34M2D11M1D2M1I14M1I12M1D20M1D35M1D6M1I11M1D6M1D8M1D12M1I34M1I10M1I2M1I8M1I3M1I8M1I10M1D3M1D3M1I7M1D1M1D47M1D6M1I19M1D4M1I8M1D10M1I19M1D3M1D3M1D12M1I18M1I23M1D29M1I8M2D1M1D7M1I5M2D12M1D12M1D5M1D5M2D13M1D20M1I25M1D2M1I12M1D31M1D2M1D17M1D4M1D27M2D19M1I42M1I24M772N9M1D26M1D22M2D3M1D25M1I2M1I6M1D9M1618N18M1D7M1D7M1I25M1D2M1D7M1D3M1D9M836N4M1I8M1D38M1I8M1D1M1D6M1I4M1D16M2D7M1D14M1D13M1D7M391N26M1I20M1D11M1I41M1148N15M1D20M1I39M305N1M1I38M1I16M2D16M1D10M1D13M1D5M1I6M2D4M4D5M1D59M1I4M861N15M1D8M1I3M1D48M1D21M1I9M1D31M1I11M	*	0	0	CAAAGAAAAGTAAGACTTGAAGTTGGCCAATATTGACAAGTCGTATCAGACGTGTTGCCAGCTAAATTAATGAAGAAAGTTCGCGAATTCTAGGAAATACAACATTCCGACACCATTTAATGATTAGAAACTTTCAAGAGAGGGAAAGATGGAACATCATAATAAGATGCCTCAATTTGAGGCAAAGAAATGTAAGTTTGTGCTGGAAACTGATGTATCACAGAACATCAGTATCCCTTGTCAGTCGTGGAGCCTTAACCCAAGGCTTACACTGTTATTCACCATCTGGCAACCCTGATGAGGGATGCCATCTTATTGACTGATCTGGAAATTAAGATTGACACAATGTTGACTCTCTGCTGCAGTCAGAACAAAGTCATAAAACACTTAGACTTCTTGGTGCAAATTATACAATCAAACCGATAACTCTCGACTGGGAAGGAGCGATTCAGGAGGGGTGATTTTCTGTCGACACTACATCAATAGCAAATCAAGGATCAATTTTCCATTCTTGTAACACTACATCAGAAATAGTCAATTCACAGTGCCTTCGAAGGCCCCCTACTAAGAAAAACAACAGTTCAAGAGGCGAGTATTGACTTCCTACAATTTACTGCTCTTCCAGTGTTCAGGGGATAGGGTTTCAACGACTAACTGGAATGGGATAGAAGGGTGGACTTAGAACATAGCAAACATCATTCTTGATTGAATAGCCCACTGCTAGCACGGATCTTTGTTGAATAGCTATTGGTGCAGTTTTAGTGTCATACATCTTGATTGAATCAACCTACTTGTAGTTTTTTGGTGTATCGAGTAAGTAGTGTTGTCAGTTCTCCAGCCAAGCAACTTTCTAATTTCACGGGGGGGACCCTAAATGTCCTTAAAGGTGAGAGGAATAGGCCCACAGATACATTGGTTACACTATCTCATACTGGTTTTTTATGTCACGAGAGAGGCAGTAGGCGGAGGAAAGATCCAATCGCTGGGAAGCAAGCAACTGCAAGGAAATCCTGCAGACGACTCCCATTTCTGACTCTATAAGGCATCACCTTACAAACAACCTTCATTTGTTTACTTGTCTGCACTTCTCTGTGGAGTACAATGTTCAAGTTTGACAGCAACCTAGGAAGATCCTTTTCTGAGTAATGATGTATCTGCCAATCTCTATAATGGTGACACCACAAAATGCAACGTATTTTGGATCTTGTCTACCGCATGGGCTTCTATAATCTCCTGTAAGTTATACTGCTTTCAGAGCCTCTTCATAATTATTTCTAAAGCTGTTCTTAATCTCATGCCTGAAAACAATCCTACGATGGCAGCTACTCAGTTCGACCAAAAAAGCGAGAGTGAGAAACATTGCATACGAGTTTTAGCATCCATGCAGAAGCTCGGCAGGTAGCAAAGACAACGAAAGGTGCCCAAGAATAATGACGGTACAGTAGCAATAGCACGAAGGGGAATTGGTTGGCCTTGATAAGAGAGAGTAATTCCCCGGGCTCACCTTGCCCCGAATGCCAACTGCAAGAAGGATAACGCCAGTTGATCCAGAAAATAAAAGTTAGATTAGTCAGACGCTCTTGGAACAAGTAATGACTGGTTTAGTCTGCAGTCTCCGAGACGGGACGCCATGACTAGCCCGATGACCCTGCACACCGCACCGGGCGATTGGAACACAGAGAGCGGAGACGCTGAG	*	NM:i:190	ms:i:1118	AS:i:925	nn:i:0	ts:A:+	tp:A:P	cm:i:86	s1:i:517	s2:i:0	de:f:0.0999	MD:Z:4^C5C8A6A2^AT14A7C2G1A9^T10^T5^C1A1^T5^C2^A3^A9^A18A15^AC0A10^T28^G20^G7A2C24^G6C10^T6^G8^C87^C3^T10^G1^G12T2T0A30^A8T14C1^G12^A7A21^G3^G3^A36C0A15^C1A21T13^AA1^A0C11^AT0T11^A12^T5^A5^AC13^T5A0T38^A14^C10G12G0A6^C2^C9T7^G2C1^A27^GG14C51A27^A26^G22^TA3^G5G27^T7A0G1T14C1^A7^T32^T2^T7^T3^T0A20^T9T0C17C17^T1^T10^T13A2^TA7^T14^C13^C28T24^G15A5T0C11C0T22T8^A17G18A7C58C10^AA16^C10^G13^C11^TC1C2^TTAA5^A1A8T2A15A48^G11^A9A38^G30^C38G3	rl:i:0
ENST00000373020_86_aligned_59_F_1180_1094_59_1-3240760	16	chrX	100629696	60	9M1I13M1D38M1I3M1D16M1D48M1D16M1D18M1D7M1D23M1D7M1D14M2D5M1D12M1D49M772N6M1I8M1D33M1D1M1D2M1I18M1D36M1618N1I15M1D31M1D1M1D7M1D19M1I7M836N18M1D15M1I25M1D9M1D16M1D4M1D4M1D2M1D5M1D8M1D5M1I9M2D4M391N26M1D21M1D5M1D12M1I7M1D16M1D7M1148N75M305N24M1D1M1D14M1D6M1D11M1D17M1D12M1D12M1D6M1I1M1I17M1D34M1D16M1I8M861N3M1I12M1I39M1D29M1I20M1D8M	*	0	0	TTCATTTACTAATTTACTAGCTCTCCAGTGTTTCAGAGGGATACAGGGTTTCAACGATCTATACAGAATGGGATAGATAGTGACTTAGAACATAGCAACTATAGATCTTGATTGAATCAGCCCACTGCGGCACGGATCTTGATTGATCAGCCTATTGGTGTAGTTAAGGTTACATACATCTTGATTGGATCAACTGCTGGGTAGTTTTTTGGTCTCAGTAGAAGTGTTGTCGTTCTCCAGGCCAGCAGCTTCTTAATTCACAGGGGGGACCCTAAATGTCCTTAAAGGGTAGAGAGAATAGGCCCACACATACATTGGCTTACACTATTATAACTGGTTATTTGTTATGGACGAGAGAGGCAGTAGGCGAGAAAGATTCCAGTCAGGTTGGGAGCAAGCAACCCAAAGGAAATTCCTGCAACGACTCCCATTTTACTCAATATGGTCATCACCTTTATAATAGCAACCTTCATTGTTTACTTTGTCGCAACTCTCTGAGGAGGTACAATCTTCAAGTTTACAGCAACCTTAGGAAACCTTTTTCTGAGTAATATTATATCGTCAATCCTATAATCGTGACAACCACAACAGCGACGTATTTTGGATCTTGTCTACTGCATGCTTCTAAAATCTCCTGTAGATTATATGCTTCAAAGCCTTTCTCATATTATTCTTAAAGCTGTCTTAATCTCATGTCTGAAGACAAATCCTACGATGGCAGCGACCAGTTCGACCAAGAAAACGAGAGTCAGAAACATTGCATACAGTTTTAGCATCCATGCAGAAGCCGCAGGTAGCAAGACACCAAAGTGCCCAAAAGATAATGACGGAACCAGTGCAATGAGCACGAGGGGACATTGGGGCCTTACTTCATTTAAAAGAGAAGATAATTCTCCAGGCTCACCTTGCCCGAAATGCCAATGCAAGAAGGATAACGACCACTGATCCAGGAAAATAAAAGTGGTAGATTAGGAGAACGCTCTTGAAACAAGTGATGACTGGTTAGTCTGCAGTCTTCGAGACGCGGACGCACATGACTAGCCCGAGAGCCTCACCACCG	*	NM:i:100	ms:i:750	AS:i:561	nn:i:0	ts:A:+	tp:A:P	cm:i:58	s1:i:348	s2:i:0	de:f:0.0885	MD:Z:22^T41^T12A0G2^G17A0C3C25^A16^A18^T2T4^C17A5^C2A4^T14^TA5^A2T9^A9C1A4A3T0C41^G13G9G9^C1^C20^C31A8A10^T31^C1^G4T2^A20A23^T3T7T28^T9^T16^A4^G4^T2^C5^T8^G14^AT2A27^G7T13^G5^C19^A16^T19A35A50^T1^G11A2^A6^G11^A10T6^A12^A12^T22A1^G24C9^C19G28C20A8^T14C7G22C3^G8	rl:i:0
ENST00000373020_77_aligned_60_F_1181_1104_60_1-3240761	16	chrX	100629700	60	4S11M1I29M1D6M2D16M1D6M1D17M1I2M1I14M1D3M1I10M1D7M1D3M1I2M1D14M1D11M1D51M1I42M1I1M1I4M1D8M1D10M2I7M772N9M1I23M1I14M1I7M1I5M1D15M1I18M1I5M1D10M1618N7M1I44M1D16M1D6M1D8M836N24M1D28M1I2M2D4M1D18M1D40M1D13M391N3M1I2M1I4M1I11M1D3M1I12M1I8M1D5M1I23M1D4M1D20M1148N12M1I11M1D3M1I7M1D28M1D11M305N7M1D4M1D13M1D5M1D33M1I6M1D10M1D5M1D3M1D25M1I68M1D1M861N12M2D1M1D12M2D20M1I9M1I52M1I2M1D8M	*	0	0	CTCCTTTACAATTTATCTAGCTCTTCCAGTTTATCAGAGGGCTACGAGTTTACGATTGAACATGAATGGATAGAGGTGGAGTTAGAACATGAGTCAAACATACATCTTATTAGAATCAGCCCCTGCGAGACGAGACTTGATTGAATCAGCTATAGGTGTATTTTAGGTCTACATACATCTTGATGGAATCAACCTACTGGTATCGTTTTTTAGGTCTATCAGTAGGGAGTGTTGTCAGTTCTCCAGCCAAGCAATCATTTCAATTCCCAGGGGGACCCTGAAAATGTCCTGAAAGGTAAGAGAGGAATAGGCCCACAGATATCATTGGGTTACACTGATCTCATGACTGGTATTTGTTATGGCACGGAGAGAGGCAGTAGGCGAGGAAAGTTCCAATCAGTTGGAAGTCCAGCAACTCCCACGGAAATTCCTGCAACGAGTCGCATTTCTGATCTATAATGGTCATCACTGTATAAACAACCTTCCTTGTTTACTTTGTGTGCATCGTCTGTGGAGTCCAATCTTCAAGTTTACAAGACGCTAGGAAATGGTTTTTCTGGTAATAATTAGTATGGGTCCAATCTATATAATCGGTGACACACAACAATGCAACGTAATATTTGAGATCTTGTCTATGCAATGGCTTCTATAGATCTCCTGAGAGTATATACTGCTGCAAAGCCTTCTCAAATTTTCTATAAGCGGTTCTTAATCTCATGTCTGAAGAACACATCCTAGATAGGCAGCGCCAGTTCGACCAAAAAAACGAGAGTCAGAACATTGCATACAGTTTTGCATCATGCAGAAGCTCGCAGGAGCAAAACAACCAAAGGTGCCCAAAAGAATAATGGACGGTCCAGTAGCAAGAGCAGAAGGGACATTGGTGGCCTTCTCATTTAGAAAGCGAAAAGTAATTCTCCAGGCTCACCTTACCCCAAATGCCAACTGCAAGAAGGATAACGCCAGTGTCCAGAAAATAAATTAGATTAGCAGAGCTCTTGAAACCAGTAATGATCTGGTTTAGTTCTGCAGTCTCCGAGACGGGGACGCCATGACGCGCCCGAGACCCTGCGACACGCGACCGGGCG	*	NM:i:120	ms:i:705	AS:i:515	nn:i:0	ts:A:+	tp:A:P	cm:i:41	s1:i:233	s2:i:0	de:f:0.1022	MD:Z:25G1T8A3^A1G4^CA5C0T9^G6^A7C25^G13^A7^C5^T14^C4T6^G24T16G1A19A1T32^T5A2^G19T55^T38^A18A9A1A17C2C9^C16^C2T3^A11A13C6^T0C10A18^CA2T1^T8C0C8^A14C0T9C14^C33^C23^T14T13^T4^A4T0A4T25A6^C10^A28^A18^A4^C13^G5^T39^A10^T5^C3^G29A26G36^A13^AG1^G12^AC11A48T0A14A0C5^C8	rl:i:0
ENST00000373020_77_aligned_61_F_1177_1100_61_1-3240762	16	chrX	100629699	60	4M1I36M1D7M1I63M1D48M1D16M1D7M2D9M1I2M1D9M1D8M1D9M1I8M1D18M1I6M1I10M1D6M1D9M1D772N3M1D12M1I43M1I13M1D5M1D6M1I8M1I15M1618N17M1I3M1I3M1D26M2D5M1D10M1D6M1D8M836N17M1I8M1I5M1I3M1I9M1D23M1D5M2D42M1I19M391N1M1D5M1I16M1D23M1I2M1D31M1D17M1148N4M1D13M2D3M1D1M1D7M1I6M1D35M305N2M1I6M1D6M1I3M2D23M1D16M1D25M1I7M1D6M1D11M1D35M1D4M1I26M2D5M2D1M861N7M1I25M1D4M1D67M1I17M	*	0	0	ATTTCACAATCTTTTAGCTCTTCCAGTGTTTCAGAGGGATAAGTGTTTACATCGATCTAACATGAATGGGATAGAAGGTGGACTTAGAACATAGCTAACATACATCTTGATTAATCAGCCCACCGCGAGCACGGATCTTGATTGAATCAGCCTATTGGTGCGTTTTAGGTCTACATCATCTTGTGAATCAACACTCTGGTGTAGTTCTTGGTTATCAGTAATGTAGTGTTTCAGTTCTCCAGCCAAGCTCACTTTACTAATTCACAGGGGGACCTAAATGTCTTAAGGTAGAGAGGCAATAGGCCCACGCATAGATTGGGCTACACTACCTCATACTGGTCTATTTGTTATGGCCGAGAAGGCTGCTAGGCGAGCAAAGATTCCAACCAGTCGGAAGCAAGCAACTCACAACAGGAATTCCTGCATCGACTCCCATTCCTGTCTATATTGTCATGACTTTATAAAGAACCTTCATTGTTTACTTTGTCCTGCATCTCCTCTGCTGGCATTACAATCTCAAGTTTACAGCAACTCTTAGGAATCCTTTCTGAGTAATAATTAGTATCTGTCCAATCTCTATAATCGGCTGACACCACAACAATGCAACTATTTCTGGATCTTGTCTACTGATGGCTTCTATAATCTCCTGTAGCAGTATACTGCTTCAAAGCCTTCTCATAATTATTTTAAAGCTGTTCCTTATCTCAGTCTGAAAACAAACTAGTGGCAGCTGACCAGTCGTGCAAAAAAACGAGAGCCAGAAACATTGCATACATGTTTCACATCCATTGCAAGCTCGGCAGGTAGCAAATCAACAAAGGTGCCCAAAAGATAATGACGGTACCAGCAGGAATGATGCACGAAGGGACACGGTGGCCTTCCATTTAAAAGAGAAAAGTAATTCTCCAGGCTCACCTGCCACCAAATGCCAACTGCAAGTAGGATAACCATTTCCAGAAACATATAGCTGTAGATTAGCAGAACGCCTTGAACAAGTAATGACTGGTTTAGTCTGCAGTCTCCGAGACGGGGACGCCATGACTAGCCCGAGACCCTGCCACCACCGCACCGTGCG	*	NM:i:117	ms:i:715	AS:i:524	nn:i:0	ts:A:+	tp:A:P	cm:i:77	s1:i:415	s2:i:0	de:f:0.0983	MD:Z:9T1A0C27^C2G6A43A16^G11T36^T0A15^A7^AT11^A9^T2T5^C17^G18A15^G6^C9^C3^A23A0G3C6T7T24^A5^G4A20T4T21^A10A11T3^AC5^A2G5C1^C6^A3C38G7^T23^A5^TT62^G21^C25^T31^C12T1A6^T13^TC3^C1^A13^T3A0C14T21T1^G9^AG19A3^C16^A16T2C12^G6^T0T10^T35^T22A7^CG3G1^GA11A1A0G18^T4^A80G3	rl:i:0
ENST00000373020_84_aligned_62_F_1838_1754_62_1-3240763	16	chrX	100629040	60	3S30M1I7M1I39M1D10M1I11M1D3M1I4M1D26M1I19M1D21M1D25M1D2M1D10M1I17M1I8M1D25M1D17M1D1M1D2M1D11M1D19M1I3M1D11M1I2M1D19M1I9M1D17M1D11M1I16M1D16M1I29M2D37M1D22M1D9M1I10M1D71M1D8M1D26M1D24M1I25M1D2M1D9M1D17M1D2M1D13M1I29M1D3M1I11M1D156M772N15M2D19M1D36M2D11M1I16M1D5M1618N17M1I4M1D15M1D6M1D35M1D3M836N21M1D17M1I3M1D57M1I35M391N11M1D4M1D8M1I29M1D12M1D4M2D25M1148N2M1D1M1D10M1D4M1I10M1D4M1D39M305N7M1I4M1D12M1D15M1D14M1D4M1D5M1D4M1D21M1D6M1D4M1I14M1I16M1D1M1D4M1D8M1D29M1D3M1D1M1D1M861N4M1D17M1D30M2D14M1D3M1D24M3D12M1S	*	0	0	GCGAGTATATATTGTATAAAAGTTATACTTATTGACTCAAAGGGCACAAACGAAAACTAAGACTTCAAGTTGACCATAATATGACAAGTCATTATCAACCTGGACCAAGCTAATTTCATGAAGATAAGTTCCACTGAGATTCCTAAGGAACATACAAAATTCCGACGCCATTTAATAATAGAAACTTTCAAACAAGAGGGAAATAGAACATCATAGATAACTGCCTCAATTTGAGAGGCAAAAAATGTAAGTTGTGTGCTGAAAACTATGTATCACAGAAAATCGAGCCCTTCCAGTCTGGATGCCTTAGACCCAAGAGACTACACTGTTATGCACATCTGGCAACCCTGATGAGGGGATGCCACTATTGACAGACTGAAATAAATTACACACTTGTGACTCTCTGCCTTCAGCAGAACAGAGAGTTCAAAAAACATATTAACTTCTTGGTGCAATATACAATCAAACCAGATAACCTTGACTGGGAAGGCGCAGTTCAGAGGGGTGAATTTTCATCACACTAGCATCCATAGCAAGTCAGAGGAATCAATTTTCCATCTTGTAACACTACATCAAACTAGCAAATTCACAGTGCTTTCCAAAGGCCCCTACTAGAAAAATAACAGTCAAGAGAAACACGAATTAATTCATTTACAATTTACTGAACTCTTCCAGTGTTTCAGAGGGATCAGGTAACAACATCTAACATGAATGGGAAGAGGTGGACTTAGAGACATAGCAAACATACATCTTGATTGAATCGCCGCACTGCGAGCAGGATCTTGATAGAAACAGCCTATAGGTGTAGTTTTAGGTCTACATACATCTTGATTGAATGCACCTACTGGTGTAGTTTTTTTGTCTATCAGTAAGTAGTGTTGTCAGTTCTCCAGCCAAACAACTTATGAATTCACAGGGGGAACCCTAAAAGTCCTTAAAGGTAGAGAGATAGGCCCACAGATACATTGGATACACTATCACATACTGGTTATTTGTTATGGCAAGAGAGGCAGTAAGGCGAGAAAGATTCCATCAGTTGAAAGCAAGCAACTCGCAAAGAACTTCCTGCAACGCTCCCATTCTGACTCTATAATGGTCATAACCATTATAAAACCCCTTCATTGTTTACTTAGTCTGCCCTCTCTGTGGAGTACAGATCTCAAGTTTACAGCAACTCTTAGGAAATCCTATTTCTGAGTCATAATTAGTATCTGTCGCAATCTCAATAATCAGGGCCACCACAACAATGCAACGTCTTATGGACTTGCTACTGCATTGACTTCTATAATATCCTGTAGAGTTATATGCTTCAAAGCCTCTCAATTATTCTTAAAACTGTTCTTAATCTAGTCTGAAAACAATCGCTACGATGGCGCGAAAGATCGACCAAACAAACGAAAGTCAGAAACATTGCATACAGTTTTAAGCACCATGCAGAAGCCGGCAGGTAGCAAAAAACCAAAGGTGACCAAAGATACTACGGACCAGTAGAACTGAGCACGAAGGGACATGGTGGGCCTTCTCATTTAGAAAGAGAAAAGTAATTTCAGGTCACCTTGCCCAAATGCCAACTGCAAGAAGGATAACGCAGGTCCAGAAATAAAAGTGTAAATTGCAGAACGCTCTTGAAACAAGTCATGACTGTTAGTCTTGAGTATCGAAAGGGGACGCCATGACTAGCCCGACCTGCACCACCGA	*	NM:i:177	ms:i:1155	AS:i:964	nn:i:0	ts:A:+	tp:A:P	cm:i:90	s1:i:550	s2:i:0	de:f:0.0962	MD:Z:5T10G14A28A15^T21^T7^A5A32A6^C9A11^T25^G2^T14A20^G22C2^G13C3^A1^T2^T11^G20C1^T13^C28^T8T8^T11A15^G19T7T17^AT35A1^C22^T13A5^A43A17C9^C8^A20G5^A1T4C18G23^A2^G3T0T4^G17^T2^A42^A14^C10T3T8T36C0A20G37G6T0C0T13G8T18^GA19^G2T9T23^CG27^A8G17^G3A11^A6^T21C3T9^A0A16T6^A0T19^T30T9A23T6G1T1A19A2T4^T4^T10G10C15^C12^T4^AT13G13^C1^T10^A14^A4^C0C2T9A6G29^T12^T15^C11C2^A4^A3A1^G4^T8C1A10^G6^T34^C1^C4^C8^C29^C3^T1^A5^A13G3^A22A7^GT7G0C3C1^C3^G1C22^GAC12	rl:i:0
ENST00000373020_95_aligned_63_F_1834_1739_63_1-3240764	16	chrX	100629042	60	17M1D10M1I17M1D35M1I38M1D8M1I6M1D15M1D23M1I2M1D25M1I11M1D9M1D10M1D27M1I16M1I6M1D13M1D8M1D7M1D7M1I7M1I40M1I9M1D9M1I12M1D46M2D9M3D4M1D25M1I6M1I12M1D26M1I17M1I21M1I10M1D4M1D10M1D30M1D13M1D3M1D23M1I17M1D6M1I3M2D48M1D23M1D12M1I25M1I11M2D8M2D4M1I3M1D28M2D9M1I16M1D4M1D22M1D17M772N4M2I3M3D7M1I4M1I6M1D5M1D11M1D4M1D3M2D5M1D12M1D5M1D7M1I20M1618N10M1D19M1D33M1D7M1I12M836N1M1I26M1D17M1D13M1I7M1D19M2D4M1D4M1I17M1D20M391N11M1I17M1I5M1D19M1D10M1D28M1D5M1148N34M1D21M1I13M1I2M1I4M305N9M1D3M3D17M1I10M1D15M1I5M1I21M1D7M1D35M1D43M1D12M1I3M861N44M1I16M1D7M1D3M1D29M3S	*	0	0	TATTTATTGTATAAGAGTATACTTATTAAATCAAAGGCGCAAACGGAACTAAGACTTAACGTTGACCATAATATTGACAACGTCATATCGACCTGGTACCAGCTAAATTTAATGAAGATAGTTCCACATGAATTCTAAGGAAAATACAAAATTCCGACACCATTTAATAATTGAGAAGTTTCAAACAAGAGGGAAAGTATCGAACATCATAAAAATGCCTCATCTGGAGGCAACAAATGTAAGTTGTGCGCTGAAACCATGATCTATCGCAGAACGATCAGTGTCCCTTCCAGTCTGGATGCCTGGACCCAGGCCTTGACACTGTATATCACCATCTGGCAACCCTGATGAGGGATGCCATCTATTCGACTGACTGAATTAAATTGACACAATCTGACCTCTGCCTGTCAGCAGAACAGAGAGTCATAGAACATTTTAACTTCTGTGAAAATTCAATAAACCAGATAACCTTGACTGGGAAGCGAGCCACGTTCAGAGGGGTAATTTTCTATCAAACTACATCAATAGTCAAAGTCAGAGGAATCAGATTTTCCATCTTGTAGCACTATCATCAAAATACAAATCACAGTGCCTCCAAAGGCCCCCTACCAAGAAGAATAACATCAAGAGGGACACGTATACTTCATTTACAATTTACCAGCATCTTCCAGTGTTTCAGAGGATACGAGGTTCAACGATCTAGCATCAACGGGATACAAGGTGGACTTAGAGCATAGCAACATACATCTTGATTCAGCCAGCCACTGCGAGCATCGGATCTTGATTGAATCAGCCTATTCGGTGTAGTCCTGCCCACATATCTATGATGAATCAACCTACTGGTGTAGTTTTTTGCTATCACTAGAGTAGTGTTGTCAGTTTCCACCAAGCAACTTTCTAATTCACAGGGGGACACTAAATGTCCTGAGCCAGGAGAGGAGATAGCGCCCACGATACTTGCGTTACACATCTATAGGTCACTGTTATCGCACAGAGAGCAGTAGCGCCAGAAAGATTCCAATCAGTCGGAAGCAACAACTCCAAAGGAAATTCCGCAACGACCCCCATTTCTGACTCTATAATGCTCTCACCTTATATAAAACAACCTATCACTGTTTGATTTGTCTGCACCTCTTGTGGAGTACAATCTTCAGTTTACAGCAACTTCTTAGGAAGCCTTTTTCTGAGTAATTTAGATCTCGTCAGATATCTATAATCGCGACACCACAACAATGCAACGTAATTTGGATTCTTGTCCACTGCATGGTCTTCTTAATCATCTGTAGAGTTATCTGCTTCAAACCTTCTCATAATTATTCTTAAAGATGTTTTAATCTCATCTCTGAAAACAAATCCTACGTCGGCGTCGCCAGTTCGACCAAAAAAACGACGAGTCAGAAACATATGTCATACAGTTTTAGATCGCAGAAGCTCGGCAGGTGAGCAAAACAACAAAGGTGCCCAAAAGGAATAGATGACGGTACCAGTAGCAATGGGACGAAGGGACATTGGTGGCCTTCCCATTTAAAAGAGAAGATAATTCTCCAGGCTCACCTTGCCCCAAATGCCAACTGCAAGAAGATAACGCCAGTGGATCCAGAAAATAAAAGTGTAGATTAGCAGAACGCTCTTGAAACAAGATAATGACTGGTTTAGTTGCAGTCCCGGACGGGGACGCCATGACTAGCCCGAGACCTCT	*	NM:i:189	ms:i:1122	AS:i:928	nn:i:0	ts:A:+	tp:A:P	cm:i:98	s1:i:576	s2:i:0	de:f:0.0992	MD:Z:17^T20A6^A0A13A28A29^A14^C15^C25^A2C33^T9^A2T7^A2G14T13G4A12^A13^G8^T1A5^A63^A16G4^T30A15^TG3C5^ATA4^C43^G12C45A15^G4^T10^T16T5A7^G8A4^A3^T19T20^G9^GT12A3G2T6G14A6^A16G1A0T3^C45T0T1^AG1T1T4^AC7^T28^GT6G18^C4^G22^G7C11T1A2^GTA17^A5^A3G7^T4^C3^CT3T1^T0T6G4^G5^G9G18T8^G19^T8T21G2^A23T5A0C10T4^C17^A20^A2T16^AA4^T7C0A2C9^G1T22T13T14^A5T0C12^A10^G23C4^C10G19A0T3A0G2^A49^C3^CAT27^C41^A1C5^G18T14A1^G43^G75^C7^T3^A29	rl:i:0
ENST00000373020_715_aligned_64_F_1811_1096_64_1-3240765	16	chrX	100629065	60	7M1D18M1D44M1I9M1D37M1D11M1I2M1I3M1I6M1D7M1D25M1D11M1D44M1D44M1D6M1D4M1D92M1D19M1I15M1I6M1I8M1D15M1D20M1I10M1D1M1D33M1I5M1I13M1D11M1D8M1D22M1I4M1I17M1I10M1D7M1I27M1D28M2I25M1D17M1D54M1I23M1D10M2D4M1D8M1D19M1D3M1I5M1I7M1D7M1D3M1D19M1D1M1D13M1I20M772N5M2D24M1I30M1I3M1I44M1618N11M1D25M1D26M1S	*	0	0	TTATTAACAAAGGCAAAAACGAAAATAGGACTTAAAGTTGACCATAATATTAACAAGTCTTTTCAACCTGGGTACCAACAAATTTAATGATGAGAAGTTCCACTGATTTCATAAGGAAATACAACAACTTCCCGCACACCATTAATAATAGAATCTTTCAAACAAGAGGGAAATATGAACATCAAATAAAGGCCTCAATTTGGAGGCAAAGAAATGTAAGTTGTGGGCGAAAACTGATGTATCACAGAACATCAGTAGTCCCTTCCAGTCGTGATGCCGAGACCAAGGCCTTACACTGTTATCACCATCGGGCAACCCTGATGAGGGATGCCATCTATTAACTGTCTGAAATTATATTACACTTTGTGACTCTCGCCTGTCAGCAGAACAGAGCAGTCATAAAAAATTTCTAACTTCCTTGGTGCAATTATACAATCAAACAGATAACCTTGACTGGGAAGGGAGCCAGTTAAGGGGTGAATTCTCTATCCAACTACATCAATAGCCAAAGCTCAGAGGAATCAATTTCCATCTTGAACACTACTCAAACTGCCAAATTCACAGTGCCCTTCCCAAAGGCCCCCTACTACAGAAAAATAAAGTCTAGTGGGAACACAGTATTACTTCATTTACAATTACTAGCTCTTCCAGTGTTTCAGAGGGGCAACCAGGGTTTCAACGATCTCAAATAATGGGATAGAAGGTGGCTTAGAACATAGCAAACATTCATCTTGATTGAATCAGCCCACTGCGAGCACGGATTCTACATTGAATCAACCTATTGGGTAGTTTGAGCTACTACATCTTATTGAATCAACCTACTGGTTAGCTTTTTCTGGTCTACAGTAAGAGTTTGTCAGTTCGCCAGCCAACACTTTCTAATTCACCAGGGGAGACCCACAATGTCCTTAAGTAGAGAGGAATAGGCCCACAGATCACTTTGGGTTACACTATCTCATACTGGTTACTTTGGTTATGGAACGAGAGAGGCAGTAGGCGAGAAAGATCCCAATCAGTTGGAAGCAAGAACTCCAAAGGAAATTCCTGCAACGCTCCCATGTCTGACTCTATAATGGTCT	*	NM:i:109	ms:i:735	AS:i:697	nn:i:0	ts:A:+	tp:A:P	cm:i:71	s1:i:454	s2:i:0	de:f:0.0952	MD:Z:7^T8C9^C2A23G7A1A14G1^T11A2T12A3C5^A22^T7^T5A19^G11^T6T34T2^T4C39^G6^T0T3^C27T29G4A9A7A0A10^T29C18^A15^C30^C1^G11T6A0C31^T11^T8^A5A1A0G44^C4A2A26^T29T0A17A1C2^G17^A19A37T0G9G8^T7T2^GT4^A8^G19^G15^T7^T3^G10T8^G1^A19G5T0A11^AG26A37C27T19^C25^A7T18	rl:i:0
ENST00000373020_86_aligned_65_F_1796_1710_65_1-3240766	16	chrX	100629080	60	9M1I23M1D10M1I11M1I5M1I21M1D15M1D6M1D45M1I20M1D2M1D10M1D9M1I7M1I18M2D37M1I15M1D21M1I16M1I2M1D36M1D3M1D8M1D14M1D39M1I1M1I42M1I7M1I13M1D30M1D5M1D28M1D5M1I15M1D70M1I11M1D11M1I9M1D39M1D10M1D2M1D6M1D41M1D19M1I12M2D39M1I29M1D4M1D26M772N1M1I8M1D6M1D14M2D22M1D19M1I22M1I11M1618N18M1D25M1D12M1D2M1D6M1D16M836N30M1D2M1D71M1D3M1D11M1D13M391N33M1D32M1I3M1I10M1D19M1148N22M1D20M1D31M305N1I19M1I16M1I50M1D19M1D22M1I34M1D13M1D12M861N1I4M1D4M1D34M1D8M1I14M1D25M1I8M1I8M4S	*	0	0	ACAAACGAACAACTAAGACTTAAAGTTGACCATCTATTGACAAGGTCATATCACCACTGGTCACCAGCTAAATTTAATGAAGAAAGTCCCACTGAATTCTCAGGAAATACAACAATTCCGACACCATTTAATAATTAAAAACTTTCAAACCAAGAGGGAAAGTATGAACACAAATAAATGCCCAATTTGGATGGCAAAGCAAATGTAAGTTGTGTGCTAACCTAATGTATCACAGAACATCAGTAGTCCCTTCCATGTCGTGGATGCCTTAACCCAAGGCCTTACAGTGTTAGTCACCATCTGGCAACCACTATGAGGAATGCCATCTATTGACTGCCTGAAATTAAATACCCATGTGAGCTCAGCCTGTGAGAGCACAGAGAGTCATAAAACATTTTAAGTTCTTGGTGCACACATTATACAATCAAAGCAGATAACCTTGACTGGGAAGGAGCCATGTTCAGATGGGGTGAATTTTCATCACACTACATCAATAGCAACGTCAGAGGACCAATTTCCATCTTGTAAGACTACATCAAAATGCAAAGTTCACAGTGCCTTCCAAGACCCCCTACTCAGAAAATAAACAGTCAAGAGGAACACAGTATTACTTCATTTACACTTTACTAGCTCGTTCCAGTGTTTAGAGGGATACAGGGGTTTCAAGATCTAACATGAATGGGATAGAAGGTGGCCTTAGAACATGCAAACATACTCTGATTGATCAGCCCACTGCGAGCACGGATCTTGATTGAATCCGCCTATGGTGTATTTTCAGGTCTACCATACATCTTAAGAATCAACCTACTGGTGTAGTTTTTTGGACTATCAGTAATGTAGTGTTGTCAGTTCTCCAGCCAAGCAATTTCAATTCACAGGGGTGACCGTAACTGTCCGTTAAAGGTGAGAGGATAGCACCACAGATATTGGTTAACCCTATCTCATACGGTTATTTGTTATGGCACGCAGAGAGGCAGTAGGCGAGAAAGCATTCCAATCAGTTGGAAGCAAGCAACTCCAAGGAAATTGCTGCAACGACTCCCATTCTGACTCTATATGTCATCCCTTTATAAAACAACCATCATTGTTTACTTTGTCTGCATCTCTCTGGGGTACAATCTTCCGGTTTACAGCAACTCTTAGGAAATGCTTTTTCTGAGTAATAATTAGTATCTGTCCAATCCTACATGGGTGACACACAACAATGCAACGTAATTTGGATCTTGTCTACTGCATGGCTTCTTAATCTCCTGTAGAGTTATACAGCTTCAAAGCACTTACTCATAATTATCTTCAAGCTGTTCTCCATCTCATGTCTGAAAACAAATCCTCAATGGCAGCGACCAGTTCGCCGAACAACCGAGAGTCAGAAACATTGCATAACAGTTTTAGCATCCATGCATGAATGACGGCAGGTAGCCAAAAGAACCAAAGGTGCCCAAAAGAATAATGACGGTCCCAGTAGCAATGGCACGAAGGGGAGATTGGTGCCTTGTCATTTAAAAGAGAAACAGAAATTCTCGAGGCTCACCAAGCCCCAAATGCCACTGCCAAAAGGAAACGCCAGTGATACGAGAAATAAAGTGTAGATTAGCAGAACGCTCTTGACACAAGAATGCCTGTGGTTAGTCTGCAGTTCCGAGACGTGGACGCCATGACTAGACCCGAGACACCTGCACCCGCG	*	NM:i:162	ms:i:1169	AS:i:980	nn:i:0	ts:A:+	tp:A:P	cm:i:106	s1:i:636	s2:i:0	de:f:0.0916	MD:Z:32^A0A18A27^T4T10^C2A3^A33G31^T2^T10^T34^GA5G46^G15C23^G6G17A11^T3^A1A6^C0T3T6C2^C2A24C26C47^T21A8^A1T3^T14C13^A20^A3G9A6A0T36A22^C20^C28A10^A10^A2^T6^A35A5^T7G3T17G1^TT28T39^C4^T12G4C3A13^A6^A4G0C8^AC5G1T2A11^T70^A9C15^T12^A2^G6^A16T29^T2^A11A0A23C34^T3^T0A2C7^C17T28^A21T23^T4A10T0A24^A1G18^A2A2A2A44G0C0T15C31A12^A12C6^G5C18T7C9T0T12^A5A1G5^T13C2^A4^A28A5^T4A4T12^C9G31	rl:i:0
ENST00000373020_160_aligned_66_F_2732_2572_66_1-3240767	16	chrX	100628144	60	17M1D9M1D2M1D1M1D14M1D11M1D4M1D10M1D7M1D2M1D9M2D4M1D21M2D18M1D25M1D17M1D10M1I5M1I5M1I14M1D5M1D11M1I10M1D27M2D7M1D23M1I9M1I19M1I9M1D17M1D23M1I4M2D2M1D10M1I9M1D9M1I4M2D17M1I8M1D7M1I4M1D33M1D2M1D19M1D14M1D15M1D5M2I9M1I2M1I8M1D4M1D16M1I32M2D21M1I29M1D18M1D40M1D4M1I27M1D12M1I4M1I3M1D22M1I2M1I12M1D4M1D6M2D17M1D4M1D5M1I13M1D2M1D19M1D5M1I9M1I21M1I9M1I5M1I7M1D3M1I40M1I8M1I10M1D52M2D9M1I7M1D10M1D12M1D22M1D9M1D10M1D3M1I30M1I23M1I9M1D4M1D19M1I7M1I6M1D43M1I10M1D12M1I43M1I9M1D16M1I3M1D10M1D22M1D7M1D8M1D35M1D9M1D34M1D56M1D12M1D3M1D26M1D7M1D6M1D10M1D2M1I8M1D22M1I22M1I10M1D18M1D16M1D32M1I9M1D2M1D16M1D772N16M1D5M1D33M1D4M1D10M1D3M1I14M1D17M1618N11M1I29M1D41M1D1M836N18M1D11M1D27M1D69M1D6M391N11M1D19M1D6M1D34M1I5M1D20M1148N53M1I13M1D3M1D4M305N1I3M1D41M1I15M1I23M1I1M1I7M1I6M1I73M1I20M35S	*	0	0	ACCTTAAATCATTCTTCTAACCACTGAGGAAAATATGTATTTGAAATTTCTGATATCCTTAAATATTTCTTCTTTATTCAGTAGCCAAATTGATTTGCTGTACTTGAGGCAATTTTTCAACTTAATTTTTTATCACCTTATCCTATGTCAAAAGGACACATCAAATGTTCTATGGAGAATAGTCATTGTTTCTGGCAATAACGCCAAGATTTTAAACACATACTGAAAAATTCATATCATTTAACTAGTTGTTGTTGCCCAGTTTTGTCGACTGTAACTGACTCCCCCTTACTCATCAATTCAAAGGACTGTGGCAATCAGATCTAGACAGGTCTACTAATGGATGTATAATAGACTCAAAACCAAAGAAATAAATTCTACTTCAACTCAAAATTTTAGAATTATTATGTTTCTATTAATTTCCCTATTATTCCTGAAGTACAGGTGTACACCCTCCCGGTACACTTTTTTTGTGCAAACTATAAACAAAAAAGTCTGATCTCTAGAGAACACTAGTCAATGCTACTTTATTACTGGAAAGTATAATTTTGTTGTCACAGAGTCAGTTTTTTTAATATTTGCAACTTTAAGATTGTTGTTTTTACATTAAGTTCTGATACATGTGCAGAATTTGCAGGGTTTGTTACATAGGTATACATGTGTCATGTGGTTTGCTGCACCGATGGAACAGTTTTTTTTTAACAATAACTTTTGTTTTAATAGAAGTTAAAGGCCGCAGGCTTATATTTCACATCTAAAACAGTATTCGTTAAGTAGAATGTAGGGCTTAGCTTTCTCAGGTGGGAAAACAACAACATTCAGCAGTTTCTACAAGTTAATTTAACAGATCTGTTTTAGAGGAAAGAGAGTTATTGTATAAGAGTTAACTTAGTAAATCAAAGGGCACAAACGAAAACTAAGACGGTAAAGTTGAACCATAAATTTTGCAAGGTCATAGCATCCTGGTACCAGCTAAAATTAATGAATAGAAGGTTCCACTGGAATTCCTAAGAAAATACAACAATTCCGACACCAATTAATATTTAGAAACTTTCAAACAATAGAAGGTATGTAGAATCAAATAAATGCCCAATTTGGAGGCAAGAAATGTAAGTTGTGTGGTGAACCTGATGATCACAGAACTCAGGTAGTCCCTTCCAGTCGTTGATGCCTTAGATCCCAAGGCCTTACACTGTTTTCAGCAATCTGGCACCCGATGAGGGATGCCATGTATGTGACTGATCTGAAATAAATTACACAATGTGAGTCTCTGCCTGTCAGCAGAACAGAGAGGTCATAAAACGTTTAACTTCTTGGGTGCAAATTATACAATCAAACCAGATAACGTTGACTGGGAAGTAAGGCAGGTAGAGGGGTGAATTTTCGTATACACTACATCTTAGCAAAGTCAGAGGAATCAATTTCCATTTGTAACATACATCAAAATAGCATATTCACATTGCCTTGCAAAGCCCCCTACAAGAAAAATAACAGTCAAGAGGTACACAGTATTATTCATTTACAATTTACTAGCTCTTCCAGTGTTTCAGAGGGATACAGGGTTTCAACGTCTAACATGAATGGAAGAAGGTGGACTTAGAACATAGCAAAATACATCTGATTGATCAGCCCACGCGGATCACGGGCTTGAGTGAATCAGCCTATTGTGGGTAGTTTTAGGTCTACATACAATCTTGATTGATCATTCTACTGGTGTTGTTTTTGGTCTATCAGTATTAGTGTTGTCAGTTCTCCAGCCAAGCAACTGTTCTAATTCCAGGGGGACCCTAAATGTCTTAAAGGTAGAGAGGATAGGCCACAGAGACATTGGGTTACACTTGTTCATACTGTTATTGTTATGGCCGAGGAGAGGGAGTAGGCAGATAGATTCCAATCAGTTGGAAGCAAGTCAACTCCAAAGGAATTTCCTGCAACGACTCCGTTTCTGACTCTAGAATGGGCATCACGTTTATAAAACAACTTCAGTGTTTACTTTGTCGCATCTCTGTGGGAGTACAATCGTCAAGTTTACAGCAATCTTAGGAAATCCTTTTTCTGAGTAATAATTAGTAGCTGTGCAATCTCTATAATCGGTGACAGCACAACATGCAAGGTATTTTGGACTTGTCTACTGCATGGCTTTATAATTGCTGTAGAGTTATACTGCTTCAAAGCCTTCTCAGTAATTTTCTTAAAGCTGGTCTTAATCTCATGTCTGAAAACAAATCGTACGATGGCAGCGACCAGTTCGACCAAAAAAATCGAGAGTCAGAAAATTCATAACAGTTTAGCATCCATGCAGAAGCTCGGCAGGTAGCAAAACAACCAAAAGGTGCCCAAAAGAAATAATGACGGTACCAGTATCAAGTGGAGCACGAAAGGGGTACATTGGTGGCCTCTTCATTTAAAAGGAAAAAGTAATTCTCCAGGGTCCTCTTCCCCAAAATGCCAACTGCAAGGAAGGATAACGCCGGTGATCCAGAATATAAAAGTGTAGAGTAGAGAACGTTTGAA	*	NM:i:274	ms:i:1620	AS:i:1452	nn:i:0	ts:A:+	tp:A:P	cm:i:119	s1:i:817	s2:i:0	de:f:0.1026	MD:Z:8A8^A0A8^C2^T1^A14^A5G5^A4^T10^G7^A2^C9^AA4^C18T2^CT18^C25^T0C16^A28T5^C5^A11C9^G14A3T8^GT4T2^T0A59^T17^A2G24^CC2^G19^T13^CT25^A11^T7T5A0C5A0A11^C2^T19^G14^T12A2^A24^A0A3^T27T2T1G15^GG16G29C3^G15T2^G15A5A3A3T8C1^G31^A9C3G5^A36^C4^C6^AT17^A4^C18^C2^T1T17^T6T28T16A3^A9T2A16T8G1T20^G24T6A18G1^GG3A6A0C4^T10^T12^A19C2^A9^T10^A21G30A4C7^A4^T15C16^T17C35^A0T41C12G2C3T1^C19^C10^A0A21^T7^C8^C15A7G6C4^G9^T22A11^C56^A12^G3^T26^C7^T6^A10^T4G5^A0T5T16T30^A4A0C10A1^T16^A1G39^A2^G16^C16^A5^C7T15A0T0C7^G4^T10^A9C7^G3A38A14^C2A12T5T6C12^C5T13^T8C2^T11T15^C35T4C21C6^A6C10^T19^C6^C1C37^A12T27C45^C3^G7^T75G30T0C11A0G17C2A0C3G3C28A6	rl:i:37
ENST00000373020_80_aligned_67_F_584_504_67_1-3240768	16	chrX	100635178	60	117S6M1I18M1D21M1D14M1D2M1I7M1D3M305N44M2D6M1D16M1I6M1I22M1D4M1D10M1I5M1D14M1I26M1D29M861N2M1I4M1I2M1I22M1I3M1I21M1I19M1D1M1D14M1D5M1D17M6S	*	0	0	CGGTGACACCACAACTAATGCAACGTATTTTGGACCTGTCTACTGCAGGCTCTAAATCTTCCGTAGAGTTATACTGCTTTCAAAGCCTTCTTAATATTTTTAAAGCTGTTTCTTAATCTCATGTTCTGAAAACAAATCCTACAAGGCAGCGACCAGTTCGACCAAAAAACGAGAGTCGATAACATTGATACAGTTTTAGCATCCATGCAGAAGCTTGGCAGGTAGCAAAACAACAAGGTGCCTAAAGGATAATGACTGGTACCTAGTAGCAATGAGCACGAAGGGGCATTGCGGCTTTCTCCATTTAAAGAGAAAAGTAATTTCTCCAGGCTCACCCGCCCCCAAATCCAACTGCAAGAAGGATAACGCCAGTGATCCTAGAATAATTAAAAGTGTAGATTAACAGAACACCTCCTTGATAAAAAAATTGACTGGTTTTGGTCTGCAGTCTCCGAAGGGGACGCCATGACAGCCCAGACCCTGCACCACCGCCATCGG	*	NM:i:44	ms:i:233	AS:i:178	nn:i:0	ts:A:+	tp:A:P	cm:i:22	s1:i:153	s2:i:0	de:f:0.1105	MD:Z:24^G1T19^A14^A9^C28C18^CA6^C2A4A36^A4^G1T3C9^A29T0T0G8^G52G6G7A1C2G0T1A10A15^G1^C14^T5^G17	rl:i:0
ENST00000373020_92_aligned_68_F_1829_1737_68_1-3240769	16	chrX	100629047	60	27M1D41M1D27M1I12M1D80M1D7M1D18M1D2M1D23M1D6M1D8M1I13M1I27M1I5M1D6M1D8M1D14M1D10M2D20M1D7M1D26M1D10M1D1M1D8M1I10M2I33M1D11M1I17M1D7M1D20M1D10M1I43M1I4M1I5M1I20M1I4M1D43M1D27M1I17M1I38M1D1M1D1M1D9M1D32M1D6M2I28M1D36M1D26M1D21M1I5M1D25M772N19M1I12M1D58M1I18M1618N44M1D10M1I5M1I24M836N2M1D1M1D7M1D5M1D23M1D4M1D11M1I13M1D26M2I4M1I7M1I4M1I21M391N1M1D23M1D9M1D21M1I33M1I9M1148N27M1D22M1I22M1D2M305N17M1D12M1I17M2D10M1I10M1D23M1D19M2D8M1D5M1I8M1D2M1D9M2D37M861N26M1D14M1D65M	*	0	0	ATTGGATTAAAGTTATACTTATTAATCAAGGCACAAACGAAAACTAAAACTTAAAGTTGACCATAATATGACAAGTCATATCAACCTGGTACCAGCCTAAATTTCATGAGATAAGTGCCACTGAATTCCTAAGGAAAATACAACAATTCCGACACCCTTTACTAATAGGAAACTTTCAAACAAGAGGGAAGTATGACCTCATAATACATGCCTAATTGGAGGCAAAGAAATGTAAGTTTATGCTAAACCTGATTGTATCACAGAACGATCAGTAGTCCCTTCCAGTCGTGGATGCCCTTAACCCAAGCCTTACATGTTATCACCATCTGCCACCCTGAAGGGATGCCATCTATTGACTACTGAAATAAATTACACAAGGTGACTCTCTGCCGTCAGCAGAAAAAAGTCATGAAAACATGTTGAAATTTCTTGGTGCAAATTATACAATCAAACCAGTAACCTTGACTGGGGAAGGAGCCAGTTCAAGGGGTGATTTTCTATCACACTACATCATCGCAAAGTCCAGAGGAATCAAGTTTCCATCTTGTAACACTACATCAAAATAGCCAAATTTCACGAGTGCCTTCCAAAGACCCCCTTACTAGAAAAATAACAGTCAAGAGGAACACAGTATTACTTCATTTACATTTACTAGCTCTTCCAGTGGTTCAGAGGGGATACCGAGTTTCAACCGATATAACATGAATGGGATAAAGGGTGGACTTAGAACTGAAACATACACTTGATTGAATCAGCCCACTACGAGCACGGATTTGATTTGGAATCAGCCTATTGGTGTAGTTTTAGGTTACATACATCTTGATTGCATCAAACTACTGGTGTAGTTTTTAGTCTATCAGTAAGTAGTGTTTCAGTTCTCCAGCCAAGCCACTTTTCTATTCACAGGGAGGACCCTAAATGTCCTTAAAGATAGAGAGGAATAAGCCCCACAGATCATTGGGTTACACTATCTCATACTGGTGATTTGTTATGGCACGAGAGAGGCAGTAAGCGGAGAAAGATTCCAATCAGTTGGAAGCAAGCAAATCCAAAGGAAATTCCTGCAACGACTCCCATTCGGACTCTGATAATGGGGCATCACCTTTATAAAACAACCTTATGGTTACTTGTCGCATCTCTCTATGGAGGACATTCTCAATTTACAGCAACTTCTTGGGAAAGCCTTTTCTGAGTAATACTTGGTATCTGTCCCCAATTCTCTATGAATCGGGTGCCACAACAACAAGGAAACTATTTTGGACCTTGTCTACTGCAAGATGATATATCGCCTGTAGAGTTATACTGCCTTCAGAACCTTCTCATAAGTATTCTTAAAGCTGGTTCTTAATCTCATGTCTGAAAACCAATCCTACGATGCAGCGACCAGTGCGACCAAAAGAAACGAGAGTCAAAAACATTGCTACAGTTTTAACATCCATGAGAAGCTCCGCAGGGTAGCAAAACAACCAAGTGCCCAAAAGGAATAATGACGTACCAGTAACAATGAGCACGAAGGGACATTGGTGGCCTTCTTTGAAAAGGAAAAGGTAATGCTCAGCTCACCTTCCCAAATGCCAACTGCAAGAAGGATAACGCCAGTGATCCAGAAAATAAAAGTGTAGATTAGCAAACGCTCTTGAAACCGTAATGACTGGTTTAGTCTGCAGTCTCCGAGACGGGGACGACATGACTAGCCCGAGACCCTGCA	*	NM:i:168	ms:i:1186	AS:i:996	nn:i:0	ts:A:+	tp:A:P	cm:i:111	s1:i:692	s2:i:0	de:f:0.0913	MD:Z:4T2A1G17^A20G20^T35A3^A8T39A4A4T0A20^A7^A2A8A6^C2^T23^G1G4^G53^G6^G8^C14^G2A7^TG20^G7^T12T13^T10^C1^G1G13T4C30^A28^G7^A20^A2A19T53G9^A43^A20T13A1G11C16G1A14^A1^A1^C9^T20G11^C34^C17A5C12^T5G20^G18A7^A10G21G13G9^A27T27G34C29^T3T13T23^C1^T2T4^T5^T10G5T3A2^T4^G15A5T2^T14A2A27A3C7T1C3^G9T13^T0G1C1T0C3^A3T22A1G11T37A11^G12T21G9^A10G8^C8G20^AG20^G9G13^G19^CA2T5^A10T2^C2^G9^GC63^G14^A0A40C23	rl:i:0
ENST00000373020_118_aligned_69_F_1180_1062_69_1-3240770	16	chrX	100629696	60	12M1I7M1D10M1I10M1D3M1I15M1D4M1D40M1I18M1I3M1D34M2I1M1D20M1D19M1D2M1D12M1I17M1D36M1D17M772N6M1D11M1D15M1I27M1D17M1I18M1I11M1618N7M1D10M2D7M1I35M1D7M1D13M836N11M1I10M1D6M1D32M1D8M1D12M1D4M1I4M1I9M1I34M391N13M1D31M1D14M1D11M1I16M1D10M1148N1M1D4M1D23M1D1M1D13M1D25M2D1M305N22M1I8M1D21M1D15M1D22M1I16M1D7M1D9M1D49M1I10M82S	*	0	0	TTCATTTACAATCTTACTAGTCTTCCATTGCTTTCAGAGGGTACTAGGGTTTCAACGATCGACAGAGTGGGATAAAAGGTGGACTGAGAACATAGCAAACATACTATCTTGATTGAGTCAGCCGCACGGGAGCACGGATCTTGATTGTATCAGCCGATTGGGCTTAGTTTTAGGTCTACATACACTTGATTGAATCAACCTACGGGGAGTTTTTTGGCTCTATCAGTAAGTAATGTGTCAGTTCTCCAGCCAAGCAACTTGCTAATTCACAGGGGGACCCTAAATGTCCTTAAAGTAGAGAGGAAAGACCCACAGATACATTTGGGTTACACTATCTCATACTGGTTATTGTTATGGCACGAGAGTAGGCAGTGGGCGAGAAAGTATTTCAATCAATTGGAAGAAGCAACTCCAGGGAATCTTCTGTAACGACTCCCATTTCTGACTCTATAATGGCATCACCTTATAAAACAACCTTCATTGTTTACCTTTGTCTGCTCTCTCGTGGAGTACAATCTTCAAGTTTACAACAACTCTAGGAAATCTTTTTTTGAGTATAACTTAGCTATCTGTCCTAGTCTCTATAATCGGTGACACCCTAACAATGCAACTGATTTTGGAGCTGTCTACTGCATGGCTTCTATAATCTCCTGTGAGTTATACTGCTTAAAGCCTTCTCTATAATTATTCTTAAAGTGTTCTTAATCCATGCTGAAAACAAATCCTACGATGGCGGACCAGTTCGACCAAAAAACGAGAGTCAGAGACATTGCACAGTTGTAGCATCCATGCAGAAGGCTCGGCAGTAGCAAAACAACCAAAGGTGCCAAAAGAATAATGAGGTACCAGTAGCAATGAGCACGTAAGGGGACATTGGTGGCTTCTCATTAAAAGAGAAAGTATATCTCCAGGCTCACCTTGCCCCAAATGCCAACTGCAAGAAGGTATAACGCCAGATCCAGAAAATAAAAGTGTGGTATTAGCAGAACCTCCTGATAACAGGTGATGACTGTTTAGCTCTGCAGTCCTGAGCGGGGA	*	NM:i:92	ms:i:667	AS:i:501	nn:i:0	ts:A:+	tp:A:P	cm:i:56	s1:i:333	s2:i:0	de:f:0.0895	MD:Z:19^C7G12^A18^T0A3^T2A7G10T29A9^T1C18A7T6^G20^T19^T2^T1T24G2^T25T10^G23^G11^T2G39^T24A13C6G7^C10^AA3A4C3C29^T7^T34^A6^T25G6^T8^C6C5^A18A20A0C11G0T8T1^T31^A14^C27^C11^T4^T23^A1^C13^A17A7^AT6T24^G21^C15^C38^C7^T9^A6A0T51	rl:i:0
ENST00000373020_196_aligned_70_F_1183_987_70_1-3240771	16	chrX	100629697	60	3S8M1D20M1I22M1D6M1I5M1I19M1D28M1D6M1D3M1I6M1I24M1D3M1D11M1I2M1D10M1I9M1I2M1I2M1D16M1I14M1D20M1D5M1I11M1D8M1D8M1I9M772N3M1D7M1I2M1I9M1D3M1D67M1I7M1I7M1618N3M1I7M2D11M1D17M1I43M836N10M1I5M1I14M3D5M1D7M1D10M1D11M1I20M1I26M1D11M1I6M1D2M391N1M1I31M1D2M1I54M1D8M1D1148N3M1D2M1I17M1I3M1I20M1D28M305N103M1I5M2D26M1I15M1D30M1I7M5S	*	0	0	TACTCAATTACATTTACTAGCTCTTTCAGTGTTTTCAGAGGGATACAGGGTTTCACGATCTTAGCATTGAATGGGATAGAAGGTGGCTTAGAACATAGCAAACATACATTTTGATGAATCGCCGCACTGCGGATCACGGATCTTGGTTGGATCAGCTATGGTGTAGTTTATAGTCTACATACGATCTTGATTGGAGATAACCTACTGGTGTAGTATTTTTGGTCTATCATAAGTAGTGTTGTCAGTTCTCAGCCGAAGCAACTTTCAATTCACAGGGGGACCGCTAAATGTCCTTAAGGAAGAAGAAGTAATAGGCCAAGATACATTGGGTTACACTGTTTCATACTGGTGTTTTGTTATGGCACGAGAGAGGCAGTAGGCGAGAGAAGATTCGCAATCAGTTGAGAAGCAAAACTCCAAAGGAATTCCTGCAACGACTCGCCATTTCTGACTCTATAATGGTCATCACCTTTATAAAACAACCTTCATTGTTTGACTTTAGTCTGCATCTCTCTGAGTAAGTCTTCAGTTTACAGCACTCTAAGGAAGATCCTTTTTCTGAGAATTAATTTATTATCTGTCCAATCTTCATAATCGTGACACCACAGACAATGAACAGTATTTTGGATCTTGTCTACTGCTAGGCTTCATGAATCTCCTGTAGAGTTATACTGCTTCAGAGCCTTCTCGTAATAATTCTTAAAGCGATCTTAACTCTGTTCTGAAAACGAATCCTAGCGATTTGCATCGACCAGTTCGACCAAAAAACGAGAGTCAGAAACATTGCATACAGTTTTAGCATCCATGCAGAAGCTCGGCAGGTAGCAAAACAACCAAAGGTCCGCAAAAGAATAATGACGGAGCCAGTAGCAGTGAGCACGAAGGGGACATTGAGTGGCTCTCATTTAAAAGAGAAAAGTAATTCTTCAAGGCTCACCTTGCCCGAATGCCAACTGCAAGAAGGATAACGCGCAGTGATTCCGA	*	NM:i:102	ms:i:649	AS:i:482	nn:i:0	ts:A:+	tp:A:P	cm:i:63	s1:i:328	s2:i:0	de:f:0.0973	MD:Z:3T4^A14C27^A8A21^A23C4^T6^A11G11A3A5^C3^T13^G23^C30^G20^C16^T8^G20^A4T6G6^C3^C19A1C10T0A57^GC11^A89^GTG5^C1A5^A10^A5T19T1A6G14C0T6^G17^C26A0T6^T29A9A4T11^T1T6^T3^A11A11G3G14^A79G1C17T0A9A25^CT28C12^C3A33	rl:i:0
ENST00000373020_20_aligned_71_F_3746_3726_71_1-3240772	16	chrX	100627132	60	1S10M1I55M1D2M1D9M1D14M1I1M1I15M1D15M1D17M1D4M1D2M1D2M1D4M3D12M1D18M2D4M1D7M1I40M1I19M2D50M1I18M1D10M1D26M1D5M1D4M1D43M1D31M1I3M1D24M1I61M1D5M1I43M1I2M1D17M2D24M1I6M1I49M1D9M1D50M1D4M1D35M1D28M1I4M1I4M1I10M1I6M1I22M1D18M1D5M1I2M1D10M1D27M1D3M1I2M1I28M1I7M2D13M1I11M1D12M1I6M1I1M1I7M1I4M1D2M1D25M1D13M1D11M2D10M1I31M2D21M1I3M1I6M1D10M1D24M1D17M1D4M1D36M1D6M1D5M2D6M1I16M1I18M1D9M1D15M1D5M1D6M1D4M1D18M1I2M1I13M1I19M1D13M2D26M2D11M1D11M1I3M1D17M1I3M1D18M1D1M1D13M1D9M1I13M1I9M2D15M1D6M1I9M1D13M1D4M1I7M1D37M1I7M1I12M1D31M1D4M1D11M1I7M1D10M1D1M1D32M1D18M1D40M1I1M1I45M1D23M1I4M1D29M1D16M1D20M1I9M1D4M1D12M1I27M1D15M1D15M1I45M1D7M1I12M1D7M1D6M2D2M1I8M1D6M1D13M1I4M1I51M1D22M1I27M1D26M1D12M1D8M1I14M1D15M1I16M1D11M1D14M1D12M1I2M1D15M1D6M1D6M1I2M2D23M2D2M1I12M1D7M2D34M1D13M1I15M1D31M1D9M1D5M1D9M1I24M1I3M2D34M1I8M1I4M1D21M1I10M1D6M1I8M1I32M1D3M1D6M1I8M1I12M1D16M1D10M772N11M1I7M1I34M1I9M1D46M1618N23M1D13M1I13M1D6M1D2M1D23M836N24M1D2M1D41M1I36M1I5M1D3M1D8M1D8M1I3M391N13M1D26M1D3M1D42M1D6M1D4M1148N3M1D1M1D9M1D6M1D17M1I35M305N34M1I7M1D6M2I11M1D26M1I7M1D26M1I5M1D10M1D17M1I25M1I4M1D5M861N32M1I12M1D37M1D37M1D6M1D13M1D19M1D17M	*	0	0	TCACAAAAGTTGTGATGCTGACAATATAAACCCAACCACCCACCTAGAATAGGCCATGGAAATCTAAAACTTTTCACATTAAGATATACCTATGTAGATTTCTGCTTCTCAAATGTCACCTTGCATGAGTAACCTGGTGCCTGAAAAAGCACCCTCAATTTTGGGAATCAAAAATGAATGATTTAACAAGATATAGTAGTGAAGTAAAATGTAAAATTCTCCAGTATTCTAGAAAATCTAAACTTAAAAGCTCAAACCCCAGCCTGTGCCACTAAGGGAAACTCACTCCCTCTGCCAGTAGGATTGTTCCCCATGGAAATGAGCAACCTACTACCCCAGTGGAAACGGTATCTCTCTCTCCATCGATGATCCTCTTTCTAACCAGCTAGTCGAATTAGCAAACTATTAAAGACCGTGAACTTTCCTTTGTACCAGTTATCATTATGGTAAATGTTGCCTCATTACTTTCAGATATGAAGTAGACACTTCAGTATGCACAAGCACACATTAGCTATAAGGGCGTTTTCTAACTGGTATCCTAAAATAAACCCATCTTAATAATAAACCAACCAATCCACCTGACTGATGATGTGTGGTGTTTTTTCTTTCTACATTCTATAGTTTAATGTTTCTAGTAATTTTTCCTTTTTAATAATGAGGGAAAACTTTGTTGTTTTTTCTGAGTGCAAGTTCCTCTTATCGCTCAGGCTGGAGTGCAGTGGTGTGATCTCGGCTCACTGCAACTCTACTCCTGGATGCAAGTGATTCTCCTACCTCAGTCTCCAAGTAGCTGGGATTACAGGTGTTTGCTCACCTACACTCCAGCTAATTGTTTGCATTTTTTATTCGAGACGATGTTTTCCATGTTAGCCAGATTGGCTAGATACCCTGACCTCAGTGATCTGCCCGCCTCAGCCTCTCAAATGCTTGTGGATTACAGATGTGAGCCACCATGGCTGTGCTGAGGAAACTTTTTTAAATAACTCTAAATAAACCTTAAAACAGTTCTTCTATAAACCACTTGCATGAAAATATGTATGTGAAAATTGCTGAAATCCTTTAAATATTGCGTCGTTACTCAGTAGCCTAAAAATCTGATTTGCTGTCCTTGAGTCACTATTTCAACTTAATTTTCTTATCTACCTTTATCCATGTCAAAAGCACCCATCAAATGTTCTAATGGAGATATCATTTTTCTGCAAAACTCAAGCATTTTAAAATACATACTCAAAATTCATGATCTTTAACAGTAGGTTGCCTCAGGTTTTTTTCTAACGTGTAACTGCCTCCCCCTTCCATCAATTAAGGACTGTGGCAATAGACTGACAGGTCTATAATGGATGTATAAAGAGTACTTCAAAACTCAAGATAATAATTCCCTGACTTCAATCAAATTTTAGTATATTATTTTCCTTATTAATTTCCCTAGTCCTGAAGATCAGGTTACATCTCCTCCTGTACAACTTTTTAAGTGCAACTATACAATCAAAAAATTTATCTCTAGGAGACACTAGTCTATATGCTACTGTAGTAACATGGAATAATTTTTTTCACAAGAACATGTTTTTTGTATATTTGCACTTTAGATGTGTTTTGTTACATTAAGTTCTGGGATACATGTGCAGAATGTGCATGGTTTATGTACATGGTTATAATGTGCCATGGTGGGTTGCTGCACCTATGAGACAGTTTTTTTAAACTAAAAACATTTGTTTAATCGAGTTAAGGCCGTAGGCTGATATTTCACCTCTAAAACAGTACTCGAAATAAAATGTAGGGCTTAGCTTTCTCAGTGGAAAACAACAACCAGTGTCCAGCAGATTTTCTACAAGTTAATTTAAACACGATCTTTTTAGAGAAAGCAGTATTTATTGTATAAGTAGTTTACTTATTAATCAAAGGCACAAACGAAAAGAAGACTTAAAGTTGACATAATATTGACAAGTCATATTCAACCTGGACCACGAAATTTAATGCTAGATCAGTTTCAGTGAATTCCTAAGGAAATACAACAATTCCACACTATGTAAGAATGTAGAAACTTTCAAACAAAAGGGAAAATATGAACATCATAATAAATCCTTAATGTTGGAGGCAAAGACTGTAATTGTGTTGAAAACCTGAGTATCAAGAACATCAGTAGTTCCCTTTCCAGTCGTGGATGTCTTAGACCCAAGGCCTTATACTGTTCGCACTATCTGCAACCCTGATGAGGGATGCCATTCTATTGACTGACTGAAATTAAATTACTAATGTGACTCTCTGTCTGTCAGCAGACAGAGAGTCATAAATATTTGTACCTTCTTGGTGCAATTATACAATCAAATCTAGATAACCTTGACTGGAAGGAGCCATTCAGAGGGGTGAATTTCTATCACCCGTAATCAATAGCAAAGTCGAGGAACAATTTGTCTATTGTAACACTACATCCAAATAAATATTCATAGTGCCTCCAATGCCCCGACTAAGAAAAATAACAGTCAAGAGGAACAAGTATTACTTCATGTTACAATTTACTAGCCTTCCAGTGTTTCAGAGGGATACAGGGTTTCACGATCTAATTGAAGGGATAGAAGGGTGGCCTTAGAAATTAGCAAACATTACCTTTATTAAGTCAGCCCACTGCGACTACGGATCTGTGATTGAATTCAGCTATTGGTGTAGTGTTAGGTCTTACATACATCTGATTGTAAGCAACCGTACTGGTGTAGTTTTTTGGTCTATCAGTAAATGTGTGTCAGTTTCTTCAGCCCATGCAACTTTGAATTCCCAGGGGGGACCTAAATGTCCTTAAAGGTAGTAGAGGAAGTAGGCCCACAGATACAGTTGGTTACACTATCTCAGTACTGGTTATTGTTATGGCACGAGAGAGGCAGTAGGCGAGAAAGATTCCAATCAGTTGGAAGCAAGCAACTCCAAAGGAATTCCTGCAACGTACTCCCATTTCTGTTCGATATGTCATCACCTTTATAAAACAACCTTCATTGTTTACTTTGGCTACATCCTTGTGGAGTACAATCTTCAAGTTGACAGCAACTCTTCGGAAAGTCCTTTTGCTGAGTAAGAATTCGTATCTGTCCAATCGTCTATCTCGTGACACCCAACACTGTCAACGTATTTTGGATCTGTCTTCGGCATGACTTCGATAATCTCTGAGAGTTATACTGCTTCAAAGTCTTCTCATAATTATTCTTAAACTGTTCTAATCTCTTCTGACAACAATCCTCGATGGCAGCGACCAGTGTCGACCATAAAAACGAGAGTCAGAAACATTGCATACAGTTTTAGCATCCATGCAGAAGCTGGTCAGGTATGCAAAACACCAAATGGGTGCCCAAAAAATAATGACGGTACCAGTAGCAATGATGCACGAAAGGACATTGGTGGCCTTCTCATTTAACTAGAGAAAGTAATTCCCAGGTTCACCTTGCCCTCAAATGTTAACTGCAAGAAGGATAATCGCCGTGATCCAGAAAATAAAAGTGTAGATTAGCAGAACGCTTCTTGAAACAAGAATGACTGGTGTAGTCTGCAGTCTCCGAGACGGGGACCCATGACTAGCCCGAGACCCGGCACCACCGCCTCGGGGATTGGACACAGAGAGCGAACGCGGAGTCCCCGCGTCTCCCGGAAACTGCCGAAA	*	NM:i:393	ms:i:2421	AS:i:2226	nn:i:0	ts:A:+	tp:A:P	cm:i:171	s1:i:1092	s2:i:0	de:f:0.0989	MD:Z:17T4C11A8G21^C2^G9^C30^A15^G4C12^G4^T2^G2^A4^ACA12^C13T4^TA4^T35A0T5T5A17^AC41T10A15^G7G2^T11T1G12^A3T1^G4^C21T21^A34^G7T18T5T3A22C25^C23A7A18^G17^CC17T46T2T11^A4G4^A10C39^C4^G10T14G9^C23C36A6G6^A7G5G0C3^T7^T10^G6C20^G40^GA24^T30^G2^A11T13^T13^T4T2T3^AT28A12^TT30^T10^T3A20^A17^T4^C14C21^A6^T5^TT0T29A9^A9^C15^C5^A6^T4^C27C0A23^C13^AT26^TT0A10^A14^C20^A18^G1^C1G11^A19T11^AT15^G13T1^A13^A5T5^T42G6A1G4^C14T14G1^A4^T18^T3T6^A1^A12C5T9A3^A12T0G4^G86^G27^A29^C0T15^C29^T4^G1T10A4A4C2C13^A15^G4C2T3T20G7G19^G3C15^A1A5^G6^GC10^T6^C32C18C6A0T3C4^G49^A0C14C10^A12^A3C6A11^A16C14^G11^G14^T10A3^C15^A6^T8^CA1C15A5^GC7C6^T5A1^GC4T29^C28^T31^A9^C0A4^T14A7C0A12^AT3G3G1A14G0C20^C13T17^T8T35G1^A3^T10C6A8^C0T5A9^C44T1G24^T69^A26^A0C2T2^A2^G39T2G4^T2^C22T12A12T8T4A19^A0A2^G8^A5A18^T5A1T5G4T7^C3^T20C21^G6^T7^A1^G5A3^A6^A24A52C1G13^A17^G33^G0G25A4^A10^T5C17C0C21^A49^T10T26^G20T10A0C4^C6^A13^G14A4^C17	rl:i:166
ENST00000373020_86_aligned_72_F_1796_1710_72_1-3240773	16	chrX	100629080	60	30M1I6M1D16M1I7M1I12M1I18M1I51M1D4M2D9M1D6M1D4M2D31M3D30M1I19M1I4M1D38M1I26M1D29M1D12M1D18M1I8M1I13M1I5M1D7M1I13M1D9M1D4M2D14M1I31M1I9M1D35M1D16M1I5M1D18M1D24M1I13M1I7M1D38M1D11M1I12M1D19M1I22M3D23M1D14M1I30M1D18M1I24M1I4M1D14M1D3M1I40M772N3M1D34M2D6M1I36M1D25M1618N2M1I6M1D3M1I11M1I36M1I11M1D13M836N2M1I27M1I23M1D16M1D2M1D9M1I10M1D2M1D11M1D9M1D3M1I11M1D2M391N10M1D44M1I23M1D20M1148N24M1D13M1D3M1D3M1D26M1D1M305N32M1I11M1D8M1D38M1I25M1I7M1I25M1I14M1D13M1D12M861N15M1D4M1D6M1I4M1D29M1D12M1D7M1I14M3I2M1D5M1D8M	*	0	0	ACAAACGAAAACTATGACTTAAAGTTGACCAATAATATGACATGCCATTTCAACCCTGGTACCCAGCTAATTTTAAATGAAGATAAGTTCCACATGAATCCCTAGAGAAAATACAACAATTCCGACACCCATTAATAACTAGAAATTTCACAAGTGGGATGTATAACAATAATAAATGCCTCAATTTGGAGGCAAAGAATAAGTTGTGTGCTGAAACCTGATGTATCACAAGAACATCAGTAGTCCCTTCCCAGCGTGTATGCCTTTGACCGAAGGCCTTACACTGTTATCACCCATCTGGCAACCCTGATGAGTGATGCATCTATCGACTGACTGAAATTAAATTACCAATGTGACTGTTGCCTGTCTGCAGAACAGAAGAGTCATAAAAACATTTTTACATTCTTGTGCAAACTAATACAATCAAACAGATAACCTGACGGAAGGAGCCAGTTCCAGAGGGGTGAATTTTCTATCACACTACATCAAATAGCAAATCAGAGGAATCAATTTTCCATCTTGTAACACTACACAAAATAGCAAATTCACCAGTGCTTCCAAAGGGCCCCTACAAGAAATATAACAGTCAAGAGGAACCACAGTATTACTTCCATTTACATCTACTAGCTCTTCCAGTGTTTCAGAGGGATACAGGGTTCTAGTATCTAAACATGAATGGGTAGAATGTGGACTTAGAACAATAGCAAACATACATCTTGATTTAAGCCCAGTGCGAGCACGTATCTGATTGAATCAGCCATATTGGTGTAGTTTTAGATCTACATACATCTGATTGTATCAACCTACTAGGTGTAGTTTTTTGGTCTATCAGTAAAGTGTGTTGTCAGTCCTCAGCCCAAGCAACTTTCTAATTCACTGGGGGGACCCTAAATGTCCTTAAGGCAGAGAGGAATAGGCCCACAGATACATTGGTACACTAATCTCATACTGGTTATCTGTTATGGCACGAGTGAGGAGTAGGCGAGAAAGATTCCAATCAGTTAGGAAGCAGCAAAGTGCAAAGGAAAATTCCTGCAACGACTCCCATTTCTGACTCTATAATTAGCCATCACCTTATAAACCAACCTTCCATTGTTTAGTTTGTCTGCATCTCTCTAGTGGAGTACAATCTTCAAGTTTAAGCAACTCTTAGGAAACCTTCTCTGAGATAATAATTAGATTGTCCAATCTCATAATCGGTACACCCACAACAATGATCGTATTTTGGTGTTGCCTAGTGCATGGCTTCTATAATCTCCTGTAGAGTTATACATGCTTCAAAGCCTTCTCTTAATTTTCTTAAATCTTCTCTTAATCTCACGTGTGAAATCATATCCTACATGGGAGCGACCATTCACCAAAAAACGAGAGTCAGAAACATTGCAACAGTTTTAGCATCCATGCAGAAGCTCGGCAGGATAGCAAAACAACAAAGGTGCCAAAAGAATAATGACGGTACCAGTAGCAATGAGCACGAAAGGGGACATTGGTGGCCTTCTCATATTAAAAGAAGAAAAGTAATTGTCCAGGCTCACCATTCCCCCAAATGCCACTGCATGAAGGAAACGCCAGTGATGCAGAAAATAAAAGTTAGATAGCAGAAACGTCTTGAAACAAGTAATGACTGGTTTTGTCGCAGTCTCCGAGCGGGGACAGCCATGACTAGCCCAGTGAACCCTCACCACCG	*	NM:i:173	ms:i:1149	AS:i:957	nn:i:0	ts:A:+	tp:A:P	cm:i:109	s1:i:599	s2:i:0	de:f:0.0935	MD:Z:14A21^T5A1T3A19A26T4A0G23A0T7T6^C4^AA5A3^A1A4^G4^TC31^ATG53^T4G7A4C41G4^C7T21^A10C1^C8A27A7^G8T11^C9^T4^TG54^G35^T21^C10C7^T6A37^A2T35^T3A1C0G16^A5G35^GAA1C6C10G3^T31G12^T6A39^A11T2^C24A21^A4T29^GT22T14A4^C33^A5C1C43G1T7^T7A16C40^C16^T2^T2T16^T2^C11^T9^G14^C1A10^A1C3T3C51A5^A8G2G0T11T2C5A2A7^G4C8^G3^G3^A26^T44^C8^C82C14G11^A6A6^T12C14^G4^T10^C25A3^T12^A23^G5^G8	rl:i:0
ENST00000373020_28_aligned_73_F_2696_2668_73_1-3240774	16	chrX	100628182	60	2S20M1I9M2D8M1D2M1D35M1D4M1D5M1D7M1I12M1D2M1I13M1D15M1D18M1I4M1D6M1D1M1D10M1D15M1D11M1I4M1I2M1I8M2D6M2D6M1D11M1I37M1D7M1I15M1I14M1I35M1I18M1I8M1D10M1I18M1I11M1I4M1I22M1D49M1D22M1D4M1D10M1D52M1D11M1D16M1I21M1D51M2D12M1D12M1D7M1D5M1I60M1D5M2D12M1D5M1I4M2D4M1D11M1I5M1D18M1I5M1D58M1I9M1D10M1I18M1I23M2I18M1I24M1I32M1I26M1D8M1D16M1D4M1D3M1D17M1D30M1I20M1D17M1D1M1D6M1D30M1I32M1D15M1D14M1D7M1D12M1I16M1D2M1D2M1D12M1D17M1D10M1D24M1D2M1I3M2D4M1D18M1D6M1I6M2D12M3D6M1D4M1D13M1I7M1I5M1D17M1I32M1I6M1I4M1D3M1D126M1D33M1D3M1D34M1D7M1D2M772N3M1I5M1I19M1I10M1I6M1D3M2D5M1D7M1I3M1I4M1D38M1618N15M1D47M1I16M1D4M836N26M1I18M1I12M1D9M1I17M1D10M1I5M1D35M391N8M1D3M1I46M1I9M1D15M2D7M2D2M1D2M1148N10M1D8M1I5M1D16M1D2M1D16M1I2M1I12M305N3M2D5M1D5M1I9M1I68M1D56M3D2M1D6M1D8M1D17M861N4M1I19M1D6M1D57M1I29M1I12M1D41M	*	0	0	AAATGTATTTGAAAATTTCTGATTAATCCTTTATAATTGCTCTTAATATCAGTAGCCAAAACTCTGATTTGCTGAACAGAGCACTATTTTCAACCTTAATTTTCTTTCAACCTTCTCCCTTGCAAAAGTCACACATCAATGTTCTAATGGAGAATAATCATTTTCTCATAACTCCAACATTTTAAACAACATCTCAAATTTCATTGATCCATTTTTACTAAGTTTTCCCAGGTTTTTTCTAACTTGTAACTGACCCCCCCATACCATCAATTCAAGGACTGGGCAATCAAGACTAGACAGGTTCTTACTAATGGATTTATTAAAGAGACTAAAAACCACAGAAATAATTCCCTGACCTTCAACACAAATTTTAGTTAATTAATTTTTCCTTATAAAATTTCCCTATTATCCTAGAAGCTACAGGTTTACAATCCCTACCTGTACAACTTTTTATGCAAACTATACAAACAAAAAAGTCTGCTCTCTAGGAGAACACTAGTCTATGCTCCTTTATAACATGGAAATAATTTTTTCACAAGAACAGTTTTTTTAATTATTTGCACTTTAAGATTTTTATGTTTACATTAAGTCTGGGATACAGTGAAGAATGTGCAGGTTTTGTTACATAGGTATACAAGGCCATGGTGGTTTGCTCCACCTATGGGAACAGTTTTTTTTAAACAAAAACATTTTTTAATACAAGTTAAGGCCGCGGCTTATTTTCACCATCAAAAAACAGTACTATGAATAGAAATGTATGGCTTCGCTTTCTCAGTGTAACACAACACCATCAGCAGATTTTCCCAAGTTTAATAAAACGATCTTTTTAAGAGGAAGAAGTATTTATTGTATAAATAGTATACTAATTAATCAAAGGCACAACCGAAAACTAAGACTTCAAGTTGAACATAATATTAGACACGTCACTCCACCAGGTTACCAGCTAAATTTAATGAAAGATAAGTTCCACTGAATTCCTAAAAGGAAAATCCAACAATTCCCGACACCAATTAATAATTAGAAACCTTTCAAACAAGAGGGAAAGTATGAACATCATAAATAACTGCCTCAATTTGGAGGCAAAAAATGTAATTGTGTGCAGAAACCTATGTTCAAGAACATCAGTAGTCCCTCCAGTCGTTGATTCCTTAGACCCAAGGCCTTTACACTGTTATCACCATCTGCAACCCTTATGATGTAGCATCTATGACTGACTGAAATTAAATTACACAATGTGAACTCTCTGCCTGTCCGCAGAACAGAGAGTCATAAACATTTTAACTTCTGGTGCAAATTATAAATCAAACAGATAACCTTGAACTGGGAAGGAGCCAGTCGATGGTAAATTTTCATCACACTACATCAATACAAAGTCAGAGAATCAATTTTCCATCTTGTAACATACCATAAATGCAAATTCCCAGTGCCTTCAAAGGCCCCCCTTAAGAAAAAAAATTAAGAGAACCAGTATTACTTCATTTTACAATTTTACAGCTCTTCCAGTGTTACAAGAGGAATACAGGTTTTCAACGATCTAACATGAAATGGGAATAGAGGGGACTTAGAACATAGCAAACATACATCTTGATTGAATCAGCCCACTGCGAGCACGTATCTTGATTGAATCAGCCTATTGGTTAAAGATTAGGTCTACAAACATCTTGATTGAATCAACCTACTGGTTAGTTTTTTGGTCTATCAGTAAGTAGTGATGTCGTTTACAGCCAAGCAACTTTCTAATTCACAGGGGGGACCTAAATTCCTTAAAAGGTTAGAGAGGAATAGGCCCACAAGATACATTGAGGTTACCTATCATATGGTTATATAGTTTATGCACGATAGAGGCAGTAGTCGAGAAAGATTCCAATCAGTTGGAAGCAAGCAACCCAAAGGAAATTCCTGCAACGACTCCCATTTAAGACTCTATAATGGTCCATAACCTTTATAAAAAACCTTCATTGTTTACTTTGTATGCATCTCTTCTGTGGAGTACAATCTTCCAAGTTTACAGCACTCTTAGGAAAACCCTTTTTCTGAGTATAATTAGTATTCTGTCAATCTCTATAATCGGTGACACCACAACAATGCAACGTATTTTGATCCTTGTCTACTGCATGGCTTCTATAATCTACTGTAGCGTTATACTGCTTTCAAAGCCTCTCAAATTTATTCTAAGCTGTTTATCTCATGTCTGAAACAAATCCCTACATGGCAGCGACCAGTTGACAAAAAAACGAGAGTCAAGAAAAAAATGCATACCGTTAGCTACATAGCAGAAGCTCCGGCAGGTAGCAAAACACCCAAAGGTGCCCAAAAGAATAATGACGGTACCAGTAGCAATGCGCACGAAGGTACATTGGTGGCCTTCTCATTTAAAAGAGAAAAGTAATTCTCCAGGCTCACCTTCCAATGCCACTGCAAGACGATAACGACAGTGATCCAGAAAAATTAAAGTGTAGATTACAGAACCTCTTGAAACAAGTAATGACTGGTTTAGTCTGCAGTCTCCTAGACTGGGACGCCATGAACTCGCCCGAGACCCTGCCCCACAGCACCAGGGCGATTGGAAACAGAGAGCGAGACGCGGAGACCCCGATTCTCCCCGGAAAC	*	NM:i:285	ms:i:1733	AS:i:1538	nn:i:0	ts:A:+	tp:A:P	cm:i:148	s1:i:857	s2:i:0	de:f:0.0989	MD:Z:15G13^AA3T4^T2^T5C13A12T2^T0T3^T5^T19^A7A3T0A2^T15^A22^T6^G1^A10^G9A0C4^A6A13A4^GT6^TG6^T21T5T20^T33G12C7A23T16T1^A10T21A16C15^A15T12A20^A6A15^T4^T10^G14T1A21T13^T11^T3C31T1^T16G34^TT12^G12^A7^A9T12C14G5A12G2A5^A5^TC12^T0A8^TT4^C16^A3C16G2^T6T17A15A7C13A4^T0A2A3T52A17T51A20^G8^G8T7^G4^A3^C17^T9G3G36^G8G4G1G1^T1^C6^T44A17^A15^T14^C7^C28^T2^A2^G0G3G7^T17^G10^G24^C5^CA4^A8A9^C12^AC9T2^CAG1C4^G4^A25^T15T6G7G28^A3^T55G25G0T1G0T0T11T27^G28T4^A3^C1C32^C7^G45^A3^TC5^C8T5^G6G11G34^T31C0T17C12^C21C38^A12T13^A15^C43^G31C6A19^T5T1A7^TA7^TC2^A12^A13^G16^C2^C21C1T7A1^TT5^A1C29A42A7^G2G53^GCC2^A6^A8^A1G7C16A13^G6^G40G4G14A14A4C17^C20T6G13	rl:i:32
ENST00000373020_107_aligned_74_F_1181_1074_74_1-3240775	16	chrX	100629695	60	12M1D11M2D4M1D5M1D5M1I4M1I8M1I5M1D7M1D11M1D19M1I4M1I45M1D11M1D41M1D15M1D13M1D28M1D12M1D17M772N1M1D32M1I24M1D23M1I16M1D9M1618N9M1I16M2D4M1I13M1D5M1I10M2D22M836N19M1D1M1D4M1I16M1I6M2I10M1D74M1D1M391N16M1I49M1D12M1D5M1D14M1148N9M1D6M1I59M305N17M1I68M2I4M1D41M1D57M861N4M1D10M1D6M1D3M1D6M1D3M1D3M1D4M2D28M1D12M3S	*	0	0	CTTCATTTACGATTACTAGCTCTCAGTTTTCAAGGGATTACAGGGGTTTCATACGATTTACATGGTGGGATAGAAGTTGACCTAGAACATAGCATAACATTACATCTTGATTGAATCAGCCCACTGCGAGCACGGATCTTTATTGATCAGCCTATTGTGTAGTTTTAGGTCTACATACTACTTGATTGAATCAACCTGTGGTGTAGTTTTTTGTCTATCAGTAAGAGTGTTGTCAGTTCTCCAGCCAAGTAACTTCTAACTCACAGGGGGACCCTAAATGTCCTAAAGGTAGAGAGGAATAGGCCCACAGATACATTTGGGTTACACTATCTCATACTGGTATTTGTTATGGCACGAGAGAGGCCAGTAGGCGAGAAAGATCCAATCAGTTGGAAGCATAGCAACTCCAAGGGAATCCTGGCAACGACTCCCATTCTGTACTCTATAATTCATCACCTTTATAAAACAACCTTCATTGTTTACTTTGTCTCTCTCTTCTGTGGAGTACAATCTTTCAAGTTTTTACAGCAATCTTAGGAAATCCTTTTTCTGAGTAATAATTAGTGTCTGCCCTATCTTTATAATCGGTGACACCACAACAATGCATGTATTTTGGATCTTGTTCTACTGCATGGTTTCTATAATCTCCTGAGGAGTTATACTGCTTCAGAGCTTCTCATAGTTCTCTTAAGCTGTTCTTAATCTCATGCCTAAAACATAATCCTGCGTAGGCAGCGACCAGTTCGACCAAAAAAACGAGAGTCAGAAACATTGCATACAGTTTTAGCATCCACGCCAGAATTTCGGCAGGTAGCAGAACAACCAAAGGTCCCCAAAAGAATAATGACGGTACCAGTAGCAATGGTAGCAGAAGGGGACATTGGCGGCCCTCTCATTTAAAAGAGAAAAGTATTCTCCAGGCTCACCTTGCCCCAAATGCTAACTGCAAGAAGGATGACGCCAGTGATCCAGAAATAAAAGTTGGATTGCAAACGCTTTGAACAGTAGACTGTTTTAGTCTGCAGTCTCCGAGACGGGACGTCATGATTA	*	NM:i:101	ms:i:739	AS:i:549	nn:i:0	ts:A:+	tp:A:P	cm:i:74	s1:i:399	s2:i:0	de:f:0.0876	MD:Z:10A1^T11^TC4^G5^G22^C1A5^A0A10^G2G3T56G4^A11^G22A0T17^A0C14^G13^T24C3^T6T5^G18^T56^T39^T29A4^AT17^T15^GG41^G1^A36^C34A4T2A4C26^A1C27C15T0A16A2^C9A2^A0T4^A20T2^G12A2A0T63T6G0C13A13G37^C14T4T21^A29C15A15^A10^G1A4^A3^G6^C3^A3^A4^AT5G22^G6C5	rl:i:0
ENST00000373020_78_aligned_75_F_1794_1716_75_1-3240776	16	chrX	100629083	60	26M1I9M2D4M1D2M1D3M1I43M1D8M1D8M1D10M1D5M1D8M1D7M1I30M1D6M1D9M1D42M1I22M1D28M1I16M1D13M1D14M1D4M1D1M1D4M1D16M1I16M1I3M1I16M1I4M1I16M1D19M1D16M1D31M1D25M1I11M1I23M1D3M1I35M1D5M2D25M1I21M1D3M1D3M1D21M2D5M1D9M1D19M1D7M1I6M1I8M1D9M1D4M1D5M2D2M1I44M1D10M1D19M1D31M1I3M1D4M1D17M1D2M1D10M1D7M772N2M2D6M1I9M1D4M1I22M1D11M1D8M1I9M1D8M1D14M1D3M1D3M1618N2M1D8M1D21M1D9M1I11M1I13M1D16M836N5M1I78M1D22M1D11M1I15M1D1M391N2M1D22M1D14M1D14M1I10M1D8M1I10M1I9M1I6M1148N4M1I11M1I7M2D10M1D27M1D12M305N2M1D21M1D3M1I5M1I100M1D7M1I2M1I34M2D1M1I9M861N9M1D34M1I13M1D2M1D60M	*	0	0	AACGAAAACTAAGACTTAAAGTTGACACATAATATTCAAGCAATCAAACTTGGTACCAGCTAAACTTAATGAAGATAAGTTCCACTGAATCCTAAGGAAATACAAAATTCCGTCACATTTATAATTAGAACTTTCAAAACAAGAGGGAAAGTATGAACATCATAATAATGCCCAACTTGGAGCAAAGAAATGTAAGTTGTGCGCTGAAACCCGATGCATCACATGAACATCAGTAGTCCCTATCAGCGTGGATGCCTTAAACCCAAGGCCTTACAACTGTTATCACCATCTGCACCCATGATGAGGATGCCTTCTATTACTGCGAAATAAATTACACAATGTGAACTCTCTGCCTGTCAGTAAGAAACAGAGAGTCATAAACATATATTAAACTTCTTGGCGCAATTATACAATCAAACCAGTAACCTTGACTGGGAAGAGCCAGTTCAGAGGGGTGAATTCTCTATCAACTACATCAATAGCAAAGTCAGAGGAAATCAATTTTCACATCTTGCAACACTACATCAAAAAGCTAAATTCACAGTGCCTTCCAAAGGCCCCCTTCTAAGAAAATCAGTCAAGAGGAACACTGTATTTCTATCATTTACAATTTACTAGCTCTCCGTGTTCAGAGGGATACAGGGTTTCTGATCAACATGAATGGATAGAAGGTGGACTTAGACATAGCAAAACATAACTTCTTGTTGATTCAGCCACGCGAGCGTGATCTTGATTGAATCAGCCTATTGGTGTAGTTCTAGGTCTACATCATCTTGATTAATCAACCTTCTGGTGTAGTTTTTGGTCTATCAGTAAGTAGTGTTGCCAGATTCCCAGCAAGCAACTTTCTAATTACGGGGGGACCCAAATCTCCTAAGCTATGAGAGGAATGGCCACACAGATACATTGGGTTACACTTCTCATACTGGTATTTGTTAATGGCACGACGAGGCAGAGGCGAGAAAGATTCAACAGTTGAAGCAAGAACTCCAAAGGAAATTCCTGCACGACTCCCAATTTCTGACTCATATAATGGTCATCCCTTTATAAATCAACCTTCATATGTTTACTTTGTCTGCATCTCTCTGTGCAGTACAATCTTCAAGTTTATAGCAACTCTTAGGAAATCCTATTTCTGTGTATAATTAGTATCTGTCCAATCTTATAATCGGTGAACACCTCATCATTGCACGATCTTGGATCTTGTCTACTGCAGGCTTCTATAATCTCTGTAGAGTTATACATGCTTCAAAGCTTCTCATAAATTATTCTTAAAAGCTGTTACTTAATCTCATTGTCTGAATACAAAATCCTGATGGCACCGCCAGTTCGACCAAAAAAACGAGAGTCAAAACATTCCATACACTTTAGCATACATGTAGAAGCCGGACAGGTAAGCAAAACAACCAAAGGTGCCCAAAAGAATAATGACGGTACCAGTAGTAATGAGCACGTAGGGGACATTGGTGGCCCTCTCATTTAAAAGAGAAAAGTAATCTCCAGTGCATCACCTCGCCCCAAATGCCAACTGCAAGAAGGATCTGCTAGTGATCCAGAAAATAAAGTGTAGATTACCAGAACGCTTTTGAAACAAGTTATTGACTGGTTTGTTGCAGTCTCCGAGACGGGGACGCCATGACTAGCTCCAGACCCTGCACCACCGCATCGGGC	*	NM:i:175	ms:i:1125	AS:i:935	nn:i:0	ts:A:+	tp:A:P	cm:i:91	s1:i:562	s2:i:0	de:f:0.0963	MD:Z:35^GA4^T2^T6C14T24^T8^A8^C7A2^C5^A8^A37^A6^T3T5^G20T9T4T23T0C3^T13G30^G3A2C6^G7A6^G4^A1^T4^T32C19C4T10T2^A19^A16^G23T7^C43T15^T32A5^A5^AA16A5A23^T3^A3^T21^AA0C4^T9^G19^A15A5^A4A4^C4^T5^CA34T11^A10^G9A9^T27T6^T4^C17^C2^A10^T4G4^TA3G11^A26^A11^T17^G0A7^T14^C3^T5^G8^C21^A33^A10A37G19C20T6A2^A22^C16A2A2A3^A3^T2T19^T14^C24^C45A9^AC7G2^A27^G7G6^G0T8C4C6^T55C10A17T23^T15T27^AA3C15^A13G9C12A10^A2^C33C1G18C5	rl:i:0
ENST00000373020_82_aligned_76_F_1181_1099_76_1-3240777	16	chrX	100629695	60	29M1D4M1D69M1D3M1D7M1D7M2D21M1I26M1I8M1D8M1D13M1D7M1D41M1D11M1D14M1D8M1D1M772N1M1D13M1I7M1I15M1I41M1D7M1I12M1D9M1618N4M1D12M2D30M1I10M1I9M1D11M1D3M836N3M1I14M1D11M1D8M1D9M1I44M1D6M1D4M1I31M391N8M1D13M1D44M1D17M1I14M1148N14M1D12M1D33M1I13M1D305N18M1I2M1I4M1I4M1D7M1D8M1D9M1I16M1D1M1D17M1I6M1I22M1I23M1D7M1I30M1D2M2D4M861N12M1I21M1D40M1D11M1I10M1I21M	*	0	0	CTTAATTTACAATTTAATAGCTCTTCCAGGTTTAGAGGGATACAGGGTTGCAACGATCGAACATGAATGGGATAGAAGGGGGACTTAGAACATAGCAAACATCATTTGATTGATCAGCCCTGCGAGCACGGATATTGATTAGAATCAGCCTATTGGTGTAGTTTTAGAGTCTTCATCATCTTGATGAATCAACCTACGGTGTAGTTTTTGATCGATCAGTAAGTAGTGTTGTCAGTTCTCCAGACAGCAACTTTCTATTAACAGGGGGGACCTAAATGCCTAAAGGGAGTGAGAGTATAGGCCCCACAGATACATTGAGGTTACACTATCTCATACTGGTTATTTGTTATGGCACGAGAAAGCAGTAAGGCGAGAAAGATCCAATCAGTTGGAGCAAGCAACTCAAGGAAATTCCTGCAACGACTCCCATTTCTAGACTCTATAATTGGTCATCACTTTATAAAACACCTTCTATTGGTTACTTTGTTGCATCTCTCTTGGAGTACATCTTCAAGTTTTACAGCAACTCTTAGGATATCCTTGTTCTGAGTAATAATTAGATCTGTCAATCCTCTATATTCGGTGACACCACAACAATGCAACGTATTTTGACCTTGTCTACTCATGGCTTCTATAATCTACTGTAGAGTTATACTGCTTCAAAGCCTCTCATAATTATTCTTATAAGCTGTTCTTAATCTCATGTCTGATAAAAATCCTACGATGCAGCGACCTGTTCGACCAAAAAAACGAGAGTCTAGAAAAATTGCATCAGTTTTAGCATCCATGCTAGTAAGCTTCGGAGATAGCAAACAACCAAGGTGCCCTAAAAGAATAATGACGGACAGTACTAATGAGCACGAAAGGGGTACATTGGTGGCCTTCTCATTTATAAAGAGAAAAGTAATTTTCCAGGTCACCTTAGCCCCAAATAACAACTGCAAGAAGGATAACCCTGATCCAGAAAATAAATAGTGTAGTTTAGCAGAACGCTTTGAAACAAGTAATGACTGGTTTAGTCTGCAGGCTCCGAGCGGGGACACCATTGACTAGCCCAAAGACCCTGCACCACCGCACC	*	NM:i:103	ms:i:752	AS:i:563	nn:i:0	ts:A:+	tp:A:P	cm:i:58	s1:i:365	s2:i:0	de:f:0.0893	MD:Z:3C12C12^T4^C16T8T20T22^A3^C7^A7^CA14C36A3^A8^T13^T7^T6G2T29C1^A11^A3C10^C8^T2^T6T2A4A61^G1G17^T13^A12^CA49^C11^A10T9^C11^G8^A28A6T17^T6^C11A31^G2T10^G17C26^T42A2^C12^G9A28C7^A28^C2G4^A8^A25^T1^C5G0C54C6^C16G0C19^G2^AG23A13^C32T7^A7G13G20	rl:i:0
ENST00000373020_93_aligned_77_F_1816_1723_77_1-3240778	16	chrX	100629065	60	7S13M1I4M1D4M1D8M1D28M1D5M1D20M1D15M1I14M2D6M2I32M1I15M1D8M2D10M1I7M1D5M2D8M1I6M4D18M2I8M1I12M1D15M1I6M1D17M1D6M1D6M1I23M1D1M1D57M1D4M1I2M1D5M2D16M1I24M1I10M1D17M1I2M1I30M1I66M1I4M1I6M1I5M1I2M1D11M1D9M1D35M2D1M1I12M1I7M1D8M1D1M1D10M1I8M1D6M1D20M1D24M1I9M1I20M1I2M1D3M1D4M1D7M1D4M1I24M1D11M1I4M1I13M2D7M1D10M1D2M1D30M772N1I7M1I6M1I22M1I22M2D2M1I37M1D9M1618N1D7M1D51M1D23M836N11M1D9M1D12M1I3M1D2M1D17M1D5M1D7M1D8M1D9M1I10M1D19M1D13M391N13M1D4M1I6M1D3M1I12M1D5M1D13M1I11M1D4M1I23M1148N7M1I3M1D19M1D3M1D26M1I14M305N7M1D2M1D15M1D9M1I50M1D27M3D20M1D2M1D10M1D21M1D9M1I6M861N17M1D12M1D1M1D56M1D3M1D9M3S	*	0	0	TTATAGTTTATTAATCAAAGTGCACAACGAAACTAAGCCTAAAGTTGACCATAATATTGACAAGTATATCACCTGGTACCAGCTAAATTTATGTAGATAAGTTCCTACTGAATCCCTAAGATATACAGAACAATTCCGACACCATTTAAATATTAGAAACTTTTCAAACAAGAGGGAAGTATGAATCATAATAATATGCCTCATTTGGGCCAAGATAATGTAGTGGGCTGAAACCTGATGTTTATCACAGAAACATCACTTGTCCTCCCAGTCTTGGATTGCCTTGACCCAAGGCCTTACACGTTATCCCATCTCTGCAACCCTGATGAGGGATGCCACATTGACTGACTCAAATTAAATTACACAATGTGACTCTCTGACCGTCAGCAGAACAGAAGTCTATATACACTAACTTCTTGGTGCATACTTATACTATCAAACCTGATAACACTTGACTGGGAGGAGCCAGTTCAGAGGTGGTTGAATTTTCTATCACACTACTTCAATAGCATAAGTCAGAGGAATCAATTTTCCATCTTGTAACACTACATCAAAATACCAAATTCACAGTGCCTTCCTAAAGTGCCCCCTTACTATAGAAAATAACACTAAGAGGAACCAGTACCACTTCTATTACAATTTACTAGGTCTTCCTCGTTTCAGAGGGATTACAGGGTTCAACGACAACATGAATGCGTATACAAGTGGACTAGAACATAGCAAACATACACTTGATTGAATCAGCCCACTGCGATGCACGGATCTTTGATTCAATCAGCCTACTGTGTTAGTCTAGTCTACAACATACTCGATTGTAACCACGTACTGGTGAGTCTTTTGGTACTATACAGTAAGTAGTGTTCTGTTCCCACCCAAGCACTTCTAATTCACAGTGGGGGCCCTAAATGTCGTTTAAAGTGTAGAGTAGGAATAGGCCCCTACATACATGTGCTTAACACTATCTCATACTGTATTTTGTTATGGCACTGGAGAGGCAGTAGGCGAGAAAGATCCAATCAGTGGAAGCAGCACTTCCAAAGGAAATTCCTGCAACGACTCCCATTTCTGACTCTATAATGTCTTCTCCTTTATAAAACAACTTTCATTGTTTATTCGTCTGCTCTCTCTGTGGATGTAAACTTCAAGTTTACAGCAATCTTAGAAATCCTTTTCTGATAATAATTATGTATCTGTCCATCTCTATAATCGGTCACACACAACAATGCAACGTATCTTGCATCTGTCTTACTGCTGGCCTTCTATAATCTCGGTAAGTTATACTGCTTACAAAGCCTCCTGTAATTTATTCTTAAAGCTGTTGTTAATCTCTTGTACTGAAACAAATCCTACCATGGCGCGCCAGTTCCACCAAAAAAAGGAGAGTCTAGAAAGATTGCATACAGTTTTGCTCCATGCAGATGCTCGCAGGTAGCAAAAACAACCAAAGGTGCCCAAAACAATAATGACGGTACCAGTAGCAATGACACGATGGGGACATTGGTGGCCTTTACTAAAAGAGAAAAGTAATTCTCAGCTCACCTTGCCCAAATGCCAACTGCAACAAGATAACGCCTAGTGACCCAGTTAATAAAAGTGTGATTAGCAGAACCCTTGAAACATGTAATGACTGGTTTAGTCTGCTGTCTCCGAGACGGGGACGCCATGATAGCCGAGACCCCGC	*	NM:i:218	ms:i:1005	AS:i:811	nn:i:0	ts:A:+	tp:A:P	cm:i:69	s1:i:434	s2:i:0	de:f:0.1168	MD:Z:17^A4^A8^A1T26^C5^A20^A3A18T6^GA1A25T0A24^A8^AC17^A5^GA3A10^AGTT3T29G1A2^C3T6G10^A17^T6^A6G22^T1^T11G28C1T14^G6^A1A3^TT0T16A6A8A16^A39A55G36^A9G1^C9^A5T0T5A0T14C6^AG20^T8^T1^T11G3G2^G6^T20^T39G10T4^G3^T1T2^G7^T6T5A1T1A2C8^T3T24^TG2A4^T3G6^A2^T13G4A11C24A0C1G8G0G1T16^GT15G0A22^T9^T7^A4A0C45^G3A2A15C11^C2T6^A15^C2^T17^C5^G7^T8^G19^A15G3^C18T3G3^T10^A15^C1T3^G21T2^C0A20C8A6^A13G5^A3^A7G10C12C15^A2^A10A4^G32G26^G5A18C0T1^ATT20^C2^G10^C18G2^G14T4A0A11^A12^G1^T9A21A24^C3^C9	rl:i:0
ENST00000373020_86_aligned_78_F_1780_1694_78_1-3240779	16	chrX	100629096	60	5M1I19M1I26M1D17M1I10M1D22M1D4M1I2M2D16M1D35M1I9M1D17M1D12M1I9M1I8M1D16M2I10M1D8M1D1M1D39M1I10M1D16M1I19M1I9M1D19M1D10M1D5M1D26M1D3M1D9M1D10M1I10M1I6M1D15M1D16M1D7M1D38M1I27M1I15M1I12M1D10M1D4M1D1M1D66M1D15M1D4M1D37M1D3M1D40M1I3M1D11M1D13M1I51M1D8M1I20M1D1M772N6M1I8M1D11M1I10M1D54M1I17M1618N2D13M1D8M1I2M1I13M1I29M1D9M1I6M836N1D9M1D13M3D2M1D13M1I18M1D13M1I35M1I11M1I12M1D1M391N11M1D31M1D1M1D12M1D6M1D8M1D9M1D14M1148N1M1D35M1D16M1I8M1D12M305N1M1D8M1D11M1D3M1D3M1D5M1D18M1D30M1I19M1I4M1I5M1D25M2D2M1D6M1D8M1D4M1I5M1D6M1D3M1I8M861N9M1D30M1D5M1I12M1D7M1D8M1D18M1I12M1D6M	*	0	0	ACTTACAAGTTGACCACAATATTGATCAAGTCATATCAACCTGGTGCCAGCTAATTTAATGAAGATAAGATTCCACTGAATCCTAAGGAGGATACAACAATTCGACGACTTTAATAATTAGAAACTTCAAACAGCAGGGAAAGTATGAAAATCATAATAACATGCCTCAATTGGATGCAAAGAAATGAAGTTGTGTGCTGGAAACATGATTATATCACGAACATCAGCAGTCCCATTTCCAGTCGTGATGACTTGCCCAAGGCCTTACACTGTTATCACCATCTGGCAACACTGCATGAGGGATGCATCTATTGACCGACTGGAAATTAAATTACACAATGATGACTCTCTCCTGTCAGCAGAACAGAGATCATAAAACATTTAATCCTTGGTGCAAATTATCGATTCAAACAGTAACCTTGATGGGAAGGAGCCCAGTTCAGAGGGGGTGATCTTCTATCACACTCATCAATAGCAGAGTCGAGGAATAATTTTCCATCTTGTAACACTACATCAAAATAGCAAATATCACAGTGCCTTCCAAAGGCCCCCTACATAGGAAAAATAACAGATCAGGAGGAACAAGTATTACTTGTCTCATTTACTAGATCTTCCAGCGTTTCAGAGGGATACAGGGTTTCAACGATCTAACATGAATGGGATAGAGGTGGACTTAGAACTAGCAACATACATCTTGATTGAATCAGCCCACTGCGAGCACGATTTGATTACATCAGCATATTGGTGTAGTTTTAGGTCTACATCACACTTGATTGAATAAACTACTGGTGTCAGTTTTTTGGTCTATCAGTAAGTAGTGTTGTCAGTTCTCCAGCCAAGCAACTTCTAATTCCACAGGGGGGACCCTAAATGCCTTAAAGGGTAGAGAGAATAGGCCCACCAGATACATTGGTTACACTATCTCATACTGGTTATTTGTTATGGCACGAGAGAGGCAGTAGGCGCAGAAAGATTCCAATCAGGGAAGCAGTCAACCCAAAGGACAATTTCCTGCAACGACTTCCCATTTCTGACTCTATAATGGTCATCACTTTATAAACACAACCTCATTGTTTCTTTGTCTGCATCCTTGGGGTACAACCTATCAAGTTTACAGCAACTCTAGGAAATCCTTTATTCTGAGTAATAATTAGTATCTTTCCAATCTCTATAAATAGGTGACACCCACAACAATGCACGTGTTTTGGACTTGTATACTGCATGGCTTCTATAATCTCCTTGAGTTATACTGCTCAAAGCTTCTCATATTGTTCTTAAGCTGTTCTTAATCCATGTCTGACAACAAATCCTACGATGGCAGCGACCGTTCGACCAAAAAAACGGAGAGTCAAAACATTGCGTACGTTTTAGCTCCATGCAGAACTCGCAGTAGCAAACAACCAAAGGTGCCCAGAGGATAATGACGGTACCAGTAGCAATGATCCACGAAGGGGACATTGGTGGGCCTTTCTCTTTAAAAGAGAAAAGTAATTCTCCACTACCTTGCCCAAATGAAACATGCAAAAGGATACGCCCAGTGATCCAGAAAATAAAGTGTAGATTAGCAGAACGCTCTTGAAAAAGTAGATGACTGGTTTATCTGTCGCTCAGAGAGGGGACGCCACGACTAGCTCCGAGACCCTGCCCACCG	*	NM:i:170	ms:i:1116	AS:i:926	nn:i:0	ts:A:+	tp:A:P	cm:i:106	s1:i:533	s2:i:0	de:f:0.095	MD:Z:15T27A6^A27^T9A0A11^C6^CA16^T8A0G14C19^T5G11^T17C4G6^A9T16^G4C3^A1^A35C13^C11T32^G19^G10^T5^C1T15A0C1A5^C3^A9^C26^A2T12^A11A4^A7^C67A15A8^C10^C0A1T1^A1^A9C8T47^A15^A4^A37^G3^C6G0A6C28^T11^C2C61^T28^T15^G21^G71^TT7A0G4^T52^C15^T9^A13^TCT2^G3A6T20^T35G15C19^A4A7^T5C25^G1^A12^T6^C8^A3A5^A15^T9A25^A24^G9A3^A8^A11^G3^G3^G5^A18^A1A2A25G27^A25^GG2^C6^C8^C0C8^G6^A20^A30^C17^G4C0A1^T3C4^C10T19^A6	rl:i:0
ENST00000373020_50_aligned_79_F_3765_3715_79_1-3240780	16	chrX	100627110	60	10M1D8M1I11M1D10M1D19M1D9M1I14M1D25M1I15M1D36M1I12M1D9M1I12M1I3M1D15M1D8M1D77M2D18M1I18M1D1M1D19M1I22M1I21M1I72M1D7M2I2M1I9M1D2M1D9M1D10M1D6M1D15M1D2M1I25M1D12M2D53M2D27M2D11M2D42M1I9M1I4M1D25M1I24M1D1M1D23M1D23M1D15M1D21M1D9M1D40M1I18M1D21M1D2M3D3M1I13M1I4M1D6M1D25M1D16M1D17M1D8M1I6M1D9M1I19M1D10M1D8M1I18M1D16M1I38M1D18M1D30M1I5M1I13M1D21M1I11M1D7M1D26M1I32M1D11M1D20M1D29M1I32M1D15M2D2M1I3M1D4M1D12M1I43M1I7M1I7M1D9M1D18M1D1M1D6M2D3M1D19M1D8M1D11M1I12M1I1M1I14M1D9M1D6M1D3M1D9M1D21M1I4M1D5M1I13M1D89M1D4M1I49M1I2M1D4M1D16M1D33M1D8M1D13M1D7M2D5M1I4M1I1M1I4M1D24M1I4M1D6M1I10M1D16M1D4M1D6M1I2M2D14M1D16M1D13M1D11M1I14M1I1M1I5M2D22M1I17M1I15M1I16M1D38M1D14M1D21M1D13M1D12M1I3M1I29M1I10M1D5M1D13M1I4M1D7M1I4M1I13M1I49M1D4M1I19M1D34M1D8M1D6M1D11M1D29M1I10M1D15M1D13M1I13M1I24M1I8M1D1M1D5M1I39M1D3M1I2M1I4M1D25M1D13M1I8M1D10M1I11M1D49M1D30M772N3M1D5M1I7M1D8M1I19M1I64M1618N6M1D5M1D8M1D4M1D21M1D11M1D23M836N12M1D23M1D8M1D10M1D13M1D7M1D6M1D10M1D11M1D1M1D5M1I2M1D13M1D2M391N13M1D12M1D6M1I7M1I11M1D36M1D10M1148N10M1D7M1D6M1D6M1D27M1D14M305N19M1D9M1I43M1D12M1D12M1I20M1D18M1D43M1D7M861N8M1D5M1I4M1I4M1I14M3D15M1D6M2D8M1D8M1D19M1I15M1D16M1I1M1I15M2S	*	0	0	CCTTGTATTAGTATTTATCTTCCACAACAGTTGATGCATAAACATAAACCCAACAACCCCCTGGAATAGGGCCATGGAAATCTACAAGCTTTTCAGACTTAAGATATAGCCTAGAGATTTCTGCTCTCAAAATGTCACCTTGCAGTGAGCAACCTGGTGCGCTGGAACTAAGGAACCCACATGCAATTTAGGGACGATCAAAATGAATTATTTTAACATAGACTATAGTGAAGTAAAATGTAAAATTCTCCAGATCTTTATACAACAAAACTTAAAAGGTCAAAAGCCCCCGCGTGTGCCTAAGGGAAACTCACTCCGCTCAGCCATTAGGATTGTACATGGAAATGAGCAGACCTGACTGCCTCCCGTGGAAACTGGACTCTCTCTCTCCAATCTAGTGACTCCCTCTTTCTAACCAGCTAGTCTAATTAGCAAACTAATAAAGACACGTGAACTTTCCTTTGTACCAGTAATATTAGGTCGGAGAATCGTTCCCATCCTTTCAGATTAAGTATAAATTCATCTGCACAAGCACACTCGAGCTATACGGGCGTTTTCTCACTGGTATCCAGAATAACCATCTTAAAAATAAACAAACCAATCCACCTGACGAGTGATGTGTGGTGTTTTCTCATTCTACATACTATAATTTAATTTTATAATTTTTCTTTTAATAATGCGGGCAAACTTTTTTTTTTTTTCTGAGATGCGAGGTTCCCTCCTTACGCCCAGGCTGGAGTGCCGTGGTGTCGATCTCGGCTCACTGCAACTGCTGCCCTGGATTCAAGTGATTCTCCTGCTCAGTGTCCCAAGTAGCTGGGATACAAATGCTGGCCACACACCCAGCTAATTTTTGCATTTTATAAGGACGGTGTTTTACCATGTTGGCCAGGCTGGACTAGAACTCGCTGACCTCAGGTGATCCGCCGCCTCAGCCTCTCAAAATGTGTTAGGAGATGTGAGCCAGCCATGCTGGCGAGGGAAAACATTTTAAAAAACTCTAATATAACCTTAAAACTTCTTCAAAACCACTGCGTGAAAAACTATGTATTGAAAATTGGCTGATAATCCTTTAAATATTGCTTCTTTATCTCAGTCGGCCAAAAATCTGATTTGTGTACTTGCGTCACTACTCTTTACACTTAATTTTCTTATCACCTTATCCTAGCTCAAAGTCACACATCAAATGTCTAATAGAGAATATCATTTTTCTGCCCTAGACTCCGAAGCATTTTAAAAGCCTACTCAAAATTCATGATCGATCTAACTAGTGTTTTTGCGAGGTTTATATCTAACTGTAACTGACCTCCCCCTTACCATCAATTCAAGAACTGTGGCATCGGACTAGAAGGTTCTACTAATGAAAGTAAAAGAGACTCAAAGACAAAGAAATGATTCGCCTGACTTCAACTCAAATTTTAGTAATTATTATTTCCTTATTAATTTCTGATTTCCTAAGATCCAGGTTGACATCCCTCCCTGTACAACTTTTTAATGCAAACTATACAATCACAAAGAGTGCTGATCTTAGGAGAACCTAGTCATATGCTACTTTTACATGGTATATTCTTTTCACAGAGAACATTTTTTTTATATTTGCAGTCTTAAGATTTTTTCTCGTTTACGATCAGTTTGGGATACAGTGCAGATGGCAGGTTTGAACATAGGTATACATGTGCCACTGGTGTTTGCCTGCACCTATGGGACAGTTTTTTTTAAACAAAAACATTTATATTAATACAGAGTTAAGGCCGCAGGCTTATATTTCACATCTAGAAACAGTACTCTGAATAGAATGCTAGGGGCTAGCTTTCTCAATGGAAAACAACCACCATTCCAGCAGATTTTGCTCAAGTAATTTAAACACGATCTTTTAGAGGAAAGCAGTATTTATTGTATAAGAGTATACTTATAATCAAAGGCACAACGAAATAAGACCTTAGAGAGTTACCATAATAATGACAAGTCATATCGAACCGGTACCGAGCTAAATTTATGAAGATAAGTTCCATGAATCCTAACGGAATACAACCATTCCACACCATTTAATACTTGAAACTTTCAAACAGAGGGAGAGTGATGAACATCATAATGAGAATGCCAATTTGGAGGCAAAGAAAAGTGAAGTTGTGTGCTGAAACGCTGATGAATCACAGAGACATCAGTAGTCCCTTGAGTCGTGGATGCCTTAGACCCAAGGCCTTACACTATTTCAGCATCTGGCAACCTGTCGAGGGATGCGATCTATGACTGACTGAAATAAATTACACAACTGTCGACTCTCTGCCTGTCAGCAGACGAGAGAGCTCATAAAACATTTAAGTCTAAGTGCAAACTTATCAATCAAGACCACGATAACGTTGACTCGGGAAGAAGCCAGTTCAGCGGGGTGAATTTTCTATCACACTCCAACCATGCAAGAGTCAGAGGAATCAATTTTCATCTTGTAACACTACATCAAGATAGCAAATTCAAGAGCGTTCAAAGGCCCCTACTAAGAAACTAAGAGTCAAGAGGAACACAATATTGACTTCATTTAGATTTACAAGCTCTTCAGTGATTCAGAGCGGATACAGGGTTTGCAACGATCTCACATGAATGGGATAGGAAGGTGGCTAGAAGCAAAGCAAACATCCATCTTGATTGAATCCGCCGACTGCGGCAGCGCGATCTGATTGAATCAGCCTATTGGTGTAGTTTAGGTCTACATGACAACTTGTTGAATCAACGCTACTGGTGTATTTTTTGGTCTATCAGTCAGTAGTGTTGTCAGTTCTCCAGCCAAGCAACTTCTAAATCACAGGGGGGACGGTAAATGTCCTTAAGGTGAGAGAGGATAGGCCCGACAGCTACATTGGGTTACAGCTATCTCATACTGGTTCTTTATTATGGGACGAGAGAGGGAGTAGGCGAGACAGATTCCAATCAGTTGGAACAAGCACTCCAAAGAAATCCTGCAACGACTCCCATTTCGACTGTATAATATCATCACCTTAATCCAACAACCATCATTGTTTACTTGTCTGCATCTCTCTGTAGAGTCAATCTTCAGTTTACAGCACTCTTAGGAAATCTTTTTCGAGTAAAATTAGTATCGTCCAATCTCTTATCGGCTGCACCACAACAATGGACGTATTTTGGATCTGTCTACTGCATGCTTCTGATAATCTGCCTGTAAAGTTTACTGCTTCAAAGGCTTCTCATAATTATTCTTAAAGTGTTCTTAATCTCATATCTGAAACAAACCTACGTGGCAGGACCAGTTCGACGAAAAAAACGAGAGTAAAAACATTGCATACAGTTTTAGCATCCCTGCAAAGCTCGGCGAGGTAGCAAAACAACCAACGATGCCCAAAAGAATCATGACGGTCCAGTAGCAATGGCACGAAGGGGAGCATTAGTGGCCTTCTCATTTAAAGAGAAAAGTAATTCTCAGGCTCACCTTGCCCCAAATGCCAACTGCAAGAAGGATAACGCAGAGATCCAGAAAAAAAAGCTGTAGGATTGAGCAGAACGCTCTTACAAGTAATGACTGGTTAGTCCAGTCTCCAGACGGGGCGGCATGACTAGCCCGAGACCCCTGCCGCCCCGCACGGGCGATTGGAACACGACGAGAGCGAGACGCGGGA	*	NM:i:406	ms:i:2364	AS:i:2170	nn:i:0	ts:A:+	tp:A:P	cm:i:160	s1:i:977	s2:i:0	de:f:0.1031	MD:Z:10^G16A2^T7T2^C19^A23^A12C27^T42A5^C15T8^A15^A8^T0A32T1C4A15C6C4A2C5^CA21T14^C1^C28A70T31T2^C12G0T4^T2^T1A7^A10^C6^G1A13^A9A11A5^C6A5^AC53^TC3T8T5T8^TC11^CT11A3A32A6^T17A26C0T3^A1^T23^C6C16^T4G0G4T4^C21^T6T2^A30T27^C18G2^C2^GGA3C16^G6^T10T4T9^A16^A17^A14^T28^T10^A8A17^C8A8T3C0A27T0G2^A18^T6G19A0A20^C0A1A20T8^A7^C1C6T1T38G8^A3A7^C14G1T3^T13A0C9A36^T15^CC5^A4^G5A52A10^C9^A18^A1^A6^AA3^A3T15^G8^A9C20A0T1A4^C9^T6^A3^T9^T0T24^G18^A26T1T41A18^A9C0T11G11A20^A4^T16^T33^T8^T13^A7^AC14^G9T18^T16^A16^C4^T8^AA8A5^G13A2^A13^A7A23^CT19T25T24^C0C34G2^A3C10^C4A0T9C5^T13^T36A0C16^T5^C0T3T0G11^A17C12G11A22A2T1A2^A23^C21A12^C2T2C2^C6^C11^A3A3C16G14^C0A6T7^C5T29A22^A1^T7T9A15A3C6^A9^T25^T16T4^A21^G17A31^T6T13C0C11^A12^A12A30A3G6C10C11A19^G5^A8^G4^T21^T4C6^G0G10T2A0A7T11^T18G4^A8^A10^A13^C7^T6^T10^T11^A1^A7^A13^C0A14^T12^G19G4^A13C22^C15G4^A7^T6^A6^C12C14^C1G26A4^G27A1G13A8^A12^A16G15^A18^C43^C3T11^T27^GAA15^T6^TG8^G8^A2C22A0C1A5^C32	rl:i:233
ENST00000373020_118_aligned_80_F_1172_1054_80_1-3240781	16	chrX	100629707	60	4S5M1I6M1I15M1D43M1D10M1I27M1D16M1I10M1D8M1D9M1I16M1D21M1D18M1D8M1D25M1I34M772N1I34M1D14M1I7M1D4M1I13M1I28M1I1M1I5M1618N15M1I69M836N1D3M1D28M1I9M1I3M1I3M1D64M3D5M1D11M1I2M391N1I29M1I13M1I15M1I17M1D19M1I5M1148N8M1I27M1D5M1D21M1D4M1I7M305N20M1D3M1I7M1I45M1I13M1D1M2D18M1I1M1I13M1D36M1D10M1D15M861N4M1D27M1I12M1D4M1I12M1I7M1D12M	*	0	0	CAATTTTACTTAGCTCTTTCCAGTGTTTCAGAGGATACTGGGTTTCAACGATCTTACATGAATGGGATAGAAGGTGACTTAGAACTATAGCAAACAGACATCTTGATTGAAGCGCCCACTGCGAGCACGTGATCTTGATTAATCAGCCATTGGTGTATGTTTTAGGTCTACATAATCTGGATTGAATCAACCTACGGTGTTGTTTTTTGGTGTTCAGTAAGAGTGTTGTCTGTTCTCCAGCCAAGCTAACTTTCTAATTCAGAAGGGGGACCCTTAATGTCTCTTAAAGGTAGAGAAGAATAGGCCCACAAATACATGGGTTACACTATCTTCATACTGTTATTTTGTTATGGCACTGAGAGAGGCAGTAAGCGAGAAAGATTCCTATATCAGTTGGAAGGAAGCAACTTCCAAAGGAAATTCCTGCAACGACTCCCATTTCTGACTCTATAATAGTCATCACCGTTATAAAACAACCTCAGGGTTACTTTGTCTGCATCTCTCTGTGGTAGTACAATCTTTCTAAGTGACAACAACTCTTAGGAAATCCTTTTTCTGAGGAATAATTAGTTTCTGTCCAATCTCTATAATTGACACACTACAATGCTAATCGTATTTTGGATCTTATCTACTGCATGGCTTTCTATAATCTCCTTGTAGAGTTATACTGTCTTCAAAGCCTTCTCATATTATTCTTAAAGCTGTTCTTTAATCTCATGTCTTGAAAACAAATCCTACGATGGCAGGGACAGTTGACCAAAAAAACGAGTGTCAGAACATTTGCATACAGTTTTAGCATCCTTGCAGAGCTTCGGCAGTGTAGCAAAACAACCAAAGGTGCCCAAAAGAATAATGACGGTACCATGTAGCAAGGAGCAGGGGGACATTGGTGGCCTTGCTTCATTTAAAGTAGAAAGTAATTCTCCAGGCTCACCTTGCCCCAAATGCCAGTGCAAGAAGATAACGTCATTGATCCAGATATAAAAGTGTAGATTAGCAGAACGCTTCTTGTAACAAGAATGTACTGGTTTAGTCTTGCAGTCCCGAGACGGGGA	*	NM:i:100	ms:i:726	AS:i:537	nn:i:0	ts:A:+	tp:A:P	cm:i:56	s1:i:313	s2:i:0	de:f:0.0898	MD:Z:26^G6A15A20^G20T14T1^A26^G8^T25^C4T16^T5A10C1^A8^T9A29C1G10A20G13G5^T21^G30G27C52G9T13^T3^T0T1T40^T1T3G27T10A19^CGG5^C3A24G58^A56C2^C5^C15A5^A25A5^A62T5^C1^AA28A0G2^A36^A1C8^G7C2G8^A1A30A6^T23^T12	rl:i:0
ENST00000373020_756_aligned_81_F_3758_3002_81_1-3240782	16	chrX	100627119	60	1S12M1D12M1I27M1D5M1D27M2D2M1D18M1D4M1D15M1I8M2I15M1D23M1D47M1I8M1D37M2D17M1D52M1I62M1I38M1I13M1I15M2D1M1D47M1D38M1D2M1D4M1D56M1D17M1D12M1D5M1I4M1D7M1I15M1I40M1D22M1D18M1D5M1D9M2D2M1D20M1D7M2D16M1D3M1D4M1D6M1I19M1D12M1I2M1I11M1D45M1D25M1I2M1I11M1D9M1D6M1D39M1I26M1D7M1D4M1D4M1I11M1D5M1I2M1D25M1I21M1D33M1D16M1D25M2I52M1D8M1D2M1D22M1I41M1D39M1D4M1I6M1I4M1D7M1D6M1D10M1D11M1D17M2D25M1I6M1I11M1D17M1I12M2I2M1D5M1D53M1I35M1D5M1I17M1D72M1D15M1D3M1D41M1I58M1D10M1I2M1D9M1D10M1D4M1I9M1I2M1I9M1D19M1I33M1I24M1D4M1D5M1I6M1I16M1D22M1D28M1D3M1D1M1D13M1I14M2I1M1D6M1I14M1I37M1D5M1D12M1D7M1I11M2D1M1D4M1D6M1D5M1D43M1D13M1I4M1I8M1D25M1D1M1D5M1D6M1D11M1D28M2I6M1D11M1I5M1I15M1I5M1I9M1I41M2D19M1D47M1D7M2I27M1D2M1D44M1D13M1I29M1D7M2D27M1D6M1D4M1D4M1I4M1D5M1D5M1D26M1D11M2D6M1I8M1I9M1I5M1D41M1I19M772N1M1D29M1D21M1D11M1I14M1D15M2D11M23S	*	0	0	GAGGTATGTATTTCACAAAAGTTTGAATGCTTACAACATAAACCCAAGAACGCCCTGGATAGGCCGTGGAAATCTAACAAGCTTTACCTTAAGATATACGTAGAGTTTCGCTTCTGAAAATGTCAACCTGGCAATGGGAGCAACCTGGTGCGGGAAATAAGGCAGGCGACATCAGTTTGGGACATCAAAAATGAATTATTGTAAACAGAGATATATAGTGAAAGTAAAAGCTAAATTCTCCAGATTTCTATAAAACAAGACTTAAACTCAAAACCCCCAGCCTTGCCCCTAAGGGAAACTCACTCCCTCTGCCATTAGGATTGTCACCATGGAAACTGAGCAGACCTACTGCCTCCAGTGGGAACTGGATCTCTGTCTCCAATCTAGTGATCCCTCTTCTCTATCCAGGTAGTCTAATTAGCAAACTATTAAAGAGATCGTGAACTTTGCTCTTGTACCAGTTATCAAGTGAAAGGTTTCCTCATTACTTTAAAAATTAAGTATACAATTCAGTAGCACAAGCACACATCAGCGATAGTGGCGTTTTCTAACTGCATCCAAATAAACCCATCTTAAAAATAAACAATCCAATCGACCTGACGAGTGATGTGTGGTTTTTTCCTCTTTCTACATCTATATTTTAATTTCTAATAATTTTCCTGTTTAAAGAATGAGGGAAAAACTTTTTTTTTTTTTCTGAGATGCAGGTTCACTCTTACGCCCAGGCTGGAGTGCGGTGGGTGATCTCGGCGCACTGCACCGCGACTCCTGGTCAGTGATTCTCCTGCCTCAGTTCCCAAGGGGGGGATTAGAGGTGTTGCACCCACCCATGCTAAATTTTGCATTGTTATGGAGACGGTGTCTTCTACCATGTTGGCAGGCTGGTCTAGAACTCCTGACCGCAGGTGATCCGCCCGCCTCACCTCTCAAAGTGCTGGGATTACAGACTGTTGAGCCACCATGCTGGCTGAGGAAAATTTTTTAAAAACTCTAAAGATAACCTGAAAACATTCTTCAAAAACCACTGCAGGGAAAAATATGTATTGAAAATGGTATAACTCCTTTAAATATTGCTCTCTTAATCTCAGTAGCCAAAAATCTGACTTTACTGTACTTGAGGCACTATTTTCAACTTAATGTTCTTATCACCTTATCCTAGTCAAAAATCACACATAAATGTTCTAATGGAGAATATCATTTCTTTCTGCAATAACTCCAAGCATTTTAAAACACATACTCAAAATTGATGATCATTAGCTAGAGGTTTGCCCGGGTTTTGTTCTAACCTGTAACTGACTCCCCCTTACCATCAATTCAAAGGCTGTGGAATCAGACTAGACAGATTCTACTAATGGATGTATAAAGAACTCAAAAACCGAAAGAATAATTCGTGACTCAACTCAAATTTAGTAATTATATGTTCCTTATTAATTCCTATTTTCCTGAAGATACAGGGTATCATCCCTTCCCTGTACAAATTTTAATGCAAACTATAACAATCAAAAAAATGTTGATCCTAGGAAAACACTAGTCAGATGCTACTTTATAACATGGAATATAGTTTTTCTCAACAGAGAACAGTTTTTTTTAAGATTGGCACTTTAAATTTTCTTGGTTTACATTAAGTTTGGGATGCATGTGCAGAATGTGGAGGTTTGTGACAATGATATACATGTGCCATGGTGGTTTGCTGCACCTATGGAACAGTTGTTTTTAACAAAACTTTGTCTTTAATACAGAGTTAGGGCCGCAGGCTTATAATTTCACATCTAAAAACAATACTCTAAATAGAAATGTAGGGCTTAGCTTTCTCAGTGGAAACAACAACTCATCCAGCAGATGTGTACAAGTAGTGTAAAACACGAATCCTTTTTAGAGAAAGCAGTATTTATTGTAGAAAGAGTTATACTTATTAATCAAAGGCACAAACTGGAAACTAAGACTTAAAGTTGACCTGATTTGACAAAGTCACTATCAACCTGGTACCACTAAATTTAATGAAGATAAGTTCACTGGATTCCGAATGGAAATACAACAATCCAACCATTTAATAATCTAGAAACTTTCAAAATCAGAGGGAAAAGTATGAACATCAATAATAAATGCCTCAATTTGGAGGCAAAGAAGTGTAATTGTGGCTGAAACCTGAGTATCACAAGAACATCAGTTCCTTCAGTCGAGATGCTTAGACCCGAGGCCTTACACTGTTATCACCATCTGGCAACCCGATGAGGGATGCCAATCTAATTGGCTGGTGAAATTAAATTACACAATGTGACCCTGCCGTCAGCGGACAGAGAGTATAAAACATTTTAACTTCTTGGTGCAAAACTTATACATCAAACCAGACTAACCTTTGACTGGGAAGAAGTCCAGTCTCAGAGGGGTTGAATTTTCTATCACACTACATCAATAGGAAAGTCAGAGGACAATTTTCCATCTTGTAACCTGCTTCAAAATAGCAAATTCACGGTGCCTCCAAAAGACCCCCTGCTAGAAAAAACTAACAGTCAAGAGGAACGCAGTATTACTCTTTGCAATTTACTAGCTCTTCCAGTGTTTCAGAGGGATACAGAGTTCAACGATCTAATCATGAATGGGATAGAAGGTGGACTTAGAAATAGCAAATACATCTTGATTGAATCAACCCACTGAAGCACGATCTGATCTGAACAGCCATTTGGGAGTTTGAGGTCTACATACATGTTGTTGAATCAACCCTGGTGCTAGTTTTTCTGATCTATCAAGTAATGGTGTTGTCAATTCTCCAGCCAAGCGACTTTCTAATTCACAAGGGGGGACCTCAAATGTCCTAAAGGTAGAGAGGAATAGGCCCACAGATCATTGGATTACAGTATCTCATCTGGTTATTTGCTTATGGCACGAGAGGGGGGTAGGCGAGAAATTCCAATCAGTGGAAGCAACAACTCCAAAGGAA	*	NM:i:325	ms:i:1913	AS:i:1893	nn:i:0	ts:A:+	tp:A:P	cm:i:158	s1:i:988	s2:i:0	de:f:0.1018	MD:Z:6T5^C33C3C1^A5^A7A19^TC2^A12C5^A4^T6C12T4T13^C1T12A0C1C5^A1T25T6T20^T1T0A26A7^AG17^G4A72A12C27A4C26C11C17^TT1^G6T16C1G21^T18T3A0G14^G2^T4^A27A6C21^G17^T12^T9^T10T2T48^T17A4^T11T6^A3T1^T9^AT2^A20^C7^TA1C0T7C5^C3^C4^A11T9T3^T1A23^C24T20^G38^G9^G6^C18T7T25T12^T7^T2C1^G15^T7^T28G11T5^T13T19^T7G8^C69C7^T3A4^T2^T0T7A6T38G1A6^C15G23^G14^A7^C1C4^T10^T11^T3T13^TC6A15T19^C0T30^C5^T6G11T25A5T23T3T9^G7T14^C6A15C8T3T0A1G33^G9T5^A3^A5A2T1T15A32G6G32^A12^T9^T1T1C6^T2A2T18^G19T33A22^A1A2^A27^G22^C5A5T2G1A11^T3^G1^C28^A51A5^G5^T12^T18^AG1^C4^C6^T0G4^C9A33^T21A3^A0C24^T1^T5^T6^A1A9^C34^A28G44C12^AT19^A2A1A18A6T1C4G6A2^A24A9^T2^A3A38G1^T42^C7^AC19G7^C0G5^G4^T8^T5^T3G1^T1T5T14C3^A11^TA16G11^G1A9G14A24C0T8^T29^A6G5C8^A25^A2C0A11^AG11	rl:i:178
ENST00000373020_102_aligned_82_F_1837_1735_82_1-3240783	16	chrX	100629039	60	11M1I4M1D17M1D15M1I28M1I4M1I32M1D2M1D10M1I5M1I30M1I17M1D17M2D23M1D40M1D99M1I1M1I10M1D6M1I6M1D5M1D19M1I31M1D28M1D9M1D5M1D12M1D53M1D43M1D24M1D39M1I44M1D7M1D7M1I8M1D24M1D13M1D2M1D47M1D5M1I3M1D16M2D2M1D14M1D29M1D22M1D7M1D15M1I3M772N6M1D9M1D19M1I17M1I4M1I18M1D6M1I3M1D14M1D7M1618N3M2D35M2D42M836N3M1D23M1I6M1D4M1D12M2D11M1D4M1D10M1I1M1I38M1I2M1I14M391N9M1I14M1I44M1D6M1D9M1D5M1I5M1I4M1148N31M1D33M1I3M1I7M305N2M1I28M1I33M1D19M1D5M1I4M1D31M1D5M1D16M1D27M1D11M1D861N9M1I15M1I12M1D46M1I14M	*	0	0	CAGTATTTATTCGTATAGAGTTATACTTATTAACAAAGGCACAAACGACAAACTAAGACTTAAAGTTGACCAGAATAGTTGACCAAGTCATATCGACCTGGTACCAGCTGAATTTATAAGATAAGTTCCCACTCGGATTCCTAAGGAAAATACAACATGTCCGACCACCATTTAATAATTAGAACTTTCAAACAAGAGGAAGTATGAACATCATAATAAATGCTCAATTTGGAGGCAAAGAAATGTAGATTGTGTGCTGAAACTGATGTATCACAGAACATCAGTAGTCCCTTCTAGTCGTGGATGCCTTAGACCCAAGGCCTTACACTATTATCACCATCTGGCAACCCTGATGAGGGATCGCCCATCTATTGCTGACTCGAAATTAATTAACAATGTGACTCTCTGCCTCGTCAGCAGAACAGGGAGTCATAAAACATTTTACCTCTTGGTGCAAATTATACAATCAAACAGATAGCCTGACTGGAAGGAGCCAGTCAGAGGGGTGAATTTTCTATCACACTACATCAATAGCAAAGTTAAAGGAATCATTTTCCATCTTGTAACACGACATCAAAATAGCAAATTCATAGGCCTTCCAAAGGCCCCCTACTAAGAAAATGACAGTCAAGAGGAACACAGTATTACTTCATTTACCAATTTGCTAGCTCTTCCAGTGTTTTAGAGGGATACAGGGTTTCACGATCTACATGAAGTGGGATAGAGGTGGACTTAGAACATAGCAAACTACATCTTGTGTGATAGCCCACTGCGAGCACGGATCTTGATTAAATCAGCCTATTGGTGTAGTTTAGCGTCGCATACATCTGGATTGTCACTTACTAGTGTAGTTTTTGGGCTATCAGTAAGTAGTGTTGTCGTTCTCCAATCAAGCAACTTTCAATTCACGGGGGGACCCTGAATCGTCCTTAAAGTAGAGAGGATAGGCCCACAGATACATTGGGGTTACACTATCTCATCACTGCGTTGTTTGGTGTGGCACGGAGAGGCCAGAGGCGAGAAAGAGTCAATCAGTTGAGAAAGTAACTCCGAAGGAAATTCCTGCAACGACTCATTTCGGACTCTGTAATGGTCATCACCTTTATAAAACAACTTTCTTGTTTACTTTGTCTGCATCTCTCCTGTGGGTACATCTTCGAGGTTAGCAACTCTTAGAAACCTTTTTCTGCAGGTAATAATTAGTATCTGTCCAATCTCTAGAATCGGTGACCACCCACAGCAATACAGTGTAGTTTGCGGTCTTGTCTACTGCCATGGCTTCTATAATCTCCTGTAGAGTTATACTGCTTTAAAGCCTCTCATATTATTCGTGAGCTGGTTCTGTAATCTCATGTCTGAGAACAAATTCTACGATGGCACGACCAGTTCGGCCAAAAAAACGAGAGTCAGAACATAGTTGCATACACGTTTTAGCGTCCATGCAGAAGCTCGGCAGGGTAGCAAAACAACCAAAGGTGCCCAAAAGAATATGACGGTACCAGTAGCAAGGGCACCGAAGGGACATTGGTGGCCTTCTCATTTAAAAGAGAAAGTATTCTCCAGGCTCACCTGCCCCAAATGCTGACTGCAAGAAGGAAACGCCAGTGACCAGAAAATCAAAAGTGGAGATTAGCCAGAACACTCTTAAACAAGACATGACTGGTTTAGTCTACAGTCTCCGAGACGGGGACGCCCAGGACTAGCCCG	*	NM:i:167	ms:i:1182	AS:i:992	nn:i:0	ts:A:+	tp:A:P	cm:i:117	s1:i:696	s2:i:0	de:f:0.0917	MD:Z:15^A17^T38T19A14A5^A2^G16A21A0T22^A17^GA23^C25A0G13^C32C34G42^A12^A5^C32A17^A2T25^C6A2^T5^G12^T43C1G7^A19T20C2^T24^A5A39A18C18^A7^A15^A24^A9A0T2^A2^C27G19^T8^T0A9T5^AA2^A2C4G6^T7T21^A8G0C12^T7^A11A12^G9^A43A4T1A7^A9^T12T1^C10^GA2C3C6A21^CC6T6A27C3^A29^A4^A6A2T2^AC11^G4^T39T16A4G2A0C3T5A49C6^T6^A7T1^A0A24A7C11^G11A22C18A52^A19^T1A7^G31^A5^A16^T12C0A13^T11^T16T13G5^G7T0A16G23T10	rl:i:0
ENST00000373020_118_aligned_83_F_1181_1063_83_1-3240784	16	chrX	100629695	60	29M1I26M1I2M1D5M1D42M1D38M1D14M1I24M2D2M1D11M1I10M1D1M1D15M1D4M2D9M1D4M2I32M1D10M772N36M1D36M1I13M1D21M1618N1D22M1I15M2D16M1I4M1D23M836N11M1I7M1D4M3D1M1D3M1D16M1D12M1D4M1D68M391N1I17M1I41M1D7M1I2M1I8M1I3M1D7M1D3M1I8M1148N30M1D6M1D12M1I19M1I3M1D2M305N1I20M1D9M1D29M1D2M1D7M1D15M1D2M1I39M1D5M1D16M1I6M1D1M1D28M861N4M1D4M1D17M1D3M2D7M1I14M1D26M	*	0	0	CTTCATTTAAAATTACCTAGCTCTTCCAGCTGTTTCAGAGGGATACAGGGTATAAAGCGTCTAAAAGAATGGGATAGAAGGTGTACTTAGAACATAGCAAACATACTCTTGAACTAATCAGCCCACTGCGAGCACGGAACTTGATGAATCAGCCTATTGGGTGTAGTTTTAGGACTACATACATTATTGAATCAACGCTACTGGTGTGTTTTTGGTCTATGCGAAGTCGTTGTCAGTCTCCTCAGCCAAGCAACTTTCTAAATTACAGGGGGGACCTAAATTGCCTTAAAGGTAGAGAGGAATAGGCCCACAGATACATTGGTTACACTATCTCATACTGGTTATTTGTTATTGCAGCGAGAGAGGCAGTGGCGAGAAAGATTCCAATCCGTGGAAGCAAGCAACTCCAAAGGAAAATTCCTGCAACTACCCATTTCTGACACAACTAATGTCATCACCTTTATAAAACAACCTTCATTGTTTACCTTAGTCGCATTTGTGAGTACAATCTTCAAGTTACAGCAACTCTAGGAATCCTTTTTCTGAGTAAAAATTAGTATCTGTCCCATCTCTATAATCGGTGACACCACAACAATGCAAACGTATTATGGATCTTGTGCTACTGCATGGCTTCTATACACTCATGTAGAGTTATACTGCTAAAAGCGCTCTCTCATAACTTATCATAAACTGCTTCTTAATCTCATGTCAGAACACAAATCCTACGATGGCGCGACCGTTCGACCAAAACAAACGAGAGTCAGAAACATCTGCTAGCAGTTTTAGCATCCATGAAGAGCTCGGCAGTAGCAAAACAACCAAAGGTGCCCAACAGATATGACGGACCAGTAGCAATGAGACGGAAGGGGACATTGGTGGCCTTCTAATTTAAAAGAGAAAATAATTTCCAGGCTCACCTTGCGCCCAAAGCAACTGCAAGAAGGATAACGCCAGTGATCCAGAAATAAAGTGTAGAATGGCAGACGCTTGAAAGCAAGTAATGACTGGTTAGTCTGCAGTCTCCGAGACGGGGA	*	NM:i:113	ms:i:690	AS:i:499	nn:i:0	ts:A:+	tp:A:P	cm:i:67	s1:i:390	s2:i:0	de:f:0.0983	MD:Z:9C4T0A34T1C4^A5^C1T17G22^A6T0T0G23T5^T28T9^TC2^G21^A1^T12C0A1^T4^AG0T8^T23T1C10^C7G0T37^G32G16^A19A1^T35G1^CT12T1T5^G37T3^T4^CTC1^C3^G16^T12^T4^A18T15A39T29A0T3C16^T1C18^T2T4^G19T3A17^A6^A34^A19C2^A9^G26A2^A2^A7^T15^C25C15^G5^C22^T1^C32^A4^A10T1A4^A3^CT21^T26	rl:i:0
ENST00000373020_195_aligned_84_F_1781_1586_84_1-3240785	16	chrX	100629097	60	2S9M1D71M1I12M1D31M1I4M1I11M1D6M1D14M1I4M1D9M1D6M1D4M1I6M1D10M1D3M1D27M1D14M1D21M1D43M1D3M1I30M6D6M3I6M1D10M1I23M1D3M1D27M1D17M1D28M1I15M1I8M1D37M1D20M2D6M1I6M1I31M1D5M1D12M1I13M1D1M1D6M1I51M1D6M1I1M1I17M1I4M1I18M1D6M2I18M1D9M1D5M2D26M1I8M1D17M1D26M1D18M772N1M1I51M1I6M1I45M1I5M1618N12M1I44M1I28M836N3M1D3M1D28M1D29M1D31M1I37M391N26M1D7M1D56M1D7M1148N2M1D2M1I2M1I2M1I37M1D26M1I2M305N60M1D15M2I1M1I14M1I16M1I15M1D28M1D15M1D9M1D12M2S	*	0	0	GCCTTAAAGTTACCATAATATTGACAAGTCATATCAACCTGGTACCAGCTAAATTTTATCAAGATAAGTTCCACTGAATTCCTTAAGGAAAAAACACAATTCCGACACCATTTAATCATTAGAAACTTTTCAAAACAAGAGGGCAGTATAACATCATAATAAATTGGCCAATTTGGAGCAACGACTGTTAAGTTTGTGCTGAAACTGTGTATCACAGAACATCAGTAGTCCCTTGAGTCGTGGATGCCTAGACCCCAGGCCTTACACTGTCTCACCATCTGGCAACCCTGATGAGGGATGCCATCTATTGACGACAAGAAATTAAATTACACAATGTGAGTCTCTGAGCAGAGATACACAGGTCATAAAACTATTTTAACTTCTTGGTGCAAATTTACATGAAACCAGATAACCTTGACTGGGAAGAGCCATTTCAGAGGGGGAATTTTCTATCAGACTACATCAATAGCTAAAGTCAGAGGAATCTAATTTTCCTCTTGTAACAGTACATCAAAATAGCAAATTCACAGTGCTTCCAAAGGCCCCCACCTAAAAAATAAACAGTCCTAGAGGAACACAGTATTACTTCATTTACAATTACTGCTCTTCCAGTGTTTTCAGAGGGATAAGGTATCTAACGATCTAACAAGAATGGGATAGAAAGTGGACTTAGAACATAGCAAACATCATCTTAGTATTGAATCAGCCCACTGACGAGACACGGATCTTGATTGAATACCTTATTTTGGTGTCGTTTTAGGTCACATACATCTGATTATCAACCTACTGGTGTACATTTTTGGTTCTATCAGAAGTAGTGTTGTCAGTTTCCAGCCAAGCAACATACTCATTGACGGGGGGACCCTAAATGTCCTTTAAAGGTAGAGAGGAATAGGCCCCCAGATACATTGGGTTACACTATCTCATTACTGGTTTATTTGTTATGGCACGAGAGAGGCAGTAGGCGAGAAACATTCCATATCAGTTGGAAGCACGCTAACTCCAAAGGAAATTCCTGCAACGACTCCCATTTCTGACTCTATTAATGGTCATCACCTTTATCAAACAACCTTCTTGTTACTTTGTCTGCATCTCTCTGTGGAGTCAATCTTACAGTTTACAGCAACTCTTAGGAATCCTTTTTCTGAGTAAATATTAGTATCTGAGACAATCTCTATAATCGGTGACACCACAACAATGCAACGTTATTTGGATCTTGTCTACTGCATGCTTCTAAAACTCCTGTAGAGTTATACTGCTTCAAAGCCTTCTGATAATTATTCTTAAAGCTGTCTTCATCTATAGTACTAGAAAACAAATCCTACGATGGCAGCGACCAGTTCGACCAAAAAACGAGAGTCAGAACCATTGCATTACACTTTTAGCATCCATGCAGAAGCTCGGCAGGTAGCAAAACCACCACAGGTGCCCAAAAGATAATGACGGTAACACCGTTAGCAATGAGGACGTAAGGGGACATTGGTGGACCTTCTCATTTAAAAAGAAAAGTAATTCTCCAGGCTCACCTTGCCCAAATGCCAACTGAAGAAGGATACGCCAGTGATCAG	*	NM:i:149	ms:i:1105	AS:i:935	nn:i:0	ts:A:+	tp:A:P	cm:i:139	s1:i:713	s2:i:0	de:f:0.0858	MD:Z:9^G45A2G31T2^A21A24^A0A5^G16C1^T9^G4A1^A1A8^G10^C3^A27^C0C13^T7A13^T1A41^T3T22C6^CCTGTC9G2^A33^A3^A2C24^G6G10^T13C37^A10C26^C15T0A3^AG13A29^T5^A25^C1^G3T14T13G24^A46^C1G1C9A10^T9^T5^GA17G0T15^T17^C14T1T2A3C2^A43A70G20A65A11^A3^T28^A7C0A20^A18T0A11T0C38A0T21^G7^T2T33C19^T4A4^C43^A18A11G38A4A13^A12C13C34^G28^C15^C9^A12	rl:i:0
ENST00000373020_36_aligned_85_F_1812_1776_85_1-3240786	16	chrX	100629069	60	4S12M1D26M1D9M1D21M1D3M1D6M2D5M1D43M1D13M2D27M1D30M1D8M1I19M1D11M1D5M1D65M1I17M1D11M1D24M1D1M1D25M1D23M1D1M1D10M1I9M1D11M1D35M1D2M1D12M1I7M1D5M1D11M1I16M1D7M1D9M1D7M1D13M1D2M1D16M1D7M1D17M1D8M1D1M1D22M1D17M1D11M1I5M1D16M1I9M1D1M1D9M1D6M1D23M1D4M1I29M1D25M1I30M1I7M1D18M1D24M1D772N10M1I19M2D2M1D8M1I27M1D5M1I9M1D2M1D5M1D14M1618N23M1D46M2I4M1D7M1D1M836N34M1I6M2D3M1D12M1D5M1D16M1D16M1I5M1D4M1D9M2D5M1D9M391N1M1D14M1D5M1D2M1I21M1I53M1148N6M1I4M2D6M1I6M1D7M1D13M1I22M1I7M305N4M1I17M2D29M1I15M1D11M1D3M1D41M1D4M1D36M1D12M1I8M1I1M861N4M1I22M1D16M1D5M1D48M1D32M1D13M1I2M1I9M1D6M	*	0	0	CCTATAACCAAAGGCAAAACGAAAACTAAGACTTAAGCTTGACATAATATTACATGTCATTTCAACCTGCTACAGTAAATTATGAAATAAGTTCCACCCAATTCCTAAGGAAAATACAACAATTCCGACCCATTTAATAATTAAACTTTCAAACAAGAGGGAAAGTATGATATCATAATAAATGCCTCATCTTGGAGGCAAGAAATGCTAAGTTGTGTGCTGAAACCGATGTACCACAAACATAGTAGTCCCTTCTAGTCGTGGATGCCTTAGACCCAAGCTCTTACACTGTTATCACCATCTGGCAACCCCTGATGAGGGTTGCCTCTATTGACTGCCGAAATTAAATTAACCAATCTGATTTTGCCTGTCAGCAGAACAGAGAGTATAAAACATTTTTACTTCTTGGTCAATTATACAATTCTAACCAGTAACCTTGACTGGAAGGAGCCAGTTCAGAGGGGTCAATTTTCTATCCATACATCAATAGCAAAAGTCAAGGAACAATTTTCCATCCTTGCAACACTACATCAAATAGCAATTCACAGGCCTTCCAATGTCCCCTTCTAGAAAATAACAGTTAAGAGAACACATATTATTTCATTTTCAATTACTAGCCTCCAGTGTTTCAGAGGGATACAGGTTTCAACGATCTAACTGAATGGGATATGAAGGGGACTTAGAACATAGCAAAACATACACTGATTGAATAGCCCATGTGAGCACGGATCTTGATTGAACAGCTCTATTGGTGTAGTTTTAGGTCTACATACACCTGATTGAATCAACCTACTGGTGTAAGTTTTTTGGTCTATCAGTAAGTAGTGTTGCTCAGTTCCCAGCCAAGCAACTTTCTTTTCACAGGGGGGACCCTTAATGTCTTAAAGGTATGAGAGGAATAGGTCTACAGACTTGGGTTATCACTATCTCATACTGGTTATTTGTTATGCACGAAGAGAGGCATAGCCAGAAGATTCCAATCAGTTGGAAGCTAGCATCTCCAAACGAATTCCTGCAACGACTCCTCTTTTTGACTCTATAAATGTCATCACCCTTTTAAAAACAACTTCATTGTTTATCTTGTCTGCATCTCTCTGTGGATGTACAATTCAGTTTACTGTAATCTTAGAAACTCTTTTCCTGATAATAATTAGCATCTGCTCCAACTCTTAATCGGTGACCACTCAATGCAACTATTTTGCATCTTGCTACTCATTGGCTTCTATTATCTCCTGTATGAGTTATACTGCTTCAAAGCCTTCTTATAATTTTTCTTAAAGCTGTCCTTAATCTCATGCTCTGAACAAACTCCTACATGCCAGGTCCAGTTCGACCAAAAAAAACGAGAGTCAGAAACACTTGCATACAGTCTTTAGCTTCCATGCAGACCCGGCAGGTAGCAAAACAACCAAAGGTGTCCCAAAAGAATAATGTGGTACCTGTACAAGACCACGAAGGGGACATTGGTGGCCTTCTCATTTAAAAGAGAAAGAACTCTCTCGGCTCACCTTGCCCCAAATGCCAACTGAACATGGATAACTGCCAGTGACTCCAGAAAAATAAAAGTGTAGATTAGCAAACGCTCTTGAATCAATAATGCTGGTTTAGTCTCCAGTCTCCGAGACGGGGACGCCATGACTAGCCCGAACCCTGCACCTCCGCATCGGGCGATTGGAACAAGAGAGCGAGACGTCGTGAGTCCCCGGTCTCC	*	NM:i:200	ms:i:1096	AS:i:905	nn:i:0	ts:A:+	tp:A:P	cm:i:92	s1:i:555	s2:i:0	de:f:0.1071	MD:Z:3T8^C20A0G4^C9^G3A5A8G2^C3^C6^TA5^G11T0G30^A13^AG27^A1C18A0T8^A27^T6T4^G5^C12C24G0C38A4^A11^A1T12C0A4G3^C1^C1C23^C12A10^G1^A12A6^A11^G23G11^A2^C19^G5^T15T11^A7^A9^T7^A2G1C5A2^A2^A11C4^G7^G5C7A3^T8^T1^T22^G17^A16^T25^T1^T9^C6^C2C20^T33^T1T60^T18^A0A17A5^C22C1C4^AT2^A35^G14^G2^G2G2^A22A4A7G1^A18C0A3C11T0G13^T7^C12C0T27^TC3^A7A1C2^C5^G4T0C5T4^G10T10^T4^A9^AC5^A0A9^G7G6^T5^G12A35C6A13T16^AA12^G3G3^C1A50A10^AG1T42^A0C6A3^G3^T2G38^A4^T2T4C0A27^C2G1A42^G12A3^G5^A12G35^G10A5C15^C24^A6	rl:i:0
ENST00000373020_103_aligned_86_F_1813_1710_86_1-3240787	16	chrX	100629063	60	5M1D9M1I12M1I6M2D2M1D4M1I3M1D2M1D6M2D3M1I33M1D7M1I26M1I11M1I36M1I16M1I27M1I18M1D8M1D8M1D10M1D7M1I6M1I22M1I3M1I4M1D8M1I9M1I7M2D33M2D10M1I3M1D14M1I25M1I3M1I37M1I6M1I35M1I3M1I37M1I4M1I11M1D65M1D8M1D16M1I45M1D13M1D20M1D22M1I7M1D19M1D3M1D35M1D3M1D19M1D14M2D2M1D56M2D2M772N16M1D3M1D7M1D12M1D19M2I18M1I7M1D19M1I2M1618N12M1D37M1D33M836N24M1D13M1I18M1I13M1D65M391N12M1I7M1D6M1D22M1D14M1I6M1I4M1D24M1148N30M1D15M1D25M1I3M305N2M1D88M1D13M1D5M1D11M1D33M2D8M1D21M861N8M1D12M1I44M1I31M	*	0	0	ACTTATAATCAAAGCCCAAAAACGAAACGCTAAGTTAAGTATGACACACATTCAACGTCATATCAACATGGTACCAGCTAAATTTAATGAGATACGATTACACTGAATTCCTAAGGCAAATACAAACAATTCCGAGCACCATTTCATAATTATAAACTTCCAAACAAGAGGGAAAAGTATGAACATCATAAAAAAATGCCTCAATTTGGAGGCAAAGAAAATGTAAGTTGTGTGCTAAACCTGAGTCTCACAAACATCAGTATCCCTTCGCAGTCGTTGGATGCCTTAGACCCAAGGCCATTAGCACTTTATCACCAATCCGGCAAGCCCTGATGGGATGCCATCTATTGACTGACTGAAATTAAATCACAATGTGAGCTCCTGCCTGTCATCAGAAACAGAGAGTCATAAAACATTTTAAGCTTGCTTGGTGCAAATTATACAATCAAACCAGATAACCTTGAACTGGGAAAGGAGCCAGTTCAGAGGGGCGAATTTTCTATCACAACTAACATCAATAGCAAAGTCAGAGGAACAAATTTTCCATCTTTGTAAACACTACATCCAACAGCAAATTCACTGTGCCTTCCAAAGGCCCCCTACTACTAAAAATAACAGTCAAGAGGAACAAGTATTACTCATTTACAATTTACTAAGCTCTTCCAGTGTTTCAGAGGGATACATGGTTTCAACGATCTAAATGAATGGGATAGAGGTGGACTTAGAAAATCGCAACATACATCTTGATCGAATCATGCCCACTCGAGCACGGATCTTGATTGATCGCCTATTGGTGTAGTTTTAGGTCTACATACCTCTTATTAATCAACCTACTGGTGTAGTTTTTGGTCCATCAAATAGTTTCGTCAGTTCTCCAGCCAAGCAACTCTCTAATTCACAGGGGGGAACCTAAATCCTTAAAGGTAGAGAGGATAGCCCACAATACATTGGGTTCACTATCTCATACTGGTCAATTTTGTTATGGCACGAGAGAAGGCAGTGGAGAGAAAGATTCCAATCAAGTTGGAAGCAAGCACTCCAAAGGAAATTCCTGCAACGACTCCCATTTCTGCTCTATAATGGTCATCACCTTTATAAAACAACCTTCATTGTTTACCTTGTCTGCATCCTCTGTGGAGTACAAATCTTCCAGTTCACAGCAAACTCTTAGGAAACCTTTTTCTGAGCAATAATTAGTATCTGTCAACTCTCTATAATCGGTGACACCAAAACAATGCAAACTATTTTGGATGCTTGTCTCTGCATGCTTCTATAATCTCCTGTAGAGTATACTGCTTCAAACGCCTTCATCATATTATTCTCAATGCTGTTCTTAATCTCATGTCTGAAAACAAAATCTACTATGGCGCGACCAGTTCGACCCAAAAACGAGAGTCAGACAAATCGCAATACATTTTAGCATCCATGCAGAAGCTCGGCAGGTAGCCAACCAGCCAAAGGTGCCCAAAAGAATAATGAACGTACCAGTAGCACTGCGCACGAGGGGACCTTTGTGCCTTTCATTTAAAAGGAAAAGTAATTCTCCAGGCTCACCTTGCCCCAAGCCAACTGAAGAAGGATAACGCCCGTGATCCAGAAAACAAAGCGTAGATATAGCAGAACTCTCTTGAAACAAGTAACGACTGGTTTAGTCTGCATGTCTCCGAGACGGGGACGCCATGACTAGCCC	*	NM:i:168	ms:i:1165	AS:i:974	nn:i:0	ts:A:+	tp:A:P	cm:i:110	s1:i:642	s2:i:0	de:f:0.0918	MD:Z:5^T9G2C8A5^AC2^A7^C2^T0A1T3^GA14C21^A5A3C16A25A7G6T30T42^G8^T2A5^G10^G42^G11T12^GA33^TA13^T10G94T41T0C26^A0A2T11A24A0G23^C8^T44G16^C13^A14C2A2^A15T13^G19^A3^A30A4^G3^G19^T9T4^GT2^G4G1T23T18C6^TG18^A3^G7^G12^A17T26^A2C30^A37^A45T11^T20A4T18^T12T17C1A21C10C0G17^A6^G22^T24^A8T2A30T0C4G5^A15^A0A16A1C2T7^G33A2A2A25C0G12A2A5^A7A2G2^G5^C11^A33^AT8^C15A13^T0A4T15G16T48	rl:i:0
ENST00000373020_30_aligned_87_F_3726_3696_87_1-3240788	16	chrX	100627154	60	4S35M1I21M1D5M1D18M1D12M1D25M1D5M1I7M2D27M1D44M1D3M1D1M1D5M1D13M1D53M1D55M1D5M1I16M2D33M1I25M1D3M1I42M2D24M1D1M1D5M1D5M1D7M2D13M1D15M1D6M1I19M1D5M1I6M1I13M1D44M1I14M1D59M1D1M1D18M1I32M1D14M1D3M3D21M1D7M1I20M1I15M1D12M1D13M1I35M1I2M1D8M1D3M1D13M1I30M1D41M1D23M1D12M1I3M1D10M1D9M1D12M1D20M1D5M1D6M1I19M1D28M1I1M1I21M1I4M1D17M1I3M1D11M1I7M1D25M2D17M1D11M1D4M1D6M1I50M1D1M1D9M2D50M1D65M1I11M1I19M1D19M1I8M1I44M1D11M1I14M2D6M1I24M1I19M1D4M1D3M1I4M2D13M1D4M1D9M3D1M1D22M1I17M1I18M1I2M1D9M1I8M1I4M1I46M1I11M1D8M1D1M1D9M1D24M1D54M1I7M1D35M1D11M1D12M1D9M1I27M1D6M1I9M1D26M1D2M1D2M1D5M1D9M1D11M1D13M1D4M1I15M1D11M1D3M1I9M1D12M1I12M1D15M1I2M1D28M1D23M1I7M1D33M1I4M1D12M1I37M1D19M1D3M1D22M1I13M1I16M1D53M1D41M1D22M1D7M1I18M1I20M1I3M1D6M1I6M1D10M1D1M1D1M1D40M1D20M1I22M1I25M1I3M1I3M1D14M1I10M1I30M772N9M1D6M1D3M1D4M1D58M2I2M1D6M1D14M1618N5M1I7M1I11M1D18M1I5M1D3M1D4M1D22M1D4M836N13M1I13M1I19M2D10M2D24M1I14M1D4M3D13M1D8M1D7M391N8M1D16M1D17M1I3M1I23M1I7M1I5M1D4M1I5M1D7M1148N4M1D10M1D33M1I8M1I18M305N24M1I2M1D11M1I4M2D18M1I8M1I18M3D11M1D10M1I42M1D11M1I14M1I8M861N31M1D5M1D16M1D19M1D8M1D4M1I4M1I7M1D13M2D42M1D2M1D7M	*	0	0	AAACCATAAACCCCACAACCCACCTGGAATAGGCCATGGCAAATCTAACAAGCTTTTCACATTAAGTATACCTAGAGATTTCTGTTCTCAAATTGTACATTGCAGTGAGCAACCTGGTGCCGGAAAGTAAGGCACCACATCAATTTTGGGACATCAAAAATAATGATTTTAAACATAGATATATAGTGAAGTAAAATGTAAAGTTTCCGTTTCTTAAAACAAAACTTAAAGCTCAAAACCCCCAGCCTGTGCCACTATGGGATACTCACTCCCTCTGCCATAGGATTGTCACCATGGAAATGAGCAGACCTACTGCCTACAGTGGACACTGGATCCTCTCGTCCAATCTAGTGATCCCTTTCTAACCAGCTAGTCTAATTAGCAAACTATGTAAAGACAAGTGAATTTACCTTTGTCCAGGTGATCATTAGGTGAAAGGTTTCCTCATTACTTTCAGAATTATATACAATTCAGTATGCACAAGCAAATCAGTATAAGGCGTTTTAACTGGCTATCCAAACAAACCCATCTTAAAATACAACAATCCAATCCACCTGAGAGTGCATGTGTGGGTGTTTGTCCTCTTCGACATGCTATATTTTAATTTTCTATAATTGTTCCTTTTTAAGTAATGAGGGAAAACTTTTTTTTTTTGCTGAGATGCAGGTTCACTCTTATCGCCAAGGCTGGTGTGCAGTGGTGGTCTCGGCTCACTGCAACCGTCTCACTCCTGGATTCAAGTGATTCTCCTGCCCAGTCTCCCAAGTACTGTTACAGGTGCTTGCCACCTCACCAGCTACATTTTTGCATTTTTATTAGACGACGGTGTTTTACCAGTTGGCCAGGCTGTCTAGAACTCCTCGACATCAGGTGATCCGCCCGCCTCAGCCTCTCAAACGTCGGGGATTCAGTGTGACCCACCATCGGCTGGCTGAGGGAAAACTTTTTTAAAAACCTAAATATAACCTTTTAACATTCTTCAAAACCACTGCAGTGTAAATATGTATTTGAAAATTGCTATAATCCTTTAACATATTGCTTCTTTATCTCAGTACAAAAAATCTGATTCCTGTACTTGAGTCACTATTTTCACTTAAGTTTTCTTATCACCTTATCCATGTCAAAAGTCACACATCAAATGGTCTCACATGGACAATATCATTTTTCTGCCAATACTCCAAGCATTTTAAACACAATACTAAAAATGTCATGATATTTAACTAGGAGTTTGTGCCCAGGTTTTTCTAACTGTAACTACTCCCCCTTAAATCATGCAACGGTCTGTGGCAATCAGACTAGACAGGTTCTACTAATGGATGTAGAAAGTGCCAAAACCAAAAATAATTCCCTGTCTTCAACTCAAATTTTAGTAATTATTATTTTCCTGATAATTTCCCTATTATCCTGAAGATACAGGTTACATCCCTCCCTGTACAACTTTTTAATGCAAACTCATACAATCAAACACAGTCTGTTCTCTAGGAGACACTAGTCATATGCTACTGTTATAACAGTGGAATATAATTTTTTTCACAGAGAACAGTTTTGTTTAATATTTCAACTTAAGATGGTTTTTGTTTACATAGTTCTCGGGATACATGGGCAGAATGTGCTGCGTTGGGTACATAGGTATACTGTGCATGGGTGTTGCTGCACCTATGGAAAGTTTTTTTAAAAAACATTTTTTTTAATACAGCAGTTAAGGCCGCAGGCTGTATATTTCACATCTAAAACACGTACTCTGACATAGAAATCGTAGCGGCTTAGCTTTCTCAGTGGAAAAAAACAACACTTCCAGCAGATTTTACTACAAGTTAAGTAATCACACTTTTTAGAGATAGCAGTAGTTATTGTATAACATTATACGTATTAATCAAAGGCACAAACGAAAACTAAGACTTAAAGTTGACCATACATATTGAAAGTCAGATCAACCTGGTACCAGCTAAATTTAATGAGATAAGTTCCCTGCATTCCTAAGAAAATACACACAATGCAGACACCATTTAATAATTAGAACTTTCCAAACAAGAGGAAAGTATGAACATCATAATAAATGCTAATTGGAGCAAAGAAAGTAAGTTGGGTCTGAAACCTGATGATCACCAGAAAATCAGTAGTCCTTCCAGTCGGGAGTGCCTTAGACCAAGGCCTTACAACGGTTATCTCCTCTGGCAACCCTGATCGAGGATGCCATCTATTGACTGACTGAAATTAATTACACAATGTGACTCTCTGCACTGTCAGACAACAGAGAGTCATAAAACATTTTAACTTCTTGGGTGAAATTATACAATCCAACCCAGATAACCTTGACTGGGAAGGAGCCAGTTCACGGGGTGAATTTTCTATCAACTCATCAATAGCAAAGTCAGAGGACATCAATTTTCCATACTTGGAACACTACATCAATTAGCAAATTCACAGTGCCTTCCAAAGGCCCCCTACTAAGAAAAATAAAAGCAAGAGGAACACAGTATTACTTCTTTTACAATTTACTAGCTTTCCAGTGTTTCAGAGGGATACGCGTTTCAAACGATCTAACTTGAATGCGGATAGAAGGTGGAATTAGACACAAGCAAACCATACACTTGATTGAACGCCACTGCGAGCTCGGATCTTGATTGAATCAGCCTATTGGTTACTTTTAGGTCTACATACAGTCTTGATTGAATCAACCTACTGCGTGTAGTTTGTTGGTCTATCAGTAAGGTACGTGTCTCAGTTATCCAGACCAAGCATCTGTTCTAATTCACAGGGCGCACCCTAAATGGTCTTAAAGGTGAGAGGATAGCCCCAGATTCATTGGGTTACACTATCTCATACTGGTTATTTGTTATCGCACGAGAGAGGCACGGTGGCGAGAAGATTCCTATCAGTTGGACAGCAAGCAAACTCCCAAGGAATGCCTGCAACGACTCCACATTTTGATCTAAATGGTCATCACTTTTACAAAAAACCTTCTTTGTTGACTGTTGTCTGCATCTCGTCTGTGGAGTAAAATCTTCGTTTACAGCAGCTTAGGAAATCCTTTTCGTGAGTCAATAATTAGTATCTTCCATCTATAATCGGTGCACCACAATATGCTACGTATTTTGATCTTGTCTACTGCAGGCTTCTATAATCTCCTCGTACGAGTTATACTGCTTCAAAGCCTTACTCATAAGTTATTTTAACACCTGTCTTAATCTCAGTCTGAAAACAATCCTACGATGGCAGCGACCAGTTCGACCAAATAACACGAGCAGTCAGAAACATTGCATACAGTTTTAGCATCCTTGCAGAAGCGTCGCAGGTAGCAATAACACAAAGGTGCCCAAAAGAAGTTATGACGCGTAACAGTAGCAATGAGCAAGGGGACATTGTGCACTTCTCCATTTAAAAGAGAAAAGTAATTCTCCAGGCTCACCTTGCCCCAATGCCAACTGCCATGAAGGATAACGCCCAGTGATCCAGAAAATAAAAGTGTAGATTAGCAGAACGTCTTGAACAAGTAATGACTGGTTAGTCTGCAGTCTCCGAGCGGGGACGCATGCACTACGCCCGAGCCCTGCACCACCGCCGGGCGATTGGAACACAGAGAGCGAGACGCGGAGTCCCCGATCCCCCGGA	*	NM:i:366	ms:i:2476	AS:i:2280	nn:i:0	ts:A:+	tp:A:P	cm:i:236	s1:i:1384	s2:i:0	de:f:0.0919	MD:Z:9A46^C5^A18^C8A3^C2C22^T12^AC27^G3T37A2^C3^A1^A5^A13^A30A4A17^T38C7A8^T21^CT41C5C2T7^A5T14T24^AG24^C1^C5^C5^G7^TC13^A3T11^A11A13^C18T5^T3T4T23T25^T11T27C7A11^T1^A21G28^T14^G3^GGA18A2^C42^T12^G16C33^G1T6^A3^A5G37^T14A0A25^A0A22^G15^T10^A9^G1C10^T2G17^T5^A25^T24T9G19^A20^C5C12^C10T5T8^TT17^G11^C0C3^A2T5A40T4A1^A1^T9^AG13A34T1^T77A6A10^A60T10^G2C0T7T13^TA16T11A4T1T13^A4^C7^GT13^G4^C9^TAA1^C59^A44C6C0A25^T0T3A3^G1^T9^G2A7T11G1^G6T54^C6T28^A11^A3A8^G14T1C19^A15^G26^C2^C2^T5^G9^T8T2^G13^T9C9^C11^T12^C14T6A2^A17^G28^A30^C1G35^C15A33^G0A18^C3^A39T11^A2A47C2^T23A17^C22^A1G16A20C8^T12^T10^T1^A1^C11A28^G2G48T21^T1G6C12A17G1G10T0C9^A6^A3^G4^A5A37G16^A6^A8A23A4^A3T19^C3^C4^T12C4T4^C7A5T27C7^AA10^AC0T16T0C19^G4^ATC13^A8^C0A4A9^G16^T55^C5G3^T11^T10^A35A37A11^G15^AC19A9C14^ACG11^G3G0C47^A13A50^C5^A16^T19^A8^C15^A13^CA42^G2^T7	rl:i:150
ENST00000373020_79_aligned_88_F_1180_1101_88_1-3240789	16	chrX	100629696	60	8M1D17M1D51M1I27M1I3M1D17M1D6M1D13M1I6M1D12M1D8M1I16M1I15M1I2M1I33M2I1M1D5M1I11M1D11M1D19M772N35M1I23M1D16M1I23M1I8M1D1M1618N13M1I24M1D8M2D36M836N4M1D22M1D10M1D9M1D10M1I12M2D59M2D1M391N13M1D7M1I10M1D26M1D13M1D21M1I5M1148N25M1D40M1I9M305N7M1D80M1I5M1D37M2D6M1I9M1D2M1D8M1I15M2D7M1D4M861N9M1D21M1I2M1D3M2D15M1D10M1D10M1D43M	*	0	0	TTCACTTAAATTTACTAGCTCTTCCGTGTTTCAGTGGGATACAGGGTTTCAACGATCTAACATGAATGGGATAGAAGGGTGGACTTAGAACATAGCAAACATACAATCTGATTGAATCAGCCCACCCGTGCCGGATCTCGATTGTAATCAGCTATTGGTGTAGTTTAGGTCATACATACATCTTGATTGGATTCAACCTACTGGATGTTAGTTTTTTGGTCTTACAGTAAGTAGTTTTGTCGTATTCTCTCAGCGAAGCAATTTCTAATTCAAGGGGGTACCCTAAATGTCCTTAAAGTTAGAGAGGAATAGTCCCACATATACATATGGGTTACACTATCTCATACTGGCATTTGTTATGGCACGTAGAGAGGCAGTAGGCGAGAAGGATTTCCAATCGTTGGAAGCAAGCATACCTCAAAGGAAATTCGTGCAACGCTCCCATTTGACTCTATAATTGTCATGACCTTTATAAAACAACCTTCATGTTCACTTTGTCTGCATCTCTTGTGGAGTACATCTTCAAGTTACAGCAACTTCTTAGGAAATCTTTTCTGAGATATAATTAGATTCTGTCCAATCTCTATAACCGGTGACACCACAACAATGACGTTTTTTGGATCTGTCTACATGCATGGCTTTATAACCTCCTGTAGAGTTATACTGCTCTAAGCCTTCTCTAATTATGTTTAAAGCTGTTCATTAATCTCATGTCTGAAAACAAATCCTACGTGGCAGCGACCAGTTCGACCAAAAAAACGAGAGTCAGAAATCATTGCATACTGTTTTGCATCCATGCAGAAGCTCGGCAGGTAGCAAAACAACCAAAGGTGCCCAAAAGAATAATGACGGTACCAGTAGCAATGAGCTTCGAAGGTAGATTGGGTGCCTTCTCATCTAAAAGAGAAAAGTTTCTCCTAGGCTCACCTGCCCAAATGTCCAACTGCAAGAAGGAACGCCATGATCCAGAAAATAAAGTGTAGATTAGCAGAACGTCTTTGACAAGTAATGACTGGTTAGCCTGCATCTCCGAGACGGGACGCCATGACTAGCCCGATACCGTGCACCACCGCACCGGG	*	NM:i:108	ms:i:750	AS:i:559	nn:i:0	ts:A:+	tp:A:P	cm:i:67	s1:i:358	s2:i:0	de:f:0.0905	MD:Z:4T3^C17^A9A71^T17^T0G2A2^A7T11^C12^T26A28A0T11G6^G9C6^C11^C6G19G13G6G29^T0T35A10^A16T0C12C7^A8^TC12G5C21^T4T17^C10^A9^T22^CT9T0A8T0A18T19^CA4A9^T17^C5T20^T2A10^A7T0C42^A50A5^A80A4^G2G1C5T0G10T14^AA15^T2^C23^AT7^G13^A23^C3^AA15^T4T5^G10^G21G3C17	rl:i:0
ENST00000373020_43_aligned_89_F_2695_2652_89_1-3240790	16	chrX	100628182	60	1S24M1D4M1D8M1D6M1D12M1D14M1D2M1D12M1D8M1D3M1D14M1D9M1D11M1I10M1D14M1D16M1I13M1I6M1D11M1D12M1D25M1D4M1D6M1I35M1D29M1I35M1D3M1D4M1I5M1I40M1D7M1D11M1I1M1I6M1D2M1D7M1D4M1I6M1D2M1D15M1D29M1I15M1D31M1D29M1I5M1D21M1I26M1I1M1I6M1D46M1I23M1D6M1D4M1D4M1I3M1D33M1D27M1D2M1D18M1D26M1D4M1I55M1D12M1D9M1D14M1D37M1I1M1I9M2D3M1I13M1D3M1D5M1D8M2D9M1I39M1I3M1I2M2I17M1I2M1D15M1D5M1I35M1I34M1I8M1D13M1D10M1I9M1I4M1D37M1D17M1I3M1I11M1D8M1D15M1D2M1D19M1D20M1D9M1D7M1D32M1I18M1I13M1D13M1I14M1I13M1D4M1D3M1I13M1D6M1D9M2D4M1D7M1D61M1I9M1I55M1D37M1I14M1D17M1I13M1I8M1D25M772N1M1D4M2D8M1D14M1D12M1D18M1I30M1D14M1618N2M1D25M1D15M1D5M1I28M2D4M836N2M1D25M1D20M1I66M2D18M391N9M2D2M1D6M1D6M2D16M1D10M1I40M1D2M1148N3M1I16M2D12M1D4M1I24M1D4M1I2M1I4M1D1M305N2M1D17M1I15M2D31M2D15M1I3M1D29M1D20M1D5M1I44M861N52M1D37M1D26M1I19M1I13M1D6M	*	0	0	CATGTATTTGAAAAATGCTAATAATCTTTAAGACTTGTTCTTTATCTCAGTAGCCAAGATCTGATTTGCGTCTTGAGTCGTTATTCTCAACTAATTTCTTATCACCTTTCCTATGTCAAAGTCACACAGTCAAATGTTCAACGGAGAATATCATTGTCTGCAATAACTCTAAAGCATTTTAAAGGCACATCTCAAAATTCAGATCATTTAACTGTAGTTTTTGCCCAGGTTTTTTTCTACTGGACTGAGCTCTCCTTAACCATCAATTCAAGGACTGTGGCAATAGACTAGACAGGTTCTACTAACGGATGTAGTGAAGAGACTCAAAACCAAAGAAATAATTCCCCGATTCACTCAAAATTGTTGGTAACTATTATTTTCCTTATTAATTTCCCTATTATCCGAAGATAAGGTTACATCCGCGTCCCTGACACTTTTTATGCAAAACTAACATCAAAAAACGCTGACTCTAGGAGAACACTAGTCATATGCTACTGTTATAACATGGAGTAAATTTTCTTCACAGAGAACAGTTTTTTTTAAATTTGCACTTTAAGAGTTTTTTTTTTACAGTTAAGTCTGGGATACATGTACAGAATAGTGCAGGTTTGTTACATAGGTATACAGTGGTGCCAGGTGGTTTGCTGCACCTATGGGAACAGTTTTTTTTGAACAAAAACAGTTGTCTTTAATACAGAGTTAAGGCGCAGGTTATTTTCAACACTAAGAACAGTACTCTGAATAGAAATGTAGGGCTAGCTTTCTCAGTGGAAAACAATAACCTTCAACAGATTTTCTACAAGTAATTTAAACACGATCTTTTTAGAGGAAGCAAGTATTTATTGTATAAGAGTTATACTTATTAATCGAAGGCACAAACGAAAACTAAACTTAAAGTTGACATAATATTACAAGTCATATCAACTGGTACCAGCTAAAATTTATGAAGATAAGTTCCACTAGAAATTTCTAAAAAGATACAACAATTCCACACATTTATAAATAGACTTTCAAAGCAAGAGGGAAAGTATGAACATCATAATAATGGCCTCAATGTTGAGAAGGGCAAAGAAATATAAGTGTGGTGCTGAAACCTGATTATCAGCAGAGCATCAGCAGTCCCTTCCAATCGTGGATGCCGTTAGACCCAAGGCCTTACACTGTTATCACCATCTAGGCAACCCGATGAGGGATGCCTCTATTGACTAGACTGAAATGTAAATACACAATGTGACTCTCTGCCTGTCAGCAGAGCAGAGGTCATAGAACATTTTAAGCTTGCTTGGTGCAAATATACAATAAACCAGATAACCTTACCGGAAGGAGCCAGTTCAGAGGGTGAATTTTCTATCACACACATCAATACAAAGTCGAGAAGTCAATTTTCCATCTTGTAACACTACAGTCAAAGTAGCAAATTCACAAGTGCCTTCCAAAGCCCCCTACTAAGAAAAAATAACAGTCAGAGAGGAACACAGTTTACTCAGTTTACAATTTACTGCTCTTCAGTGTTTCAGGGTACAGGGTTCAACGATCTAGCATGGATGGGATAGAAGGTGGACTTAGAACATAGCAAACATGCATCTTAGATTGAATCAAGCCCACTGCGAACACGGATCTTGATTGAGTTAGCCTATTGGTGTAGTTTTAGGTTACATATATCTTGACTGAATTAACCTACTGGTGTAGTGTTTTTGGTCTATCACAAGTAGTGTTGTCAATGTCTCCAGCCAAGCAAACTTTCTATTCACAGGGAGGACCCCAAATGTCCTAAATAGAGAGGATAGGCCCACAGATCATTGGGTTACATATCTCATACTGGTTATTGTGTTATGGCACGAGAGAGGCAGTAGGCGAGAAGATTCCAATCAGTTGAGGCAAGCAGCTCCAAGGGAAATTCTGTAACGACCCCCATTCTGAACTCTATAATGGTCACCATCCTTATAAAAACCTTACTGTTTGCTTTGTCTGCATCTCTCGTGGAGTACAATCTCCAAGTGTTACAGCAACTCTTAGAAAATCCTTTTTCTGAGTAATAATTAGTATCTGTCCAATCTCTATAATCGGACACCACAACAATGCAACGTTTGTTGTCTGTCTATGCATGTTCTATAACCTCCCGTGAGTTATACTAGCTTCAAAGCCTTCTCGTGATTATTCTTAAAGCTGTTCTTATCTCAACGTCTGAAAGCAAATTACGATGGCAGCACCAGGTTCGACCAAAAAAACGAGAGTCAAAACAATGTGCAACAATTTAGCATCCATGCAGAAAGCTCGGCAGGTAGAAACAACCAAAGGTGCCCAAAAGAATAATGAGTACCAGTAGCAACGAAGCCGAGGGAGACATTGGTGGCCTTCTCATTTAAAGAGAAAATAAATTCTCCGGCTCAACCTTGCCCCAAATGTCAATTGTAAGAGGAATAACGCCAGTGATCCAGAAAATAAAAGTGTAGATTAGCAGAGCGTTCTTGAAACAAGTAATGACTGTTTAGTCTGCAGTTTCCGAGACGGGGACGCCATGACAGCCCGAGACCCTGCACCACCGCACCGGGGCGATTGGAACACAGAGAAGCGAGATGCGGATCCCCG	*	NM:i:276	ms:i:1731	AS:i:1539	nn:i:0	ts:A:+	tp:A:P	cm:i:146	s1:i:850	s2:i:0	de:f:0.0979	MD:Z:13T4G5^C4^A2T1T3^C6^A12^A2A11^T2^A8A0C2^T2T5^T3^T14^A9^A21^T2T11^T2T13C12A5^A11^T12^A25^A4^T0A8C2C1T26^C21T8A30T2^C3^A11A4T32^T7^C18^T2^A7^A10^T2^A9G0T4^T41A2^T6T24^T15T6G11^T14G39^T35A12T1T18^C6^C4^A7^T4A28^T22C4^A2^C2G15^T26^A38A20^G12^C9^G14^C15T2A23C4^GG16^G3^C5^A4T3^AA38A0T24G7^T15^G9A6T11G53^T13^A23^T31A5^A6A24^T8^C15^G2^T0G18^G20^T9^G7^A3G1A31A25^G40^A4^T16^A6^C9^AG4^A7^T12A4A36A27G16A1C23^C6C7T5C30^G0T14G22^A10G6T8^T4^GG8^A14^A12^C48^A16^G2A7A6A7^C3C6T4^T20T2C1T7^AC6^C1T5A17^T14T21G49^GT21A1T3^GA2^T6^C6^GC8T4T2^A26A1A21^A6T8A5^CC12^G28^G10^T3^G0T31^CA31^CG13T4^A3A2G22^A10G0T8^A20C3C2C4A1G42A2C20^G14C22^T52C5^G6	rl:i:42
ENST00000373020_103_aligned_90_F_1171_1068_90_1-3240791	16	chrX	100629705	60	12M1D5M1D16M1I34M1D6M1D6M1I29M1D5M1D7M1D7M1I16M1D27M1D4M1D5M1D42M1D25M1D12M1D3M1D5M1D772N31M1D35M1I19M1D13M1D7M1618N20M1I18M1D5M1D3M1D18M1I3M2D10M1D1M836N38M1I13M1I10M1D10M1D30M1D1M1D12M1D16M391N35M1D44M2D2M1D4M1I7M1I3M1148N46M1D14M1I5M1D8M305N18M1I14M1D17M1I25M1I32M1D7M1D9M2D15M1D8M1I20M1D17M861N2M1D21M1I3M1D7M1I2M1D10M1D11M1D12M1D9M1I13M	*	0	0	AATTTACTAGCTTGCCATGTTTCAGAGGGATACGAGGGTTTCAACGATCTAAAATGCATGGGATAGAAGTGGACTAGAACAATAGCAAACATACATCTTGATTGAAGCAGCCACTCGAGCACGATCTTGAATTGAATCAGCCTATTGTGTAGTTTTAGGTCTACATACATCTTATTGACCAACTACTGGTGTAGTTTGTTGGTATATCAGTAAGGAGTGTTGTCCCTCTCAACCCAAGCAACTTTCTAATCACAGGGGGGACCTAATGTCTTAAAGGTAGAGAGGAATAGGCCCACCGATCATTGCGTTACACTATCTCATACTGGTTATTTGTTAATGGCACGAGAGAGGCAGTCGCGAGAAAGATTCAATCAGTTGGAAGCAAGCAACTCCAAGAGGAAATTCCTGCAACGATCCCATTCGACTCTATAATGGTCATCGACCTATAAAACAACTTCATTGTTTCCTTTGTCTGCATCTCTCTGTGCAGTCCGAATCTTCAAGTTTAACAGCAACTCTAGGAAATCCTTTTCTGAGTAATAATTAGTATCTGTCCAACCTATAATCGGTGCACCACAACAATGCAACCTATTTTGGATCTTGTCTACTGCATGGCTTCTATATCTCCTGTAGAGTTATACTGCTTCAAAGCCTTATCATAATTATTTACGCTTGTTCTTAAATCTCATGGCTGAAAACAAATCCTACGATGGCAGCGACCAGTTCGACCAAAAAACGAGAGTCAAGAAAATTGCATACAGTGTTAGCATCAATGCGAGAAGCTCGCGAGGAGACCAACAACCAAAGGTTGCCCAAAAGAATAATGACGGTACCGAGTACCAATGAGCACGAAGGCGACATTGGTGGCTTCTCATTAAAAGAGAAGTAATTCTCCAGGTCCCCTTGACCCCAAATGCCAACTGCAAGAGGATAACGCCAGTCATCCCAAAATAAAAGTGTAGATTAGACAGACGCTCTATGAACAAGTAATACTGGTTTAGTTGCACTCTCCGAACGGGGACGACCATGACTAGCCC	*	NM:i:102	ms:i:720	AS:i:531	nn:i:0	ts:A:+	tp:A:P	cm:i:67	s1:i:370	s2:i:0	de:f:0.0914	MD:Z:12^C1T3^G34C3A11^G6^T31T3^C5^G7^G23^G27^G4^A1T3^C15T5C10T9^A0G0T4C1G16^T12^C3^A5^C27A3^A5G48^A0G12^C45^C5^T3^T21^TT10^C11A21G3A24^T10^T30^T1^T12^A17G33^A33C10^TC2^A1A18T39^A19^C12T8C13G0C3^T2C0A0A41G15G11^C7^T9^AA15^C2A25^A14G4^A0G23^A9^A10^G11^C4G7^G22	rl:i:0
ENST00000373020_11_aligned_91_F_1781_1770_91_1-3240792	16	chrX	100629096	60	18M1I12M1D11M1I30M1D18M1D4M1D6M1D17M1D10M1I13M1I8M1D5M1I15M1D23M1I11M1D23M1D23M1D21M1D12M1I11M1I9M1I2M1I16M1D24M1D25M1D21M1D2M1D36M1D31M1D3M1I2M1D18M2D16M1I33M1I22M1D13M1D16M1I36M1I5M1D41M1D6M1D49M1I9M1D2M1D4M1I5M1D10M1D25M1I36M1D5M1D16M2D24M1D2M772N25M1D7M1D7M1D26M1I6M2I13M1D20M1618N6M1D9M1D18M1D3M1D20M1D4M1I19M836N12M1D8M1D4M1D2M1D6M2D14M1D24M1D14M1D2M1I5M2D25M1D7M391N2M1I30M1I3M1D8M1D10M1D23M1D18M1I1M1148N2M1D4M1I20M1D22M1I13M1D11M305N11M1D29M1D34M1I29M1D63M2D5M1I9M1I4M861N1D3M1D15M1D4M2D27M1I5M1D4M1I26M1D2M1D13M1D6M1I3M1I31M1D2M1D36M	*	0	0	ACTTAAAGTTGACCATAACTAGTGACAAGTCTATCACCCTGGCTATCAGCTAGATGTAATGAAGATAAGTTCCCTGAATTCCTAGGGAAAAACAAAATTCCACACCATTTAATAATTAAAACTTTCAATACAAGAGGGAAGGTTATGAACACATAATTAAATACCTCAATTTGAGGCAAAGAAATGTAAGTTGTGTTGCTGAAACCTATGTAGCGCAGAACATCAGTAGTCCTGCCAGTCGTGGATGCCTTAGCCCAAGGCTTTACACTGTTATACCATCTGGCAACCCCTGATGAGGTGATGCCATCTTATTTGACTGACTGAAATTAATTACACAATGTGACTCTCTGCCGTCAGCAGAATAGAGAGTCATAAAAATTTTAACTTCCTGGTGCAAATAACAATCAAACCAGATTAACTTGACTGGGAAGGAGCCGTTCAGGGGGGTGAATTTTCTATCGCACCACTCATATGCAATATCAGAGGAATCATTTGCTTCTTGTAACACCTACATCAAAATGGCAAATTCACAGTGCCTTCCTAAAGGCCCCCTACTAAGAAAAAAACAGGCATAAGGACACAGACTTACTTCACTTTACAATTTACTAGCTCTTCCAGTGTTTCAGAGGGTATACAGGTTTCAACGATCTAACATGAATGGGATAGAAGGTGGACTTGAACATGCAAACAGACATTTTGATTAAATCAGCCCACTGCGAGCACGGATCTTGACTTGAATCAGCTTTGGCTATAGTTTAGGTCTAATACATCTTGATTGAATCAACTTACTTGGTGTAGTTTTTTGGTCGATCAGTAAGTAGTGTTGCAGTTTCCAGCCAAGCAACTTTAATTCACGGGGGGGACCCTAAATTCCTTGAAGGGAGAGAGGAATAGGCCCCAGATACTTGAGTTCACTATCTCATACTGGTTATTTGTTACTGGCACCTGAGAGAGGCAGTAGCGAGAAAGATTCCAATCAGTTGGAACAAGCAACTCAAAGGAAATTCCTGCAAGACCCCATGTCTGACTCTATAATGTCACTCACCTCTTTAAAACAACCTTCATTATTTACGTGTCTGCTCTCCTTGGAGTAATCTTCAAGTTTAAGCAACTCTTAGGAAATCCTTTTTTAAGGTATAATTAGATCCTGTCATCTCTATAATCAGTGACACCACGATATGCAACGCTAGTTTGGATCTTGTCTACTGCATGGCTTCATATATCTCCTGAGAGTTATACGCTTCAAAGCCTTCTCATAATTATCTTTAAACTGTTCGTAACTCTATGTCCTGAAAACAAATCCTATGATGCAGCACCCAGTGCGACCAAAAGATACAAGAGTCAGAACATTGCATACAGTTTTAGCACCATGCAGAAGCTCGGCAGGTAGCAAAACACCGAAGGTGCCCAAAGGTATAATGACGGTACCATGTAGCAATGAGCACGAAGGGGACATTGGTGCCTTCTCATTTAAAAGAAAAAAGTAATTCTCCAGGCTCACCTTGCCCCAAATGCCAACGGCAAAGGACTAACGCCAGCTGATCAGAAATAAAAGTGGAGATAGCAACGCTCTTGAAACAAGTAATGACTGGTTTTAGCTGCTAGTCTCCGAGCCGGGGACGCCATAACAGCCGAGACCCTGCACACCGCTACCAGTGCGATTGGAACACAGAGAGCGAGACGCGGGTCCCGAGTCTCCCCAGAAACTGCCGAAAACTTACGAG	*	NM:i:185	ms:i:1150	AS:i:960	nn:i:0	ts:A:+	tp:A:P	cm:i:91	s1:i:558	s2:i:0	de:f:0.0991	MD:Z:20T9^A5A7C6A2T17^A11A6^T4^C6^G17^G21A9^T10G9^G34^G5T1A15^C3T19^A8C12^C50^A24^T10C14^C11T9^T2^T15A1C18^A6A17A3T2^A5^A4A0G12^AT3C1A22A42^T5T2A0G3^A6T0A49^G41^A6^A7T4C6G38^C2^A5G3^T10^C21C21T17^T5^C16^TC8A15^G5A4T16^A7^A3G3^A45^G26^G9^C18^C3^T5T14^G10T1A16G5^T0T7^A4^T2^G6^AC14^C24^C1G2T0A8^T7^CA12G10A1^C0A10T30^A8^T10^T23^T4A2G6T6^C20C3^G5G0A5T10A2G8^A22^T29^A3A12A1A44^G18G40T3^AG18^C3^A11T3^T4^AG32^T14A12G2^T2^C13^C10G29^A2^C13G22	rl:i:0
ENST00000373020_86_aligned_92_F_1833_1747_92_1-3240793	16	chrX	100629043	60	30M2D4M1I8M1D5M1I6M2D6M1I8M1I13M1D7M1D24M1D4M1I8M1D17M1D2M1D10M1D14M1D28M1D28M1D11M1D1M1D20M1D6M1I8M1D14M1I1M1I14M1D5M1I21M1D28M1D20M1I4M1D44M1I4M1D12M1D1M1D31M1I27M1D6M1I4M1D7M1I4M2D32M1I8M1I17M1I13M1D2M1D115M1D15M1D15M1I3M1I11M1D22M1I23M1D20M1I17M2D7M1D2M1I10M1I8M1D25M1D18M3D2M772N34M1I12M1D7M1I43M1D10M1618N36M1D13M1I34M836N26M1D4M1D18M2D7M1D3M1D8M1D14M2D30M1I6M1D6M1D2M391N4M1D32M1I7M1D13M1D31M1D8M1148N2M1D5M1D16M1D4M1D8M1D2M1D20M1D9M1D1M305N36M1D19M1I24M1I53M1D9M1D15M1D24M1D4M861N13M1I6M1D7M1D17M1I7M1I11M1I48M1S	*	0	0	ATTTAATGTATAAGAGTTATACTTATTAATAAGGTCACAAACGAAACTCAAGACTAAGTTGCACCATAATCATTGACAAGTCATTCAACCTGTACCAGCTAAATTTAATGAAGATAGTTCCCACTGAATCGTAAGGAAAATACAAAATCCGACACCATTAATAATTTGAAATTTCAAACAAGAGGGAATGTATGAACATGTTATAAATGCCTCATTTTGGAGGCAAAAATTGTAAGTTTTGCTGAAACCTGAAGTATCAAGAACATTCACGAGTGCTACCAGACGTGGCACTGCCTTAGACCCAAGCCTTCACACTTTTATCACCATCTGTCACCCTGATGAGGGAAGCCATCTATTGACGACTGAAATTAAATTACACACATGTACTCTCTGCCTGTCATCAGAACAGAGAGTCATCAAACATATTAACCTTCTGGTGCAAATTAAAATTCAAGCAGATATCCTTGACTGGGAAGGACGCCAGTTCAGAGGGGTGAATTTTCTATACACTACCAACATAGCAACAGTCAGGAATCAATTATCCCACTTGTAACACTACATCCAAATTAGTCAAATTCACAGTGCCTTGTCAAAGGCCCCCTCTAGAAAAATAACAGTCAAGAGGAACACAGTTTTACTTCATTTACAATTTACTAGCTCTTCCAGTGTTTCAGAGGGATACAGGGTTTCAACGATCTAACATGAATGGGATAGAAGGTGACTTAGAACATAGCATCATACATCTTGATCTGACATCAGCCCACTCGAGCACGGATCTTGATTGAATCCAGCCTATAGGAGTAGTTTTAGGCTACATACATCTTGATTGAATTCAACCTACTGGTGTAGTTTTGGTTATTCAGTACGTACGTTTTGTCGTTCTCCAGCGAAGCAACTTTCTAATCACAGGGGGGACCCTAATCCTTAAAGGTAGAGAGGAATAGGCCCACAGATACACTTGGGTTACACTTCTCATACCTGGTTATTTGTTATGGCACGAGAGAGGCAGTAGGCGAGAAAGTTCCAATCAGTTGGAAGCAATCATCTCCAAAGGAAATTCCTGCAACTCTCCCATTTCTGCACTGAATAATGGTCATCTCCTTTAAAAAACAAGCTTCATTGTTTACTTTGTCTGCATCTCCTGTGAGTACAATCTTCAAGTTCAGCAACCTTGGAAATCCTTTTCTGAGTAATATAGTATCTGTCCAAACTCTATAATCGGTGATCACCACACAAAGGACGTATTTGGTTCTTGTCTACTGCATGGCTTCTATAACTCTCCTGCGAGTTATACTGCTCAAAGGCTTCTCATAATTATTCTTAAAGCTTTCTAAATCTATGTCGAAAATCAATCCTACGTGGCGCGACCAGTCACCAAAAAAACGATAGTCAGAACATTGCAACAGTTTTAGCATCCATGCAGAAGCTCGGGAGCGAGCAAACAACCAAAGGTGGCCACAAAGAATAATGTCGGTACCAGTAGCCAATGAGCACGAAGGGGACATTGGTGGCCTTCTCATTTAAAAGAGAAAAGTAATCTCCATGCCACCTAGCCCCAAATCCAACTGCAAGAAGGATAACGCCATGATCCAGAAAATAAAACGTGTAGTTAGCAGACGCTCTTGAACCAAGTCAATGACTCGGTTTAGTCTGCCAGTCTCCGAGACGGGGACGCCATGACTAGCCCGAGACCCTGCACCACT	*	NM:i:174	ms:i:1165	AS:i:974	nn:i:0	ts:A:+	tp:A:P	cm:i:116	s1:i:593	s2:i:0	de:f:0.0937	MD:Z:5T24^CA12^A11^TA27^A7^G24^A12^T2C14^C2^T10^T9A4^C17A10^C0A1A12A12^G2A8^G1^G13T6^C9G0T3^C0C2T4T20^G10G13G1^A14T13^T24^G15G16A6T8^T12^T1^C3C0A2C6A43^C8T1^A11^AG11T3A0T19A20C12^A2^A29A85^G15^A1A27^G30T2T11^T37^TT7^C8A5G5^A10C14^T18^ATG48^A50^A20G2A22^G0A15C0T12A6T7C27^T4^G18^TA7^T3^A8^T14^AT14T21^A4T1^C0A5^T5A33^T0A12^T6C24^G4T5^C5^T5C0A9^A4^A8^T2^G13G6^A9^T29C2G0T3^A15C14A65^T6G2^T5T9^G24^G23^A7^A11A71	rl:i:0
ENST00000373020_102_aligned_93_F_1812_1710_93_1-3240794	16	chrX	100629069	60	5S4M1I6M1D17M1D12M2D54M1I24M1D37M1I2M1D49M1D21M1I11M1I25M1D10M1D11M1D40M1I25M1I15M1D6M1D2M1D3M1D34M1D6M2D17M1I5M1D13M1I7M1D17M1D27M1D8M1I6M1I5M1D20M1I8M1D22M1D26M1I1M1I3M1I13M1D14M1D3M1I37M2D9M1D19M1D4M1D3M1D6M1I35M1D7M1D8M1I14M1I20M1D74M1D17M772N29M2D3M1D60M1I13M1618N2M1D11M1D3M1D18M1D2M1D8M1D14M1I4M1I16M836N4M1D18M1D12M1D18M1D20M1I19M1D39M391N5M1I5M1D50M1D12M1I7M1D14M1D2M1148N10M1D21M1D7M1I4M1D28M1D1M305N5M1I21M1D16M1I9M1D13M1I11M1I13M1D34M1D14M1I10M1D10M2D13M1I5M1D6M1D861N2M1D6M1D8M1I5M1I8M1D15M1D4M1D10M1I4M1D8M1I21M	*	0	0	CTCTATAATCCAAAGGACAAACGAAAACTAAGATTAAAGTTGACCAATATTGACAAGTCATATCAACCTGGTACCAGCTTAATTTATGGAAGATAAGTTCCCACTGAATTCCTAAGGAAAATACACAATTCCGACACCTTTTAATAATTATAAACTTTCAAGACAGAGGGAAAGTATGAACATCACTATAAATGCCTCAATTTGGAGGCAAAGAATGTAAGTTGTGTGCTGAAACCCTGATGTATCGACAGAACATCAGTATTCCCTTCCAGCGTGGATGCCTAGACCCAAGGCTTACACTGCTAGCACCATCTGGCAACCCTGATTAGGGATGGCCATCTATTGACTGACTTAAATTATGATTACACAATGTGATCTCTGCTTCACAGAACAGAGAGTCATAAAACATTTTTTCTTCTTGTGCAATATACAATCAAACCAGACTAACCTGACTGGGAAGGAGGCCAGTTAGTGGGGTGAATTTTCTTCACACTACATCAATAGCAAAGTCAGAGAATAACTCTTTCCACTTTTGAACACTACATCAAATGAGCAGAATTCACATGCCTTCCAAAGGCCCCCTACTAGAGAAATAACAGTCAAGAGGAACACGAGGTACTTACTTCATTTACATTTACTAGCTCTTCAGCTGTTTCAGAGGGATACAGGGTTTCAACGATCTAACATATGGGATAGAGGTGGACTGAGAACATAGAAACTACTCTTGACTTGAATCAGCCCACTGCGAGCACGGATCTTGATTGATCAGCCATTGGTGTGAGTTTTAGCTCTACGATACATCTTGATTGAATCAACTACTGGTGTAGTTTTTTGTTCTATCAGGTAGTAGTGTTGTCAGTTCTCTATCCAAGCAACTTTCTAATTCACAGGGGGACCCTAAATGGCCTTAAAGGTGTGGATTATTAGGCCCACAGACATGGGTTACACTATCTCATACTGGTTATTTGTTATGGCACGAGAGAGGCAGTAGGCGAGAAGAGATTCCAATCAGTTGAATCAAGCAATCCAAGGAAATTCCTGCAACGCTCCATTTCTACTCTATAATGGTCGATCACCCTTTTTAAAACAACCTTCATGTTTACTTTGTCTGCATTCTCTGTGGAGTCATTCTTCAAGTTTACAGAACTCTTAGGAAATCCTTTTCTCTGAGTAATAATTAGTATTGTCCAATCTCTATAATCGGTGACACCACAACAATGCAACGTATCTTTGGTCTTGTCTACTGCATGGCTTCTAGAATCTCCTGTAGAGTTATACTGCTTCAAGCCTTCTCATGAATTATTTTAAAGCTGTTCTTATCTCATGTCTGAAACAAATCCTACGATGGCAGGACCAGTCTCGACAAAAAAACGAGAGTCAGAAACATTGCAACATTTCTTAGCATCCATGCAGAAGCTCGCAGGTAGCATAACAACCCAAAGGTGCCAAAAGAATAATGGACGGTACCAGCTAGCAATGAGCACAAGGGGATATTGGTGGTCTTCTCAGTTAAAAGAGAAAGTAATTCTCCAGGGCTCACCTTCCCCAATTGCACTGCAAGAAGGACTAACGCATTGACCGAAAATAAAGTGTAGGATTAGGCAGAACGTCTTGAAACAAGTAAGACTGTTTAGTCTGCCAGTTCCGAGACGGGGGACGCCATGACTAGCCCG	*	NM:i:156	ms:i:1176	AS:i:986	nn:i:0	ts:A:+	tp:A:P	cm:i:109	s1:i:633	s2:i:0	de:f:0.087	MD:Z:10^C17^C12^AT34A6A0T35^A14A11G12^A21T0A26^A46G10^T10^T11^C9T2T20G24G6A14^C6^C2^G3^G26A0A6^G6^AT22^T20^C2A14^A27^G4C1A8C3^T14A0T12^G22^A3A39^A14^C40^GA9^A9T9^C4^A3^A41^A7^T16G25^C19G8T0A19C1G22^G15T10A0G0A2G0G1A11^AT3^T75^G3G7^C3^A18^A2^C8^G23A14^T18^C12^A2A15^C39^C49^A23T26^A19^C14^A12^A21^C11^C28^T3G23^G10A14^C37^G7C8C7T9^A24^G6A3^CA18^C2G3^T2^A6^A21^C15^T4^G14^C29	rl:i:0
ENST00000373020_0_aligned_94_F_2733_2733_94_1-3240795	16	chrX	100628143	60	12M1D27M1D1M1D19M1I6M1D33M1I5M1D6M1D5M1I78M1I2M1D2M1D26M1D10M1I2M1D8M1I16M1I21M1D14M2D30M1D2M1D8M1D3M1D10M1D7M1D6M1D13M1D5M1I25M1I9M1I12M2D15M1D4M1D7M1D24M1D12M2D15M1D56M1D43M1D40M1D8M1D4M1I14M1I5M1D9M1D4M1D31M1D3M1I10M1D7M1D9M1D29M2D2M1I20M1I9M1I23M1D6M1D10M1D21M1D1M1D2M1D15M1D6M1D5M1D13M1D15M1D46M1D28M1D6M1D11M1I32M1D6M4D39M1I14M1I10M1I29M1I29M1I12M1I9M1I19M1I6M1D66M1D20M1I11M1D13M1I16M2D3M1D15M2D7M1D7M1D8M1D6M1D58M1D31M1D10M3D8M1D4M1D3M1D16M2D16M1D7M1I13M2D14M1D21M1D6M1D15M1D11M1D11M1D5M1D23M1D5M1I30M1I10M1D17M1D25M772N15M1I39M1D30M1D18M1D3M1618N21M1D6M1D23M1I25M1I3M1D3M836N22M1I47M1D19M1I16M1I16M1I7M1I7M391N3M1D24M1D9M1D26M1D16M1D16M1148N14M1D7M1I3M1D8M1I22M1D3M1D14M305N6M1I4M1D2M1I2M2D11M1I18M1I8M2D24M1D10M1D13M1D12M1D21M1D22M1I14M1D2M1D8M861N53M2D18M1D16M1D1M1D15M2D27M1D7M1D4M1D12M1I1M1I19M1D15M	*	0	0	AACCTTAAAACATCTTCAAAACCACTGCAGTGAAAAATAGATTTGAAAATTGCTGATAAGTCCTTTAATATTTGCTTCTTTAATCTCAGTAGCCAAAAAGTCTGATTGCTGAATTGTAGTCACTATTTTTCAACTTAATTTTCTTATCACCTTATCCTATGTCAAAAGTCACACATCAAATGTTCTAATGGAGAAGTACATTTTCTGCAATAACTCCAAGCATTTTAAACACATACGTCAAATTCATAGATCATTTAACTAGTAGGTTTTTGCCCAGGTTTTTTTCAACTGTAACTGACTCCCTTACCATCAATTCAAGGACTGTGGCAACAACTAGACAGTTTACTAATGGAGTATAAAAGACTCAAACCAAAGAAATATTCCACTGACTTCAACTCAAATTTTAGTAATTTATTATTTGTCCTTATTAATTCCTATTATCCTGAAGTACAGTTACGTCCTCCCTGTACAACTTTTTAATGCAACTATACAATCAAAAGTCTGATCTCTGGAGAACACTAGTCATATGCTACTTTATAACATGGAATATAATTTTTTTCACAGAGACAGGTTTTTTTAATATTTGCACTTTAAGATTTTTTTGTTTACTTAGGTTCTGGGATACATGTGCAGAATGTGCAGGTTTGTTCATAGTTAACATGGTGCCATGGTGGTTGTGCAGACCTATGGGACAGTTTTTTTAAGCAAAAACATTTTTTTTAATACGAGTTTAAGGCCGCGGCTTGTTTTCACATCAAAAACAGTACTCTGAATAGAAATGTAGGTTAAGCTTTCTCAGTGGAAAACATACAACCATTACCAGCAGATTTTCTACAAGTTAATTAAACCGATCTTTTTGAGGAAAGCAGTATTTATTGTTAGGTTATACTTATTAATAAAGGCCAAACAAAACTAAGACATAAGATGACCATAATATGACAAGTCATATCAACCTGGTACCAGCTAAATTTAGTGAATGTAATTCCATTGAATTCCTAAGGAAAATACGATATTCCTCACCATTTAATTAATTAGAAACTTTCAAACAAGAGGGAAAGTAGAAAATATAAATGCCTCAATTTGGAGGCAGAGAAATGTAATAAGTGGTGCTGAAACCTGAGTGTATCACAGAAACATCAGTAGTCCCTTCCAGTCGTGGATAGCCTTATACCCTAAGCCTTACACTGTTATACACCATCTGGCATACCCAGATGTATGGATGCCATCTATTGACGTGACTGGATTAAATTACACAATGTGACTCTCTGCCTTTCAGCAGAACAGAGAGTCATAAAATATTTTAACTTTTGGTGCAAATTATACAATCTAAACCAGATAACTTGGCTGGGAAGAGAGCCAGTTCAGAGGGGAATTTCTATCATACTACCAATAGCAATTCAGGGAATCAAATTCCACTTGTAACACTACATCAAAATAGCAAATTCACAGTGCCTTCCAAAGGCCCCCTACTAAAAAAATAACAGTCAGGAGGAACACAGTATTATTCATTTACATACAAGCTTTCCGTGTTCAGAGGGATACAGGTTCAACGATCTAACATAATGGGAGTAGAAGGTGGACTGAACGAAGCAAACAACATCTTGATTGAATCAGCCCCTGCGACACGGATCTTGAATGATCAGCCTATTGTGTAGGTTTAGTCTAATATATCTTGATTTAATCAACCTCTGGTGGTAGTTTTATGGTCTATCATTAAGTAGTGTGTGTCAGTTCTCGGCCAGGCAACTTTCTATTCACAGGGGGGACCCTAAATGTCCATAAAGGTAGAGAGAGAATAGGCCCACAGATACATTGGGTTACACTATCTCATAAGGTTATTTGTTATGGCACGAGAGAGGCAGAGGCTAGAAAGATTCCAACAGTTGGAAGCAAGCAACTCCAAAGAAATTCTGCGACGACTCCTATTTCTGGCGTCTATAATGGTCATCACCTTTATAATAACGCCTTCATTGTTTACTTTGTCTGCAGTCTCTCTGTGGAGTACAATCTTCAAGTTTACAGCAACTCTTAGGATACCTTTTTCTGAGTAATAATGTAGTATCTGTCCAATCGTCTATGATCGGTGACATCTACAACTAATGCAACGTTTTTGGATCTTGTCTACTGCATGGTTCTATAATTCCTGTAGAGTTATACTGCTTCAAAGCTTCTCGTAATTATTCTAAAGCTGTTCTTAATCTCATGTCTGAAAAAAATCCTAACGTGGCGGCGTACCAGTTCGACTAAAAAAACGAAGTAGAAACATTGCATACAGTTTGTAGCTCACACAGAAGCTCGGACAGTTAGCAAAACAACTATAAGGTGCCAAAGAATAATGACGGTACCAGTAGAATGAGCGCGAGGGGACATTGGTGCCTTCTCATTTAAAGAGAGGAGTAATTCTCCAGCTCACCTTGCCCCAAATGCCATACTGCAAGAAGGATACACAGTGTACCAGAAAATAAAAGTGTATATTAGCAGAACGCTCTTGAAACAAGTAATGACTGTTAGTCTGCAGTCTCCGAACGGGGACGCCATGACATCCGAGACCCTGCACCCGCACTGGGCGGTTGGAACACATGGATGAGACGGGAGCACTGAGTCTCCACACGGAAACTGCCGAAAACTTGGAGCGTCCACAACT	*	NM:i:260	ms:i:1858	AS:i:1663	nn:i:0	ts:A:+	tp:A:P	cm:i:208	s1:i:1147	s2:i:0	de:f:0.0879	MD:Z:12^T27^T1^T25^A38^T6^T1C83^T2^T26^A12^A45^T14^CC30^T2^G8^G3^C10^T7^G6^A13^A51^TC15^A4^G5A1^C24^A12^AA15^A56^A4T38^A3A36^A5G2^T21T1^C9^A4^T9A21^A13^A5A1^A9^T29^GC54^T6^A10^A21^A1^A2^A15^C6^A5^G11T1^A3T11^T36A4G0A3^G5C20A1^C0A5^G0A42^T3C2^CATA23A10G0T0T61G4A1G31T5G23^A0A29G24C10^C31^C4A24^GT3^T9C5^AT7^A2G4^A8^T0T5^T58^G14A16^C10^ATT3T4^C4^A3^T16^GT16^G20^TA4A0T8^T21^A6^G12T2^A11^G6T4^G5^C3C9G9^A13T10G20^C1A4A10^A26T52^C0T29^T4G13^T24^G6^C4A8C7A29^A0A69A1^T40A11C15^A24^C9^C26^C6A9^T30^C10^A4A14C10^G3^C24^A4^TG14G12C9^CA24^C7A2^A13^G12^A7A0A12^G36^A2^G0C5A0T18G34^GT18^G16^T1^G0C14^CA6C5A10G0A2^G0C6^C4^T1C1C28^A0C14	rl:i:49
ENST00000373020_103_aligned_95_F_1165_1062_95_1-3240796	16	chrX	100629712	60	6M1D19M1D23M1D15M2D6M2D4M1D9M2D2M1D3M1I7M1D25M1D24M1I15M1I17M1D23M1D42M1I20M772N1M1D4M1D9M1D25M1D2M1D12M1D8M1D12M1D9M1D17M1618N7M2D1M1D10M1D6M1I19M1D2M1I1M1I18M2D4M1D4M1D3M836N6M1I38M1D3M1D31M1D16M1D20M1I4M2D6M1D4M391N1D16M1I5M1I18M1D15M1I11M1D30M1I1M1148N1M1D5M1I56M1D11M305N9M1D24M1D15M1D3M2D17M1D2M1D12M1D21M1D16M1I4M2D5M1D49M861N10M1I4M1D6M1I16M1D11M1D11M1D1M1D2M2D28M	*	0	0	TAGCTCTCCAGTGTTTCAGCGGGATCAGGGTGTCAACAATCTAACATGATGGGATAGAAGGTGCGTAGAATAGAAACATACATTATTAGAATCAGCCACTGCGAGCACGGATCTTGATTGATCAGCCTATTGGTGTAGTTTTAGAGTCTACATACATCTTAGATTGACTCAACCTACTGTGTAGTTGTTTGGTCTATCAGTAGTAGTGTTGTCAGTTCTCCAGCGAAGCAACTTTCTAATTCACCAGGGGGGACCCTAAATGTCCTAAAGTAGAGAGGATAGGCCCACAGATACATTGGGTTAACATCTCATACTGGTAGTTGTTTGGCACGAGAGAGCAATAGACAGAAAGATTCCCAGCAGTTGGAAGACAACTCCAAAGAAATTCCCTGCAACGACTCCCATTTTGCACCTCTATAATGGTCATCACTTATAAACACCTTCATTAGTTTCCTTTGTCTGCATCTCTCTGGGGAGTACAATCTTACGTTACAGCAACTCTTAGGAAATCCTTTTTCTGGTAATAATTAGGATCTTCCAATCTCTATAATCGGTGCACACCAACAAGCAAGTATTTTGGATCTTGTCCTACTAGCATGGCTTCTATAATCTCTGTAGAGTGATACTAGCTTCAAAGCCTCTCATAATTATTCTTAAAGCTGTTCTTAACTCCATGTCCTAAAAACAAATCCTACGATGACAGCGCCAAGTTCGACCAAAAAAACGAGAGTCAGAACATTGCATACAGTTTTAGATCCATGCAGAAGCTCGGCAGGTACAAAACAACCAAAGGGCCAAAGAATAATGACGGTACATAGCCAAGAGCAGAAGGGGACATTAGTGGCCTTTCATTGACAAGAGAAACAGTATCTCCGGCTCACCTTGCCCCAAATGCCAACTACAAGAAGGCTAACACCAGTGATCCAGAAAATACAAAGGTAGATCTAGCAGAACGCTCTTGAACAAGTAATGCTGGTTTAGTCGAGTCCGAGACGGGGACGCCATGACTAGCCC	*	NM:i:110	ms:i:688	AS:i:497	nn:i:0	ts:A:+	tp:A:P	cm:i:56	s1:i:379	s2:i:0	de:f:0.0945	MD:Z:6^T13A5^A6T5G10^A15^GA1T4^AC4^C9^TC2^G10^C25^A45A10^G8T14^A23C39^T4^G9^A25^C2^T12^T2T5^A12^G3G3G1^G11A1T10^CA1^G10^G25^C21^CT4^A4^A13A19T13^C1A1^T31^A11T4^G24^CA6^T4^C39^C9T16^T32^T7G18G5A1C26^A20^C24^G15^T3^CA17^C2^G4A1T5^C12G8^C5T1A12^AT5^A26G8A4G22^T22^A11^A11^T1^C2^TC28	rl:i:0
ENST00000373020_10_aligned_96_F_3699_3689_96_1-3240797	16	chrX	100627177	60	8M1D16M1I27M1I7M1D14M1I9M1D19M1I8M1D18M1D8M1I14M1D32M1D11M1D11M1I12M1D28M1I3M1D35M1D2M1D6M1D38M1D14M1I5M1D2M1D12M1D2M1D10M1D44M1I2M2D7M1D21M1I2M1I8M1D6M1D6M1I2M1I18M1D20M1D9M1D9M1I3M1D5M1I8M1I6M1I8M1D21M1I10M2D12M1D6M1D15M1I10M1D19M1D37M1D27M1D3M1I40M1D23M1D8M1I2M1D10M1D30M1I9M1I20M1D12M1D20M2D38M2I5M1I18M1D8M1D9M1D31M1D14M1I42M2D14M2D3M1D16M1D28M1I4M1I38M1I8M1I15M1D18M1D1M1D10M1D20M1I19M2D25M1D4M1D49M1I6M2I21M1I6M1D21M1D6M1D3M1I21M1D27M1D2M1D35M1I6M1D15M2I16M1D20M1D8M1I41M1D5M1D21M1D4M1D34M1D39M2D22M1D5M1D5M1I1M1I23M1I23M1D4M1D31M1D19M1I15M1D10M1D3M1I9M1D9M1D16M1D2M1I20M1I5M1D4M1D4M1D5M1D2M1D10M1I8M1D6M2I13M1D7M1D27M1D23M1I71M2D17M1D6M1D14M1D32M1D19M1D104M1I50M1D18M1I49M1I3M1I8M1D2M1I9M1D14M1I17M1D15M1I33M1I9M1D25M1D23M1D21M2D3M1D8M1I11M1I9M1I16M2D5M1D9M1D12M1I23M2D20M772N21M2D10M1I6M1D25M1I10M1D17M1I7M1I8M1618N2M1D25M1D6M1I12M1D12M1D2M1D2M1D17M836N9M1I36M1D2M1D9M1D13M1D10M2D29M1D5M1D14M391N4M1D14M1D11M1D8M1I1M1I38M1I4M2D9M1D4M1148N4M1I4M1D21M1I4M1D28M1I12M305N29M1D6M1D14M1D13M2D4M1D8M1D25M1I5M1D59M1D8M1D8M861N1M1I8M1D15M1I16M1D6M1D60M1I21M1I18M1I12M1D15M1D9M2S	*	0	0	AATAGGCCTGGAAATCTAACAAGCTTTTTCACACTTAAGATATACTTAGAGATTTTCTTCTCTCAAAATGTCACACTTGCAGTGGCAACCTGGTGCCTGGAAATTAAGGCAACCACAACCATTTTGGTACTCAAAAATAGAATTATTTTAAACTAGATAAATAGTGAAGTAAAATGTAAAATTCTCAGATTTCTATAAACAAAACTTAAAAAGCTCAAAACCCCAGCCTGTGCCACTAAGGGAAACTCAACTCCTCGACCATTAGGATTTTCACCATAGAAATGAGCGACTACTGCTCTAGTGGAAACTGGATCTCTCTCTCCAATCTAGTGAACTTCTTTCTAACCAAGCTAACAATTAGCAAACTTTAAGACACGTGACTTTCCATTGTACCAGTTATCATTAGTTGAAAAGTTTCCTCATATATTCAGAATAAGTATACAATTCAGTATGCAACAAAGCACACTCAGCTTAAGGGACGTTTTTCTAACTGGCTATCCAAATAAACCCATCTTAAAAAAAATAAACCATCCACCTGAACGGTGATAGTGTGGTGTTTTTTCACACTTACTCATTCTATATTTTAATTTTCTAACAATTTTTCTTTTAAAAATGAGGAAAATTTTTTTTTTTTTCTAGCGATGCAGGTCACTCTTATCGCCCAGGCAGAGTGCAGTGGTGTGATCTCGGCTCACTGCAACCTCAACTCCTGTATAAAAGTGAATCTCCTGCTCAAGTCTTCCAAGTAGTTGGGCTTACAGGTGCATGCCACCACCCCAGCTAATTTTTGCATTATTATAGGCACGTGTTTTTATCATGTGGCCAGGCTAGTTTATAACTCCTGACCTCAAGGTGATCCAGCCCGCCTCAGCCTCTCAAAAGCTGGGATTACGATGTGAGCCACCATGGCTGTGAGTGAAAACTTTTTTAAAAACTCTAAATATAACCTTAAAAAACAATTCTTCAAAACCACTGCGTGAAAAAATGTATTTGAAATTGCTGATAATCCTTTAACTATTTGCTTTTTACTCTCAGTAGACCAAAAATCTGAATTGCTGTACTTGAGTCACTATTTTTCAACAAATTTCATATCACTATCTATGTCAAAAGTCACCATCAACTTTTTTAATGGAGAATATCATATTTTACTGCAATAACTCCAAGCATTTTAAAACACATACACAAACATTCATGATTCATTTAACTAGTAGTTTTGCCCAGGTATTTTTTACTGTAACTGCTCCCCCTTCCCATCAATTCAAAGGACTGTTGCAATCAGAAGACAGGTTCTACTAATGGATGTATAAGAACTCAAAACCAAATAAATAATTCCCTGACTTCAACTCAAATTTTAGTAATTTATTATTTTTTCCTTATTAATTTCCCTATTTATCCGAATATACAGGTTACCTCTCTCCTGTAAACTTTTTTCATGCAAACTATACAACAAAAAAGTCTGATCTCTAGTAGAACATATCATATGCTACTTTATAACATGGCATATAATTTTTATTCACAAGAACAGTTTTTTTTTAAATAATTGCATTTTAAATTTTTTTGTTTACATTAAGTCTGGGATAACATGTGCAGAATGTGCAGGTTTGTTACATAGGTATACATGGCCATGTGGTTTGCTGCACCTATGGGACAGTTTTTTTAAACAAAAACATTTTTTTTAATACAGATTAAGGCCGCAGGCTTATATTTCACATCTAAAAACAGTACTGAATAGAAATGTAAGGGTTATTTTCCCGTGAGAAAAACAACAACCATTCCAGCAGATTTTTCTACAAGTTAATTTAAACAGATCTTTTAGAGGAAAGCAGTATTTATTGTATAAGGTATTACTTATTAATCAAACGGCCCAAACGAAAACAAGACTTAAATAGAACCATAATATGACAAGTCTATCAACCTGGTACCACTAAAATTTAATGAAGATAAGTTACCACTAATTCTAAGAAAAACACAATTCCGATAACCATTTATAATTTAAGAAACTTTCAAAAAGAGGGAAGTATGAACATCATAATAAATGCCTCCTTTGGAGGCAAAGAAATGTAAGTTTGTGTGCAGCAACCTGATGTATCACATAACATCCGTCGTCCTTACCAGTCGTGGATGCCTTAGACTCAAGCTAACACTGTTATCACCTTTGGCACCCTGATGAGGGAGCCATCAAATGCTTGACTGAAATTAATTAACAAATGAGACTCTCTGCCTGTAGCAGAACAGAGAGTCATAAAACATTTTAACTTCTTGGTGCAAATTATACAATCAAACCAGATAACCTTGACTGGGAAGGAGCCAGTTCAGAGGGGTGAATTTTACTATCACATTACATCAATATTAAAGTCAGAGGAATCAATTTACCATCTTGAACAACACATCAAAATAGACAAATTCACAGTGCCTTCCAAAGGCCCCCTACAAAGAAAAATAACAGTCAAAGAAGGAACACGTAATTACTTCATTACAAATTACTAGACTCTTCCAGTGTTTCAGGGGATACAGGGTTACAAACGATCTAACATGAATGGGATAGAAGGTGGACTTTAGAACATGTAAACTAAAATCATGATTGAATCACTCACTTCTAGCACGGATCTTGAAGAATCAGCCTATTGGTGTAGTTAGTCTACATAACATCTTGATTAGAATCAACCAAACTGGTGTAGTTTTTGTCTACAGTAAGTATGTTGTTAGTTCTTCCAGCCAAGCAACTTTTTAATTCAGTGGGGACCCTAAATGTCTTTAAAGGTAGAGAGGAATAGCCACAGATACAATTGGGTACACTATCTCAAACATGTTATTTGTTTATGGCACGGAGAGACATAAGGCGAGAAAAGATTACCAATCAGTTGAAGCAAGCAACTCCAAAGGAAAATCTGCAACCGACTCCTATTTTGACTCTATAATGTATACCTTTAATAAACAACCTTCATTGTTATACTTTGTCAGCATCTCACTGTGGAGTACAATCTTCAGTAACAGCAATCTTAGGAAATCCTTTTCTGAGTTAATTAGTATCTGTCCAATTTCTATAATCGTGACCCACAATAATTCAACGTATTTGGATCTTGTCTCTGCATGGCTTTATAATTTACACAGTAGAGTTATACAGCTTCCAAGCCTTCTCATAATTATTTCTAAGCTGTTCTAATCTCATTGTCGAAAACAAATCCTCCGATGGCAAGCGCCAGTTCGACCAAAACAACGAAAGTCAGAAAACATTGCATACAGTTTTAGCATCCATGTAGCAGCTCGTCCGTAGCAAACCACCAAAGGTTCCTAAAGAATAAACGGACCAGTAGAATGAGCACGAAGGGGCCATTGGTGAGCCTTTCATTTAAAATAGAAAAGTAATTCTCCAGGCTCACCTTGCCCCAAATGCCAACTGCAAGAGGATAACCCAGTGATCACAGAAAATAAAGTGTAGATTAGCAAGAACGCTCTTGAAACAGTAATACTGAGTTAGTCTGCATTCTCCGAGACGGGGACGCCATGACTAGCCCGAGACCCTGCACCAACCGCACCGTGCGATTGGAACAACAGAGAGTGAGACGCGGAAGTCCCCGAGTCCCACGGAAACTGCCGAAACTTACGGC	*	NM:i:395	ms:i:2384	AS:i:2189	nn:i:0	ts:A:+	tp:A:P	cm:i:203	s1:i:1189	s2:i:0	de:f:0.1003	MD:Z:8^A36C11G1^T23^A27^C5T1A7G2^A22^A6T25^C11^A23^C31^C4T0G11G7G9^A2^C6^C3C34^T0C1C16^G0T1^T12^A2^A10^A7T19G5T12^CT7^T31^A6^A26^A20^T3C5^A12^A20T3T2^A22T8^CT6T5^G6^C16A8^T19^T0G36^T0G7G2T0C6T7^C8C8C4A10T9^A19T3^T3A0G5^G5C4^T10G2C2G42^G0T11^A20^GC4G56^A8^T9^A21A9^C4A21T29^TT2T4T6^CT3^C16^A6A1G2C53T27^T12T5^C1^A10^A9A19G9^CT25^A4^G13G68^T3G11A2C2^C6^C8A15^T20G6^C2^G23A17^G19T5C5^G20^T49^T5^G21^A4^T34^G39^CT15G2C3^G0C4^T1A50^C4^T31^A2T0A18A11^T10^G1T10^T9^A16^G27^G4^C4^G5^T2^A10C7^A19^C7^A27^A0A30T1A16G6A2A4C1T21C4^GC2T14^A1C4^A14^T6T1T2A0C13A1T3^C4T14^C112C10G0C20T8^T4C0T44T27^A11^T6T24^A13T43^A1C4A0T1C3T11^G1C4G1G14^T0T20^TT3^G28T15^TG5^T9^G6C22C5^CA3G16C20^GC16^T12T2T0G18^A5G2G0T24^G23T1^C13C4^C12^G2^C2^C7T0A26T7T18^A2^T1T7^C13^T10^AA19C9^G5^A6C3G7^T14^A11^C6C3T12T5A21^TA9^T12^T13A11^A15A5G35C2A6G1^A0G5^A4A9^G0C2A9^TG4^T8^C16A13^C10G48^A8^G17^A31^A6^G4G0T10G52G19C21^T2C12^A9	rl:i:254
ENST00000373020_103_aligned_97_F_1814_1711_97_1-3240798	16	chrX	100629062	60	39M1I48M1D23M2D13M1D1M1D21M1D9M1D3M1D13M1D50M1D10M1D56M1D8M1D12M1D6M1D56M1I15M1D11M1D4M1D16M1D9M1D4M1D25M1D5M1D3M1D22M1I23M1D2M1D15M1D6M1D2M1I10M1I15M1I17M1I8M1D14M1D38M1D34M1D34M1I9M1I28M1D8M1D14M1D24M1D7M2D2M1I11M1I4M1D27M1I8M1I36M2D2M1D3M772N16M1D3M1I40M1D8M1D14M1D23M1618N1D11M1D49M1D4M1D2M1D13M836N20M1D13M1I21M1I17M1D9M1D17M1I1M1I17M1I7M1I10M391N10M1D26M2D12M1D12M1I35M1148N2M1D7M1I9M1D11M1D7M1D12M1I18M1D1M1D2M305N3M1D4M1D16M1D9M1I15M1D5M1I8M1I5M1D10M1D9M1D39M1I6M1D9M1D19M1D10M1D11M861N16M1I6M1D30M1I7M1D7M1I5M1I9M1D12M2S	*	0	0	TACTTATTAATCAAAGGCACAAACGAAAACTAAGACTTATACGTTGATCATAATATTGACAAGTCTTATCAACCTGGTACCAGCTAAATTAATGAAGATAGTTTCCACTGATCCTAAGGAAAATCACAATTCCGACACTATTTAATATTAGAAACTTCAACAAGAGGGAAATATGAACATCATAATAAATGCCTCAATTTGGAGGCAAAGAAATGTAACTTTGTGCTGAAACTGATGTATCACAGAACATCAGTAGTTCCTTCCAGTCGTGGATGCCTTAGACCCAAGCCTTACAGGTTATCACCATTGGCAACCTGATGAGGGATCCCATCTATTGACTGACTGAAAGTAAATTACACAATGTGACTCTTCTGCCTGTCAGCAGACAGAGAGTCAAAAAATTTTAACTTCTTGGTCAAATTATAAATCAACCAGATAACCTTGACTGGGAAGGGCCTGTCAAGGGGTGAATTTTCTATCACACTTACATCAATAGCAAAGTCAGAGGATAATTTTCCATCTTGTACACTAATACAAAATAGCATAATGTACAGTGCCTTACCAATGGCCCCCTACTAGATAATAATACAGTCAAGAGGAAACAGTATGACTTCATTTACAATTTACTAGCTCTTCCAGGTTTCAGAGGGATACAGGGTTTCAACGATCTAACTGAATGGGATAGAAGGTGCACGTAGAACATAGCATAACATACATACTTGATTGATACAGCCCACTGCGAGCACGATCTTGATGAATCAGCCTATTGTGTAGTTTTAGGTCTACATTCATTTGATTGTCTAACCTACTGGTCGTAGTTTTTGGTCTATCAGTAAGTAGTGTTGTTTAGTTCTACCAGCCAAGCAACTTTCTAATTCACTGGGGGGATCCAAGTCCTTAAAGGTAGAGAGGATACGGACCACAGATACTTCGGGTTACACTATCTCATACTGGTTTTTGTTATGCACGAGAGAGGCATAGGCGAGAAAGTTTCCAATCAGTGGAAGTAAGCACTCCAAAGGAAATTCCTGCAACGACACCCATTTCTGACTCTATAATGGCATCCCTTATAATACAACCTTCATTGTGTATTTTGTCTGTTCTCTCTGTGGACGTACAATCTTCAAGTTTACAGACAACTCTTAGGAAATCCGTTGCTGAGAATAATTAGTATCTGTCACTAATCTCTATAATTGGTGTACACCACAAACAATGCAACCTATTTTGGTATTGTCTTCTGCATGGCTTCGATAATCCTGTAGAGTTTATTGCTTCAAACGCCTTCGCATAATTATTCTGAAAGCTGTTCTTAATCTATGTCTGTAAAACAAATCTACGTTGGCACCACCAGTCGACCAAAAAATACGAGAGTCAGAAACATTCTACAGTTTACATCCATGCAGAAGCTGGTAGGTAGACAAAACAACCAAAGGGCCCATAAAGAATATATGACGTACCAGTAGAATGAGCACAAGGGGACATTGGTGGCCTTCTCATTTAAAAGAGAAATGTTAATTCCCAGGCTCACTTGCCCCAAATGCCAACTCAAGAAGGATACGCCAGTGATCCAGAATATAAAAGTGTTAGATTGCTGAACGCTCTTGAAACAAGTAATGACTGCTTTTAGTTGCAGTCTTCCGACGACGGGGACCCATGACTAGCCAC	*	NM:i:162	ms:i:1155	AS:i:966	nn:i:0	ts:A:+	tp:A:P	cm:i:99	s1:i:616	s2:i:0	de:f:0.091	MD:Z:40A5C17A22^T12A0G9^AT13^A1^A13C7^A9^T3^A13^G47G2^G10^C26C29^G8^C0T11^C6^C13G21T35^A11^T4^C16^G9^C4^A25^A3A1^T3^G45^A2^C15^A6^C15T0C14A13G2A3^A14^C7T30^T34^A18G2T30A0T17^G8^T14^G20A3^C7^AA17^T28C31A7C2^TA2^T19^A5C10A1T24^A8^G14^G12A10^T6C4^A26T22^T4^A2^T6A14T2C8^C0A50^T0T2T5^T30C22G8^A1C6A12T4^TC12^A2C15T12T17^C16^C5A5^G1G5^T30^G1^A5^T4^G16^C2C21^T18^G10^C9^G37A7^T9^C19^G10^A17A15^A2A27G6^C21^G12	rl:i:0
ENST00000373020_105_aligned_98_F_1836_1731_98_1-3240799	16	chrX	100629040	60	13M1D10M1I16M1D6M1D24M1D14M1D31M1D9M1I15M1I16M1D18M1I15M1D14M1I36M1I11M1D2M1D19M1I12M1I14M1D25M1D10M1D23M3I2M1D8M1I9M1I5M2D13M1I12M1D18M1D29M1D18M1D1M1D9M1I10M1I7M1D35M1D4M1I31M1I24M1I1M2D23M1D37M1I11M1D12M1I13M1I22M1D11M1I19M1I3M1D9M1I20M2D40M1D7M1D67M1D12M1D17M772N5M1I3M1D11M1I5M1D42M1I23M1D16M1618N1I11M1D2M1D68M1I1M836N28M1D32M1D7M1I4M1I19M1D17M1D22M1D1M391N2M1D15M1D14M1D12M1D51M1D1148N12M1I12M1D4M1D1M2I7M1D2M1D1M1D14M1I7M1I10M305N3M1I27M1D3M1D13M1D4M1I47M1I3M1I12M2D6M1I22M1D30M1I13M861N18M1D2M1I2M1D6M1D6M1D35M1I6M1I6M1D5M3S	*	0	0	AGTATTTACTGTAAAGAGTTATACCTTATTAATCAAAGGCCAAACGAAACTACGACTTAAAGCTGACCATATATTGACAAGTCAATCAACCTGGTACCAGCCAAATTTACTGAAGTAAGTTCCACCTGAATTCCTAAGGACAAATACAACAATTCCGCACCATTTAATAATTAGACAACTTTCACACCAGAGGAAAGTATGAACACTCATAATAAATGCCTCAATTTGATGGCAAAGAAATGCTAAGTTGTGTGTGAACTTGATGTATCACAGAACCATCACTAGTCCTCTTCCAGTCGGTGAGCCTTAGACCCAAGGCCTTACACTGTATCACCATCGGCAACCCTGATGAGGGATGCCACCCTCATTGACTGCATTGAAATTCAAATTACAATGTGACTCTCCTGCCTGTCAGCGAATAGAGAGTCATAACAAATTTAACTTCTTGGTGCAAATTATACAACAAACCAGATCACCTTGATGGCCGGAGCGCAGTTCAGAGTGGGTGAATTTCTATCACACTCCATCAATAGCAAAGTCAGAGGATCACATTTTCCATTTTGTAACACTACATTAAAATATGCAAATTCACAGTGCCTTCCAAAGTGCCCTACTAAGAAAAATAACAGTCACAGCACCACAGTATTACTTCATTTACAATTTACTAGCCTCTTCCAGTGTCCAGAGGGATAGCAGGGTTTCCACGCATCTAACATGAATGGGATAGAAGTGGACTTAGACACATAGCAAACATACATCTCTGATGAATCAGCGCCACTGCGAGCACGGATCCTTTGAATCAGCCTATTGGTCTAGTTTTAGGTCTACATACATTTGATTGATTAACCTACTGGTGCAGTTCTTTGGCCTATCAGTAACTAGTGTTGTCAGTTCTCCAGCCAAGTAACTTCTAATTTACAGGGGGACCCTAAATGTTCTTAACAGGAGAGAGGAATATGGCCCCAGATCCATTGGGTTACACCATCTCATACTGGTTATTTGTTATTGGCACGAGAGAGGCCGTAGGCGGAAAGATTCCAAGCAGCTTGGAAGCAAGAATCCAAAGGAAATTCCTGTAACGACTCCCATTTCTGCTTCTATAATGGTCATCACCTTTATAAAACCACGCTCCATTGTTTACTTTGTCTGCATCTCTCGCGGAGTACAATCCTCAAGTTTACAGTAACTCTAGGAAACTCCTCTTCTCTGAGTAATAATTAGATCTGTCCAATCTCTATATCGGTGCCACCACAACAATGCACGATTTTGGATCTCGTCACTGCATGGCTTCTTAATCTCCTGTAAGTTATACTGTTTCAACGTCTTCTCATAACTATTCTTAAAGCTGTTCTTAACTCATGTCTGAACAACAAATCCCACATGGATGGCGACCATTGCCAAAAACACGAGATGTCAGAACTCATTGCATACAGCTTTTAGCATCCATGCAGAAGCCCGGCAGTACCAAACAACCAAAGTGCGCCAAAAGAATAATGACGGTACCAGTAGCAATGAGCACGAAGGGGACATTTGTGTGGCCTTCTCATAAAAGAACAAATGTAATTCTCCAGGCTCCCTTGCCCCAAATGCCAACTGCAAGAAGGACTAACGCCAGTGATCCAGAAAATAAAAGTGTAATCTACAGAACCTCTTGAACAAGTAATGACTGGTCTAGTCCGCAGTCTCCGATGCCGGGTGACGCCTGACTTGC	*	NM:i:179	ms:i:1142	AS:i:951	nn:i:0	ts:A:+	tp:A:P	cm:i:76	s1:i:497	s2:i:0	de:f:0.0973	MD:Z:8T4^T26^A6^A6A9T7^A14^T17T7A5^A40^A26A2A3^G36G0A23^C2^A3C20G16T0G2^T25^T10^T25^T9C12^AC25^A3C12A1^C1T27^T10A7^C1^G2A0A22^T13A21^A13C14C31^CC23^A1G2G1A41^T1T19A25^G33^T27T1^GA18G21^C7^A2C12T4T5T10G25C3^T8C3^G16C8^T16^A5A13T37A7^A12T14^C2^C17C17A0C28A4T26^T1T11T12C5^T13T16^T17^A7A14^A3^T11T3^T14^A12^G10C5A1C10T21^T21T2^G4^C8^G2^C1^A7A13A33T5^G3^G1A11^G66^TT7G3A16^A61^G4^G6^G6^A17T5T12A10^A5	rl:i:0
ENST00000373020_92_aligned_99_F_1180_1088_99_1-3240800	16	chrX	100629696	60	46M1I8M1D1M1D2M1I10M2D17M1I6M1D41M1I2M1I7M2D6M1D8M1D3M1D11M1D5M1D3M1D21M2D12M2D10M1I52M1D2M772N54M1D6M1I8M1D12M1D6M1D18M1618N1I37M1I12M1D17M1D7M1I9M836N45M1D18M1D12M1D40M1D12M1D3M391N11M1I7M1D10M1D10M1D46M2I12M1148N1D2M1D4M1D25M2D10M3D12M1D12M1D305N12M1D20M1D26M1I9M1D2M2D10M1D12M1D9M1I2M1I9M1I7M1I48M1D15M861N22M1D31M1D13M1I17M1I4M1D2M1I4M1D10M	*	0	0	TTCATTTACAATTTACTAGCTCTTCCAGTGTTTCAGAGGGATACAGTGGTTTCAAGTCTTAACATGAATGATAGAAGGTGGACTTATGAACATTCAAACATACATCTTGATTGAATCAGCTCACTTCGAGCACGTGATTCTTGATATTCAGCTTTTGGTTAGTTTAGGTCTACTACATTTGTTGAATCAACCTACTGGTGTATTTTTGGTCTATGTAAGTAGTGTTTGTCAGTTCTCCAGCCAAGCAACTTTCTAATTCACAGGGGGGACCCTAAATTCCTTAAAGGTAGAGATGATTAGTGCCACAGTAACATTGGGTTACACTATCTCATATGGTTATTTTGTTATGCACGAGAGAGGAGTAGGGAGAAAGATTCCAATCAGTTTGGTAGCAAGCAACTCCAAAGGAAATTCCTGCAACGAACTCCCATTTCTACTCTATAATGGTCATCCCTTTATAAAAACAACCTTCATTGTTTACTTTGTCTGTATCTCTCTGTGGAGTACAATTTTCAGTTTACAGCAACTCTTAGTAATCCTTTTTTGAGTAAAAATTAGTATCTGTCCAATCTCTATTATTGTTGCACCACAACAATCAACGTATTTTGGATTCTAGTCACTGCATGGCTCTATAATCTCTGTAGAGTTATACTGCTTCAAAGCCTTCTCATAATTATTCTTAAAATGCTGTTCTTAATTCTGTCGAAAACAAATCCTACGATGGCAGCGCAGATCGACCAAAACGAGTGTCGAAACATTGCATTAGTTTTAGCATCATGCAGAAGCTCTGTCGGTTCAAAACAACCAAAGGTGCCCAAAAGAAATAATGACGTCAGTAGCAATAGCACTAAGGGGCATTGGTGGTCCTTTCTTATTTAAAAAGAGAAAAATTAATTCTCCAGGCTCACCTTGCCCCAAATGCCAACTGCAAGAAGATTACGCCAGTGATCCAGAATATAAATGTGTAGATTGCAGAACGCTCTTGAAACAAGTTATGACTGGTTAGTCTGTAGTCTTCCGAGACGGGGACGCCAATGATATGCCCAGACCCTGCA	*	NM:i:110	ms:i:726	AS:i:534	nn:i:0	ts:A:+	tp:A:P	cm:i:85	s1:i:382	s2:i:0	de:f:0.0918	MD:Z:54^C1^A12^GG23^A0G26C4G17^TG1A4^C2A5^G3^T11^A5^C3^A21^GT12^CA62^G16G2A3G0C6A0T23^C14^G12^C6^C22A44^G17^A36C20C3^A18^G1A10^C7T24A2C1G2^A12^G17T3^T10^T10^C58^C2^A4^T25^AC3T6^AAA8A3^A12^A0C11^C13G1C0A3^A0G34^G2^AC10^G5G6^A15C15G43^G3A17A5A9^A22A8^T8C25^C6^G10	rl:i:0
ENST00000373020_114_aligned_100_F_1184_1070_100_1-3240801	16	chrX	100629692	60	13M1I5M1I19M1D14M1D20M1D37M1I8M1D19M1I11M1I8M1I2M1D2M1D10M1D4M1D1M1D30M1I9M1D10M1I32M1D8M1D3M1D10M1D6M772N3M1D8M1D36M1I22M1D31M1I5M1618N3M2D6M1D42M1D2M1D14M2D10M836N10M1I15M1D18M1I57M1D6M1I14M1I7M1I6M391N9M1I19M1D9M1D26M1I4M1D1M1D2M1D24M1148N1I8M1D15M1I5M1D14M1D30M305N1D10M1D2M1D14M2D3M1D3M3D12M1I13M1D8M1D16M2D14M1I10M1D20M1D17M1I24M1D7M861N1D5M1I3M1D28M1I7M1D20M1D17M2S	*	0	0	TTACTTCAATTACAAATTTAACTAGCTCTACCAGTGTTTAGAGGGATACAGGGTTCAACGATCTAACATGAATGGATAGAAGGTGGACTTAGAACATAGCAAACATACATACTTGATTGATTAGCCCACTGCGACAACAGGATCTTGATTGGAATCAGCACTTTGTGTAGTTTTGGTCAATACATCTTGTATGAATCAACCTACTGGTGATAGTTTTTTGTCTATCAGTGAAGTAGTGTTATCAGTTCTCCAGCCAAGCAACTTCTAATTACAGGGGGACCCTAATGTCCTTAAGGTAGAAGGAATAGGCCCACGAATACATTGGATTACACTATCATCATACTGGTTATTTGTTATGGACGAGTGAGCGAGTAGGCGAGAAAGATTCCAGATCAGTTGAGCAAGAACTCCAAAGGAAATTCCTGCAACGACTCCCATTTCTGACTCATATGGTCATCACCTTTAAAACAACCTTCTTTGTTTCATTATGTCTGCATCTTCTAGGGAGTACAAACTTACAAGTATACAGCAACACTTAGGAAATCCTTTTTCTGAGTAATAAATAGTATCTGTCCATCTCTAATAACAGGTGACACACATAACAGATGCAACGTATTTTGAGATCTTGTCTACTGAATGGTTCTATAATTCCTGTAGAGTTATACTACTTCAAAGACCATTATATTATACTTAAAGCTGTTCTTATTACTCATGTCGAAAACAAATCCTACAGATGGAGCAACCAGTTCGACGAAAAAACGAGAGTCAGAAACATTGCATATGTTTTAGCACCTGCAGAAGCTCGGCGTACAAAACCAAAGGTGCACCAAAAGAATAATACGGTACCGTAGCATTGAGTACGAGGGACTATGGTGGCACTTCTCATTTAAAGAGAAAAGTAATTCTCCGGCTCACCTTGCCCCAAGATGCCAACTGCAAGAAGGATAACGCAGTGATCAGAAGAATAAAGTGTAGATTAGCAGAATGCTCTTGAGAACAAGTATGACTGGTTTAGTCTGCAGATCCGAGACGGGGACGCAC	*	NM:i:118	ms:i:675	AS:i:485	nn:i:0	ts:A:+	tp:A:P	cm:i:50	s1:i:259	s2:i:0	de:f:0.103	MD:Z:8T18T9^C14^T20^G45^A2C12G0C23^A2^G10^A4^T1^C10A0T27^G20G21^T8^C3^G10^A9^A8^G14A0G9G32^C5A3G0C28^GA6^C42^T2^A14^TA13A7C1T11^C3G0T9T8T9T28T12^A10T0C10C33C4^C9^C17G10T1^C1^C2^A5T16A9^T20^C3G10^C1A28^C0A9^T2^A14^AG3^G3^AAC25^G8^A6A4C4^AG5A0T17^A20^A41^C7^C8^A19C15^A20^T0C16	rl:i:0
ENST00000373020_140_aligned_101_F_1182_1042_101_1-3240802	16	chrX	100629694	60	6M1D19M1D12M1D10M1D15M1D10M1D3M1I4M1D45M1D17M1I19M1D9M1I4M1I24M1D13M1I46M1D8M2D5M2D7M1I2M772N1I13M1D22M1D18M1D4M1I20M1I11M1I2M3D5M1I7M1618N8M1D19M1I17M1I19M1I20M836N28M1I6M1I3M1I2M1I5M1D14M1I13M1D16M2D15M1I10M2I3M1D15M391N12M1D21M1D26M1D13M2D22M1148N31M1I12M1I13M1D14M2D2M305N17M2D3M1I3M1D17M1D49M1I16M1D9M1I7M1I7M1D17M1D38M55S	*	0	0	ACTTCATTACAATTTACTAGCTCTTCAGTGTTTCAGAGGATACAGGGTACAACGATCTAACAGGATGGGATAAAGTGTGGCTTAGAACATAGCAAACATACATCTTGATTGAATCAGCCCACTTCAGCACGGATCTTGATTGAAATCAGCCTATTGGTGTAGTTTAGGTCTGACATAACATCTTGATTGAATCAACGTACTTTTTAGTTTTTTGTGTGTATGAGTAAGTATTGTTGTCGGTTCTCCAGCCAAGCAACTTTCAATTCACAGGGGACGAAATGATCACTTAAAGGTAGAGGGAATAGGCCCACAGATACATTGGTTACACTATCTCGTACGGTTAAATTGTTATGGCACGAGAGATGGCAGTAGGCGTAGGATTCACAATCAGTTGGAAGCAGCAACTCCAAAGGAAATTACGTGCAACGACTGCCGTATTGTGACTCTATAATGGTCGATCACCTTTATAAAACAGCTTACATTGTATACTTTGTCTTCATCTCTCTTGTGGATGTAGGAGATCTTAAGTTTACGACAACATCTTAGGAAATCCTTTTCTGAGTAATAATGTAATTGTCCAATCTACTATAATCTGTATGAACCACAACAATGCAACGTATTATGGATTTGTCAAGTGCAAGGCTTCTAAATCTCCTGTAGAGTTATACTGCTTCGAGCCTTCTCATATATTCTTAGAGCTGTTCTTAATCTCATGTCTGAAAACAAATCCTACGATGGCATGCGACCAGTTCGAACCAAAAAAACGAAGTCAGAAAGATTGTACAGTTTAAGCATCCATGGAAGGCTGGCAGGTAGCAAAACGACGAAGGTGCCGAAAAGAATAATGACGGTAGCAGTAGGAATGAGCACGAAGGGGGACATTGGTGGCCTCTCATTTAGAAAGAGAGAAAGTAATCTCCAGGCTCACCTAGCCCAAATGCCAACTGCAAGAAGGATAACGCCGGTGATCCAAAAATAAAGTGTAAATAGCAGAACCTCTTTGAAACAGTAAATGACTGGTTTAG	*	NM:i:113	ms:i:625	AS:i:456	nn:i:0	ts:A:+	tp:A:P	cm:i:49	s1:i:300	s2:i:0	de:f:0.1037	MD:Z:6^T19^C12^G10^T1T13^T1A8^G7^A43G1^G36^T32C4^G0G1G12C3C8G7A22^T8^GG5^CC1T20^A22^G14A3^T5T31^AAA20^A20C10C2A3C33A1C1T6T10G17C6^C8A0G17^T16^TA3T0C18G4^C21T5^C5T1C4T8^T26^A0A12^AT8A69^G9C4^CA8T10^CA6^C15A1^C1A8C18C6C28^T23^T15T1^C31A6	rl:i:0
ENST00000373020_74_aligned_102_F_1811_1737_102_1-3240803	16	chrX	100629065	60	51M1D25M2I30M1D39M1D10M1I7M1D20M1D25M3D19M1D11M1I4M1I27M1D30M1I4M1D46M1I15M1I5M1I9M1D27M1I5M1I17M1D8M1D18M1I21M1D19M1D1M2I5M1D32M1D39M1D19M2I22M1I24M1I7M1D9M1I13M1I48M1D10M1I19M1I3M1D1M1D6M1D18M1D55M1D39M1I32M1I2M772N19M1D13M1D3M1I42M1I14M1I15M1618N4M1D13M1I29M1D3M1D5M1D4M1D7M1D13M836N1I6M1D10M1D13M1D44M1I12M1I13M1I8M1D25M391N42M1D4M1D18M1I2M1I6M1D5M1I1M1I2M1I5M1I10M1D1148N26M1D19M1D14M2I14M305N29M1D24M2D4M1D21M2D15M1D7M1D20M2D6M2I8M1D22M1I9M1I3M1I10M861N15M1I7M1I23M1I9M1I35M2I21M1I6M8S	*	0	0	TTATTAATCTAAGGCACAAACGAAAACTAAGACTTAAAGTTGACCATAATATGACTAGTATTATCAACCTGGTAACAAAGCTAAATTTAATGAAGATAAGGTCCACTGATTCCTAAGGAAAATACAACATTTCCGACAAAATTTAATATTAGAAACTCTTCAAACAGAGGGAAAGTATGAACATCTAATAAATGCCTAAAGTTTGAGGCAAAATGTAAGTTGTGTGCTGATCCTGATGTACTCACAATAACAGCATTAGTCACTGCCAGTCGTGATGCCTTAGACCCAAGGCCTTACACTGTTAATCACATCTGGCAACCCTGATGAGGGATGCCATCTATTGACTGACTGAAATTTAAATTTCACAATGCTGACTCCTCTGCCTGAAGCAGAACAGAGAGTCATAAAACATTCTTAACTTTCTTGGTGCAATTTATCAATCAAACAGATAACCTTGACTGGGAAAGGAGCCAGTTCAGAGTGGTAAGTTTCTATCACACTACACAAAATTGAAATTCAGAGGAATCAAGGTTCCATCTTGTAAACTTCATCAAAATAGCAAATTCACAGTGCCTTCCAAAGGCACCTACTAAGAAAAATAAATCAGTCAAGAGGAACACAGTATTAACTTCATTGACAAGTTACTAGCTCTTTCCAGTTTTCAGAGGAGATACAGGGTTTCAAACGATCTAACATGAATGGTATAGAAGGTGGACTTTTAACAGAGCAAAATACATCTTGAATTGAATCAGCCCACGGCGAAGCCGATCTTTTTGAATCAGCCTATTGGGTAGTTTTAGGTCTACATACATCTTGATTTAATCAACTAACTGGTGTAGTTTTTTGTCTATCAGTAAGTAGTGTTGTCAGTTCTCCAGACAAGCAAACTTTCTAATGCACTGGGGGGACCCTAATTGCTCCTTAAAGGTAGAGAGGAATGGCCCACAGATACTTGAGGTTACACTATCGCATACTGGTTATTGGTTATGGCACGAGAGAAGGCAGTAGGCGAGAAAAGATTCCAATCAGGTGGAGCTAGCAACTCCAAAAGGTAATTCATGCAACGACTCCCATTTTGATCGATATGGGATCACCTTATAAAAATACCCTTCATTTTTACTTTGTAGAATCTCTCTGTGAGTACAATCTTCAAGTTTACAGCAACTCTTAGTAAATCCTTTTCTCGGAGGAATAACTTAGTATCTGTCCAAATCTCTAAATCGGTGACACCACAACAATGCAACGTATTTTGGATATTGTCTACTGCATGGCTTCTATAATCTCCGTAGGTTATACTGCTTCAAAGCTCTCTCTCATATTATCTCCTCTAAAGCCTGTTCTGAACTCATGTCTGAAAACAAATCCTACGAGGCAGCGTCCAGTTCGAACAAAAAACGATAGTCAAAGAAACATTGCAGACAGTGTTAGCAGCCATGCAGAATCGCGGCGGTTGCAAAACAACCAAAGTTGCCAAAGATAATGACGGTACCAGTAGCAGAGCACGAAGGGGACTTGGTGGCTTCTCATTTAAAAGAGAAATAATTCCTTCCAGGCTACCTTGCCCCAATTGCAAACTGTCAAGAAGGACTAATCGCCTGTGATCCAGAAAATAAAAGTAGTAGATTAAGCAGAACGCTCTTGAAACAAGTAAATGACTGGCTTTAGTCTGCAGTCTCCGAGACGGGGACGCCATGAACCTAGACCGAGTCCCTGCACCATCCGCACGGAGAATT	*	NM:i:183	ms:i:1150	AS:i:958	nn:i:0	ts:A:+	tp:A:P	cm:i:103	s1:i:597	s2:i:0	de:f:0.0972	MD:Z:9A41^T4A3C0A13C23T7^A21A8C0C7^A17^A20^A12C2T2G6^AAG19^A1A14G4T2G5C2T8^G34^C53A21^T0C43A4^A8^C35G3^G2T16^T4A1^C3G13T0T13^C3A35^C1C47T4T17^G41G15A0G4T6^C25T6^A1^G6^G0A17^T29G7C0T16^G33C16T3A13A23^A13^A15T13T44T3^A3A14A5C17^C3^C2T2^A4^T0C6^T8C0A9^G10^C0T1C10^G33G12T3T26^T37C29^T4^A26^A20T2^T26^T7A9C1^A9G16T5T6T10G1T4^A3A15G4^CA4^A21^AT15^A7^C20^AG14^C12A3C21A98C5A16	rl:i:15
ENST00000373020_78_aligned_103_F_1850_1772_103_1-3240804	16	chrX	100629027	60	2S15M1I10M1D5M1D38M1D6M1D51M1I7M1D19M2D10M1D10M1D11M1D22M2D8M1I5M1D8M1D10M1D13M1I6M1I21M1I3M1I8M2D6M1I13M1I8M1D5M1D5M1I6M1D3M1I7M1I23M1I40M1D2M1D43M1I5M1I7M2D23M1D8M2I1M1D16M1D8M1D2M1D1M1D4M1D61M1D5M1D10M1D2M1D11M1D23M1I9M1I9M1D21M1I42M1I6M1D5M1D67M1D19M1D10M1D14M1D29M1I10M1I6M1D9M1I3M1I4M1D18M772N9M1D17M1I2M2D3M1D12M1I17M1D15M1D24M2D1M1618N8M1I25M1D10M1D25M1D13M836N13M1I10M1D14M1D9M1I31M1I13M1D8M1D8M1I25M391N6M1I29M1D5M1I8M1D6M1D4M1D8M1I2M1D18M1D7M1148N1D13M1D43M1D16M305N1I11M1D15M1I17M1I3M1I4M1I9M1D10M1D13M1I18M2D8M1D21M1D18M2D7M1I12M1D13M861N4M1D13M1D8M1I30M1I6M1I17M1D4M1D20M1D13M1S	*	0	0	AATTTAGAGGAAAGCAGTTATATATTGTTAAGATTATACTTATTAATCAAAGGCACAAACGAAAACTAAGATTCAAGTGACTATAATATTGACAAGTCATATCAACCTGGTACCAGGTAAATTTAATGTAAGATAATTCCACTGAATTCCTAACGACTACAACAATCCGACACCATTAATACTTAGAACTTTCAAACAAGAGCGAAAGTGAACATCAATAATCATGCCTCATTTGGAGGCAAGAAATGTAAGTATGTGTGTCTGAAACCTGATGTATCACAGTAACTATCAGTAGCCTTCCTAGTCGTGGATGCCTTTAGACCCAGGCCTACACATGTTATACCAATCTGGCTAACCCAGATGCGGGATGCCAACTAATTGACTGACTGAAAATAAATTACACAATGTGACTCTCTGCTTCAGCAGAACAGAAGGTCATAAAACATTTTAACTTCTTGGTTCTAAATTAATACAATAACCAGATAACCTTGACTGGGAAGAGGCAGTAGTAGAGGGGTGAATTTTCATCACACTCACATAGAAACTCAGAGGACTCAATATTCCCTCTTGTAACAGTACATCAAAATAGCAAAATCACAGTGCTTCCAAGGCCCCCTCTAGAAAATTAACCTCAAGCGGAACACAGTATTACTATCATTTACATATTTACTAGTCTTCCAGTGTTTCAGAGGGATTACCGGGTTTCAACGATCTAACATGAATGGGCTAGAAGGTGGTACTTAGCCCTACCAACATACATCTTGATTGAATCAGGCCAGTGCGAGCACGGATCTTGATAGAATCAGCCTATTGGTGAGTTATAGGTCTACATACACTTGATTGCACAACCTACTGGTGTGTTTTTTGGTCTATCAGTAAGTAGTGTTGTTCAGTTCTCCTAGCCAACAACTTTCTAAATATCACGGGGGGACCCTAAATGTCCTTAAAGGTGAGAGGAATAGGCCCACTAGCCATGGGTTACACTATTCTCCTACTGGTTATTTTTATGGCACGAGAGAGCACTAGGCGAGAAAGATTCCAATGTTGGAAGCTAAGCAACTTCCAACCAACTTGCTGCACGACTCCCATTCTGACACTATAAGGTTCATGACCTTATAAATCAACCTTCATTGTTTACTATTGTCTGCATTCTCTGTGGAGTACATCTTCAAGATTAACAGCAACTCTTAGGAAACTCTTTTTGTAGAGTAATAATTAGATCTGTCCATCTCTATCATTCGGTGACACCACAACAATGCAACGTATTATTGGATCTTGTCTACTGCATGGCTTCTATATCTCTCTGTAGAGAATACTCTTCAAGCCTTCATCTAATTATTCTTAAAGCTGTCTTAATTCATGTCTGTAAAAAATCCTACGATGGCAGCGACCAGTTCGACCAAAAAAACGAGATCAGAAACATTGCATATCAGTTTTAGCACCATGCAGAAGCTCGAGCAGGTAGCAAAACAACTCAATAGGTAGCCCACAAGATAATGACGGACGAGTAGCAATGAAGCAGGAAGCGGACATTGGGCCTTCTATTTAAAAGAGAAAACTAATTTCCAGGCTCACCTTGCCCACTGCCATACTGCAAGAAGGTAACGCCAGTGATCCAGAAATAAAGATGTAATTAGCAGTAACGCTCTTGAAACAAGTAATGACTGGTTTAAGTCTGTCAGTCTCCGAGACGGGGCGCCTGCCTAGCCCGAGACCCTGCCCACCGCACCGGGG	*	NM:i:195	ms:i:1122	AS:i:931	nn:i:0	ts:A:+	tp:A:P	cm:i:83	s1:i:531	s2:i:0	de:f:0.103	MD:Z:18T6^A5^G38^C2A3^T4C34C18^G17G1^AA1A8^T10^T6A4^A16G5^TA13^A0A7^A10^A51^TC27^A5^T11^C15T4A9T17T24^C2^G13G0A26G13^CA23^G3C5^C16^T8^A2^T1^A4^C3G8A5T4A10C17T8^C5^A10^A2^A6A4^A0G5A34^C24A27A16^A0A1A2^G1A23C3C19T17^T4T14^T8A1^T14^A45^G16^A27^A19^AT0A2^T16A12^G15^G3G20^CA17C1A2G0G2A2C4^A10^T7T6T1G4C3^T7A28^C14^A11T18T0C6C14^T8^A9A58^A13^T0T5^G4^A10^A18^T7^C9A3^C43^G27^T44A3^A10^T2C14C4G8^GT8^C15G5^C18^CA1A17^A17^A7A0G4^G61^A4^A2A17^A13	rl:i:0
ENST00000373020_83_aligned_104_F_2197_2114_104_1-3240805	16	chrX	100628680	60	2S15M1D15M1D21M2D17M2D24M1I5M1I8M1D10M1D33M2D13M1D2M1I19M1D27M1I8M1D44M1I9M2D21M1D5M1D15M1D21M1D13M1D6M1I12M1D18M1D45M1D19M2D11M1D9M1D28M1I20M1I6M1D6M1I58M1D15M1D67M1D24M1D4M1I16M1D6M1I26M1I6M1D33M1D18M1I3M1I50M1D13M1D5M1D8M1D29M1D17M1D16M1I15M1I43M1D13M1D3M1D15M1D54M1I15M1D4M1I21M1D36M1D6M1D5M1D19M1I3M1D5M2D21M1I19M1I16M1D1M772N14M1D24M1I35M1I5M1D28M1618N7M1I9M1D6M1D30M1I13M1I17M836N1D20M1I14M1I46M1I18M1I5M1D30M391N10M2D16M1D10M1D11M1I12M1I4M1D23M1D4M1D2M1148N1D6M1D19M1I4M1D14M1D11M1D16M305N20M1D17M1I14M1D10M1D19M1D15M1D18M1D18M1I30M1D2M1D6M1D11M861N4M1I8M1I11M1D6M1I15M1D6M1I35M1D21M1I7M	*	0	0	CAACTAGTCATATGCTATTTATAACATGGAATTAATTGTTTTCGCAGAGAACATTTTTTTAAGATTTGCATTAAGATTTTTTTGTTTACATTAAGGTTCTGGGGATACAGTGCAGAATGGCAGGTTTGTTACATAGGTGTACATGTGCCATGGGTTTGCTGCACCATGGGGAACAGTTTTTTTTAAAAAAAACATTATTTTTAATACAGAGTTACAGGCCGCAGTTTATATTTCACATCTAAAAACAGTACTCTGGATAGAAATGTATGGGATTAGCTCTTAGTGGAAAATAACAACCTTTCACAGATTTTCGACAAGTAGTTTAAACACGATCTTTATGAGGAAAGCAGTATTATTGATATAAGAGTTATCTTATTAATCAAAGGCACAACGAAAACTAAGATTTAAAGTTGACCATAATATTGACAAGTCATTTAACCTGGTACCAGCTAATTAATGAAGATAGTTTCACTAATTCCTAAGGAAGATACAACAATTCCGCACACCATTTAATAATTAGAACACTTTCAACAAGCAGGGAAAGTATGAACATCATAATAAATTCCTCAATTTGTAGGCAAAGAAATGTAAGTTTGTGTTGAAACCTGAGGATCACAGAACATCAGTAGTCCCTTCCAGTCGTGGATTCCTTAGACCCAAGGCCTTACACTGTTATACCATCTGGCAACCCTGATGAGGGTGCCAATCTATTGGCTGACTGGATTAACATTACACAATGTGACTCTCTGCCTGTCCAGCAGACACTAAGTCGTAAAACATTTTAACTTCTTGGTCAAATTATACAATCAAACACAGCATAACCTTGACTGGGAATGAGCCAGTTTAGAGGGGGGAATTTTCTATCACCTACATCAATAGCAAGTCGAGGAATCATTTTCCGTCTTGTAACACTACATCAAAAAGCAAATTCACAGTGCCTCCGAAGGTCCCCTACATGAGAAAAATAACAGATCAAGAGGAACACAGTATTATTTCATTTACAATTTACTAGCTCTCCAGTGTTTCAGGGGTACAGGGTTTCAACGTCTAACATGAATGGGATAGAAGGTGCACTTAGAACATAGCGAGCATACATCTTGAATTGAATCAGCCCACACGAGGCACGGATCTTGATTGGATCACTTATTGGTGTAGTTTTAGGTCTACATACATCTTGATGAATCACTTATGGTGTAGTTTTTTGGTCTCATCGTAAGGTGGTGGCAGTTCTCCAGCCACAGCAACTTTTTAATTCACAGGGGGGGACCCGAAATGGCTTAAAGGTAGAGAGAATAGGCTCACAGATACATTGGGATTACACTATCTCATACTGGTGTTATGTTATGGCACGGAGAGGGCAGTAGGCGAGAAAGATTCCAATCAGTTGGAAGCCAATCAACTCTAAGGAATTCCTGCAACGACTCCCATTTCTGACTCATATAATGGTCATCAACCTTTATAAAGCAACCTCATTGTTTACTTTGTCTGCAATCTCTCTGTGGAGATACAATCTTCAAGTTTACAGCAACTCTTAGGAAATCCTTGTTCTGAGGTATAAATTAGGATCTGTCCCAATTCTATAATCGGTGACACCACGATAATGCAACGTATTTTGGCATGTCTACTGCATGGTGCTATAATCCCTGTAGAGTTCATACTGCTTCAACAGCCTCTCATAAGTATTCTAAAGGCTGTCTTATTCATGTTGAAAACAAGTCCTACGATGGGCACGACCAGTTCGACCAAAAAACGAGATCAGAAACATTGCATACAGTTTTAGCATCAATGCAGAGCTCGGCAGGTAGCAACAACAACCAAAGGTGCCAAAAGAATATGACGGTACCAGTAGCAAGAGCACGAAGTGGACTTGGTGGCCTTCTCATTTAAAGAGAAAAGTAATTCTCCCAGGCTCACCTTGCCCCAAATGCCAACTGAAAAGGATACGCCAGTTATCCAGAAAAATAAACAGTGTAGATTACAGAACGGCTTTTGAAACAAGTATGATTGGGTTTAGTCGGCAGTTTCCGAGACGGGGACGCCATACTAGCCCGAGACCCTGCACCAACCGCAC	*	NM:i:199	ms:i:1448	AS:i:1258	nn:i:0	ts:A:+	tp:A:P	cm:i:115	s1:i:742	s2:i:0	de:f:0.0895	MD:Z:15^C15^A5T5A9^GT9T7^CT37^T10^T19A13^GT13^T21^C9T25^G1C30A14C5^TT3C9C7^A2C2^G9T5^T2A16T1^A13^T18^A18^A14C30^A1C17^AT11^A4C4^G13A40^A33G10G19^G4C10^T1T36G28^C24^A12A7^A0A37^A3G0A0G4A22^G38G9C7T14^A13^A5^A8^A7A21^T17^T3A4C8A33C22^T13^A3^A15^A25G14A1A26^T0G19A4^G1C34^T6^A2C2^C22^A5^TA3T2T23C19T5^T0C14^G8C35T0A1T16^A38G5^C1A4^A54A5^T73T9A0T6T11^C20A1C17^AT1T14^C1T8^T27^T8T6T2A4^T4^A2^C6^C9A13^G14^A11^G29C6^A31^C10^A19^T10G4^A18^A48^C2^G6^A8G25^G9C11^A4C10T5C19^G28	rl:i:34
ENST00000373020_80_aligned_105_F_1174_1094_105_1-3240806	16	chrX	100629702	60	5M1D17M1I11M1D11M1D34M1D32M1D3M1D38M1I29M1D63M1D23M1D10M772N10M1D9M1I23M1I12M1D13M2D16M1D20M1618N10M2D40M1D12M1I5M1D12M1I1M836N22M2D11M1I4M1I32M2D19M1D20M1D10M1D3M1D2M1D3M391N6M1I11M1I3M1D16M1I6M1D40M1D8M1I6M1148N8M2D15M1D36M1I13M305N7M1D3M1D22M1I28M1I19M1D33M1D14M1D9M1D6M2D32M1I7M1D861N20M1I8M1I27M3D6M1I19M1D14M1D2M1I3M1D12M3S	*	0	0	TACAATTACTAGCTCTTCCAGTCGTTTCAGAGGGTCCAGCGGTTCACGATCTAACATGAATGGGATAGAAGGTGGACTTGAACATACTAAACATACAGCTTGATTGAATCACCCCTGCGAGCACGGAGCTTGATTGAATCAGCCTATTGGTGTTAGTTCTAGGTCTACATACATCTTGCTTGATCAACCTACTGGTGTAGTTTTTTGGTCTATCAGTAAGTAGTGTTGTCAGTTCTCCAGTCAAGAACTTTCTAATTCACAGGGGGGACTTAAATGTCCTTAAAGGTAAGAGGAATAGGGCCCATAGATATAGTGGGTTACTACTCTCTCATACGGTTATTTGTTATCATGAGAGAGGCAGTATCGAGAAAGCTTCCAATCAGTTGGAAGCAATACTCCAAAGGCAATTCCTGGCACGACCTCCATTTCTGACCTATAATGGTCACTCACCTTATAAAACAACGCTTCATTGTTTACTTTGTCTGCATCTCTGGGGAGCTACATATCTTCAAGTTTACAGCAACTCTTAGGAAATCTTTTCTGAGTAATAATTAGCTCTGTCCAATCTCTATAATGGGGACACCAAACATCAACGGCTTCTTGGATCGTGTGCTATGCATTGCTTCTATAACTCTCCTTAGAGTTATACTGCTTCAAAGCCTTCTCATAAGTATTCTTAAGCGGTTCCTTAATCTCATGTCAACACCAATCCTACGTGGCAGCGACCAGTTCGATCAAAAAACCGAGAGTCACGAACCATTGCATACAGTTTTGCACCATGCAGAAGCTCGGCATGTAGGCAAAACAACTAAAGGTGCCCAAAAGAACTAATGACGGTACCAGTATCATGAGCACGAAGGGGACATTGGTGGCCTTTTCATGAAAAGAGAAAAGAATTCTTCAGCTCACTGCCCCAAATGCCAACTGTAAGAAGGATAACGTCTAGTGACCAGCAAATAAAATTGTAGATTTAGCAGATACGCTCTTGAAACAAGTAATGACTGGTGTCTGCTAGTCTCCGAGCCGGGGACGCATTACTAGCCCGAACGCCTCACCACCGCACCCGG	*	NM:i:118	ms:i:709	AS:i:518	nn:i:0	ts:A:+	tp:A:P	cm:i:63	s1:i:340	s2:i:0	de:f:0.0996	MD:Z:5^T28^A1A3G1T3^A34^A7G0C9T13^G3^A13T29T19A3^A58C4^C23^C1C18^G15C5C1T11A8^T13^GG2C13^G0G8A20^GC0A10A8C0A5T0C11^T17^T35^TC6T40^CT19^T0A19^C2T7^C3^A2^G5T0A9T6^C5G16^G32T7^A4T17^TG2A2A9^A18C7A12A16^A3^T18G13C34G1^A29C3^T1T12^T6C2^G6^CT18C14C5^T4A8G41^TTA16A8^C3G10^G5^G12	rl:i:0
ENST00000373020_197_aligned_106_F_1854_1657_106_1-3240807	16	chrX	100629022	60	10M1I42M1D7M1D12M1D11M1I6M1I26M1I33M1D6M1I13M1I34M1D26M1I10M1D35M1D49M1D37M1I40M1I30M1I5M1D22M1I19M1I20M1I12M1D16M1D50M1D7M1I8M1D15M1I4M1D17M1D17M1D3M1D11M1D20M1D15M1I34M1I2M1D8M1D20M1I24M1I8M1I24M1D19M1D20M2D22M1D4M1D19M1I22M1I24M772N10M1D54M1D36M1D5M1618N2M1D45M1D3M1I6M1I6M1D13M1I6M836N4M1D24M1I2M1I20M1D4M1D13M1D50M1D13M391N2M1D1M1D41M1I6M1I4M1D21M1D20M1148N20M1I19M1I24M1D4M1I7M305N3M1I17M1D4M1D21M2D20M1I16M1I2M1D20M1I19M1I9M1D31M1D4M1D3M1D12M1S	*	0	0	ATCTTTTTAGCAGGGAAGCAGTATTTATTGTATAAGAGTTATACTTATTAATCAAGGCACAACGAAAACCAAACTTAAAGTTGCAGCATATATTTTGACAAGTCATATCAACCTGGTCACCAGCTAAATTTAATGAAGATAAGTTCCACTGATTCCTGAGGGAAAATACAAGCATTTCCGACAGCATTACATGATTAGAAACTTTCAACAAGAGGGAAAATATAAACATCATGATTAAATGCCCAATTTGGAGGCAAAGAAATGTAAGTCGTGTGGCGAACCTGATGTATCACAGAACATCAGTAGTCCCTTCCAGTCGTGGACGCCTAGACCCAGGGCCTTACACTGTTATCACCACCTGGCACACCCTGATGAGGGATGCCATCTATTGACTGACTGAAATTACAACTACGCAATGTGACTCTCTGCCTGTCAGCCAGAAAGAGAGTCATAAAACATTTTAAGCTTCTTGGTGCAAATTATAGCAATTAAACCAGATGACCTTGGACTGGGAAGGAACAGTTCAGAGAGGTGATTTCCTATCACACTGCATCAATGGCAAAGTCAGAGGGATCAATTTTCCACTTGTAACCACTACATAAAATAGCAAATTCACCAGTCCTTCCAAAGGGCCCCTCTAAGAAAAATAGCAGTAAGGGAAGACAGTATACTTCATTACCACATTACTGCTCTTCCAGTGTTTGCAAAGGGACACAGGGTTTCAACGATCTAACATGACATGGATAGAAGTGGACTTAGAACATAGCAACACATACATCTTGATTGAATCAGCCGCACTGCGAGGCACGGATCTTGATTGAATCAGCCATCGGTGTAATTTTAGGTCACATACATCTTGATTGAATCGCTACTGATATAGTTTTTTGGTTATCGTAAGTAGTGCTGTCGGTTGCTCCAGCCAAGCAACTTTCTAATTTCACAGGGGGGAGCCTAAATGTCCTTAAGGGTAAGAGGAATAAGCCCACAGATACATTGGGTTACACTATCTCATACTGGTTATTTGTATGGCACGAGAGAGGCAGTAGGCGAGAAAGATTCCAGCAGCTGAAGCAAGCAACTGCAAAGGGAATTCCTGCAACGACTCCCATTTCGACTTCTATACATGGTCTCACCTTTATAAACACAACCTTCATGTTTACTTTGTCTGCACCTCTCTGGTGGGAGCACAATCTTCAAGTTTCAGCACTCTTAGGAAATCTTTTTCTGAGGTATAATTAGTACCTGTCCAATCTCTATAATGATTGACACACAGCAATGCAACGATTTGGATGTTGTCTACTGCATGGCTTCTATAATGTCCTGTAGGAGTTATTACTCTTCAAAGCCTTCTCATAATTTTCTTAAAGCTGTTCTTAATCTCATGTCTGAAAACAAATCGCTACGATGGCAGCACCCAGTTTCGACCAAAGCAACGAGAGTCAGAACATTTGCATACAGTTTTTAGCATCCATGCAGAGCTGGCAGGTAGCAAAACAGCCGAGTGGCCCAAAGAATAATGACGGGTACCAGTAGCAATGCAGACGAAGGGGACATTGGTGGCGCTTCTCATTTAAAAGAGAACAAGTAATTCCCAGGCTCACCTTGCCCCAAATGCCAACTACAGAAGATACGCCGGTGATCC	*	NM:i:162	ms:i:1122	AS:i:957	nn:i:0	ts:A:+	tp:A:P	cm:i:118	s1:i:697	s2:i:0	de:f:0.0946	MD:Z:13A38^A7^A9T2^G12C6A56^A7A13A8C4T0A2A13^A13G3G9A8^T26T5C0T1^A45T3^T8A21T48T3A28^C45C9A17^G0C10G4^A4T10A7A13A12^T15^C19^G11C5^A12A4^C3^A4C6^T9T0A2A0T5^A17G5T27^G8^G76^T2T6G9^T20^AA0C6G1G12^C4^A10T4A38C15A4^G9G44^T36^A1T3T1^G13C6A24^T15^A23^T17T12T15^A4^A13^C11T0A10T18C0G0G5^C4A10^T1^T7C25C17^G21^A53G0A14A0A12^A31^A4^C16A2A1^AG3C2A31^C48^T29G1^A4^G3^A5A6	rl:i:0
ENST00000373020_28_aligned_107_F_3765_3737_107_1-3240808	16	chrX	100627111	60	6M1D2M1D10M1D4M1I9M1I14M1I24M1D3M1D14M1D31M1I4M1D1M1D24M1I6M2D25M1D20M1D9M1D6M1D13M1I20M1I71M1D5M1D9M1D17M1D20M1D24M1I23M1I68M1I17M1D26M1D47M1D41M1D8M2D29M2D26M1D20M1D7M1I17M1D3M1D7M1I16M1D1M1D30M1I37M1I14M1I7M1D17M1I8M1D9M1D6M1D24M1D8M1D8M1I7M1I5M1D30M1D26M1I26M1D13M1D7M1D1M1D25M1D18M1I3M1I10M1I10M1D11M1D5M1D23M1D3M1D30M1I14M1D19M2D3M1D20M1D9M1D11M1D5M1D3M1D22M1D19M1I56M1D32M1D14M1I1M1I17M1I3M1I11M1D78M1I14M1I2M1D6M1D4M1D19M1D5M1D10M1I2M1I25M1D6M1D24M1D25M1I7M1D4M2D4M1I22M1D24M1D8M1D35M1D64M1D29M1D16M1D11M1I17M1D9M1I9M1D11M1D9M1I11M1I3M1D6M1D10M1I1M1I4M1D23M1D19M1D19M1I14M1D35M1D5M1I23M1I1M1I26M1D8M1D28M1I19M1D10M1D19M1I21M1D1M1D28M1I27M1I35M1D15M1D28M1D3M1D16M2D5M1D9M1D10M1D7M1I17M1D36M1D12M1D21M1I48M1I6M1D13M1D18M2D4M1D5M1D20M1D12M1D2M1D17M1D19M1D42M1I11M2D1M1D13M1I2M1D7M1I10M772N6M1D4M1D2M1D3M1D12M1D7M1D49M1D12M1D5M1618N44M1D4M1D5M1D4M1D23M836N1D17M1D5M1D10M1D6M1D40M1D8M1I43M391N8M1I4M1D4M1I9M1I5M1I40M1I3M1I13M1D1M1D9M1148N7M1D8M1I10M1I44M1D2M1D1M305N8M1D11M1D8M1D7M1I26M1I17M1D9M1I14M1I21M1D60M1I3M861N1D33M1D2M2D15M1D6M1D14M1I3M1I3M1I9M1I19M1D10M1I2M1I6M1D9M1I4M1I8M2D3M1I13M1S	*	0	0	CTTGTATAGTATTTATTTCACAGAAAGTTTGACTGCTCACAAAATAAGACCCAACAGCCCACCTGGAATAGGCATGAAATCTAACAAGCTTTCACACTTAAGATATACCTAGGGATTTCTAGCTTTGAAATGTCACCTTGCAGTGAGCAACCCTGGTCTGGTATCTAGGCAACCCTCATCAATTTGGGACATCTAATATGAATATTTTAAAATAGATTATAGTGAAGTAAGAATGCAAGATTCTCCAGATTCTCTATAAAACAAAACTTAAAAGCTCAAAACCCCCAGCCTGTGCCACTAAGGCAAACTCACTCCCTCTGCCATAGGATGTCAACATGAAATGAGCAGACCTACGCCTCCAGTGGAAACTGGATTCTCTCTCCAATCTAGTGACCCATCCTTTCTTACCAGATAGTCTAATTAAGAATACTATGAAAGACACGTGAACTTTCCTTTGTACCAGTTATCATTAGGTGAAATGTTTCCTCATTGACTTTCAGAATTAAGTAACAATTCAGTATGCACAAGCACACATAGCTATAAGGGCGTTTCCTAACTGGCTATCCAAATTAAACCCATCTTAAAATAAACAAACCAATCCAACTGACGAGTGATGTGTGGTGTTTTCCTCTCTACATTCTATATTTTAATTTTCTATAATTTACTCTTTAATTATGAGGGAAAACCTTTTTTTTTTTCTGAGATGAAGTTCAGCTATTATCGCCCAGGCTGAGGCAGTGGCTCTGATCTCGGCTCACGAACCTCTGACTCCTGGATTCAAGTGATTCTACCTGCCCCAGTCTCCCAAGTAGCTGGGATCACAGGTGCCTTGACAACACACCAAAGCTAATTTTGCATTTCTATTAGAAGACGGTGTTTACCATGTGGCCAGCTGGTCTAGAACTCCTGACCTCAGTGATCCGCCGCCTCAGGCCTCTCAAAAGTCTGGGATTACAGATGTGAGCCACCTTGGCTGCTGAGGGAAAACTTTTTTAAAAACTCCTAAATACAACCTCTAAACATTCTTCAAACCACTGCAGTAAAAATAGATTTGAAAATTGCTGATAATCCTTTAACATTTGCTTCTTTAATGCTCGAGTAGCCAAAGAACCTGATTTCTGTACTTGAGCACTATTTTCAACTTAATTTTCTTATCACTTTCCTATGTCAAATGTCACTCTTCAAATGTTGCTAATGGACAATATATTTTTCTGCAATAACTCCGCACTTAAAACACATACTCAAAATCATGATCATTAACTAGTAGTTTTGCCAGTTTTTTTCTAACTGCAACTGATCCCCCTTACCATCAATTCAAAGGACTGTGGCAACCAGACTAGACAGGTTCTACTAATGGATGTATAAAGAGACTCAAACCAAAGAAATATTTCCCTGACTTCATCTCAATTTTAGAACTTACTCTATTTTCCCTATAACTTCTCCGCTATTATCCTGAGATACAGGTTACATCCCTCCCTGTACAACCTTTTAATGCAAACTATACAATCAAAAAAGTCCGATCTCTAGGAGAACGACCAGTCATATGCTGACTTATAAATGGATTTAATTTTTTTCACAGACACAGTTTTTTTAATGATCTTGCACTTTAAGACTTTTTTGTTTAATTATGCCTGGGATACATGTGCAGAATGTGACGTCTGTTACATAGGTATACATGTGGCGATGGGGTTCTGCAAGCTATGGGAACAGTTTTCTTTAACAAAAACATTTTTTTTAATACAAGTTAAGGCGCAGGCTTATATTCCACATCTAAAAACAGTACTCGAATTGAAATGTAGGGCTTAGCTTTCTCAGTGGAAAACAAAAACCATTCCAGCAGATTTTCTACAGCTAATTTAAACACGATCTTTTTAGAGGAAGCAGTATTTACTGTTAGAAGTTATAGCTTATTAACCAAAGGCAATACGAAAACCTAAGACTTATGTTGTCCATATTCTGACAGAGTCATATCAAGCCTGTACCACTAAATTCAACTAGAAGTAAGTTCCACTGAATTCCTAAGGAAATACAACAATCCAGACACATTTAATAATTAGAATCTCTTCAAACAAGAGGGAAGTATGAACATCATAATAAATGCCTCAATTTGGAGCAAAGGAAATGTAAGTTGTCTGCTGAAAGCGCTGATGTATCACAGAACATCAGTAGTCCTTCCAGCGTGGATGCCTTAGACCCAAGGCCTTACGACTGTTATCACCATCTGGCACCCTGATGAGGATGCCATCTATTGACTGAACTGAAATTAAATTACACAATTACTCTCTGCCTGTCAGCAGAACAGAGAGCTCATAAAACATTTTTACTTCTTGGTGCGAAATTATACTATCAAACCAGATAACCTTGACTGGGAGGAGCCAGTTCAGAGGGTGAATTTTCTATCACACTACATCAAAGCAAGTCAGAGGAATCAATTCCACTTGTAACATACATCAAAAAGCAAATCTCACAGTGCCTCCCAAAGCCCCCTACTAAGAAAAATAACAGTCAACAGGAACAAGTATTACTTCATTACAATTTACTAGCTCTTCCGAGTGTTTAAGAGGGCTACAGGGTTTCAACGATCTAACATAGATGGGATAAGAAGGGGACTTAGAACATGCAAAAATACATCTTGATAATCGCCCATGAGAGCACGGATCTTGATTAATCAGCCCATTGTTAGTTTTAGGTCTACATCATCTTGATTGAATCAACCACTGGTGTACTTTTCTGGTCTATCAGTAAGTAGTGTTGTCAGCTTCTCCAGCCACACTTTCTAATTCAGCAGGGGGACGCCTAAATGTCCTTAAAGTAGGAGAAAGGCCCACAGATCATTGGGTACACTATCTCATACCGGTTATTTGTTATGGCACGAGAGAGGCAGTAGGGAGAAAGATTCCATCAGTTGGAAGCAAGCAACTCCAAAGGAAATTCCTGCAACGTCTCCCATTCTACTATTAATGTCTGCACCTTTATAAAACAACCTCATTGTTTACTTTGTCGCATCCTCTGTGGAGACAATCTCATGTTTACAGCAACTCTTAGGAATTCCTTTTTCTGAGTATAATTAGCTATCTGCCCAATCTCTATAATCGGTGTCACCACAACAATGCAACGTATTTTAGGATTTGTCCTACTGCATAGGCTTGCTATTACTTCCTGTAGAGTTATACTGCCTCAAAGCCTTCTGCATGAATTATTCTTAAACGTTCTTAATCTCATGTTGAAATCAGAATCCCACGACTGGCAGCGACCAGTTCGACCAAAAAAACGAGAGTCAGAAACATTCAACAGTTTTACATCCATGCAGAGCTCGGCGGTAGCAGAAACAACCATAGGTGCCCAAAAGAATGAATGACGGTACCAGCTGAATGAGAACGGATGGCGACATTGGCTGGCCTTCTCATTCTATAGAGAAAGTAATTCTCCAGGCTCACCTTGACCCAAATGCCAACTGCATGAAGACTAACGCCAGTAGATCACATTATAAAAGTGTAGATCAGCAGAACGCTCTGACAAGTAATGACTGGTTAGTCGCAGTCTCCGAGACAGGGAGACGGCCATGACTAAGCCCGAGACCCTGCACCACGCACCGGGCAGACTTGGAAACAGAGAGCGGAGAGCGCGGAGTCCGAAGTCTCCCCGGAAC	*	NM:i:376	ms:i:2466	AS:i:2275	nn:i:0	ts:A:+	tp:A:P	cm:i:219	s1:i:1294	s2:i:0	de:f:0.0963	MD:Z:6^T2^G10^C17T4C12A15^C3^G14^T23A11^C1^C0A29^GC4A1A0T0A9A6^T11A2A5^T9^C6^A17T2A63G19^T5^T5C3^G17^T20^C19T2C7A5C12C1A5T74^T26^C16T17A12^A20C20^T8^TT29^TT3C2T6A12^T0T19^C1G7C14^G3^T8G14^T1^C36T22T11C2C6C6^T10T14^T9^T6^G24^G8^C20^G24A5^G33T5T0A11^A13^G7^T1^T25^A2T30T7^G11^T5^T23^C3^A12A5A1A17G5^C19^AA3^T0T19^T9^T11^T5^C3^G15T6^C33T41^A14A13A3^A8T1A12T3T1A16^A30T31T17T13^T6^C4^A2A16^G0A4^T25T11^C4A1^T0T23^C1G2T22C4^T4^TG5C16T3^A24^G8^C14T20^T4A35C23^A2T26^A12T3^A2A0G15T8^C1A16^A1A4A4^A2A0T19^G6^G7T7^A23^A12T1C4^C16A16^A35^G19G35^C8^T47^A10^G40^G1^G42A21A25^A15^G28^T3^A16^TT5^T9^C10^T18T5^G28G7^C12^T28C6A24G0A13^T13^A5C12^TG4^A5^C2C17^G8T3^G2^G17^A19^T9G4T38^AG1^A15^G23^G4^A2^G3^T12^A7^T15T33^C12^A42A6^T4^G3C1^A4^G3A0T18^T17^T5^T10^T6^T3A21A14^A14T19A28^C22A1T0C19T28^G1^T16^C5A7T48^G2^T9^G11^A8^A16A30T0A1^C6C4A2G21T0A1A4^A25C17A4G0A13^C2G1A0A14T12^T2^AA15^T6^T48^C18^C21^CC16	rl:i:183
ENST00000373020_489_aligned_108_F_1181_692_108_1-3240809	16	chrX	100629695	60	4M1D26M1D29M1D15M1D19M1I5M1D28M1I7M1I3M1D5M1D3M1D5M1I8M1I7M1D22M1D24M1D6M2D13M1I19M1D14M1I16M772N22M1I6M1D32M1D7M1D12M2D1M1D3M1D17M1D1618N4M1I6M1D10M1D27M1I7M1I11M1D3M1I13M836N19M1I1M1I11M1D13M1D39M1D2M1D47M70S	*	0	0	CTTCTTTACAATTTACTAGCTCTTCCAGTGTTCAGAGGGATACAGGGCTTCAACGATCTACATGAATAGGACAGAGGTGGACTTAGAAACTCGTCAAACTACATCTTGATTGACTCAGCCCACCGCGAAGCACGGAATCTGATTAATAGCCTAATTGGTGTAAGTTTTAGTCTACATACATCTTGATTGAACAACCTACTGGTGTAGTTCTTTGGCTCTCACAGTAATGTTGTCAAGTTCTCCAGCCAAGCAACTTCTAATTCACAGGAGGGGACCCTAAATATCTTAAAAGATAGAGAGGAATAGGTCCCACAATACATTGGACTACACTATCCCATACTGGTTACTGCTCTGCACGAGAGAGGGAGGGAGAAAGATTCCAATCATTGGAAAGCAACAACTCCAAAGAAATTCCTGCAACGACTCCCATTTATAAACTCTAGTAATGGTCATCCCTCTTATAAACCAACCTTCATTGTTTACTTTGTCTAGTCATCTCTATGTGAGTACAATCTTCAGTTTACAGCAACTCTTAGGAAATCCTTTTTCTGAGTAAAATAGTATCTGTCCAATCTCTATAATCGGTGACACAACAACAATGCAACGGTATGTTTGGATCTTGTCTCTGCATGGCTTCTTAACTCCTGTAAGTTCTCTGCTCCAAGTCCTTCGTCA	*	NM:i:70	ms:i:386	AS:i:316	nn:i:0	ts:A:+	tp:A:P	cm:i:32	s1:i:169	s2:i:0	de:f:0.1076	MD:Z:4^A26^T17T11^A8G3T2^A14C0A1A6^A14A9T13^T5^G3^C20^G22^T18T5^T2A3^GT0A4G26^T27G2C1T4G20^G9G0T9T11^T0T2T1A1^G12^CA1^T3^C17^G10^G10^G25C1G17^A10A32C3^G13^A39^T2^T33C13	rl:i:0
ENST00000373020_96_aligned_109_F_1180_1084_109_1-3240810	16	chrX	100629700	60	5S12M1I4M1D6M1I10M1D10M1D15M1I8M1D10M1I8M1D5M1D21M2D23M1I29M1D24M1I28M1I16M1D40M1D6M1D772N5M1I17M1I10M1D5M1I31M1D10M1D25M1D1M1618N1D21M1I18M1I12M1D4M1D3M1I2M1D17M1I3M836N1D11M1I10M1D11M1D21M1D22M1D16M1D38M391N1I4M1D27M1I8M1D4M2D11M1D28M1D2M1I4M1I5M1148N1I2M1D18M1I22M1I32M305N12M1I5M1D7M1D44M1I8M1D2M1I7M1D5M1I4M1D36M1D53M861N24M1I17M1D10M1D10M1I12M1D7M1D6M1I13M	*	0	0	TTCGTTTTAAAATTTACGTAGCCTTCCATGTGTTTCAGAGGATACAGGGTTCAACGATCTAACATTGAATGGGTAGAAGGTGGTACTTAGAAATAGCAACATACATCTTGATTAAGTCTCCACTGCGAGCACGGATCTTGAGTTGAATCAGCCTATTGGTGTAGTTTTAGGCTACATGCATCTTGATTGAAGCAACCCTACTGGTGTAGTTTTTGGGTCTATCAGGTAAGTAGTGTTGTCATTCTACAGCCGAGCAACTTTCTAATTCACAGGGGGGACCCAAATGTCTGAAGTGGTAGAGAGGAATAGGCCCCACAGATAATTGGTGTTACACTATCTCATACTGGTTATTTGTTATGCACGAGAGAGCAGTAGGAGAGAAAGATTCCAGTCGTGGAAGCAGGATACTCCAAAGTGAAATTCCTGCAACGACTCCCCATTTCTGACCTATATGTGTATCACCTTTATAAAACATACCTCATTGTTTACGTTTGTCTGCACTCTCTGTGGATACAATCTTAAAGTGTACAGCAGTATTAGGGAATCCTTTTGCTTGTAATAATTGGTATCGTCCAATCTATATAATCGGTGACACCACAACAATGCCAGCGTATTGGGATCTTGTATACTGCATGGCTTCGTATAGTCTCTGTAGTTATACTGCTCAAAGCCTTCTCATAATTATTCTGAAACTGGTTCTTTAATTCTATGTCTGAAGACAAATCCTTACGATGGCAGCGACCAGTTCGTACCAAAAAAACGAGAGTCAGAAACATTGCATACAGTTTTAGCATCCCATGAGAAGCTGGCATGTAGCAAAACAACCAAAGGTGCCCAAAAGAATAATGACGTGTACCAGTGCTAATGAGCCGAAGTGGGAATTGGTGGCCTTCTCATTTAAAAGAGTAAAATAATTTCAAGGATCACCTTGCCCCAAATGACAACTGCAAGAAGGATAACGCCAGTGATCCAGAAAATAAAAGTGTAGATTAGCCAGAGCGCTCTTGAAACAGTAATGACTGTGTAGGCTGCCAGTCTCCGAGAGGGGACGCATTACGTAGCCCGAGACCC	*	NM:i:113	ms:i:702	AS:i:514	nn:i:0	ts:A:+	tp:A:P	cm:i:59	s1:i:339	s2:i:0	de:f:0.1003	MD:Z:4C11^T16^G10^T23^A18^C5^A16G1A2^AG0C51^T6A13T21T25^G4C5A29^T6^C2T2A26^C36^G10^G8C13A2^A1^T8A1C0A39^T4^A5^C20^T21^T11^G9C4T6^A1C1C5A9T2^G0A9A5^T9C26A5^T2T9C18A3^C4^AG11^T24T3^G13^C9A79^C7^C4G47^A9^A9^C26A3G5^C2C3C17C56A12^A10^G2T3T15^C7^C3G15	rl:i:0
ENST00000373020_106_aligned_110_F_1801_1695_110_1-3240811	16	chrX	100629075	60	1S17M1I22M1D9M1D78M1D8M1I51M1D6M1D7M1I15M1I30M1D8M1I19M1I16M1D8M1D9M1D30M1D29M1I2M1D6M1D45M1I7M1I37M1D32M1I10M1I6M1D5M1D5M1I6M1I15M1D13M1I10M2D15M1D17M1D8M1I25M1I27M1D9M1D8M1I88M1I19M1I2M1I9M1D13M1D3M1D13M1D6M1I3M1D5M1I21M1I2M1D8M1D3M1D17M772N4M1I7M2I20M2D20M1D26M1D27M1618N11M1D14M1I6M1I4M1I29M1D13M1D2M1D1M836N4M1D13M1I10M1I1M1I35M1I13M1D10M1D19M1I16M1I11M391N8M1D17M1I3M1D2M1D35M1I6M1D24M1148N8M1I2M1D7M1I3M1I2M1D2M1I14M2D2M1D30M305N4M1I2M1I14M1D12M1I15M1I15M1I3M1D26M1D6M1D14M1D16M1I7M1I12M1D37M861N21M1I37M1D4M1I15M1I7M1I8M	*	0	0	GAAGGCACAAACGAAAACAAAAGACTTAAAGTTTACCATAAATTGACAAGCATATCAACCTGGTACCAGCTAAATTTAATGAAGATAAGTTCCACTTAATTTCTAAGGAAAATACAACAATTCCGATACATTTAATGAATTAGAAACTTTCAAACAAGAGGGAAAGTATGAACATCATAATAAATGCCCAATTTGAGGCAAGAGAAATGTAATTTGTAGAGCTGAAACCTGATGTATCACAGAACATCGTATTCCCTTTCCAGTCGTGGATGCCTTCGGACCCAAGGCCTTACCTGTTATCCCATCAGGCACCCTGATGAGGGATGCCAACTATTGACTGCAGAAATTAAATTACACAATGTGACTCTCGTGCTGTCACAGAACAGAGAGTCATAAAACATTTGAACTTCTTGGTGCAAAATAGTACAATCGACACCAGATAGATTTGACTGGGAAGGAGTCAGTTCAGGGGGTGAATTTTCTCTCACACTACATCAATAGTCACAGTCAGAGGGAAACATTTTCATCTGTGTAACGACTACATCACAAAAGAAATTCCCAGTGCTCTTCCAACGGCCCTACAAAGAAAAAAACAGTCAAGAGGCACAAGTATTACGTTCATTTACAATTTACTAGCTCTTCTCAGTGTATCAGAGGGATACAGGGATTCACGATCTAAATGAATGGAGATAGAAGGTGGACTTAGAACATAGCAAACATACAATTTGATTGAATCAGCCCACTGCTAGCACGGATCTTGATTGAATCAGCCTATTAGGTGTAGTTTTAGGTCTACGATGACATCTTGATGAATCCACCTACGGTTATTTGTTTGTTCAACAGTGAAGAGTGTGTGTCAGTTCTCCAGCTAAGCAGACTTCAAATTACAGGGGGACCCTACATGTCCTTAGAAGGTAGGAAGAGGAATAGGCCCACAGATATTGGGTTACACAATCTCATCTAGTTTATTGTTATGGCACGAGATAGCAGTAGGCGAGAAAGATTCCAATCAGTTTGAAGCAAGACCTTCCAAGGAAAGTTCCTGTCAACAGACTCTTATTTCTGACTCTATAATGGTCACACCTTTATAAAAAACTTCATGTTTACTTTTTCGTGTATCTCTCGTGGTGGAGTACAATCTTCAAGTTTACAGCAACTCATAGGGAAATCCTTTTTTGAGTAATAATAGTATCTGTCCAATCTCTGATAATCGGTGACACCATCAACAATGCAACGTATTTTGATCTTGTCTACTTCATAGGCTCATAATCTCCTAGAGAGTTATACTGCTTCAAAGCCTGTTTCATATTATTCTTAAAGCTGTTCTTAATCTCATGTCGTGAAACAAATTCCGTAGAGTGTCAGCGACCAGTGACAAAAAAACGAGAGTCAGAAACCTTTCATACAGTGTTGTAGCATCCATGCAGAGCTCTGCAGGTAAGCAAACCAACCAAAGGGTTCCAAAAGGAATGAATACTGTACCAGTAGCAATGAGCACGAAGGGACATGGTGGCCTTCTCATTAAAAGAGAAAAGTAGATTCTCCAAGGCTCACCTTGCCCAAATGCCAACTGCAAGAAGGATAACGCCAGTGATCCAGAAAATAAAAGTGTAGATGTAGCAGAACTCTCTTGAAACAAGTAATGACTGGTTTATCTGTCAGTCTCCGAGACGGAGGACGCCGATGACTAG	*	NM:i:178	ms:i:1113	AS:i:924	nn:i:0	ts:A:+	tp:A:P	cm:i:102	s1:i:596	s2:i:0	de:f:0.0998	MD:Z:17T13G7^T9^T46G4C24C1^C59^T6^G17G5T28^A3G23A15^A8^A5T3^A19T10^A1T29^C6^G25T16T10A8A0C0C15C8^A14A19A11T1^A5^C20A2T2^C6A13A2^CC6T8^T13A3^C39T16T3^A9^C43T0C21G59^T6A6^T3^G2G2T4G2^T1T7^T20C7^T3T4^C3^G11A36^AC12T7^A2G3A0T16G1^G29G8^C1A2C1A22C0C22^T13^C2^C5^T10G4C40T15^C10^T54^G13G6^T2^T10G0T24C4^A34^A12^C4G11^TC2^C22A2G24^A5G12A11G2C3A7^G2G23^G6^T14^T35^C67G27^G34	rl:i:0
ENST00000373020_65_aligned_111_F_1172_1107_111_1-3240812	16	chrX	100629704	60	7M1I10M1I1M1I29M1I41M1D13M1I11M1D23M1I12M1D8M1D11M1I32M1D8M1D18M1D18M1D33M772N14M1D4M1I11M1D13M1I2M1D5M1D3M1D4M1D17M1D5M1I23M1618N26M1D5M1D22M1I3M2D24M836N1D14M1I13M1D6M1D4M1D6M2D7M1D4M1I3M1D29M1D11M1I3M1D25M391N1M1D22M1D4M1D8M1I5M1D2M1D24M1I28M1148N5M1D3M1D59M1I6M305N12M1D15M1D11M1I51M1I90M1D7M861N12M2D49M1D3M1D8M1D11M1I24M1I11M1D10M	*	0	0	CAATTTACCTAGTTCTTCGCAAGTGTTTCAGAGGGATATAGGGTTTCAACAGATCTAGCATGAATGGGATAGAAGGTGGACTTAGAACATAGAAACATATATCTTAGATTGAATCAGCCACTGCAAGTACGGATCTTGATCTGAATCAGCCTATGGTGTAGTTTAGGTCTACAATACATCTTGATTGAATCAACCTACTGGTGTATTTTTTGGCTATCAGTAAGTAGTGTTTCAGTTCTCCAGCCAAGCACTTTCTAATTCACAGGGGGGACCCTAAATGTCCTTAAAGGTAGCTAGAATAAGGCCCACAGAATATTGGGTTACAGCTCCTCAACTGTTATGGTTATGGCACGAGAGGGCAGCTAGGCGAGAAAGATTCCAATCCGTTGGACGCAAGCAACTCCAAAGGAAATCCTGAACGACTCCCATTTCTGACTCTAATAGGTCATCACCTTTATAAAACAACCTCATTGTTTACTTTAGTCTGCATCTCTCCTTAAGACAACTTCAATTACAGCACTCGATAGAAATCCTTTTTCGGAGGAATAATTAGTACGGTCCAATCTCCTAAATCGGTGCCACCACAACAATGCAACTATTTTGGATCTTGTCTCCTGCTGGCTCTATAATCCTCCTTAAGTTATCCTGCTTCAAATCCTTCTGCATAATTATTCTGAAAGCTGTTCTTAATCTCATTCTAAAATAAATCCTACGATTGCAGCGACCCGTTCGACGCAAAAAACGAGAGTCAGAAACATCTGCATACAGTTTTAGCATCATGCATAAGCTCGGATGTAGCAAAAGCAACCAAAGGTGCCCAAAAGAATAATGACGGTACCAGTAGCAATGAGCACGAAAGGGGACATTGTTGGCCTTTTCCTTTAAAAAAGAAAAGTAATTCTCCAGGCTCACCTTGCCGCCAATGCCAACTGCAAGAAGGATAACGCAGTGATCCAGAAAATAAATGTAGATTAGCAGAACGCTCTTGAAAACAGTAATGACTGGTTTAGTCTGAGTTCCGAGACGGGACGCCATGAACTAGCCCTAGACCCTGCACCACCGGCACCGGGCGATGGAACACAG	*	NM:i:107	ms:i:748	AS:i:559	nn:i:0	ts:A:+	tp:A:P	cm:i:69	s1:i:386	s2:i:0	de:f:0.0924	MD:Z:11C23C17A34^C7C16^C7G2C24^T8^T43^G8^T18^G18^A44A0G1^G15^T1C13^A0T4^T3^G4^T1T15^A26A6A20^T5^C25^AT24^T27^T0G1G0G2^T4^T6^GT7^A4T2^G13T3T11^T1T12^T8A17^G17A4^A4^T13^G2^G6A10G18T20^G3^G4C12G9A7C0A40^C6G8^C1G72G7C2A7G30C1A25^C19^AG26C0A21^C3^C8^G19G26^T10	rl:i:0
ENST00000373020_45_aligned_112_F_1180_1135_112_1-3240813	16	chrX	100629697	60	21M1D18M1D2M1D33M1D39M1D5M2I16M1D14M1D8M1I5M1I5M1I9M1I13M1D14M1D16M1D13M1D10M2D1M1D17M1I17M772N22M1D3M1D18M1D4M1I15M1I6M1I9M1D27M1618N16M1I14M2D34M1D1M1D10M1D4M836N11M1D5M1D3M1I6M1D7M1I6M1D14M1I7M1D8M1D35M1D14M1D11M391N35M1I64M1148N30M1D4M1D23M1I16M305N14M1D2M1D34M1I13M1D6M1I41M1D38M1I19M1D5M1I12M861N23M1D13M1D14M1D16M1D21M1D7M1I17M2D2M1D9M1D3M1D19M	*	0	0	TCACTTACAATTTACTAGCTCTCCAGTGTTTCAGAGGCAACGGGTTTCAACGATCTAACCTAAATGGGATAGAAGTGGACTTAGAACATAGCAAACATACATCTTGACCGAATAGCCCAAACTGCGAGCACGCATCTCATTGAATCAGCCATTGGTGTAAGTTTCTAGGTACCACATACACCCTTGATTGAATCACCTACTGGTGTAGTTTTTGGTCTATCAGTAGTAGTGCTGTCATTCTCCAGCCGACCTTTTTAATTCCCAGAGGGGGACCCTCAATGTCCCTAAAGGTAGAGAGGAATAGGCCAAGATACATTCGGTTACACATCTACATATTGGTTATTCGCTTATGGACATGAGAGAGCAGTAGGCGAGAAAGATTCCAATCAGTTGGAAGCCAGCAACTACCAAAGGAAATTCCCAACGACTCCCATTTCCTACTCTATAATGGTCATACTTCATAAAAAACCTTCATTGTTTATTTGTTGCAATCTCTTGTGGAGCTATAATTTCAAGTTTACAGCAAACTCTTGGAAATCCTTTTCTGAGTAATAATTAGTATCTGTCCAATCTCTTACTCGGTGACAACCAACAATGCAACGTATTTTGGATCTTGTCTACTGCATGCCTTCTATAAATCTCCTGTAGAGTTATACTGCTTCAAAGCCTTCTCATAATTATTCTTAAACCTGTTCTTAACCTCATGTCTGAACACAAATCCTACGATGGCGCGACAGTTCGACCAAAAAAACGAGAGCTCAAAAACATTGCATACAGTTTTAGCATCCTGACAAGCTCGGCAGGTAGCAAAACACCCAAAGGTGACCCAAAAGAATAAGACGGTAACCAGTAGCAATGAGCACGAAGGGGACATTGGTGGCCTTCTATTTCAAAGAGAACAGTAACTCTCCAGGCTCACCTTGCACCCAAATGCCAACTGTACGAGGATAAACGCCAGTGATCCAGAAAATAAAAGTGTAGATTACCGAACGCTCTTGAACAAGTAATGCCTGTTTAGTCTGCAGACTCGAGACGGGGACGCCATGACTGCCCGAGAACCCTGCCCCACCGCACGGGATTGGAACCAGGAGCGAGACGCGAAGTCCC	*	NM:i:113	ms:i:756	AS:i:567	nn:i:0	ts:A:+	tp:A:P	cm:i:68	s1:i:336	s2:i:0	de:f:0.0947	MD:Z:3T17^T16G1^T2^A18A1G12^G33T0T4^C17G3^T1G12^T19T7T12^A14^T16^A7T5^G10^AA1^C1A4C6A13A7T20^C3^C9G8^T8C8T9C6^G35A21^TG16T0G16^C1^C3T6^C15^C5^C9^C9C3^C21^A8^T35^A2A9C1^A38G59G10T12A17^A4^C26G26^A2^C1G22A22^T47^C4A8A5T33C1A1^A40^G1A11^A11A2^G13T2^C21^A14A9^CG2^C9^A3^A12G6	rl:i:0
ENST00000373020_86_aligned_113_F_2323_2237_113_1-3240814	16	chrX	100628553	60	35M1D4M1D6M1I11M1I10M1D25M1I25M1D13M1I7M1D5M1I6M1I37M1D35M2D2M2D17M1D10M1D45M1I2M1D1M1D34M2D18M1D18M1D3M1I12M1I37M1D12M1D22M1D31M1D24M1I5M1D5M1I22M1I11M1I14M1D2M1D12M1D7M1D18M1D33M1I13M1D34M1D20M1I20M1D10M1D6M1I17M1D7M1D9M1I24M1D18M1D21M1D7M1D4M1D45M1I8M1D4M1D14M1I26M1D23M1I19M1D10M1D2M1D17M1D13M1I15M1D8M1D47M1I12M1I4M1I19M1I11M1D16M2D2M1D8M1D4M1D14M1I2M1I3M1I5M1D2M1D50M1D8M2D2M1D53M1I38M1I13M2D9M772N31M1D10M1I4M1I5M1D26M1I30M1618N12M1D18M1D23M1D10M1D17M836N33M1D44M2D3M1D15M1D7M1D2M2I8M3I6M1D10M391N53M1D3M1I16M1D10M1D14M1148N10M1D30M1I26M2I3M1D4M305N1D7M1I18M1D14M1D3M1D27M1D33M1I44M1D9M2D7M1D18M861N26M1I8M1D23M1D14M1D2M1D4M1D11M1I7M1D7M3S	*	0	0	CAAATTTTAGCAATTATCATTTCCCTTATTAATTTCCTATATCCTGGAAGATACAGGTTTACATCCCTCCTGTACAACTTTTTAATGAAAACTGATACAATCAAAAAAGTCTGATCTCTGAAGAAAACTAGTCCATATGCACTTTGATAACATTGGAATATATTTTTTTTTACAGAGAACAGTTTTTTTTATATTTGCACTTTAAGATTTTTTTGTTTACATTAATCGGATACATGTGCAGAATTGCAGGTTTGTACATAGGTATACATGTTCCATGGTGGTTTGCCGCACCTATGGGAGACGTTTTTTTAAACAAAAACTTTTTTTTTAATACAGATAAGGCCGCAGGCTTATATTCACATCTATAAACAGTCTCTTGAATAGAAATGTTAGGGCTTAGCTTTCTCAGCGGAAAACAACTACCATTCAGCAAATTTTCACAAGTTAATTTAAACACGATCTTTTAGAGAAAAGCAGTATTTACTGTATAAGGTTATACTTATCAACCAAAGGCACGAAACGAATCTGAAGACTTAAAGTTGACCATAATGATTGACAAGTCGATATCAACCTGGTACACTAGATTTAATGAGATTAGTCCACTGAATTCCTAAGGAAATACAACAATTCCGACACCATTTAACAATTAGGAAACTTTCAAACAGAGGGAAAGTATGAACATCATAATAAATGCCTCATTTGGAGGCAAAGAAATGTGAAGTTGTGTGCTGAAACCTGTGTATCACAGACATCAGGTAGTCCCTTCCAGTCGGGATGCCTAGACCCAAGGGCCATTCACTGTTATCACCATCTGCAACACTGATGAGGGATCCATCTATTGACTGACTGAAATAATTTAACAAGTGACTCTCTGCCTGTCAACAGAACAAAGAGTCATAAAACATTTTGAACTTCTTGTACAATTATACAATCAAGACCAGATAACCTTGACTGGGGAGGAGCAGTTCTGAGAGGTGAATTTTCTGATCACACTACATCAATAGCAAGTCAGAGGATAATTTTCCATCTTGTAAACTACATCAAAATGAGCAAATTAACAGTGCTTCCAAAGCCCCCTACTAAGAAAAATAACAGTCAAAAGGAACACAGTATTACTTCCATTTACAATTTGACTAGGCTCTTCCAGTGTTTCAGAGGGGATACAGGGTTCAACGATCTAACATATGGATAGAAGTGGCTTAGAACATAGCAGAACCATGACTTCTGTTGAATCAGCCCACCGCGAGCACGGATCCTGATTGAATCAGCCTATTGGTTAGTTTTATCAAATACATCTCGATTGAATAAACATAATGGTGTAGTTTTTTGGTCTATCAGTAGAGTAGTGTTATCCGTTCTCCAGCCAAGCAACTTTCTAATTTCACAGGGGGAACTAAATGTCCTTAAAGGTTGAGAGGAACAGGCCCACAGATCATTGGGTTACCACTGATCTCTACTGGTTTTCTGTTATGGCACGAGAGGAAGCAGTAGGCGAGAAAGATTCCAATCAGTTGGAAGCAAGCACTCCCAAGGAAATTACTCAACGACTCCCATTTCTGACCCTCAATGGTCATACCTTTATAAAACAACCTTCATCGTTTACTTTGTCTGCATCTCTCTGTGGGTACAATCTTCAAGTTTACAGCAACTCTTAGGTAATCCTTTTTCAGTATAATTAGTATCTGTCAATCTCATTGATTCGGTGACCACACCAGACAATGCAACGTATTTTGGTTCTTGTCTACTGCATGGCTTCTATTATTTCCTGCAGAGTCATCTGCCTTCGAAGCCTTCTCAAATTATTCTTAAGCTGTTCTTAATCTCATGTCTGAAACAATTCCCACGATGGCAGCGACCAGTTCCGACCAAAATAACGAAAATCAGAAACCGATTCATAAGTTTTAGGCATCAATGCTGAAGCTCGCAGGTAGCAAAACACCTAGGTGCCCAAAAGAATAATGGAGGTACAGTAGCAATAAGCACGAAGGGGACATTGGTGGCCCTTCCCATTTAAAAGAAAAAAGTAATTCTCCAGGCTCACCTTGCCCAAATGCACTGCAAAAGGATAACGCCAGTGATCCAGAAAATAAAAGTGTAGATTAGAAGGAACGCTCTAAAACAAGTAATGACTGGTTTATCTGCAGTCTCCGAACGGGAGCCATGACTAGCCCCGAGACCTGCACACG	*	NM:i:221	ms:i:1503	AS:i:1310	nn:i:0	ts:A:+	tp:A:P	cm:i:108	s1:i:750	s2:i:0	de:f:0.0922	MD:Z:10T6T4T12^C4^T27^C19C30^A1G4C13^T20A7C19^A35^GT2^TG17^G10^T17G14T14^A1^T17A16^GT18^T10A7^A34T10A6^C5G6^T22^T8G13T8^A11T2T14^A2A49^C2^G3A8^A4A2^T18^A27T18^A34^A40^A10^A23^T7^T13T1A17^G5C12^G21^T3A3^C4^T18G7G26^G2G1^A34A5^C6A3G31^A10^A2^C17^C21C6^C8^G28G64^T16^GA2^G8^G4^A21A2^T2^A14T13T21^G8^GG2^T1C8T8C3C2C35G2A36G1^CC18A8T12^A19^A8A1T17G39^A5A9C2^G20T2^A0T9^C22T27^A32A11^TG3^A15^C7^T3A12^C0A19A24A2C5T5T2^A7A11^T10^A24^A6A3T28A5G1G11^G4^C12C4A7^G14^A3^A0A20A0C4^C10G27T11G26^C9^CA7^G42C9^T1G21^G14^G2^G4^C18^C7	rl:i:45
ENST00000373020_215_aligned_114_F_1181_966_114_1-3240815	16	chrX	100629695	60	12M1D32M1D16M1I19M1D7M1D7M1I27M2D7M1D26M1D20M1D8M1D18M2D32M1I9M1D38M1D772N6M1D9M3D25M1D2M1I3M1D16M1D4M1D3M1D27M1I4M1618N21M1D10M1I25M1I27M836N21M1I6M1D3M1I7M1I31M1D2M1D10M1I18M1I6M1I15M2D11M391N18M1I20M1I9M1D4M1D6M1I19M1I9M1D11M1148N1M1D16M1I13M1D14M1D20M2D2M1D3M305N16M1D3M1D27M1D66M1D19M1I38M	*	0	0	CTTCATTTACAATTACTAGCTCTTCCAGTGTTTCAGAGGGATACGGGGTTCAACGATCTAGACATGAATGGGTAAGAAGGGGACTTAAGGATAGACAAACATACATCTTGATTGAATCAGCCCTGCGAGGCGGATCTTGGTTGAATCAGCCTATTGTTTAGTTTTAGGTCTACATCATCTTGAGGAATCAACCGACTGGTGGTTTTTTGGTCTATCAGTAAGTAGTGTTGTCAGGTTCTGCAGCAAGCAACTTTCTAATTCACAGGGGGGCCACTAAATGTCTTAAAGTAGAGAGGGGGCCGACAGATACATTGGGTTACATAGTCTATACTGGTTATTTGTTTGGCCGAAGAGGCAGTAGGCGAGAAAGATTCCAAGACAGTTGTAAGCAAGCAACTCCAAAGAAATTCGTGACGACGACTCCCATTTCTGACTCTATAAATGGTCATCACCTTTATAAAACAACCTTCATTGTTTACTTTGTCTGCAATCTGTTGTAGGAGTACAAATCTTCAAGTTTACAGGAACTCTTAGGAAACCTTTTCTGAGTAAATAGTTAGTATCTGTCCAAATCTCGTATAATCTGTGACACCAACAATGCAACGTATTTTGGATCTTGTCGTACTGCATGGCTTCTATAATACTCCTGTAGGTTAACTGCTGTCAAAGCCTTCTCATAGTTAATTCTTAAACTTTTCTTAATCCATGTCTGAAAACAAAGTCCTACGATGGCACGACCAGTTCGACCAAAAAACGAGAGTCAGGAACTGATACAGTTTTAGCATCCATCAGAGCTCGGCAGGTAGCAAAACAACCAAAGTGCCCAAAAGAATAATGACGGTACCAGTAGCAATGAGCACGAAGGGGACATTGGTGGCCTTCTCATTAAAATAGAAAAGTAGTTACTCCAGGCTCACGTGGCCCCAAATGCCAACTGCAAGAA	*	NM:i:91	ms:i:665	AS:i:498	nn:i:0	ts:A:+	tp:A:P	cm:i:74	s1:i:360	s2:i:0	de:f:0.0868	MD:Z:12^T32^A3T23A0T6^T7^G1A0C31^CA7^C0A9A15^G2G17^A8^T0T9T7^TA37C3^C27A1C8^C6^G9^AAT0A4C19^C5^C16^A4^A3^G27T6G17^G7C3A75C1^C27C13^T2^T14A26G7^CA58^A4^T22A11^G2G9^T29^G14^A16A3^AT2^C19^G3^A27^G66^T6G9A14C1T23	rl:i:0
ENST00000373020_0_aligned_115_F_1183_1183_115_1-3240816	16	chrX	100629693	60	27M1I6M1D27M1I13M1I7M1D6M1D2M1D7M1D4M1D17M1D9M1D29M1D14M1I2M1I26M1D7M3D7M1D10M1I53M2D5M772N26M1D19M1D3M1D1M1D25M1I5M1D14M1D9M1618N1I31M1D5M1D6M1D7M1D4M1D6M1I6M1D13M836N1D11M1D24M1D12M1I9M1D6M1D6M1I33M1I29M391N2D6M1D2M1D3M1I9M1D3M1D22M1I2M1I11M1D2M1D4M1D6M1D8M1D10M1148N21M1D2M1D2M1D10M1D3M1D31M1D305N2M1D10M1I35M1D19M2D3M1D51M1D5M1D28M1D10M1D17M861N16M1D3M1D42M1D22M1D4M1D4M1D1M1D24M1D6M1D22M1I4M1I4M1D14M1D9M1D4M1I6M1S	*	0	0	TACTTCATTTACAATTTAGTAGCTCTTGCCAGTGTTCAGAGGGATACAGGGTTTCAACGATGCTAACATGAATGGCGATAGAAGTGGACTAAACATAGAAACTACATCTTGATTGAATCGGGGACTGCAGCACGGATCTTGATAGAATCAGCCTAATGTGATGTTTTTGGTGCTAACATACAATTTGATTGAATCAACCTATGGTGTATTTTGGTTATCAGTAAGCTAGTGTTGTCAGTTCTCCAGCCAAGCAACTTACTAATTCACAGGGGGGACCCTATGTCCTTAAAGGTAGAGAGGAATAGACCCAAGATAGATTGGGTTACACTTCTAACTGGTTATTTGTAATGGCACGAGACGAGGCGTAGGCGAGAAAGATCCAATCAGCTTGGAAGCAAGCAACTCGAAAGGAAATTCCTCAACGCTCCCATTCTGACCTATATGGTCTCTCACCTTATAAAACAACCTCTTTGTTTACTTGTCTGGATCTCTCTGTGGAGTAAATCTTCAAGTTCTACAGCAACCTTAGGAATCGTCTTTTCTGAGTAATAATTAGTATCTGTCCAATCTGCTATAATCGGTGACACGACAACAATGCAATATTTTGACTTCGTCTACTGCTGGTTCAATAATCTCCTGTAGAGTTAATAACTGCATCAAACCTCTCTAATTATCTTAAAGTGTTCTTAATCTCATGTCTGAAAACATATCCACATGCAGCGACCATTCACAAAAAAACCGAAAGTCAGAAACATTGCATCATTTTAGCAACGCATGCAGAAGCTCGGCAGGTAGCAAAACAACCAAAGTGCCCAAAAGAATAATGAGTACAGTAGCAATGAGCACGAAGGGGACTTTGGTGGCCTTCTCATTTAAAAGAGAAAGTATTCTCGAGGCTCACCTTGCCCGCATTGCAACTGCAAGAGGATAACGCCAGTGATCCAGAATATATAAGAGAGATAGCAGAACGCTCTTGAAACAAGTAATGACTGGTTTAGTCTGAGTCTCCGAGACGGGGTCGCCAGACTGCCCAACCCTGCACCACCGCTCCGGGCGATGGAACCAGAGAGCGAGACGCGGAGTCCGCCGACGTCTCCCGGAAACTGCCGAAACTTACGGCGTGCCACAAT	*	NM:i:128	ms:i:738	AS:i:548	nn:i:0	ts:A:+	tp:A:P	cm:i:62	s1:i:376	s2:i:0	de:f:0.1029	MD:Z:18C14^T47^G6^T2^G7^C4^A17^A1C0C0C5^G15T11T1^G3T0A5A12T0C17^C7^GTT7^C41T21^AA26G4^C5C13^A3^C1^T13T16^A14^T26C13^G5^A6^T7^T4^A6A5^T13^T2A8^T7C16^C21^T6^A4C50C12^CG6^G2^T12^A3^C3T25T5^G2^T4^A6^T8^C26A4^T2^G2^G10^G3^G2C6A3G17^A2^G8T36^G19^CG3^C25A25^A5^A6C15C0A1A2^C10^A23A3A3T1^T3^T42^C16A5^T4^A4^G1^G15A8^T6^A30^C14^A9^A10	rl:i:0
ENST00000373020_181_aligned_116_F_1795_1614_116_1-3240817	16	chrX	100629081	60	4M1I7M1D28M1D7M2D5M1D12M1I23M1I28M1I73M1D10M1I4M1D8M1D61M1I18M1D4M1D3M1D9M1I15M1I10M1I14M1D17M1D9M1D16M1I19M1D35M1I4M1I6M1D16M2D16M1I29M1D5M1D20M1I16M1I23M1I14M1D32M1D15M1I10M1D7M1D17M1D18M1D37M1I12M1I19M1I25M1D9M1I10M1D20M1D18M1D20M1D7M1D10M772N1M1D27M1D31M1D9M1D7M1I4M1D3M1I21M1618N12M1D14M2D15M1I4M1D14M1I3M1D8M2D7M836N7M1I35M1D18M1D21M1D4M1D38M1D5M1D1M391N32M1D22M1D17M1D2M1D13M1D8M1148N10M1I32M1I21M1D11M305N40M1I44M1D40M1D19M1D18M1D5M1D14M21S	*	0	0	CAAACCGAAAACAAGACATCAAGTTGACCATAATATTGACAGTCATAAAACTGTACAAGCTAAACTTTAATGAAGATAAGTTCCACTGAAATTCCTAAGGAAAATACAACAATTCCGAACACCATTTAATAATTCGAAACTATAAAACAAGAGGGAAAGTATGAACATCATAATAACTGCCACAATTTGGAGCAAAGAAATGGTAATTTTTTGCGAAACCTGATTTATCACCGAACATCAGTAGTCCCTTCCAGTAGTGGATGCCTTAGACCCAAGGGCCTTACACTGTTATCAAATCGGCACCCTGATGAAGGGATGCCAACTATCTGACTGACTGAAAATTAAATTACACATGTGACTCTCTGCCTGCAGCAGAACGAGAGTCATAAAACCTATCTAACTTCTTGGTGCAAATATACAAACAAACCAGATAACCTTGAATGTGAAGGCGGCCAAGTTCAAGGGGTGAATTTTCTAACAATACATCAATAGCAAAAGTCAGAGGAATCAATTTTACATCTTGAACACACATCAAAATAGCAAATTCACCAGTGCCTTCCAAAGGCCCCCCTACTAAGAAAAATAACAGACCAAGAGGAACACATATTACTTCATTTACAATTTACTAGCTCTTCCGTGTTTCAGAGGGATAACAGGGATTCACGATCTACATGAATGGGATAGAAGTGGACTTAGAACATAGCAACATACATCTTGATTGAATCAGCCCACTGCGAGCACGGGCTCTTGATTGAAATCAGCCTATTGGTGTCGCTTTTCGGTCTACATACATCTTGATTACTCAACCTAACTGGTGTAGTTTTAGGTCTATCAGTAAGTGTGTTGTCAGTTCTCCCGCAAGCAACTTTCTAATTCACCGGGGGACCTAAATGTCCTAAAGGTAGAGAGGAATAGGCCCACAGTACAATGGGTTACACTATCTCATACTGGTTATTGTTATGGACGAGAGAATGCGTAGGGCGAGAACGATTCCAATCAGTTGGAAGCAAGCACTCCAAAGGAAATCTGCACCGACTCCCACTTTCGACTCTATAATTGTCCATACCTTTATAACAACCTTCATTGCTTTACTTTGTCTGCATCTCTCTGTGGAGTACAAACTCAAGTTTACAGCAACTCTAGGAAATCCTTTTTCTGAGTATAATAGTATCTGTCCAATCTCTAAAATCGGTGACACCACAAAATGCACGTATTTTGGCTCTTGTCTCCTGCATGGCTTCCTAATCTCCTGTAGAGTTATACGCTTCACAGCCTTCTCAAATATTCTTAAAGCTTTCTTAATCTCATGTCTGAAAAACAAATACTACGATGGCAGCGCCCAGTTCGGACCAAAAAACCTAGAGTCAGAACATTGCATACAGTTTTAGCATCCATGCAGACGCTCGGCAGGTAGCAAAACCAACAAAAGGTGCCCAAAAGAATACTGACGGTACCAGTAGCAATAGCACGAAGGGGACATTGGTGGCCTTCTCATTTAAAAGAGAAAGTAATTCTCCATGCTCCCCTGCCCCAAATGCCAATGCAAAAGGATAACGCCAGCTATCAAGAAAATAAAAGTGT	*	NM:i:143	ms:i:1111	AS:i:945	nn:i:0	ts:A:+	tp:A:P	cm:i:102	s1:i:712	s2:i:0	de:f:0.086	MD:Z:11^T5T1A20^A7^TC2C2^G4C74A6T1C32A4T9^G14^G2G1G3^T10G6A23C37^C0C3^T3^A19T28^A17^T9^A14A2T17^T7T18C2G5A9^G16^TC3C33C7^T5^T59T13^G32^A21T3^A7^A17^G18^A39A26A5A20^G1A17^T4T15^A16A1^C20^A0G6^C11^T27^A4T26^T9^C8G2^A11A24^A14^TC5A13^T11G5^C8^AA47T1^T18^T21^A4^T20T17^C5^A11A8A12^T0A21^T6A10^T2^T13^G27C14A17A1G8^A32A22C19A19^G40^A14G4^A2T15^C5^G14	rl:i:0
ENST00000373020_265_aligned_117_F_1179_914_117_1-3240818	16	chrX	100629700	60	4S10M1I14M1D27M1D4M1I118M1I17M1I61M1I34M772N16M1D3M1D23M2D3M1D5M2D12M1I39M1618N34M1I13M1I17M1D19M836N1D15M1D3M2D5M1D3M1I3M1I32M1I6M1I16M2D1M1D19M1I5M1I19M391N16M1D27M1I5M1I3M1I3M1I3M1I36M1I5M1148N24M1I11M1I18M1I3M1D6M1I10M1D1M305N26M1I25M1D11M1D27M1D15M1D6M1D8M	*	0	0	TCGTTTTACAATTTAACTAGCTTATCCAGGTTTCCAAGGGATACAGGGTTTCAACGTCTATACAAGAATGGGATGGAAGGTGGACTTGGAACATAGCAAACATACATCTTGATTGAATCAGCCCACTGCGAGCACGGATCTTGATTGAATCAGCCTAATGGTGTAGTTTTAGGTCTACATTACATCTTGATTGAGTCTAACCTACTGGTGTAGTTTTTGGGTCTATCAGTAAGTAGTGTTGTCAGTTCTCCAGCCAAGCTAACTTTCTAATTCACAGGGGGGACCCTAAATGTCCTTAGAGGTAGAGAGGGTAGCCCACAGATACATTGGGTTACAATCCATACGTTATTAGTTATGGGCACGAGAGAGGCAGTAGGCGAGAAGTATTCCAATCAGTTGGAAGCAAGCAACTCTAAAGGAAGTTCCTGCATACGACTCCCATTTCCTGACTCTATAATGGTCTCACCTTTATAAAACAACCTCATTGTTTACTTTGCGGTCTCTTGTGGGAGGTACAATCTTCAAGTATACAGCAACTCTTAGGTAAATCCTTTTTTCTGGGTAATAAATATCAGTCCAATCTCTATATATCGGTTGACACCACAACAATGCAACGTATTTTGGATCTTGCTACTGCATGGCTTCTATAATCTCCTGTTAGAGTTTATTACTTGCTTTCAAAGCCTTCCCATAATTAATCTTAAAGCTGTTCTTTAATCTCATGTCTGAATACAAATCCTACGGATGGCAGCGACCCAGTTCGACCAAAAAAACCGAAGTCAGTAAACAATGCAACAGTATTAGCATCCATGCAGAAGCTCGGGCAGGTAGCAAAACAACTAAAGGTCCCAAAAGAATATGACGGTACCAGTAGCAATGAGCACGAGGGGGCATTGGTGGCTTCTCTTTAAAAG	*	NM:i:79	ms:i:657	AS:i:491	nn:i:0	ts:A:+	tp:A:P	cm:i:72	s1:i:372	s2:i:0	de:f:0.0805	MD:Z:17C0T5^T5A0G20^A7T9A12A69T35A22T78A11^A0A2^G23^CT3^T5^TG6T31A0G28C7A38^A19^T15^T1T1^CA5^C21T30A7^TT1^G4T54^T53T8T31A43^G11T4^T5T39C6^G11^A27^A5A9^C6^A8	rl:i:0
ENST00000373020_100_aligned_118_F_1846_1746_118_1-3240819	16	chrX	100629030	60	10M1D6M1D3M1D83M1I34M1I7M1D6M1D38M1D51M1I11M1D52M1D23M2D7M1D24M1D9M1D12M1D53M1I5M1D33M1D3M1D8M1D19M1D34M1D8M1D8M1I38M1D39M1D30M1D12M1I11M1D4M1D13M1D14M1D13M1D1M1D2M1D6M1I8M1I16M2D23M1D11M1D20M1I9M1I17M1I19M1D18M1D49M772N3M1D9M1I7M1I2M1I13M2D28M1D2M1D20M1I19M1618N7M1D6M1D11M1I26M1D22M1D8M836N4M1I21M1D19M1D18M1D13M1I15M1I15M1I11M1D8M1D6M391N1I48M1I20M2D12M1D7M1D3M2D3M1148N32M1D4M1D29M1D7M305N1D7M1I6M1D66M1D7M1I4M1I23M1I7M1I10M1I4M1D51M861N1D2M1D28M1D18M1I18M2D21M1I6M	*	0	0	AGAGGAAAGCGTATTTTTGCTAAGAGTTATACTTATAATTCAAAGGCACAAACGAAAACTAAGACTTAAAGTCGACCATAATATTTACAAGTCATATCAACCTTGGTACCAGCGTAATTTAATGAAGATAAGTTCCATCTGAATTCTAAGGAAATACACCAATTCCGACACCATTTAATAATTAGAAACTTCAAACAAGAGGTAAAGCATGAAAATCATAATACATGCCTCAATTTGGAGTGCACAGAAATGAAGTTGCGTGCTGAAAACTGATGTATCACAGAACATCAGTAGTACCTTCCAGCGTGGATGCATTAGACCCAAGGCTACACTGTATCACCATCTGGCAACCCTGATGGGGATGCCACTATTGACTGACGCAATTAAATTACAAAGTGTGACTCTCTGCCTGTCAGCAGAACAGAGATTCATCAAAACTTTTAACTTCTTGGCGCAAATTATACAATCAAACAGTCACCTTGCTGGGAAGGAGCCAGTTCAAGGGGTGCATTTTCTATCACACTCCATCAATAGCAAGTCAGAGAATCAATGTTTCCATCTTGTAACACTACATCCAAATAGCAAATTCAAGTGCCTTCCAAAGGCCCCCTACTAAGAAAAATAACAGTAACAGGAACCCAGTATTACTTCATTTACCATTACTAGCTCTTCCCAGTTTTTCAAGGGTACAGGGTTTCAAGATCTAACATGAATGGCTAGAAGGTGGCTAAACATATGCAAACATCACATCTTGATTGAATCCCAACTGCGAGCACGGATCTTTATGAATCAGCCTTTTGTGTAGTCTTAGGTCTACCATACATCTGTGATTGAATCAACCTACTTGGTGTATTTTCTTGGTCTTCAGTAAGTAGCGTTGTCGTTCTCCAGCCAAGCAACTTTCTAATTCACAGGGGGGCCCCTAAATGTCCTTAAGGTAGAGCAGGAATATGGCCCCACAGATACATGGTTACACTATCTCATACTGGTTATTTGTAGGCACGAGAGAGGCAGTCGGTCGAGAAAGATTCAAATCAGTTGGAAGAAGCAATCCAACGGAAAGTTCCTGCAACGACTCCCATTTCTGACCTATAATGGTCATCACCTTTATAAACAACCTTCAGTTGTTTACTTTGTCTGCATCTTCTGTGGAGTACAATCTTCAGTTTACAGCAACTCTTAGAAATCCTTTTCCTTGAGTAATAATTAGTCATCTGTCCAATCTCTCATAATCGGTGAAACACAACATGAAATCGCATTTTGGATCTTGTCTACTGCATGGCTTCTATAATCTCCTGTAGAGGTTATACTGCTTCAAAGCCTTCATAATTATTCTAAAGCTTTCAATCTCATGTCTTAAAACAAATCATACGATGGCAGGACCGTTCTACCAAAAAAACGAGAGTCAGAAACCTGCATAAGTTTTATGCATCCTGCAGAAGCTATGCAGGTAGCAAAACAACCAAAGGTGCCCAAAAGCATAATGAAGGTACCAGTCGCATGAGCATCGAATGGGGACATTGGTGGCCTCCTCATGTTAACAGCAGAAAAGTAATTTCTCAGGCTCACCTTGCCCCACATGCACACTGCAAGAAGGATAACGCCAGCGATCAAACATAAAAGTGTATATTAGCAGAACGCGTTTAAAAAAGTAATGACTTGGTTTAGTCTGCAGTCTGAGACGGGGACTCCATGACTATGCCCGA	*	NM:i:166	ms:i:1192	AS:i:1002	nn:i:0	ts:A:+	tp:A:P	cm:i:94	s1:i:549	s2:i:0	de:f:0.0904	MD:Z:10^A6^A3^T0A16T1A33T12G26T0A29^C6^A7A30^T13G4T5C9A19A7^T6T9C26C8^T9C13^CT7^T24^A9^T12^T1A12C1A31G9^A14T18^C3^A1A6^A19^G7A15A10^A8^G31A14^C39^C2G6A18A1^T17G5^G4^A13^C14^G2A10^A1^T2^G30^AG2C18G1^T11^A2G7T42G3T7^A11T6^A37A14^A31^TG28^T2^T17A14C13^C6^C5A31^T22^A33^C19^A18^G11T42^C1C6^A3C4T65^TC12^T7^G3^TT12G10C11^C4^A4G24^A0T6^C13^A10C0G33A7C9A2^A28T9A16^C18A4C0A22T3^C2^G2A11G13^T0C2G3C28^CC11G15	rl:i:0
ENST00000373020_11_aligned_119_F_3737_3726_119_1-3240820	16	chrX	100627139	60	36M1D36M2D3M1D5M1I5M1D3M1D39M1D20M1D7M1I5M1D28M1D4M1D12M1D13M1I6M1I7M1I8M1I39M1I43M1D20M1I4M1D2M1D22M1I16M1D4M1D32M1I9M1D5M1D3M1I11M1D6M1D29M1D58M1D3M1I7M1I2M1D11M1I1M1I9M1I2M1D2M1I16M1I6M1D17M1I5M1D22M1D38M1I12M1D18M1D9M1D19M2D5M1I26M1D2M1D14M1I9M1I22M1I10M1D3M1D11M1D4M1D14M1D13M1D7M1D3M1D6M1D16M1I6M1I14M1I2M1I9M1I15M1D17M1I10M1D9M1D15M1D8M1I29M3D22M1D52M1I31M1D27M1I7M1D34M1I5M2D4M2I21M1I5M1D4M1I5M1I29M1I3M1I24M1D11M1D5M1D5M1D23M1I21M1D6M1D48M1D13M1D30M2I6M1I2M1D13M1D6M1D3M1D19M1I11M1I12M1D6M2D33M1I3M1I27M1I9M1D24M1D29M1D5M1I25M1I7M1D18M1I28M1D14M1D15M1D11M1I42M1D5M1I21M1D29M1D18M1I15M1I5M1D5M1D10M1D6M1D5M1I5M1D46M1D15M1D6M1D43M1D19M1D22M1D4M1D20M1I4M1D8M1D4M1D5M2D10M1I22M1D1M1D5M1I20M1I18M1D5M1I16M1D9M1D29M1D15M1D7M2D7M1D14M1I10M1D5M1D1M1D12M1D13M1D5M1D6M1D44M1I12M1I5M1D6M1D1M1D18M1I20M1D4M1D1M1D29M1I11M1D3M1I17M1D10M1D7M1D17M1I3M1I2M1I14M1D2M1D1M1D17M1D22M1D29M1D30M772N50M1I5M1I12M1I23M2D8M1I8M1618N8M1I39M1D16M1D1M1D17M836N13M1I13M1D45M1D19M1D31M1I11M391N2M1D7M1D5M4D15M1I13M1I23M1I5M1D13M1D4M1I4M1148N4M1D68M1D1M305N10M1D6M1I15M1D24M1I3M1D15M1D60M1D18M2I7M1I5M1D20M861N13M1D20M2D5M1D2M1D3M2D2M1D10M1I6M3D3M2I10M1I8M1I16M1D13M1I4M1I11M1D2M1I1M1I32M1I4M1I3M1I7M	*	0	0	GTTTGATGCTTACAACAATAACCCAGCAACCCACCTGAATAGGCCATGGAAATCTAACAAGCTTTCCACACTATAATACCATAGAGTTTTGCTCCTCAAGGTGTCACCTTGCAGTGAGCAACCTGGTGCTGGAAATAAGGAAACCCACTCAATTTATGGGAATCAAAAATGATTGCTTATAAACATAGAATATGTGAAGTAAAATTAAAATTCTCCAGCATTTCTAATAAAACAAAAACTTACAAAGCTCAAAACCCCCAGCCTGTGCCACTAAGGGAAACTACACTCCCTCTGCCATTAGGATTGTCACCATGGGAATGAGCAGACTACTGCCTCCAGTGGAAACATGGACTTCTCTCCAATCTAGTGATCCCTACTTTCTAACCAGCTAGCCAATAGCAAACTATTAAAGACACGTGAACTTTCCTATTGTAACAGTATCATAGTGTGAAACGTTTCTCACTCTTTCAGAATTAAGTATACAATTCAGTATCACAAGCACACATCAGCTACAAGGGCGTTTTCTAACTGGCTATCCAAAACAAACCCATTTACAAAATAACACAACCAATCCACACATGACGAGTGCATTGATGGTGTTTTTCATATTATCTACATCTATACTTTATTATTCATATAATTTTCCTTTTTAACAGTGAGTGAAACTTTATTTTTTTCTCTGAGATGCAGTTTCACTCTTAATCGCCCAGGCTGAGTGCAGTGGTGTGATCCGGCTCACTCAGCCTCTGGCTCCTGGATAAGTGCATTCTCCTGCCTCAGTCTCCCAAGTAATGGATTACAGGTGCTATTCCACCACAACCCATCTAATTTTTGCATTTTATATTAGAGACGTGTTTACCATGTTGCCAGCATGTCTAGAACTCTGACCTCAGGTGTCCGCCCCCTAGCCTCCAGAGTGCTGGGATTACCAGATGATGAGCCACCATGGCTTGTGCTGAGGCACAAGCTTTTTTAAAAAACTAAATATAACCTTAACAACATTCTTCAAACCACTGATTGAAAAATATGTATTGAAAATATGCTGATAATCCTTTAAATATTTGCTTCTATCTCAGCAGCCAAAAATCTGATTGCTGTACTCGATTCACTATTTTTCAACCTGATATTCTTATCAACTTATCCATATGTCAAAAGTCACGCATCAAATGTTCTAAGGAGAATATCATTTTTCTGCAGTAACTCCCAAGCATTTAAAACACATACTCAAAATTCATGATCATTTACACTGGGTTTTATTACCCAGGTTTTTTTCTAACTTGTAATGACATCCCCACTTACCATAAATTCAAGGACTGTGGCAATACAGCACCAGACAGGTTCTACTAATGGATTATAAAGAGACCAAAACAAAGAATAATTCCCTGACTTCAACTCACAATCTTAGCAATTATTATTTTCTTATTATTTCCCTATTATCCTGAAGATGCAGGTTACGTCCCTCCCTGTACAACTTTTAATGCAAACATACAATCAAAAAAGTCTGATCTCTAGGAGACAACACTCAGCATATGCTACTTTTAACATGAAATAATTTTTTTCACAGAGACACAGTTTTTTTATAATATTTGAACTTAAGATTTTTGTTTACATTAAGTTCTGGGATACATGTGACAGCAATGTGCAGGTTTGTTACATAGGTATACCATGTGCCAGGTGGTTTGCTGCACCTATGGGAAAGTTTTTTTAAACCAAAAACATTTCTTTTATACATGAGTTAAGGACGCAGGCTTATATTTCCACATCTAAAACAGTACTCTGAATATGAAATTTAGGGCTCATGTTTCTCAGTGGAAACAACAACCATTCAGCAGATTTTCTACAGTTAATTTAACACACGATCTTTTTAGAGGAAAGCAGTATTTATTGTATAAGAGTATACATCATTAATCAAAGGCACAAACAAAACTAAGACTTAAAGTTGAACATAACATGACAAGTCATATCAACCTTGGTACCAGCTAAATATTAATAAGATAGTTCCACTGATTCCTAGGAACAATACACAATTCCGACACCATTTAATAATTAGAAACTTTACAACAAGAGGGAAGTATGAACATCATATAAATCCTCAAATATGAGGCAAAGAAATGTAGGTTGTGTGCTGAAACCGATGTATCACAGAACATCATAGTCCCTTCCAGTCGTTGATGCTGAACCCAAGGCCTTACACTGTTCATCACATCTGGCACCCGACGAGATGCCATCTCATTGACTGGCTGAAATTAAATTCCAATGATGACTATCTGCCTGTCAGCATGAACAGAGAGTCATAAAAATTTTAAACTTCTTGTTGCAAATATACAATCAACCGGATAACCTTGACTGGGAAGGAGCCGTTCGGAGGGGTGAACTCCTATCACTACACAATCACAAAGTCAGGTGGAATCAATTTCCTTTGTAACACTACTCACAAAAGCCAATCACATCCCTTCAAAGTCCCCCTACTAAGAAAAGTAACAGTCAAGAGGAACACAGATATTACTTCATTATACAATTACTACCTTCCAGTGTTTCAGAGGTGATACAGGGTTTCAACGGTCAACAGATGGGATAGAAGGTGGACTTAAAACATGGCCAAACATACATTTGCATTGAATCAGCCCACTGGAGCACGGATTTGATTGGTCAGCCTATTTGTGTATGTTATTCAGGTCTACATACATTTATGAACCAACCTACTGGTTAGTTTTTTGGTCTATCAGTAATAGTGTTGTCAGTCCTCCAGCCAAGCAACTTCTAATTCAAAGGGGGGACCCTAAATGTCCTTAACAGTAGAGAGGAATAGTCCACCAGACACATTGGGTTACACTATCTACATACTTGGTTACTTGTTAATGGCACGAGAGAGGCAGTAGGCGTAAGATTCCCAATCAGTTGGAAGCGCAGCCAATCCAAAGGAAATTCCTGCAACGACTCACATTTAGACTCTATAATGGTCTGCCTTTACAAAACAACCTTCATTGTTAACTCTTGTCTGCATCTCCTTTGGAGTACAATCTTCAAGTTTACAGCAACTCTTAGGAAATCCCTTTCTGATTAATAATTAGATCTGTCAAATCTCTATAATCGGTGACACCACCAACAATGCAACGATTTTGGTCTTGCTCGATGGCTTCTATAAATCTCCTGTAGATGTTATACTTCTTCAAAGCCTTCTCCATAATATTCTTAAAGCTTTCTATAATCTCAGTCTTAAAACAAATCCTACGATGGCAGCGACCAGTTCGACCAAGAAAACGGGAGTCAGAAACATTGCAACAGTTTTAGCTCCATGCCAGAGGCTCGGCAGGAGCAAAACAACCAAAGGTGCCCAACAAGATAATGACGGTACCATAGCAATGAGCACGAAGGGGACACTGGTGGCCTTCTCATTTAGAAGAGAAAAGTAATTCTCAGGCTCACCTTGCCCCAACAATGCCACACTGCAGAAGGATAACGCCAGTGATCCAGCAAATAAAATGTAGATTAGCAGAGCGCTCGAAACAGAATCTGTTCAGTCTGCCAGTCTAGATGCGGGGACGCCAATGACTAGACCCGAGACCCTGCGCCCCGCACCGGGCGATTTGGCAACACAGAGAGGATGCACGCGGAGTCCCCGAGTCTCCCCGGAGACTGCACGAACAACATTACGAG	*	NM:i:408	ms:i:2381	AS:i:2185	nn:i:0	ts:A:+	tp:A:P	cm:i:185	s1:i:1240	s2:i:0	de:f:0.1019	MD:Z:17T0A6A10^G29T6^TA1G1^T10^A3^C4T5A0A27^C12C7^A12^C11A1T0A2T10^T4^A12^G105A10^C24^T2^C38^T1T2^T37C3^T5^T9T4^C4T1^A29^G19T29T8^C12^A23^G13C1C8^T6T4A1T8^T13T1A4G1^A7T7T12G21^G18^T9^G2A6A9^TC31^G0C1^G15G12G26^G3^T11^G4^G2T0G10^C13^A7^G3^C6^T2A42G3A12^C0T26^A9^C1G13^T37^TTA7T14^T10T2G15T1A2T9C22A15^T21A12^T37A1^TA6G23^C17C25T21^G11^T5^C5^A26T4T12^C6^A22A8A16^T13^T38^T13^A6^G3^T39C2^T6^TT72^T24^C9T2A11T4^A14C22^A23G7T1G0C11^A14^C15^A53^T6T19^G21C5T1^T38^G5^A10^A6^A10^A34C0A10^A15^A6^G6T1T0G16A16^T19^G17G4^C2T1^G24^C8^A4^T2T2^GG18A13^A1^A10C32^C14G6^T9^A4A24^A4A10^T0T1T4^CA7^T4A0G9A8^T5^A1^C12^A3A2T3A2^T5^G1G4^C5G16A38^T6^G1^T35A2^T4^T1^A21G5A12^C20^C10^C7^A0A10G24^C2^G1^T4T12^G22^G13T15^T10C24A0G14G2C0A4T30T28^GA1A22A3A1C26C5^C0T15^A1^C0A6T18T16^T2G42^T0T7G10^T7C36^T7^A5^TCTA2G0C32G19^T13^G12^T4G38A6A17^T11^A10A10^T27^A15^G23T18A17^C30^A24A8^G14A5^TT5^A2^T3^GA2^G3T12^CCG34A2^A28^C29A19	rl:i:124
ENST00000373020_92_aligned_120_F_1180_1088_120_1-3240821	16	chrX	100629696	60	27M1D2M1D9M1I19M1D14M1I3M1I4M1D21M1I5M1D24M1I32M1D7M1D22M1D16M1I1M1I11M1D5M1I36M1D5M1D7M1I10M772N20M1D16M1I4M1I6M1I15M1I13M1I7M2D3M1D10M1I4M1D5M1618N2M1D12M1D24M1D23M1D14M1D4M836N6M1D18M1D5M1D4M1D16M1D9M1D6M1D9M1I8M1D15M1D12M1I18M391N1M1I12M1D17M1I52M1I16M1148N9M2D8M1D5M1I9M2I10M1D10M1I13M1I7M305N30M1D17M1D22M1D65M1D8M1D7M3D20M1D11M861N20M1I7M1D12M1D7M1I4M1I22M1I11M1I12M1I4M5S	*	0	0	TTCATTTACAATTTACTAGCTCTTCCATGTTCAGCGGGTATCCAGGGTTTCAACGAACAAAATGAATGGGATAAGATAGGTGCCTTAAAACATAGCAAACATAACATCTGATTGAATCAGCCCACTGCGAGCTACGGAACTTGATTGAATCAGCCTATTGGTGTAATTTAGGCAACATACATCTTGATTGAATCACCTACTGGTGTAGTTGTGTTTGGTCTATCGTAAGTTAGTGTTGTCAGTTCTCCAGCTACGCAACATTCTAATCACAGGGGGACACCTAAATGACCTTAAAGGTAGAGCGGAATAGCCCACAGATACATTGAGATTCACACTAGTCTCATACTGGTTATGTTGTTATGGCACGTAGAGAGGGTAGCGAGAAAGAGTTCCCTTAGATGAAGATAGCAACCCAAAGGCAATTCCTGCAACGACTCCATATCTGACTCTATAATGGTCTCACCTTTATAAAAAACCTTCATTTTTACTTTGTCTGCATCTTCTGTGAGTCAATCTTCAAGTTTACGCAACTCTTGGAAATCTTTTTCTGAAGTAATAATAGTATCTGTCCAATTCTATAATCGGTAGACACCACAACAATGCAACGGTATTTTGGATCTGTCTACTGCATGGCTTACTAAAATCTCCTGTAGAGTTATACTGCTTCAAAGCCTTCTCATAATTATTCTATAAGACTGTTCTTAATCTCATGTCTAAACAACTCTCCGTATGGCAGCGATACAAGTACGACAAAACAACGAAGAGTCAGAAACAGTTGCATATAGTTTAAGCATCTCTGCAGAAGCTCGACAGAAGCCAAACAACCAAAGTGCCCAAACGAATAATGACGGACCAGTAGCAATGAGCACGAAGGGGACATTGGTGGCCTTCTCATTTAAAAAAAAATAGAACTTCTCAGGCTCACTTGCCCATGTCAACAGCAAGAAGGATACGCCAGTGATCCAGAAAATATAAGTGTAGATTTAGCAGACGCTCTTGAAAAAGTAATAGACTAGGTTTAGTCTGCAGTCTCCGAGTACGGGGACGCCTATGACTAGCCCGTAGACGTGCA	*	NM:i:123	ms:i:679	AS:i:489	nn:i:0	ts:A:+	tp:A:P	cm:i:55	s1:i:283	s2:i:0	de:f:0.1065	MD:Z:27^G2^T5A5A14T1^T2C18^G1A4G19^T29T26^G0T6^T1T20^A28^A26C1A5T6^T5^G15T14A6^G17G43^CA3^G14^A0A1C2T1^G4C0A6^T7A16^C4T18^A14^C10^G18^C5^G4^A16^A9^A6^C17^T15^C43^T20T51A0G20^GA6A1^C2A13C3T3^C5A24C5T6C0A12G2^G1T3A11^G9A12^T50G1G2A2T1A4^C8^C7^CAA3C4T11^A21A16^A12^C60	rl:i:0
ENST00000373020_13_aligned_121_F_1800_1787_121_1-3240822	16	chrX	100629076	60	15M1D1M1D10M1I17M1D33M1D31M3D7M1D3M1I36M1D9M1I5M1D12M1D18M1D69M1D8M1D57M1I36M1I3M1D12M1I16M1D15M1D2M1D13M1D77M2D5M1I45M1D9M2D8M1I45M1I13M1I8M1I3M1I31M1D12M1D6M1D15M1D25M1D27M1D6M1I9M1D4M1D10M1I30M1D7M1D22M1I14M1D15M2D772N16M1D17M1I17M1D23M1D17M1D11M1I3M1618N16M1I14M1D2M1D3M1I31M1D11M1D3M836N4M3D8M1D16M2D3M1D17M1D4M1D3M1D30M1I3M1D36M391N19M1D6M1D26M1I5M1D2M1D5M1D31M1148N2M1D7M1D35M1D10M1D14M1D2M305N3M1D6M1I6M1I39M1I24M1I46M1D5M1D13M1D13M1D15M1D14M177S	*	0	0	AGGCACAAACGAAAATAGACTTAAAGCTGGACCATAATATTGACAGTCATATCAACCTGGTACCAGCTAAATTTAATAAGATAAGTCCCACTGAACTCCTAAGGAAAAAACAATTCGACCACCATTTAATAATTAGAAACTTTCAAACAAGAGCGAAGTATGAACCATCAAATAAAATCCTCATTCGGAGGGCAAGGAATTAAGTTGTGTGCTCAAACATCATGTATCACAGAACATCAGTAGTCCCTTCCAGTCGTGGATGCCTTAGACCAAGGACTACACTGTTATCACCATCTGGCAACCCTGATGAGGGATGCCATCTATTGACTGACTGAAAATTAAATTACACAACGTGACTCTCTGCCTGTCAGCCAGACAGAGAGTCATAAAAACATTTTAACTTCTGGTGCAAATTATACATAAACCAGGTAACCTGACTGGGAAGGAGCCAGTTCAGAGGGGTGAGTTTTCTATCACACTACATCAATAGCGAAGTCAGAGGAATCAATTTCATCTCTGTAACACTAAATCAAAATAGCAAATCCACAGTGCCTTCCAAAGGCCCCTACCAAAAAATAACCAGTCAAGAGGAACACAGTATTACTTCATTTACAATTTACTAGCTCCTTCCAGTGTTTCAAGAGGGATAACAGGGGTTTCAACGATCAAACATGAATGGGATAGAGGTGGACTTAGACATAGAAACATACGTCTTGATGAATCAGCCCACTGCGAGCACGGACTTGAATGAATCAGCCTATTGGTGCAGTTTAGGCTCTACATACTCTTATTGAATCAACCCTACTGGTGTAGTTTTTTGGTCTATCAGTAGTAGTGTGTCGGTTCTCCAGCCAGGCAACCTTTCTAATTCACAGGGGGACCCTAAATGCTTAAAGCCAGAGAGGATAGGGCCACAGATACACTTGCGTTACACCATCTCTACTGGTTATCTGTTGTGGCACGGAGAGGCAGTAGGCGAGAAGATTCCAATCCAGTTGGAAGCAACCAACTCCCAAAGCAAATTCCGCACGAACTCCCATTTCTGACTCTATAATGGTCATCACTCTATGAAACACCTTCATTTACTTTTCTGCATCTCTCTGTGGTAAAACTTCAAGTTTACAGAACTTTAGAAACCCTTTTTCTGAGTAATAATTAGTATCCTGCCAATCTCTATAATCGGTGACACCACAACAATGCAACGTATTTTGGATCTTGTCTCTGCATGCTTCTGTAATCTCCTGTAGAGTTATAACTGCTCAAGCCTCTCATAGTTATTATTAAAGCTGTTCCTTATCTATGTCTGAAACAAATCCTACGATGCCAGCGACCAGTTAGACCAAAAAACGAGCTCAGAAACATTGCTACAGTTTAGCAATCCATGGCAGAAGCTCGGCAGGTAGCAAAACAACCAAAGGTGCCCAAAAAGAAATATGACGGTACCAGTAGGCGATGAGCACGAAGGGGACATTGGTGGCCTTCTCATTTAAAAGAGAAAGTATTCTCCAGGCTCGCTTGCCCCAGATCCAACTGCAAGAAGGCAACGCCAGTGATCAGAAAATAAAACTGTAGATTAGCAGAGCGCTCTTGAACAAGGTAAGACTGTTAGTCTGCAGTCCCCGACACGGGGACGCCCTCACTACCCGAACCCCTGCACACCCACCGGGCGATTGAACACAGGAGCGGGACGCGGAGCCCCGAGGTCCTCCCCGGAAATCCCGAAAAACTTACG	*	NM:i:151	ms:i:1096	AS:i:928	nn:i:0	ts:A:+	tp:A:P	cm:i:119	s1:i:612	s2:i:0	de:f:0.0883	MD:Z:15^C1^A11T15^A33^G9T8T12^TAC7^C37G1^A14^T6T0G4^A3T5C0A3A3^G13G4C1G48^C6C1^T73T22^A28^T15^A2^C7A5^T31A25A19^TC15C15T18^C7T1^AG91T16^A12^A6^C8A6^T25^T5T18T2^T15^A4^G40^A7^T4A12A18^G15^TC7G0T7^A5C14G7T5^A10T4A7^A17^A24G11G7^T2^A34^C2T3A4^A7^TTG8^G16^GA3^C2T14^C4^C3^G4T28^T55^A6^G6A24^T2^A5^T7A5C12T1A4^C7^A17G12C4^A10^A0G13^A5^T58T0A17A43^A5^A13^A0C9A2^G15^A0T13	rl:i:0
ENST00000373020_274_aligned_122_F_1802_1528_122_1-3240823	16	chrX	100629074	60	44M1D17M1D2M1D20M1I12M1I11M1D45M1D15M1I8M1D2M1D7M1I31M1D25M1D6M2D31M1I18M1D8M1I18M1I18M1D15M1D20M1I3M1D7M1I11M1I8M1D11M1D5M1D6M1D3M1D31M1D6M1D8M1D6M1I5M1D10M1D16M1D33M1I17M1D4M2D17M1D40M1I2M1D6M1D9M1I11M1I4M1D34M1D16M2D1M1D11M1I2M1D3M1I6M2D16M2D34M1I4M1I9M1I2M1I6M1I19M1D22M1I13M1D19M772N16M1I1M1I22M1D17M1I21M1D14M1D11M1I3M1618N4M1I7M1I10M1D28M1I4M1D8M1I21M836N17M1D21M2D39M1D9M1I8M2D1M1D16M1I17M391N4M1D55M1I27M1D5M1I6M1148N20M1I4M2D37M1D11M305N11M1D7M1D75M1I2M1I3M1D13M	*	0	0	AAAGGCACAAACGAAAACTAAGACTTAAAGTTGACCATAATGTTACAGGTCATATCAACCTGTGCAGCTAAATTTAATGAAGACTAAGTTCCACTGCAATTCCTAAGGAAATACAACAATTCCGACACCATTTAATAATTAGAAACTTTCAAAAAGAGGGAAAGTATGAAACATCATATAATGCCTACAATTTGGAGGCAAAGAGATGTAAGTAGTGTCTGAAACCTGATGTATCACAGAGCACAGTAGCCTTCCAGTCGTGGATGCCTTAGACCCAAGGCCCTTACACTGTAATCACCTCTAGCAACCCCTGATGAGGGATGCCACTCTATTGACTGACAGAAATAAATAACACAATGTACTCTCTGCCTGTCAGCAGACACAAGAGTCACTAAGACATTTTCAACTTCTTGTGCAAATTATCGATCAACCAGTAACTTGACTAGGAAGGAGCCAGTTCAGAGGGGTAATTTTTATCGCACACATCACATAGCAAGTCAGAGGATCAATTTTCCATCTTTAACACTACATCAAAATAGCGAGTTCACGATGCTCTTCCAAAGTGCCCCTATAAGAAATAACAGTCAGGAGGACATAGTATTACTTCATTTACAATTTACTAGCTCTTCCAGCTGTTCAGAGGATACAGGTGTTTCAACGATCCTAAATGAATGGGATAGAAGGTGGACTTAGAACATAGCAACATGCATCTTGATTACAGCCCACTGCTGACACTGGATCTATTGAATCAGCCTATTTGTAGTTTAAGGTCTACATACATCTAGATTGAATACAACACTACTGGTGCTATGTTTTTCTGGTCTATCAGTAAGTAGTATGTCAGTTCTCCAGCCAAGCAGACTTTCACATTCAAGGGGGGACCCTAAATGTCCTTAAAGATAGAGAGGCACATGGACCCACAGATACATTGGGTATACTATCTCATACTGTGTTATTTGTTATGGCACGAGAAAGCAGTAGGCGAGAAGATTCCAATCCAGTTGGCAAGCAAGCCAACTCCAAAGAAATTCCTGCAACGGCTCCCATTTCTGCACTCATAATGGTCCATCACCTTTATAAAACAACCTTCATTATTTACTTTGTTGCATCTCTCTGTAGAGTACACTTCAAGTTTACAGCAACTCTTAAGAAATCCTTTTTCTGGTAATAATTAACTAACTGCATCTCTATAATCGGTGAACACCACAACAATGCAACGTATTTGGATTTTGTCTACTGCATAGCTTCTATAATCTCCTGTAGAGTTATACAGCTTCCAAAGCCTTCTCATAATTATTTTTAAACTGTTACTTAATCTCATGACTAAAAACAAATCTGTACTGGCAGCGACCAGTTCGACCAAAAAAACGAGAGTCAGAACATTGCATACAGTTTTAGCACCGTGCAAAGCTCGGCAGGTAGCAAAACAACCAAAGGTGTCCAAAAGAATAATGACGGTACCAGTAGCAATGAGCACGAAGGTGGCACAAGGTGGCCTTCTC	*	NM:i:151	ms:i:1030	AS:i:862	nn:i:0	ts:A:+	tp:A:P	cm:i:105	s1:i:544	s2:i:0	de:f:0.0918	MD:Z:41A2^G3A13^G2^A0C42^A45^C23^A2^A24A8T4^G22A2^T6^TC42T6^A3G35T4^T5T9^G23^G10A15^G11^A1A3^A6^A3^C7G23^G6^C4A3^T11^A10^A16^G20A1A5A0G12G0C6^C4^AA12A4^A3C38^T6^G24^C34^A5A10^GA1^T13^G9^TG16^GG8T16T48^G0T27T0A5^C26G11A1G17^T2C35^G1G12^A35^G15A16^T35G10^C13G7^AT23G15^A10G2T3^TC1^A37^T7C13G28T25C5^G17T2G10C3^GA37^A22^T2A4^G32C47^T0T12	rl:i:0
ENST00000373020_90_aligned_123_F_1183_1093_123_1-3240824	16	chrX	100629693	60	17M1D6M1D53M1D20M1D17M1D15M1D18M1I47M1D12M1I8M1D4M1D34M1D12M1I21M772N6M1D29M1D12M1D15M1D11M1I10M1D8M1D1M1D9M1618N26M1D57M836N31M1I36M1I5M1I14M1D11M1D13M1D22M391N23M1D19M1D5M1I9M1D2M1D12M1I8M1D10M1I6M1148N2D6M1D16M1D3M1I2M2D9M1D12M1I3M1D16M305N10M1D39M1D1M1D7M1D8M1D3M1D50M1D13M1I6M2D5M2D36M861N5M1I4M1D6M1I8M1I22M1I34M1D20M7S	*	0	0	TACTTCATTTACAATTTCGAGCTTTCCAGTGTTTCAGAGGGATACAGGGTTTCACCGATCTAACATGAATGGGATACAGGTGGACTTAGAACATAGACACATACAGCTTGATTAATCAGCCCACTGCGGCACGGATCTTGATTGAATTCAGCCTAGTGGTGTAGTTTTAGCTCTACATACATCTTGATTGAATCACCTACTGGTGTAAGTTTTTTGTCTTCAGGCAATAGTGTTGTCAGTTCTACAGCCCAGCACTTTCTAATTCAACAGGGGGGACCCTAAATGTCCTTAAAGTAGAGAGGAATCGGCCCACAGATACATTGGTTCCACTATCCATACTGCTTATTTGTCTGGCACGAGAAGAGGCAGTAGCGAGCAAATCCAATCAGTTGGAAGCAAGCAACTCCAAAGGCAATCATGCAACGACTCCCATTTATGACTATATAATGGTCATCACCTTTATAAAACAACCTTCATTCTTTACTTTGTCTGCATCTCTCTGTAGGAGTACAATCTGCACATTTACAGCAACTCTTAGGACAATCCTTTTTTCTGAGTAATACTAGTATCTGCCAATCTCGATCACCGTGACACCACAACAATGCAACGTAGTTAGGATCTTGTCTACTGATGGCTTCTATAAGCTCCTTAGAGTTTATACTGCTCAAGCCTTCTCATCAATTATTCTACAGCTGTTACTTAATCATGTCGAAAACAAATCCTACGTGGCCAGACCAGTTCACCAAACAAACGCAGATCAGAAACATTGCATACAGTTTTAGCTCCATGCAGAAGCTCGGCAGGTAGCAAAACAACCAAACGGCCACAAGATAATGACGTACAGTAGCAATGAGAACGCAGGGGACATTGGTGGCACGCTCATTTAAAAGAAAAAGTAATTCTCACAGGCTCCTTGCCAAATGCCAACTGCAAGAAGGATAACGCCAGTGATCCAGACAAATAAAGTGTTAGATTAGCCAGAACGCTCTTGAAACAAGTACATGACTGGTTTACTCTGCCGTCTACGAGACGGGGCGCCATGACTAGCCCGAGACACATCCC	*	NM:i:108	ms:i:723	AS:i:534	nn:i:0	ts:A:+	tp:A:P	cm:i:63	s1:i:372	s2:i:0	de:f:0.0947	MD:Z:17^A1T4^C31A21^G0A19^C1A7T7^G15^A26T14G23^A20^G4^A4T0A1G16C5A3^A39^G12A16^G4A7^T7G7^T1A19^G5A2^G1^T32A2^T2C17C5C36G36T2A0G38^A1T9^T8T2A1^T1G24T2T15^C13T5^G14^T2^A20^T2A13^CT6^T16^A5^GC9^G6A8^G26^A37G1^T1^C3A3^A8^G3^C13C3A16C0T0T13^G19^CA5^CC45^A48G5A4C10^A20	rl:i:0
ENST00000373020_88_aligned_124_F_1181_1093_124_1-3240825	16	chrX	100629699	60	3S5M1D11M1D94M1I25M1D6M1I24M1D44M1I9M1D1M1D2M1D29M1D10M1D6M2D11M772N11M1I8M2D9M1D8M1D3M1D25M1D7M1I26M1I5M1618N7M1D15M1D8M1I16M1I36M836N2M1I14M1D23M1D4M1D21M1I19M1D19M1I18M1I11M391N12M1I22M1D4M1D30M1D5M1D6M2D4M1D1M1D7M1148N10M1D8M1D11M1D10M1D32M305N18M1D11M1D32M1I16M1D9M1D32M1D12M1D3M1D15M1D24M1I9M861N5M1I4M1I6M1D11M2D11M5D3M1I40M1I23M	*	0	0	CTTATTTAAATTTACTAGCCTTCCAGTGTTTCAGAGGACAACAGGGTTTCAACGATCTAACATGAATGGGATAGAAGGTGGAATTAGAACATAGCAACCATACATCTTGATTGAAATCAGCCCACTGCGAGCACGGATCTGATTGCAATCAGCCTATTGGTGTAGTTTTAGCCTACATACATCTTGATTGAATCAACCTACTGGTGTAGTTTTTATGGTCTATCGAATAGTGTTGTCAGTTCTCCAGCCAAGCAACTTCTAATTCAAGGGGGCCCTAAATGTCCTTAAAGGCAGCAGAGGAATGCCCACAGAACATTGGGTACCTATCTCATAATGATCATCTGTTATGCACGAGCAGAGGCAGTAGGCGAGAAAGATTCCACATCAGTGAGAAGAAGAAACTCCACAGGAATTCCTGCCACCGCCTCCCATTTCATGACTCTATAATGGTCATCACCTTTATAAAACAACCTTACATTGTTTACTGCGCTGCATCTCTCTGCGGAGTACAACTTCAGTTTACAGCAACTCTTAGGACAATCCTTTTTCTGAGTAATATTAGTATCTGTCCACACTGCTATAATCGGCGACACCAGCAACAATACAACGTATTTTGGATGCTCGTCCACTGCATGGCTTCTAAATCCCTGTAGAGTTCTACTGCTTCAAAGCCTTCCATAATATGCTAAGCGTCTTAATCTCATGTCTGAAACAAATCTACGATGGCACGACCAGTTCACCAAACAAACGAGAGTCAGAAACATTGCATACAGTTTTAACATCCATGCGAAGCTCGGCAGTAGCCCAACAACCAAAGGTACCCAAAAGAATCAATGACGGTACCAGTAAAATGAGCAGAAGGGGACATTGGTAGCCTTCTCATTTCAAAAAAAAAGTAATTTCCGGCTCACCTTGCCCCAATGACAACTACAAGAAAGATAACAGACAGCGATCCAGACAAATAAAAAGTCAGATTCGCAGCGCTCTTGAAAAATCGACTGATTTAATCTGCAGTCTCCGAGACGGGGACGCCATGCACTAGCCCGAGACCCTGCACCAC	*	NM:i:116	ms:i:710	AS:i:518	nn:i:0	ts:A:+	tp:A:P	cm:i:62	s1:i:293	s2:i:0	de:f:0.0982	MD:Z:5^C11^T18G0A0T42C14A40^T30^G1T51^A1^T2^G29^T10^C6^GA19T10^AG9^T8^T3^A10C2G1T2T6^G39T0G4^C3C7A3^A10A2A59T0T1^T13T9^T4^A40^A15A0T12T14G17T3T15^T4^T11A18^T5^T3T2^TA4^T1^T17^A8^C11^G10^G6A33G9^A11^G5A0A13G27^G0C8^C15G12A3^G1G10^C3^A15^A4C5G6G7C3T18^G0T5A4^AA11^CAAGT8G4G52	rl:i:15
ENST00000373020_45_aligned_125_F_1172_1127_125_1-3240826	16	chrX	100629704	60	14M1D22M1D10M1I4M1D11M1I4M1D10M1D9M1D5M1I2M1D12M1D8M1I8M1D40M1I5M1I17M1D2M1D19M1I17M2I9M1D23M3D9M1D7M772N21M1I1M1I27M1I26M1D8M1D21M1D1M1618N18M1D9M1D3M1I8M1D7M1I8M1D11M1D15M836N16M1D10M1D2M1I4M1D26M1D5M1I34M1D5M1I10M1I18M391N3M1I18M1D77M1148N7M1I59M1I4M1I2M1D2M305N1D16M1D4M1D37M2D19M1D54M1I15M1I9M1I15M1D13M861N34M1D5M1D16M1I11M1D4M1D2M1D46M1D12M1I16M2S	*	0	0	CAATTTACTAGCTCTCCAGTGTTTCAGAGGCATACAGGTTTCAACGCATCTCCATGAATGGGCATAGAGGTGGACTTGAACATAGCAACATCACTCTTGATTGAATAGCCCACTAGCGAGCACGATCTTGATTGAATCAGCCTATTGGTGTAGTTTTAGGTCTCACATACCATCTTGATTGAATCAACTCTGGTGTAGTTTCTTGGTCTTATCAGTAAGTAGTGTTTAGCCAGTTCTCAGCCAAGCAACTTTCTAATTCAGGGGGACTCAAATGTCCTTAAAGGTAGAGAGGAATAGAGCCCCACAGATACATTGGGTTACACTATCTTCATACTGGTTATTTGTTATGGCACGGAGCGGCATAGGCGAGCAAGATTCCAATCGTTGGCAGCAAGCAACTCCAAGGACCTTCTGCCAACGACTTCATTTCTTGACTCTAAATGGTCATCACTTTATAAAACAACCTTCATTGTTTACTTTGCTGCATCTCTTGTTCGATTCAATTTTCAAGTTTACAGCAACTCTAGGACAATCCTTTTTCTGAGTAATAATTAGTATCTCTCCATCTCTTACAATCGGTAGACACCACAACAATGCAACGTCATCCTGGATCCTGTCTACGCATGGCTTCCTCAATCTCCTGTAGAGTTATACTGCTTCAAAGCCTTCTCATAATTATTTTTAAAGCTGTTCTTAATCTCATGTCCTGAAAACAAATCCTACGATGGCAGCGACCAGTTCGACCAAACAAACGAGAGTCAGAAACCATTAGCCAAGTTTTAGTATCCATGAGAACTCGGCAGGTAGCAAAACAACCACAGGCGCCCAAAAGCAACGACGGTACCAGTAGCATGAGCACGAAGGGGACATTGGTGGCCTTCTCATTTAAAAGAGACCAGTAATTCTTCCAGGCTCATCTTGCCCCCAAATGCCCAACTGCCAGAAGGTAACGCCAGTGATCCAGAAAATAAAAGTGTAGATTAGCAGAACGCTCTGAAAAAGTAATGACTGCTTTCAGTCTGAAGTCCCGAACGGGACGCCATGACTAGCCCGAGCCCCTGCACCACCGCACCGGGCGATCGAACACAGAGCAGCGAGACGCGGAGTCTC	*	NM:i:109	ms:i:764	AS:i:574	nn:i:0	ts:A:+	tp:A:P	cm:i:84	s1:i:446	s2:i:0	de:f:0.0915	MD:Z:14^T16G5^G14^A0A14^A10^A9^A7^A12^C16^G62^C2^A12T24T7^C23^CAG7C1^T82^A3A4^G8A12^A5A13^A5A0A2^C11^C0C14^T11^C31^T10^C3G2^G1A4C19^T35G3^A7T30T0T6T7^T10T0A0T46C66A22^A0T1^C8C7^C4^G23A3T9^AA0T2T15^A44A0A18C21A6^A47^T5^C12G9C4^T4^G2^G22A23^T1G26	rl:i:0
ENST00000373020_103_aligned_126_F_1148_1045_126_1-3240827	16	chrX	100629728	60	12M2D49M1D31M1I3M1D6M1I10M1D51M2D10M1I69M1D8M1I2M772N20M1I43M1I2M1D14M1I5M1D19M1D1M1D1618N17M2D12M1I7M1D9M1D3M1D2M1I8M1D11M1D8M836N21M1I9M1I42M1D11M1I2M1D30M1I13M1D4M391N8M1D9M1D12M1D5M1D50M1D7M1D2M1148N27M1D11M1D6M1D10M2I3M3D12M305N19M1D35M3I44M1I19M1D21M1D2M1D6M2D7M1I16M1I5M1D8M861N3M1I48M1D11M1D5M1I5M1D10M1D6M2S	*	0	0	TCAGAGGGATACGGTTTCAACGATCTAACAGGAATGGGATAGAAGGTGGACTTAGAACATACAAACATTCATCTTGATTGAAGCAGCCCACTAGAGGCACGGTATCTTAATTGATCAGCCTATATGTGTAGTTTTAGGTCTACATACATCTTGATTGTATCATCACTAGTGTTGATTTTTTGGTCTAGCAGTATGTAGTGTTGGCAGTTCTCCAGCCAAGCTAATTTCTAATTCACAGGGGGGACCTAAATGATCCTTAAAGGTAGAGAGGAATAGGGCCCACAGATACATTGGGTTACACTAATTCATACTGGTTATTATGTATGGCACGAGAGAGGGCAGAGGCGAGAAAGATTCCAATATTGGGAGCAAGCAACTCAAGGATATTCCTGGCAACGATCCCATTTCGACCTAATAATGGTATCACCTTTATAAACAACCTTCATTGTTTACTTTGTCTGCTATCTCTCTGATGGAGTAAAATCTTCAAGTTTACAGAAACATTTAGGAAAGCCTTTTCTGAGTATATATTAGGATCTGTCCAATCTCTATAATCGGTAAATACCACAACAAGCATCGTATTTTGATCTTGTCACTGCATGGCTTTATAACTCCTGTAGAGTTATACTGCTTCAAAGCCTTCTCATAATTATTCTTAAAGTATTCTTATCTCATGTCTGATAACAAATCCTACGATGCAGCGACCAGGCGACCAATAAACGAGTAAGTAAACATTGCATACAGTTTTAGCATCCATGCAAAGCTCGGCAGGTAGCAAAACAACCTAAGGTGGCCGCTAAAAGAATAATGACGGTACCAGTAGCAATGAGAACGAAGGAGACTATTGGTGGCCTTCTCATTTAAAGAGAAAAGTAATTCTCCAGCCACCTTCCCGCATGGCCAACTGCAAGATGGTATATCACAGTGATCCAGGAAATTAAAAGTGGAGATTAGCAGAGCGCTCTTGAAACAAGTAATGACGGTTTAGTCTGAGTCTGCCGAGCGGGGACGCCTGACTACC	*	NM:i:113	ms:i:679	AS:i:487	nn:i:0	ts:A:+	tp:A:P	cm:i:62	s1:i:330	s2:i:0	de:f:0.0986	MD:Z:12^AG18T30^G7A13T10C1^A11G4^A10T0G32A4A1^CT3G4A13T5A9T17A1C20^C57T0C16^T19^T19^C1^G4A12^CA5A13^C9^T3^T10^C11^A45C17C3T0C8T2^T13^A5T24G1C10^T3A8^G9^T12^C5^T50^C1G5^A13A15^G11^T0T5^A2A10^CAG31^G25A6C34C7G22^A21^G2^T6^GC3A0A15A5A1^G0C14A8T11A22^T11^C10^A10^A6	rl:i:15
ENST00000373020_103_aligned_127_F_1182_1079_127_1-3240828	16	chrX	100629701	60	8S14M1D17M1D23M1I29M1I14M1I13M1D21M1D11M1D7M1D5M1I12M1D2M1D23M1D6M1I2M1I6M1D20M1I10M1I34M1D6M772N1M1D8M1D8M1D24M1I2M1I15M1D5M1I8M1D30M1D1M1618N8M1D11M1I6M1D20M1I37M836N42M1D4M1I19M1D9M2D13M1D33M1D2M1D6M391N61M1D37M1148N8M1D1M2D34M1D28M305N69M2D10M1I19M1D11M1D16M1D13M1I5M1D20M1I4M1D16M95S	*	0	0	ACGTCAGATTACGATTAGCTAGTCTTCCAGTGTTTCAGAGGATACAGGGTTGCGACGATCTAGACATGAATGGGATAGAAGGTGGACTTAGAGACATACCAAACATAGCATCTTGATTGAACAGCCCACTGCGAGCACGGATTTGATTGAATCGCCTATTGTGTATGTTTTAGGTCTAATCATCTTGATTGAATCAACCTACTGTGTAGATTATTTTGGCTGTCAGTAAGTAGTGTTGTGCAGTTCTCCATGCCAAGCAACTTTCTAATTCACAGGGTGGACCCTAATGTCCTAAACGTAAGAGGAATGGCCCACAGATGCATTGGGTTACAGCTAATCTCATACTGGTGATTGTTGATGGCACGGAGAGGCAGTAGGCGAGAAAGATTCCAATCGTTGGAAGCAGCAACTCCAAGAGGAAATGCTGCAACGACTCCCATTTGCTGACTCTATAATGGTCATTACCTTTATAAGACGACCTGCATTGTGGACTTTGTCTGTATCTCTCTGTGGAGTACAATCTCAATGTTTACAGCAACTCTTAGGAATCCTTTTTGAGTAATAATTATATCTGTCCAATCTCTATAATCGGTGACACCACACATGCAACGTATTTTGGATCTTGTCTACTGCATGGCTTCTATAATCTCCTGTAGAGTTATACTGCTTCAAGCCTTCTCATAATTATTCTTAAAGCGGTTCTGAATCTCATGTCGAAGAAATCCTACGATGGCGGCGACCAGTTCGACCAAAAAATGAGAGTCAGAAACATTGCATACAGTTTTAGCATCCATGTAGAGGCTCGCCAGGTAGCAAAATAACCAAAGGTGCCCGAAAGAATAATGACTACCAGTAGCGGATGAGCACGAGAGGGACATGGTGGCCTTCCATTTAAAAGGGAAAATAATTCTCCAGGCATCACCTGCCCCAAATGTCAATTGCAGAGAAGATAACGCCAGTGATCCAGAAAATAAAAGTTAGGTTAGCAGAATGCTCTTGAAACAATGTAATGACTGGTATTAGTCTGCGTCTCCGGGACGGGACGCCATGGACTAGCCC	*	NM:i:90	ms:i:676	AS:i:510	nn:i:0	ts:A:+	tp:A:P	cm:i:72	s1:i:340	s2:i:0	de:f:0.0878	MD:Z:4A3T0A4^C17^G12T1A42G21^T21^C11^A7^G17^C2^A23^G14^T2A53G7^A7^T4G3^G8^A11A27T1^T13^A30^A9^A17^T1C37C10A2A4T6T0T10C21^T23^A9^TC13^G33^A2^A67^A27T5T11^T1^AA2C15A15^A6C38C3A5G12C14A13^GG10A10A0G6^T11^T10A5^G18^T11C3C8^G16	rl:i:0
ENST00000373020_106_aligned_128_F_1182_1076_128_1-3240829	16	chrX	100629694	60	6M1D36M1I14M1D10M1D8M1I62M1I10M1I3M1I29M1I59M1D25M1I23M1D3M772N1M1D5M1I13M1D30M1D50M1D4M1I1M1618N4M1I1M1I55M1D4M1D13M1I3M1D1M836N4M1D2M2D17M1D21M1D23M1D10M1D17M1D6M1I11M1D5M1D4M1I5M391N4M1D5M1D9M2D13M1I5M1D43M1D9M1I5M1148N6M1D3M1D4M1D23M1D6M1D28M305N11M1I13M1I21M1D35M1D16M1I2M1I30M1D14M1D7M1I7M1D3M1D8M1D12M1D2M861N37M1D7M1D22M1I7M1D17M	*	0	0	ACTTCATTACACTTTACTAGCTCTTCCAGCGTTTCAGAGGTATTACAGGGTTTCAACATCTAACATGATGGTATATGAAGGTGGACTTAGAACACAGCAAACATACATCTTGATTGAATCAGCCCACTGCGAGCACGGCATCTTGATTGCAATCCAGCCTATTGGTGTAGTTTTAGGTCTACATTACCTCTTGATTGAATCAACCTACTGGTGCAGTTTTTTGGTCTATCAGTAAGTAGTGTTTCATTTCTCCAGCCAAGCAACTTTCTTAATTCACAGGGGGGACCCTAAACTCCTAAAGTGTAGAGAGGAATAGCCCACCGATACATTGGGTTACACTATCTCTACTGGTTATTTGTTATGGCACGAGAGAGGCAGTAGGCGAGCAAGATTCCATCATGTTGGCACAGCAAGCAACTCCAAAGGAAATTCCTGCAACGACTCCCTTTTCTGACTCTACAATGTCACACCTTTCTAAAATCAACTTCATGTACTTTGTCTGCATCTCCTGTGGAGTACAATCTTCAAGTTACAGCAACTCTTAGGAAATCCTTTTCTGAGTACAATTAGTATCTGTCCATCTCTCATAATCGGTGAACCACACAATTGCAACGTATTTGGTCTTGTCTAGCATGGTTTCTATCAATCTCTGTAGAGCTATACCGCTTCAAAGCCTTCTTATAATTATTCTTAAGCTGTTCTTTAATCTCATGCTGAAACAATCCTACGATGGCAGCGACCAGTCGACCAAAAAACGAGAGTCAGAAACATTGCATACAGTTTTCGCATTCCATGCAGAAGCTTCGGCAGGTAGCAAAACAACCAAGGTGCCCAAAAGAATAATGACGGTACTAGTAGCATGAGCACGAAGGGGACCATTTGGTGGCCTTCTCATTTAAAAGAGAAAAGAATTCTCCAGGCTCCCCTGCCTCCAAATGCAATGCAAGAAGATAACGCCAGTATCCAGAAACTAAAAGTGTAGATTAGCAGAACGCTCTTGAACAAGTATGACTGGTTTAGTCTGCAGTCTTCCGAGAGGGGACGCCATGCCTAG	*	NM:i:90	ms:i:767	AS:i:578	nn:i:0	ts:A:+	tp:A:P	cm:i:91	s1:i:472	s2:i:0	de:f:0.0803	MD:Z:6^T5A17T10G15^G10^A4G21T88A25T29^G3G44^T0G3^T18^G6A23^A41A8^A48A12T3^G4^T7A8^C5^T2^TT17^T21^T23^T10^A1T15^A17^C5^A13^T5^A9^CT6C11^C8T5T15C12^A20^T3^A4^A23^T6^A35A37^A28C6^A48^T14^A2T11^C3^C8^G12^G9A29^A7^A29^C12A4	rl:i:0
[truncated: 93,416 more chars]
