# Supplementary material for: Improving gene isoform quantification with miniQuant
Source: Nat Biotechnol. 2025 Jun 3;44(3):477–89. doi: 10.1038/s41587-025-02633-9 (PMC12346831; doi:10.1038/s41587-025-02633-9)
Supplement: Supplementary file 4 — Supplementary code to reproduce the results. The folder ‘Figure_visualization’ stores the code to reproduce the figures. The folder ‘MetricCalculation’ stores the code to calculate the evaluation metrics used in the results. The folder ‘miniQuant’ stores the software of miniQuant to reproduce the quantification results. [file 41587_2025_2633_MOESM4_ESM.zip › Supplementary_code/miniQuant/example/annotation.gtf]

chrX	HAVANA	exon	100627108	100629986	.	-	.	gene_id "ENSG00000000003.15"; transcript_id "ENST00000373020.9"; gene_type "protein_coding"; gene_name "TSPAN6"; transcript_type "protein_coding"; transcript_name "TSPAN6-201"; exon_number 8; exon_id "ENSE00001459322.5"; level 2; protein_id "ENSP00000362111.4"; transcript_support_level "1"; hgnc_id "HGNC:11858"; tag "basic"; tag "Ensembl_canonical"; tag "MANE_Select"; tag "appris_principal_1"; ta…
chrX	ENSEMBL	exon	100627109	100629986	.	-	.	gene_id "ENSG00000000003.15"; transcript_id "ENST00000612152.4"; gene_type "protein_coding"; gene_name "TSPAN6"; transcript_type "protein_coding"; transcript_name "TSPAN6-204"; exon_number 7; exon_id "ENSE00003730948.1"; level 3; protein_id "ENSP00000482130.1"; transcript_support_level "5"; hgnc_id "HGNC:11858"; tag "basic"; tag "CCDS"; ccdsid "CCDS76001.1"; havana_gene "OTTHUMG00000022002.2";
chrX	ENSEMBL	exon	100630759	100630866	.	-	.	gene_id "ENSG00000000003.15"; transcript_id "ENST00000612152.4"; gene_type "protein_coding"; gene_name "TSPAN6"; transcript_type "protein_coding"; transcript_name "TSPAN6-204"; exon_number 6; exon_id "ENSE00000868868.1"; level 3; protein_id "ENSP00000482130.1"; transcript_support_level "5"; hgnc_id "HGNC:11858"; tag "basic"; tag "CCDS"; ccdsid "CCDS76001.1"; havana_gene "OTTHUMG00000022002.2";
chrX	HAVANA	exon	100630759	100630866	.	-	.	gene_id "ENSG00000000003.15"; transcript_id "ENST00000373020.9"; gene_type "protein_coding"; gene_name "TSPAN6"; transcript_type "protein_coding"; transcript_name "TSPAN6-201"; exon_number 7; exon_id "ENSE00000868868.1"; level 2; protein_id "ENSP00000362111.4"; transcript_support_level "1"; hgnc_id "HGNC:11858"; tag "basic"; tag "Ensembl_canonical"; tag "MANE_Select"; tag "appris_principal_1"; ta…
chrX	ENSEMBL	exon	100632063	100632068	.	-	.	gene_id "ENSG00000000003.15"; transcript_id "ENST00000614008.4"; gene_type "protein_coding"; gene_name "TSPAN6"; transcript_type "protein_coding"; transcript_name "TSPAN6-205"; exon_number 7; exon_id "ENSE00003731560.1"; level 3; protein_id "ENSP00000482894.1"; transcript_support_level "5"; hgnc_id "HGNC:11858"; tag "basic"; havana_gene "OTTHUMG00000022002.2";
chrX	ENSEMBL	exon	100632485	100632568	.	-	.	gene_id "ENSG00000000003.15"; transcript_id "ENST00000614008.4"; gene_type "protein_coding"; gene_name "TSPAN6"; transcript_type "protein_coding"; transcript_name "TSPAN6-205"; exon_number 6; exon_id "ENSE00000401072.1"; level 3; protein_id "ENSP00000482894.1"; transcript_support_level "5"; hgnc_id "HGNC:11858"; tag "basic"; havana_gene "OTTHUMG00000022002.2";
chrX	HAVANA	exon	100632485	100632568	.	-	.	gene_id "ENSG00000000003.15"; transcript_id "ENST00000373020.9"; gene_type "protein_coding"; gene_name "TSPAN6"; transcript_type "protein_coding"; transcript_name "TSPAN6-201"; exon_number 6; exon_id "ENSE00000401072.1"; level 2; protein_id "ENSP00000362111.4"; transcript_support_level "1"; hgnc_id "HGNC:11858"; tag "basic"; tag "Ensembl_canonical"; tag "MANE_Select"; tag "appris_principal_1"; ta…
chrX	HAVANA	exon	100632541	100632568	.	-	.	gene_id "ENSG00000000003.15"; transcript_id "ENST00000496771.5"; gene_type "protein_coding"; gene_name "TSPAN6"; transcript_type "processed_transcript"; transcript_name "TSPAN6-203"; exon_number 6; exon_id "ENSE00001849132.1"; level 2; transcript_support_level "3"; hgnc_id "HGNC:11858"; havana_gene "OTTHUMG00000022002.2"; havana_transcript "OTTHUMT00000057485.1";
chrX	ENSEMBL	exon	100633405	100633539	.	-	.	gene_id "ENSG00000000003.15"; transcript_id "ENST00000612152.4"; gene_type "protein_coding"; gene_name "TSPAN6"; transcript_type "protein_coding"; transcript_name "TSPAN6-204"; exon_number 5; exon_id "ENSE00003554016.1"; level 3; protein_id "ENSP00000482130.1"; transcript_support_level "5"; hgnc_id "HGNC:11858"; tag "basic"; tag "CCDS"; ccdsid "CCDS76001.1"; havana_gene "OTTHUMG00000022002.2";
chrX	ENSEMBL	exon	100633405	100633539	.	-	.	gene_id "ENSG00000000003.15"; transcript_id "ENST00000614008.4"; gene_type "protein_coding"; gene_name "TSPAN6"; transcript_type "protein_coding"; transcript_name "TSPAN6-205"; exon_number 5; exon_id "ENSE00003554016.1"; level 3; protein_id "ENSP00000482894.1"; transcript_support_level "5"; hgnc_id "HGNC:11858"; tag "basic"; havana_gene "OTTHUMG00000022002.2";
chrX	HAVANA	exon	100633405	100633539	.	-	.	gene_id "ENSG00000000003.15"; transcript_id "ENST00000373020.9"; gene_type "protein_coding"; gene_name "TSPAN6"; transcript_type "protein_coding"; transcript_name "TSPAN6-201"; exon_number 5; exon_id "ENSE00003554016.1"; level 2; protein_id "ENSP00000362111.4"; transcript_support_level "1"; hgnc_id "HGNC:11858"; tag "basic"; tag "Ensembl_canonical"; tag "MANE_Select"; tag "appris_principal_1"; ta…
chrX	HAVANA	exon	100633405	100633539	.	-	.	gene_id "ENSG00000000003.15"; transcript_id "ENST00000496771.5"; gene_type "protein_coding"; gene_name "TSPAN6"; transcript_type "processed_transcript"; transcript_name "TSPAN6-203"; exon_number 5; exon_id "ENSE00003658801.1"; level 2; transcript_support_level "3"; hgnc_id "HGNC:11858"; havana_gene "OTTHUMG00000022002.2"; havana_transcript "OTTHUMT00000057485.1";
chrX	HAVANA	exon	100633442	100633539	.	-	.	gene_id "ENSG00000000003.15"; transcript_id "ENST00000494424.1"; gene_type "protein_coding"; gene_name "TSPAN6"; transcript_type "processed_transcript"; transcript_name "TSPAN6-202"; exon_number 6; exon_id "ENSE00001895484.1"; level 2; transcript_support_level "2"; hgnc_id "HGNC:11858"; havana_gene "OTTHUMG00000022002.2"; havana_transcript "OTTHUMT00000057484.1";
chrX	ENSEMBL	exon	100633931	100634029	.	-	.	gene_id "ENSG00000000003.15"; transcript_id "ENST00000612152.4"; gene_type "protein_coding"; gene_name "TSPAN6"; transcript_type "protein_coding"; transcript_name "TSPAN6-204"; exon_number 4; exon_id "ENSE00003658810.1"; level 3; protein_id "ENSP00000482130.1"; transcript_support_level "5"; hgnc_id "HGNC:11858"; tag "basic"; tag "CCDS"; ccdsid "CCDS76001.1"; havana_gene "OTTHUMG00000022002.2";
chrX	ENSEMBL	exon	100633931	100634029	.	-	.	gene_id "ENSG00000000003.15"; transcript_id "ENST00000614008.4"; gene_type "protein_coding"; gene_name "TSPAN6"; transcript_type "protein_coding"; transcript_name "TSPAN6-205"; exon_number 4; exon_id "ENSE00003658810.1"; level 3; protein_id "ENSP00000482894.1"; transcript_support_level "5"; hgnc_id "HGNC:11858"; tag "basic"; havana_gene "OTTHUMG00000022002.2";
chrX	HAVANA	exon	100633931	100634029	.	-	.	gene_id "ENSG00000000003.15"; transcript_id "ENST00000373020.9"; gene_type "protein_coding"; gene_name "TSPAN6"; transcript_type "protein_coding"; transcript_name "TSPAN6-201"; exon_number 4; exon_id "ENSE00003658810.1"; level 2; protein_id "ENSP00000362111.4"; transcript_support_level "1"; hgnc_id "HGNC:11858"; tag "basic"; tag "Ensembl_canonical"; tag "MANE_Select"; tag "appris_principal_1"; ta…
chrX	HAVANA	exon	100633931	100634029	.	-	.	gene_id "ENSG00000000003.15"; transcript_id "ENST00000494424.1"; gene_type "protein_coding"; gene_name "TSPAN6"; transcript_type "processed_transcript"; transcript_name "TSPAN6-202"; exon_number 5; exon_id "ENSE00003552498.1"; level 2; transcript_support_level "2"; hgnc_id "HGNC:11858"; havana_gene "OTTHUMG00000022002.2"; havana_transcript "OTTHUMT00000057484.1";
chrX	HAVANA	exon	100633931	100634029	.	-	.	gene_id "ENSG00000000003.15"; transcript_id "ENST00000496771.5"; gene_type "protein_coding"; gene_name "TSPAN6"; transcript_type "processed_transcript"; transcript_name "TSPAN6-203"; exon_number 4; exon_id "ENSE00003552498.1"; level 2; transcript_support_level "3"; hgnc_id "HGNC:11858"; havana_gene "OTTHUMG00000022002.2"; havana_transcript "OTTHUMT00000057485.1";
chrX	ENSEMBL	exon	100635178	100635252	.	-	.	gene_id "ENSG00000000003.15"; transcript_id "ENST00000612152.4"; gene_type "protein_coding"; gene_name "TSPAN6"; transcript_type "protein_coding"; transcript_name "TSPAN6-204"; exon_number 3; exon_id "ENSE00003654571.1"; level 3; protein_id "ENSP00000482130.1"; transcript_support_level "5"; hgnc_id "HGNC:11858"; tag "basic"; tag "CCDS"; ccdsid "CCDS76001.1"; havana_gene "OTTHUMG00000022002.2";
chrX	ENSEMBL	exon	100635178	100635252	.	-	.	gene_id "ENSG00000000003.15"; transcript_id "ENST00000614008.4"; gene_type "protein_coding"; gene_name "TSPAN6"; transcript_type "protein_coding"; transcript_name "TSPAN6-205"; exon_number 3; exon_id "ENSE00003654571.1"; level 3; protein_id "ENSP00000482894.1"; transcript_support_level "5"; hgnc_id "HGNC:11858"; tag "basic"; havana_gene "OTTHUMG00000022002.2";
chrX	HAVANA	exon	100635178	100635252	.	-	.	gene_id "ENSG00000000003.15"; transcript_id "ENST00000373020.9"; gene_type "protein_coding"; gene_name "TSPAN6"; transcript_type "protein_coding"; transcript_name "TSPAN6-201"; exon_number 3; exon_id "ENSE00003654571.1"; level 2; protein_id "ENSP00000362111.4"; transcript_support_level "1"; hgnc_id "HGNC:11858"; tag "basic"; tag "Ensembl_canonical"; tag "MANE_Select"; tag "appris_principal_1"; ta…
chrX	HAVANA	exon	100635178	100635252	.	-	.	gene_id "ENSG00000000003.15"; transcript_id "ENST00000494424.1"; gene_type "protein_coding"; gene_name "TSPAN6"; transcript_type "processed_transcript"; transcript_name "TSPAN6-202"; exon_number 4; exon_id "ENSE00003674378.1"; level 2; transcript_support_level "2"; hgnc_id "HGNC:11858"; havana_gene "OTTHUMG00000022002.2"; havana_transcript "OTTHUMT00000057484.1";
chrX	HAVANA	exon	100635178	100635252	.	-	.	gene_id "ENSG00000000003.15"; transcript_id "ENST00000496771.5"; gene_type "protein_coding"; gene_name "TSPAN6"; transcript_type "processed_transcript"; transcript_name "TSPAN6-203"; exon_number 3; exon_id "ENSE00003674378.1"; level 2; transcript_support_level "3"; hgnc_id "HGNC:11858"; havana_gene "OTTHUMG00000022002.2"; havana_transcript "OTTHUMT00000057485.1";
chrX	ENSEMBL	exon	100635558	100635746	.	-	.	gene_id "ENSG00000000003.15"; transcript_id "ENST00000612152.4"; gene_type "protein_coding"; gene_name "TSPAN6"; transcript_type "protein_coding"; transcript_name "TSPAN6-204"; exon_number 2; exon_id "ENSE00003733424.1"; level 3; protein_id "ENSP00000482130.1"; transcript_support_level "5"; hgnc_id "HGNC:11858"; tag "basic"; tag "CCDS"; ccdsid "CCDS76001.1"; havana_gene "OTTHUMG00000022002.2";
chrX	ENSEMBL	exon	100635558	100635746	.	-	.	gene_id "ENSG00000000003.15"; transcript_id "ENST00000614008.4"; gene_type "protein_coding"; gene_name "TSPAN6"; transcript_type "protein_coding"; transcript_name "TSPAN6-205"; exon_number 2; exon_id "ENSE00003733424.1"; level 3; protein_id "ENSP00000482894.1"; transcript_support_level "5"; hgnc_id "HGNC:11858"; tag "basic"; havana_gene "OTTHUMG00000022002.2";
chrX	HAVANA	exon	100635558	100635746	.	-	.	gene_id "ENSG00000000003.15"; transcript_id "ENST00000373020.9"; gene_type "protein_coding"; gene_name "TSPAN6"; transcript_type "protein_coding"; transcript_name "TSPAN6-201"; exon_number 2; exon_id "ENSE00003662440.1"; level 2; protein_id "ENSP00000362111.4"; transcript_support_level "1"; hgnc_id "HGNC:11858"; tag "basic"; tag "Ensembl_canonical"; tag "MANE_Select"; tag "appris_principal_1"; ta…
chrX	HAVANA	exon	100635558	100635746	.	-	.	gene_id "ENSG00000000003.15"; transcript_id "ENST00000494424.1"; gene_type "protein_coding"; gene_name "TSPAN6"; transcript_type "processed_transcript"; transcript_name "TSPAN6-202"; exon_number 3; exon_id "ENSE00003512331.1"; level 2; transcript_support_level "2"; hgnc_id "HGNC:11858"; havana_gene "OTTHUMG00000022002.2"; havana_transcript "OTTHUMT00000057484.1";
chrX	HAVANA	exon	100635558	100635746	.	-	.	gene_id "ENSG00000000003.15"; transcript_id "ENST00000496771.5"; gene_type "protein_coding"; gene_name "TSPAN6"; transcript_type "processed_transcript"; transcript_name "TSPAN6-203"; exon_number 2; exon_id "ENSE00003512331.1"; level 2; transcript_support_level "3"; hgnc_id "HGNC:11858"; havana_gene "OTTHUMG00000022002.2"; havana_transcript "OTTHUMT00000057485.1";
chrX	HAVANA	exon	100636191	100636689	.	-	.	gene_id "ENSG00000000003.15"; transcript_id "ENST00000496771.5"; gene_type "protein_coding"; gene_name "TSPAN6"; transcript_type "processed_transcript"; transcript_name "TSPAN6-203"; exon_number 1; exon_id "ENSE00001886883.1"; level 2; transcript_support_level "3"; hgnc_id "HGNC:11858"; havana_gene "OTTHUMG00000022002.2"; havana_transcript "OTTHUMT00000057485.1";
chrX	HAVANA	exon	100636608	100636806	.	-	.	gene_id "ENSG00000000003.15"; transcript_id "ENST00000373020.9"; gene_type "protein_coding"; gene_name "TSPAN6"; transcript_type "protein_coding"; transcript_name "TSPAN6-201"; exon_number 1; exon_id "ENSE00001855382.1"; level 2; protein_id "ENSP00000362111.4"; transcript_support_level "1"; hgnc_id "HGNC:11858"; tag "basic"; tag "Ensembl_canonical"; tag "MANE_Select"; tag "appris_principal_1"; ta…
chrX	ENSEMBL	exon	100636793	100637104	.	-	.	gene_id "ENSG00000000003.15"; transcript_id "ENST00000612152.4"; gene_type "protein_coding"; gene_name "TSPAN6"; transcript_type "protein_coding"; transcript_name "TSPAN6-204"; exon_number 1; exon_id "ENSE00001863395.1"; level 3; protein_id "ENSP00000482130.1"; transcript_support_level "5"; hgnc_id "HGNC:11858"; tag "basic"; tag "CCDS"; ccdsid "CCDS76001.1"; havana_gene "OTTHUMG00000022002.2";
chrX	ENSEMBL	exon	100636793	100637104	.	-	.	gene_id "ENSG00000000003.15"; transcript_id "ENST00000614008.4"; gene_type "protein_coding"; gene_name "TSPAN6"; transcript_type "protein_coding"; transcript_name "TSPAN6-205"; exon_number 1; exon_id "ENSE00001863395.1"; level 3; protein_id "ENSP00000482894.1"; transcript_support_level "5"; hgnc_id "HGNC:11858"; tag "basic"; havana_gene "OTTHUMG00000022002.2";
chrX	HAVANA	exon	100636793	100637104	.	-	.	gene_id "ENSG00000000003.15"; transcript_id "ENST00000494424.1"; gene_type "protein_coding"; gene_name "TSPAN6"; transcript_type "processed_transcript"; transcript_name "TSPAN6-202"; exon_number 2; exon_id "ENSE00001863395.1"; level 2; transcript_support_level "2"; hgnc_id "HGNC:11858"; havana_gene "OTTHUMG00000022002.2"; havana_transcript "OTTHUMT00000057484.1";
chrX	HAVANA	exon	100639945	100639991	.	-	.	gene_id "ENSG00000000003.15"; transcript_id "ENST00000494424.1"; gene_type "protein_coding"; gene_name "TSPAN6"; transcript_type "processed_transcript"; transcript_name "TSPAN6-202"; exon_number 1; exon_id "ENSE00001828996.1"; level 2; transcript_support_level "2"; hgnc_id "HGNC:11858"; havana_gene "OTTHUMG00000022002.2"; havana_transcript "OTTHUMT00000057484.1";
