# Supplementary material for: Improving gene isoform quantification with miniQuant
Source: Nat Biotechnol. 2025 Jun 3;44(3):477–89. doi: 10.1038/s41587-025-02633-9 (PMC12346831; doi:10.1038/s41587-025-02633-9)
Supplement: Supplementary file 4 — Supplementary code to reproduce the results. The folder ‘Figure_visualization’ stores the code to reproduce the figures. The folder ‘MetricCalculation’ stores the code to calculate the evaluation metrics used in the results. The folder ‘miniQuant’ stores the software of miniQuant to reproduce the quantification results. [file 41587_2025_2633_MOESM4_ESM.zip › Supplementary_code/miniQuant/isoform_quantification/patch_mp.py]

import functools
import logging
import struct
import sys

logger = logging.getLogger()


def patch_mp_connection_bpo_17560():
    """Apply PR-10305 / bpo-17560 connection send/receive max size update

    See the original issue at https://bugs.python.org/issue17560 and 
    https://github.com/python/cpython/pull/10305 for the pull request.

    This only supports Python versions 3.3 - 3.7, this function
    does nothing for Python versions outside of that range.

    """
    patchname = "Multiprocessing connection patch for bpo-17560"
    if not (3, 3) < sys.version_info < (3, 8):
        logger.info(
            patchname + " not applied, not an applicable Python version: %s",
            sys.version
        )
        return

    from multiprocessing.connection import Connection

    orig_send_bytes = Connection._send_bytes
    orig_recv_bytes = Connection._recv_bytes
    if (
        orig_send_bytes.__code__.co_filename == __file__
        and orig_recv_bytes.__code__.co_filename == __file__
    ):
        logger.info(patchname + " already applied, skipping")
        return

    @functools.wraps(orig_send_bytes)
    def send_bytes(self, buf):
        n = len(buf)
        if n > 0x7fffffff:
            pre_header = struct.pack("!i", -1)
            header = struct.pack("!Q", n)
            self._send(pre_header)
            self._send(header)
            self._send(buf)
        else:
            orig_send_bytes(self, buf)

    @functools.wraps(orig_recv_bytes)
    def recv_bytes(self, maxsize=None):
        buf = self._recv(4)
        size, = struct.unpack("!i", buf.getvalue())
        if size == -1:
            buf = self._recv(8)
            size, = struct.unpack("!Q", buf.getvalue())
        if maxsize is not None and size > maxsize:
            return None
        return self._recv(size)

    Connection._send_bytes = send_bytes
    Connection._recv_bytes = recv_bytes

    logger.info(patchname + " applied")
