# Supplementary material for: Improving gene isoform quantification with miniQuant
Source: Nat Biotechnol. 2025 Jun 3;44(3):477–89. doi: 10.1038/s41587-025-02633-9 (PMC12346831; doi:10.1038/s41587-025-02633-9)
Supplement: Supplementary file 4 — Supplementary code to reproduce the results. The folder ‘Figure_visualization’ stores the code to reproduce the figures. The folder ‘MetricCalculation’ stores the code to calculate the evaluation metrics used in the results. The folder ‘miniQuant’ stores the software of miniQuant to reproduce the quantification results. [file 41587_2025_2633_MOESM4_ESM.zip › Supplementary_code/miniQuant/isoform_quantification/config.py]

use_weight_matrix = True
same_struc_isoform_handling = 'keep'
add_full_length_region = 'all'
READ_JUNC_MIN_MAP_LEN = 1
multi_exon_region_weight = 'regular'
output_matrix_info = False
normalize_sr_A = False
sr_region_selection = 'real_data'
keep_sr_exon_region = 'nonfullrank'
normalize_lr_A = True
kallisto_index = ''
kde_path = ''
region_weight_path = ''
eff_len_option = 'kallisto'
EM_SR_num_iters = 1000
alpha_df_path = None
alpha = 0.5
EM_output_frequency = 50
isoform_start_end_site_tolerance = 20
junction_site_tolerance = 5
eps_strategy = 'add_eps_small'
pseudo_count_SR = None
pseudo_count_LR = 1
std_f_len = None
mean_f_len = None
read_len_dist_sm_dict_path = None
LR_cond_prob_calc = 'form_1'
sr_design_matrix = 'regular'
output_path = None
pretrained_model_path = None
threads = None
singular_values_tol = 0
