# Supplementary material for: Improving gene isoform quantification with miniQuant
Source: Nat Biotechnol. 2025 Jun 3;44(3):477–89. doi: 10.1038/s41587-025-02633-9 (PMC12346831; doi:10.1038/s41587-025-02633-9)
Supplement: Supplementary file 4 — Supplementary code to reproduce the results. The folder ‘Figure_visualization’ stores the code to reproduce the figures. The folder ‘MetricCalculation’ stores the code to calculate the evaluation metrics used in the results. The folder ‘miniQuant’ stores the software of miniQuant to reproduce the quantification results. [file 41587_2025_2633_MOESM4_ESM.zip › Supplementary_code/miniQuant/isoform_quantification/SR_external_quantification.py]

from libraries.GTFBasics import GTFFile
import subprocess
import os
import numpy as np
from pathlib import Path
import config
def get_SR_expression_arr(expr_dict,short_read_gene_matrix_dict,gene_isoforms_length_dict):
    gene_isoform_expression_dict = {}
    # expr_sum = 0
    for chr_name in short_read_gene_matrix_dict:
        gene_isoform_expression_dict[chr_name] = {}
        for gene_name in short_read_gene_matrix_dict[chr_name]:
            isoform_names_indics = short_read_gene_matrix_dict[chr_name][gene_name]['isoform_names_indics']
            SR_expression_arr = np.zeros((len(isoform_names_indics)))
            # SR_expected_counts_arr = np.zeros((len(isoform_names_indics)))
            
            for isoform_name in isoform_names_indics:
                if isoform_name in expr_dict:
                    isoform_index = isoform_names_indics[isoform_name]
                    # SR_expected_counts_arr[isoform_index] = expr_dict[isoform_name]
                    SR_expression_arr[isoform_index] = expr_dict[isoform_name]
            gene_isoform_expression_dict[chr_name][gene_name] = {}
            # gene_isoform_expression_dict[chr_name][gene_name]['SR_expected_counts'] = SR_expected_counts_arr
            gene_isoform_expression_dict[chr_name][gene_name]['SR_isoform_expression'] = SR_expression_arr
            # expr_sum += SR_expression_arr.sum()
    # if expr_sum != 0:
    # for chr_name in gene_isoform_expression_dict:
    #     for gene_name in gene_isoform_expression_dict[chr_name]:
    #         gene_isoform_expression_dict[chr_name][gene_name]['SR_isoform_expression'] = gene_isoform_expression_dict[chr_name][gene_name]['SR_isoform_expression']
    return gene_isoform_expression_dict
def quantify_by_kallisto(ref_annotation,ref_genome,temp_dir,external_bin_path,SR_fastq_list,SR_read_len,threads):
    # gtf_file = GTFFile(ref_annotation,ref_genome)
    # ref_transcriptome = f'{temp_dir}/ref_transcriptome.fa'
    # gtf_file.write_fa(ref_transcriptome)
    # subprocess.run([f'{external_bin_path}/kallisto', "index",ref_transcriptome,'-i',f'{temp_dir}/kallisto.index'])
    kallisto_index = config.kallisto_index
    if len(SR_fastq_list) == 1:
        subprocess.run([f'{external_bin_path}/kallisto', "quant",'--single','-l',str(SR_read_len),'-s','0.01','-i',kallisto_index,'-o',f'{temp_dir}/kallisto','-t',str(threads),\
            '--gtf',ref_annotation,SR_fastq_list[0]])
    else:
        subprocess.run([f'{external_bin_path}/kallisto', "quant",'-i',kallisto_index,'-o',f'{temp_dir}/kallisto','-t',str(threads),\
            '--gtf',ref_annotation,SR_fastq_list[0],SR_fastq_list[1]])
    expr_dict = {}
    with open(f'{temp_dir}/kallisto/abundance.tsv') as f:
        f.readline()
        for line in f:
            fields = line.split('\t')
            transcript_id,tpm = fields[0],fields[4]
            expr_dict[transcript_id] = float(tpm)
    return expr_dict
def quantify_by_salmon(ref_annotation,ref_genome,temp_dir,external_bin_path,SR_fastq_list,threads):
    gtf_file = GTFFile(ref_annotation,ref_genome)
    ref_transcriptome = f'{temp_dir}/ref_transcriptome.fa'
    gtf_file.write_fa(ref_transcriptome)
    subprocess.run([f'{external_bin_path}/salmon-latest_linux_x86_64/bin/salmon', "index",'-p',str(threads),'--gencode',"-t",ref_transcriptome,'-i',f'{temp_dir}/salmon.index'])
    if len(SR_fastq_list) == 1:
        subprocess.run([f'{external_bin_path}/salmon-latest_linux_x86_64/bin/salmon', "quant",'-i',f'{temp_dir}/salmon.index','-o',f'{temp_dir}/salmon','-p',str(threads),'-l','A',\
            '-r',SR_fastq_list[0]])
    else:
        subprocess.run([f'{external_bin_path}/salmon-latest_linux_x86_64/bin/salmon', "quant",'-i',f'{temp_dir}/salmon.index','-o',f'{temp_dir}/salmon','-p',str(threads),'-l','A',\
            '-1',SR_fastq_list[0],'-2',SR_fastq_list[1]])
    expr_dict = {}
    with open(f'{temp_dir}/salmon/quant.sf') as f:
        f.readline()
        for line in f:
            fields = line.split('\t')
            transcript_id,read_counts = fields[0],fields[4]
            expr_dict[transcript_id] = float(read_counts)
    return expr_dict
def quantify_by_rsem(ref_annotation,ref_genome,temp_dir,external_bin_path,SR_fastq_list,threads):
    # gtf_file = GTFFile(ref_annotation,ref_genome)
    # ref_transcriptome = f'{temp_dir}/ref_transcriptome.fa'
    # gtf_file.write_fa(ref_transcriptome)
    subprocess.run([f'{external_bin_path}/RSEM-1.3.3/bin/rsem-prepare-reference', "--gtf",ref_annotation,'-p',str(threads),'--hisat2-hca','--hisat2-path',f'{external_bin_path}/hisat2/',ref_genome,'rsem_index'],cwd=temp_dir)
    if 'fastq' in SR_fastq_list[0] or 'fq' in SR_fastq_list[0]:
        if len(SR_fastq_list) == 1:
            subprocess.run([f'{external_bin_path}/RSEM-1.3.3/bin/rsem-calculate-expression','-p',str(threads),'--hisat2-hca','--hisat2-path',f'{external_bin_path}/hisat2/',\
                SR_fastq_list[0],'rsem_index','rsem'],cwd=temp_dir)
        else:
            subprocess.run([f'{external_bin_path}/RSEM-1.3.3/bin/rsem-calculate-expression','-p',str(threads),'--hisat2-hca','--hisat2-path',f'{external_bin_path}/hisat2/',\
                '--paired-end',SR_fastq_list[0],SR_fastq_list[1],'rsem_index','rsem'],cwd=temp_dir)
    else:
        if len(SR_fastq_list) == 1:
            subprocess.run([f'{external_bin_path}/RSEM-1.3.3/bin/rsem-calculate-expression','-p',str(threads),'--no-qualities','--hisat2-hca','--hisat2-path',f'{external_bin_path}/hisat2/',\
                SR_fastq_list[0],'rsem_index','rsem'],cwd=temp_dir)
        else:
            subprocess.run([f'{external_bin_path}/RSEM-1.3.3/bin/rsem-calculate-expression','-p',str(threads),'--no-qualities','--hisat2-hca','--hisat2-path',f'{external_bin_path}/hisat2/',\
                '--paired-end',SR_fastq_list[0],SR_fastq_list[1],'rsem_index','rsem'],cwd=temp_dir)
    expr_dict = {}
    with open(f'{temp_dir}/rsem.isoforms.results') as f:
        f.readline()
        for line in f:
            fields = line.split('\t')
            transcript_id,read_counts = fields[0],fields[4]
            expr_dict[transcript_id] = float(read_counts)
    return expr_dict
    
def SR_external_quantification(short_read_gene_matrix_dict,gene_isoforms_length_dict,SR_quantification_option,SR_fastq_list,SR_read_len,ref_annotation,ref_genome,output_dir,threads):
    external_bin_path = os.path.dirname(os.path.realpath(__file__))+'/external_bin'
    temp_dir = f'{output_dir}/temp/'
    Path(temp_dir).mkdir(exist_ok=True,parents=True)
    if SR_quantification_option == 'kallisto':
        expr_dict = quantify_by_kallisto(ref_annotation,ref_genome,temp_dir,external_bin_path,SR_fastq_list,SR_read_len,threads)
    elif SR_quantification_option == 'Salmon':
        expr_dict = quantify_by_salmon(ref_annotation,ref_genome,temp_dir,external_bin_path,SR_fastq_list,threads)
    elif SR_quantification_option == 'RSEM':
        expr_dict = quantify_by_rsem(ref_annotation,ref_genome,temp_dir,external_bin_path,SR_fastq_list,threads)
    gene_isoform_expression_dict = get_SR_expression_arr(expr_dict,short_read_gene_matrix_dict,gene_isoforms_length_dict)
    return gene_isoform_expression_dict
