# Supplementary material for: Improving gene isoform quantification with miniQuant
Source: Nat Biotechnol. 2025 Jun 3;44(3):477–89. doi: 10.1038/s41587-025-02633-9 (PMC12346831; doi:10.1038/s41587-025-02633-9)
Supplement: Supplementary file 4 — Supplementary code to reproduce the results. The folder ‘Figure_visualization’ stores the code to reproduce the figures. The folder ‘MetricCalculation’ stores the code to calculate the evaluation metrics used in the results. The folder ‘miniQuant’ stores the software of miniQuant to reproduce the quantification results. [file 41587_2025_2633_MOESM4_ESM.zip › Supplementary_code/miniQuant/isoform_quantification/parse_annotation.py]

#!/usr/bin/python
from operator import itemgetter, attrgetter
import re
import sys
import time
import numpy as np
import concurrent.futures
from util import sync_reference_name
import pickle
import copy
import config
from patch_mp import patch_mp_connection_bpo_17560
from parse_annotation_features import save_gene_structure_features
##########
def split_and_sort_exons(gene_exons_dict):
    new_gene_exons_dict = {}
    for chr_name in gene_exons_dict:
        new_gene_exons_dict[chr_name] = {}
        for gene_name in gene_exons_dict[chr_name]:
            new_exon_sorted = copy.deepcopy(gene_exons_dict[chr_name][gene_name])
            new_exon_sorted = sorted(new_exon_sorted,key=lambda x:(x[0],x[1]))
            i = 1
            while (i < len(new_exon_sorted)):
                if ((new_exon_sorted[i][0] == new_exon_sorted[i - 1][0]) and 
                    (new_exon_sorted[i][1] == new_exon_sorted[i - 1][1])):
                    del new_exon_sorted[i]  # Delete the repeated exon
                elif (new_exon_sorted[i][0] <= new_exon_sorted[i - 1][1]):
                    temp_exons = sorted([new_exon_sorted[i][0], new_exon_sorted[i - 1][0], new_exon_sorted[i][1], new_exon_sorted[i - 1][1]])
                    del new_exon_sorted[i - 1]  # Delete the two overlapping exons
                    del new_exon_sorted[i - 1]
                    if (temp_exons[0] == temp_exons[1]):  # Based on two exons overlap type, re-generate 2 or 3 new ones
                        new_exon_sorted.insert(i - 1, [temp_exons[1], temp_exons[2]])
                        new_exon_sorted.insert(i , [temp_exons[2] + 1, temp_exons[3]])
                    elif (temp_exons[2] == temp_exons[3]):
                        new_exon_sorted.insert(i - 1, [temp_exons[0], temp_exons[1] - 1])
                        new_exon_sorted.insert(i , [temp_exons[1], temp_exons[2]])
                    else:
                        new_exon_sorted.insert(i - 1, [temp_exons[0], temp_exons[1] - 1])
                        new_exon_sorted.insert(i, [temp_exons[1], temp_exons[2]])
                        new_exon_sorted.insert(i + 1, [temp_exons[2] + 1, temp_exons[3]])
                    new_exon_sorted = sorted(new_exon_sorted, key=itemgetter(0, 1))  # re-sort the exon positions
                else:
                    i += 1
            new_exon_sorted = sorted(new_exon_sorted, key=itemgetter(0, 1))
            # marginal_points = set()
            # for [start_pos,end_pos] in new_exon_sorted:
            #     if start_pos == end_pos:
            #         marginal_points.add(start_pos+1)
            # exon_sorted = []
            # for [start_pos,end_pos] in new_exon_sorted:
            #     if start_pos == end_pos:
            #         continue
            #     if start_pos in marginal_points:
            #         start_pos -= 1
            #     if end_pos in marginal_points:
            #         end_pos -= 1
            #     exon_sorted.append([start_pos,end_pos])
            # exon_sorted =  sorted(exon_sorted, key=itemgetter(0, 1))
            new_gene_exons_dict[chr_name][gene_name] = [[start_pos,end_pos,end_pos - start_pos + 1] for [start_pos,end_pos] in new_exon_sorted if start_pos < end_pos]
    return new_gene_exons_dict
def cal_region_length(region_name,point_coord_dict):
    assert '-' in region_name or ':' in region_name
    assert 'P' in list(point_coord_dict.keys())[0]
    if '-' not in region_name:
        exons = [region_name]
    else:
        exons = [region for region in region_name.split('-') if ':' in region]
    length = 0
    for exon in exons:
        points = exon.split(':')
        length += point_coord_dict[points[-1]] - point_coord_dict[points[0]] + 1
    return length
##########
def generate_exon_indicator_for_isoform_single_gene(args):
    single_gene_raw_isoform_exons_dict,exon_list,single_gene_gene_points_dict = args
    single_gene_isoforms_regions_len_dict,single_gene_gene_regions_dict = {},{}
    for isoform_name in single_gene_raw_isoform_exons_dict:
        isoform_exons = []
        #Question here?
#                 start_pos = [i-1 for i in single_gene_raw_isoform_exons_dict[isoform_name]['start_pos']]
        start_pos = single_gene_raw_isoform_exons_dict[isoform_name]['start_pos']
        end_pos = single_gene_raw_isoform_exons_dict[isoform_name]['end_pos']
        num_exons = len(single_gene_raw_isoform_exons_dict[isoform_name]['start_pos'])
        # Check the exon regions
        j = 0
        for i in range(len(exon_list)):
            flag = (j < num_exons)
            while (flag):
                p0 = exon_list[i][0]
                p1 = exon_list[i][1]
                l = exon_list[i][2]
                if ((p0 >= start_pos[j]) and
                    (p1 <= end_pos[j])):
                    region_name = 'P' + str(single_gene_gene_points_dict[p0]) + ':' + 'P' + str(single_gene_gene_points_dict[p1])
                    # if (l >= READ_LEN):  # A valid region for exon
                    temp_isoform_name = set()
                    temp_isoform_name.add(isoform_name)
                    if (region_name in single_gene_gene_regions_dict):
                        temp_isoform_name = temp_isoform_name.union(single_gene_gene_regions_dict[region_name])
                    single_gene_gene_regions_dict[region_name] = temp_isoform_name
                    isoform_exons.append(region_name)
                    flag = False
                elif (p0 <= start_pos[j]):
                    flag = False
                else:
                    j += 1
                    flag = (j < num_exons) 
        # Check the junction regions
        for i in range(len(exon_list) - 1):     # the last exon can not have any junction
            p0 = exon_list[i][0]
            p1 = exon_list[i][1]
            l  = exon_list[i][2]
            exon_region_name = 'P' + str(single_gene_gene_points_dict[p0]) + ':P' + str(single_gene_gene_points_dict[p1])
            if (exon_region_name not in isoform_exons):   # this exon is not in the isoform
                continue
            # if (l<READ_JUNC_MIN_MAP_LEN):
            #     continue
            region_name = 'P{}:P{}'.format(str(single_gene_gene_points_dict[p0]),str(single_gene_gene_points_dict[p1]))
            for j in range(i+1,len(exon_list)):
                p0_temp = exon_list[j][0]
                p1_temp = exon_list[j][1]
                l_temp  = exon_list[j][2]
                exon_region_name = 'P' + str(single_gene_gene_points_dict[p0_temp]) + ':P' + str(single_gene_gene_points_dict[p1_temp])
                if (exon_region_name not in isoform_exons):   # this exon is not in the isoform
                    continue
                # if (l_temp<READ_JUNC_MIN_MAP_LEN):
                #     continue
                if (region_name.split(':')[-1] == exon_region_name.split(':')[0]):
                    region_name += ':P{}'.format(str(single_gene_gene_points_dict[p1_temp]))
                else:
                    region_name += '-P{}:P{}'.format(str(single_gene_gene_points_dict[p0_temp]),str(single_gene_gene_points_dict[p1_temp]))
                temp_isoform_set = {isoform_name}
                if (region_name in single_gene_gene_regions_dict):
                    temp_isoform_set = temp_isoform_set.union(single_gene_gene_regions_dict[region_name])
                single_gene_gene_regions_dict[region_name] = temp_isoform_set
    single_gene_regions_len_dict = {}
    point_coord_dict = {}
    for p in single_gene_gene_points_dict:
        point_coord_dict['P{}'.format(single_gene_gene_points_dict[p])] = int(p)
    # filter out region with short ending exon
    # region_names = list(single_gene_gene_regions_dict.keys())
    # for region in region_names:
    #     if '-' in region:
    #         last_exon = region.split('-')[-1]
    #         last_exon_len = cal_region_length(last_exon,point_coord_dict)
    #         if last_exon_len < READ_JUNC_MIN_MAP_LEN:
    #             del single_gene_gene_regions_dict[region]
    for region in single_gene_gene_regions_dict:
        region_len = cal_region_length(region,point_coord_dict)
        single_gene_regions_len_dict[region] = region_len
        # if region is an exon
        if (region.count(':') == 1 and '-' not in region):
            for isoform_name in single_gene_gene_regions_dict[region]:
                if isoform_name in single_gene_isoforms_regions_len_dict:
                    single_gene_isoforms_regions_len_dict[isoform_name] += region_len
                else:
                    single_gene_isoforms_regions_len_dict[isoform_name] = region_len

    return single_gene_isoforms_regions_len_dict,single_gene_gene_regions_dict,single_gene_regions_len_dict
def generate_exon_indicator_for_isoform(gene_exons_dict,gene_points_dict,raw_isoform_exons_dict,threads):
    isoforms_regions_len_dict,gene_regions_dict,genes_regions_len_dict = {},{},{}
    for chr_name in raw_isoform_exons_dict:
        isoforms_regions_len_dict[chr_name],gene_regions_dict[chr_name],genes_regions_len_dict[chr_name] = {},{},{}
        
    if threads == 1:
        for chr_name in raw_isoform_exons_dict:
            for gene_name in raw_isoform_exons_dict[chr_name]:
                isoforms_regions_len_dict[chr_name][gene_name],gene_regions_dict[chr_name][gene_name],genes_regions_len_dict[chr_name][gene_name] = generate_exon_indicator_for_isoform_single_gene((raw_isoform_exons_dict[chr_name][gene_name],gene_exons_dict[chr_name][gene_name],gene_points_dict[chr_name][gene_name]))
    else:
        list_of_all_genes_chrs = [(gene_name,chr_name) for chr_name in raw_isoform_exons_dict for gene_name in raw_isoform_exons_dict[chr_name]]
        list_of_args = [(raw_isoform_exons_dict[chr_name][gene_name],gene_exons_dict[chr_name][gene_name],gene_points_dict[chr_name][gene_name]) for chr_name in raw_isoform_exons_dict for gene_name in raw_isoform_exons_dict[chr_name]]
        chunksize, extra = divmod(len(list_of_all_genes_chrs), threads)
        if extra:
            chunksize += 1
        print('[INFO] Using {} threads'.format(threads),flush=True)
        with concurrent.futures.ProcessPoolExecutor(max_workers=threads) as executor:
            for (gene_name,chr_name), result in zip(list_of_all_genes_chrs, executor.map(generate_exon_indicator_for_isoform_single_gene,list_of_args,chunksize=chunksize)):
                isoforms_regions_len_dict[chr_name][gene_name],gene_regions_dict[chr_name][gene_name],genes_regions_len_dict[chr_name][gene_name] = result
    # No parralize
    # for chr_name in raw_isoform_exons_dict:
    #     for gene_name in raw_isoform_exons_dict[chr_name]:
    #         isoforms_regions_len_dict[chr_name][gene_name],gene_regions_dict[chr_name][gene_name],genes_regions_len_dict[chr_name][gene_name] = generate_exon_indicator_for_isoform_single_gene((raw_isoform_exons_dict[chr_name][gene_name],gene_exons_dict[chr_name][gene_name],gene_points_dict[chr_name][gene_name]))
    return isoforms_regions_len_dict,gene_regions_dict,genes_regions_len_dict
#######################
def is_same_structure_isoform(raw_isoform_exons_dict,isoform_A,isoform_B):
    if len(raw_isoform_exons_dict[isoform_A]['start_pos']) == len(raw_isoform_exons_dict[isoform_B]['start_pos']):
        for i in range(len(raw_isoform_exons_dict[isoform_A]['start_pos'])):
            if raw_isoform_exons_dict[isoform_A]['start_pos'][i] != raw_isoform_exons_dict[isoform_B]['start_pos'][i] or raw_isoform_exons_dict[isoform_A]['end_pos'][i] != raw_isoform_exons_dict[isoform_B]['end_pos'][i]:
                return False
        return True
    else:
        return False
def parse_annotation(ref_annotation_path,threads):
    patch_mp_connection_bpo_17560()
    #gene_points_dict store the index of the point value in ascending order for each gene
    file_read = open(ref_annotation_path, 'r')
    gene_exons_dict,gene_points_dict,gene_isoforms_dict,gene_isoforms_length_dict,raw_isoform_exons_dict = {},{},{},{},{}
    num_exons = 0
    for line in file_read:
        if line.lstrip()[0] == "#":
            continue
        fields = line.split('\t')
        if (fields[2] != 'exon'):
            continue
        chr_name = fields[0]
        converted_chr_name = sync_reference_name(fields[0])
        if (converted_chr_name.isnumeric()):
            chr_name = converted_chr_name
        # if chr_name == '':
        #     continue
        num_exons += 1
        gene_name = re.findall('gene_id "([^"]*)"', fields[8])[0]
        isoform_name = re.findall('transcript_id "([^"]*)"', fields[8])[0]
        # use 1 based index
        start_pos = int(fields[3])
        end_pos = int(fields[4])
        if start_pos > end_pos:
            continue
        # if chr_name in gene_exons_dict:
        #     if gene_name in gene_exons_dict[chr_name]:
        #         if (start_pos,end_pos) in gene_exons_dict[chr_name][gene_name]:
        #             continue
        #initialize dict
        if chr_name not in gene_exons_dict:
            gene_exons_dict[chr_name],gene_points_dict[chr_name],gene_isoforms_dict[chr_name],gene_isoforms_length_dict[chr_name],raw_isoform_exons_dict[chr_name] = {},{},{},{},{}
        if gene_name not in gene_exons_dict[chr_name]:
            gene_exons_dict[chr_name][gene_name],gene_points_dict[chr_name][gene_name],gene_isoforms_dict[chr_name][gene_name],gene_isoforms_length_dict[chr_name][gene_name],raw_isoform_exons_dict[chr_name][gene_name]= set(),{},[],{},{}
        gene_exons_dict[chr_name][gene_name].add((start_pos, end_pos))

        if isoform_name not in gene_isoforms_length_dict[chr_name][gene_name]:
            gene_isoforms_length_dict[chr_name][gene_name][isoform_name] = 0
            raw_isoform_exons_dict[chr_name][gene_name][isoform_name] = {'region_pos':[]}
            gene_isoforms_dict[chr_name][gene_name].append(isoform_name)
        
        # note here the base on both end included in our system
        gene_isoforms_length_dict[chr_name][gene_name][isoform_name] += end_pos - start_pos + 1
        raw_isoform_exons_dict[chr_name][gene_name][isoform_name]['region_pos'].append([start_pos,end_pos])
    file_read.close()
    for chr_name in gene_exons_dict:
        for gene_name in gene_exons_dict[chr_name]:
            exon_list = []
            for (start_pos,end_pos) in gene_exons_dict[chr_name][gene_name]:
                exon_list.append([start_pos,end_pos])
            gene_exons_dict[chr_name][gene_name] = exon_list
    for chr_name in raw_isoform_exons_dict:
        for gene_name in raw_isoform_exons_dict[chr_name]:
            for isoform_name in raw_isoform_exons_dict[chr_name][gene_name].copy():
                region_pos = sorted(raw_isoform_exons_dict[chr_name][gene_name][isoform_name]['region_pos'],key=itemgetter(0, 1))
                raw_isoform_exons_dict[chr_name][gene_name][isoform_name]['start_pos'] = [start_pos for [start_pos,end_pos] in region_pos]
                raw_isoform_exons_dict[chr_name][gene_name][isoform_name]['end_pos'] = [end_pos for [start_pos,end_pos] in region_pos]
                del raw_isoform_exons_dict[chr_name][gene_name][isoform_name]['region_pos']
    same_structure_isoform_dict = {}
    for chr_name in raw_isoform_exons_dict:
        for gene_name in raw_isoform_exons_dict[chr_name]:
            isoform_names_to_join = set()
            for isoform_A in raw_isoform_exons_dict[chr_name][gene_name]:
                if isoform_A in isoform_names_to_join:
                    continue
                for isoform_B in raw_isoform_exons_dict[chr_name][gene_name]:
                    if (isoform_A != isoform_B) and (is_same_structure_isoform(raw_isoform_exons_dict[chr_name][gene_name],isoform_A,isoform_B)):
                        if config.same_struc_isoform_handling == 'merge':
                            isoform_names_to_join.add(isoform_A)
                            isoform_names_to_join.add(isoform_B)
                        # else:
                        #     if chr_name not in same_structure_isoform_dict:
                        #         same_structure_isoform_dict[chr_name] = {}
                        #     if gene_name not in same_structure_isoform_dict[chr_name]:
                        #         same_structure_isoform_dict[chr_name][gene_name] = {}
                        #     if isoform_A not in same_structure_isoform_dict[chr_name][gene_name]:
                        #         same_structure_isoform_dict[chr_name][gene_name][isoform_A] = set()

                        #     same_structure_isoform_dict[chr_name][gene_name][isoform_A].add(isoform_B)
                        #     isoform_names_to_join.add(isoform_B)
            if config.same_struc_isoform_handling == 'merge':
                if len(isoform_names_to_join) > 0:
                    joined_isoform_name = '-'.join(list(isoform_names_to_join))
                    original_isoform_name = list(isoform_names_to_join)[0]
                    raw_isoform_exons_dict[chr_name][gene_name][joined_isoform_name] = copy.deepcopy(raw_isoform_exons_dict[chr_name][gene_name][original_isoform_name])
                    gene_isoforms_length_dict[chr_name][gene_name][joined_isoform_name]= copy.deepcopy(gene_isoforms_length_dict[chr_name][gene_name][original_isoform_name])
                    gene_isoforms_dict[chr_name][gene_name].append(joined_isoform_name)
                for isoform_name in isoform_names_to_join:
                    del raw_isoform_exons_dict[chr_name][gene_name][isoform_name]
                    del gene_isoforms_length_dict[chr_name][gene_name][isoform_name]
                    gene_isoforms_dict[chr_name][gene_name].remove(isoform_name)
    raw_gene_exons_dict = gene_exons_dict.copy()
    for chr_name in gene_isoforms_dict:
        for gene_name in list(gene_isoforms_dict[chr_name].keys()):
            if len(gene_isoforms_dict[chr_name][gene_name]) == 0 :
                del gene_exons_dict[chr_name][gene_name]
                del raw_isoform_exons_dict[chr_name][gene_name]
                del gene_isoforms_length_dict[chr_name][gene_name]
                del gene_isoforms_dict[chr_name][gene_name]
                del gene_points_dict[chr_name][gene_name]
    raw_gene_exons_dict = copy.deepcopy(gene_exons_dict)
    gene_exons_dict = split_and_sort_exons(gene_exons_dict)
    # index the point position
    for chr_name in gene_exons_dict:
        for gene_name in gene_exons_dict[chr_name]:
            point_index = 0
            for [start_pos,end_pos,_] in gene_exons_dict[chr_name][gene_name]:
                for pos in [start_pos,end_pos]:
                    if pos not in gene_points_dict[chr_name][gene_name]:
                        gene_points_dict[chr_name][gene_name][pos] = point_index
                        point_index += 1
    isoforms_regions_len_dict,gene_regions_dict,genes_regions_len_dict = generate_exon_indicator_for_isoform(gene_exons_dict, gene_points_dict, raw_isoform_exons_dict,threads)
    save_gene_structure_features(gene_exons_dict,raw_gene_exons_dict,gene_isoforms_length_dict,genes_regions_len_dict,config.output_path)
    return [gene_exons_dict,gene_points_dict, gene_isoforms_dict,genes_regions_len_dict,
            isoforms_regions_len_dict, gene_regions_dict, gene_isoforms_length_dict,raw_isoform_exons_dict,raw_gene_exons_dict,same_structure_isoform_dict]
