# Supplementary material for: Improving gene isoform quantification with miniQuant
Source: Nat Biotechnol. 2025 Jun 3;44(3):477–89. doi: 10.1038/s41587-025-02633-9 (PMC12346831; doi:10.1038/s41587-025-02633-9)
Supplement: Supplementary file 4 — Supplementary code to reproduce the results. The folder ‘Figure_visualization’ stores the code to reproduce the figures. The folder ‘MetricCalculation’ stores the code to calculate the evaluation metrics used in the results. The folder ‘miniQuant’ stores the software of miniQuant to reproduce the quantification results. [file 41587_2025_2633_MOESM4_ESM.zip › Supplementary_code/miniQuant/isoform_quantification/construct_long_reads_feature_matrix.py]

from pathlib import Path
from kde_weight_calculation import create_new_matrix_dict,cal_isoform_region_weight
import numpy as np
import pickle
from collections import defaultdict
from construct_feature_matrix import calculate_condition_number,is_multi_isoform_region,get_condition_number
import config
def check_full_rank(isoform_region_matrix):
    return np.linalg.matrix_rank(isoform_region_matrix) == isoform_region_matrix.shape[1]
def get_full_length_region_set(gene_regions_dict,rname,gname):
    regions_set = set()
    isoform_region_dict = defaultdict(lambda:set())
    for region in gene_regions_dict[rname][gname]:
        for isoform in gene_regions_dict[rname][gname][region]:
            isoform_region_dict[isoform].add(region)
    for isoform in isoform_region_dict:
        max_region_exon_num = 0
        for region in isoform_region_dict[isoform]:
            region_exon_num = region.count(':')
            if max_region_exon_num < region_exon_num:
                max_region_exon_num = region_exon_num
        for region in isoform_region_dict[isoform]:
            region_exon_num = region.count(':')
            if region_exon_num == max_region_exon_num:
                regions_set.add(region)
    return regions_set
def construct_region_abundance_matrix_long_read(region_read_length,region_read_count_dict,region_len_dict,region_names_indics,num_LRs,total_long_read_lengths):
    region_read_count_matrix = np.zeros((len(region_names_indics)))
    for region_name in region_read_count_dict:
        # if (region_expression_calculation_method == 'coverage'):
            # region_read_count_matrix[region_names_indics[region_name]] = sum(region_read_length[region_name]) / region_len_dict[region_name]
        # elif (region_expression_calculation_method == 'div_read_length'):
        #     region_read_count_matrix[region_names_indics[region_name]] = sum(region_read_length[region_name]) / total_long_read_lengths
        # elif (region_expression_calculation_method == 'original'):
        region_read_count_matrix[region_names_indics[region_name]] = region_read_count_dict[region_name]
        # else:
        #     raise Exception('Invalid region expression calculation option!')
    return region_read_count_matrix

def generate_all_feature_matrix_long_read(gene_isoforms_dict,gene_regions_dict,gene_regions_read_count,gene_regions_read_length,gene_region_len_dict,gene_isoforms_length_dict,raw_isoform_exons_dict,num_LRs,total_long_read_length,READ_JUNC_MIN_MAP_LEN,output_dir,threads,normalize_A=True):
    # with open('/users/PCON0009/haoranli/_projects/complex_profile_quant/weight_dict.pkl','rb') as f:
    #     long_reads_isoform_region_weight_matrix_dict = pickle.load(f)
    if config.region_weight_path is not None:
        with open(config.region_weight_path,'rb') as f:
            long_reads_isoform_region_weight_matrix_dict = pickle.load(f)
    else:
        config.use_weight_matrix = False
            
    # long_reads_isoform_region_weight_matrix_dict = cal_isoform_region_weight(gene_regions_dict,gene_region_len_dict,gene_isoforms_length_dict,READ_JUNC_MIN_MAP_LEN,output_dir,threads)
    # long_reads_isoform_region_weight_matrix_dict = {}
    gene_matrix_dict = dict()
    for chr_name in gene_regions_read_count:
        gene_matrix_dict[chr_name] = dict()
        for gene_name in gene_regions_read_count[chr_name]:
            num_region_with_read_counts = 0
            isoform_names = gene_isoforms_dict[chr_name][gene_name]
            full_length_region_set = get_full_length_region_set(gene_regions_dict,chr_name,gene_name)

            # region_isoform_dict = filter_regions(gene_regions_dict[chr_name][gene_name],long_read=True)
            # region_read_count_dict = filter_regions(gene_regions_read_count[chr_name][gene_name],long_read=True)
            # region_len_dict = filter_regions(gene_region_len_dict[chr_name][gene_name],long_read=True)
            # region_read_length = filter_regions(gene_regions_read_length[chr_name][gene_name],long_read=True)
            region_isoform_dict = {}
            for region in gene_regions_read_count[chr_name][gene_name].copy():
                if config.add_full_length_region == 'all':
                    if gene_regions_read_count[chr_name][gene_name][region] == 0:
                        if region not in full_length_region_set:
                            del gene_regions_read_length[chr_name][gene_name][region]
                            del gene_regions_read_count[chr_name][gene_name][region]
                            continue
                    else:
                        num_region_with_read_counts += 1
                elif config.add_full_length_region in ['nonfullrank','none']:
                    if gene_regions_read_count[chr_name][gene_name][region] == 0:
                        if config.add_full_length_region == 'none':
                            del gene_regions_read_length[chr_name][gene_name][region]
                            del gene_regions_read_count[chr_name][gene_name][region]
                        continue
                    else:
                        num_region_with_read_counts += 1
                region_isoform_dict[region] = gene_regions_dict[chr_name][gene_name][region]
            # region_isoform_dict = gene_regions_dict[chr_name][gene_name]

            matrix_dict = calculate_condition_number(region_isoform_dict,isoform_names,config.normalize_lr_A)
            if config.add_full_length_region == 'nonfullrank':
                region_isoform_dict = {}
                for region in gene_regions_read_count[chr_name][gene_name].copy():
                    if gene_regions_read_count[chr_name][gene_name][region] == 0:
                        if not check_full_rank(matrix_dict['isoform_region_matrix']):
                            if region not in full_length_region_set:
                                del gene_regions_read_length[chr_name][gene_name][region]
                                del gene_regions_read_count[chr_name][gene_name][region]
                                continue
                        else:
                            del gene_regions_read_length[chr_name][gene_name][region]
                            del gene_regions_read_count[chr_name][gene_name][region]
                            continue
                    region_isoform_dict[region] = gene_regions_dict[chr_name][gene_name][region]
                matrix_dict = calculate_condition_number(region_isoform_dict,isoform_names,config.normalize_lr_A)
            region_read_count_dict = gene_regions_read_count[chr_name][gene_name]
            region_len_dict = gene_region_len_dict[chr_name][gene_name]
            region_read_length = gene_regions_read_length[chr_name][gene_name]
            matrix_dict['region_abund_matrix'] = construct_region_abundance_matrix_long_read(region_read_length,region_read_count_dict,region_len_dict,matrix_dict['region_names_indics'],num_LRs,total_long_read_length)
            num_LRs_mapped_gene = 0
            for region in region_read_count_dict:
                num_LRs_mapped_gene += region_read_count_dict[region]
            matrix_dict['num_LRs_mapped_gene'] = num_LRs_mapped_gene
            matrix_dict['num_exons'] = {}
            for isoform in isoform_names:
                matrix_dict['num_exons'][isoform] = len(raw_isoform_exons_dict[chr_name][gene_name][isoform]['start_pos'])
            matrix_dict['multi_isoforms_count'],matrix_dict['unique_isoforms_count'] = 0, 0
            for region in matrix_dict['region_names_indics']:
                index = matrix_dict['region_names_indics'][region]
                count = matrix_dict['region_abund_matrix'][index]
                if is_multi_isoform_region(matrix_dict,region):
                    matrix_dict['multi_isoforms_count'] += count
                else:
                    matrix_dict['unique_isoforms_count'] += count
            if config.use_weight_matrix:
                if chr_name in long_reads_isoform_region_weight_matrix_dict:
                    if gene_name in long_reads_isoform_region_weight_matrix_dict[chr_name]:
                        if num_region_with_read_counts > 0:
                            if len(long_reads_isoform_region_weight_matrix_dict[chr_name][gene_name]) > 0:
                                matrix_dict = create_new_matrix_dict(matrix_dict,long_reads_isoform_region_weight_matrix_dict[chr_name][gene_name])
            # if matrix_dict['isoform_region_matrix'].shape == (1,1) and matrix_dict['isoform_region_matrix'] == 0:
            #     matrix_dict['isoform_region_matrix'][0][0] = 1
            try:
                matrix_dict['condition_number']  = get_condition_number(matrix_dict['isoform_region_matrix'])
            except:
                matrix_dict['condition_number'] = (float('nan'),float('nan'),float('nan'),float('nan'))
                # print(long_reads_isoform_region_weight_matrix_dict[chr_name][gene_name])
                # with open('/fs/project/PCON0009/Au-scratch2/haoran/TrEESR/test.pkl','wb') as f:
                #     pickle.dump([matrix_dict, gene_regions_dict[chr_name][gene_name],gene_regions_read_count[chr_name][gene_name],chr_name,gene_name],f)
            gene_matrix_dict[chr_name][gene_name] = matrix_dict

    return gene_matrix_dict
