# Supplementary material for: Improving gene isoform quantification with miniQuant
Source: Nat Biotechnol. 2025 Jun 3;44(3):477–89. doi: 10.1038/s41587-025-02633-9 (PMC12346831; doi:10.1038/s41587-025-02633-9)
Supplement: Supplementary file 4 — Supplementary code to reproduce the results. The folder ‘Figure_visualization’ stores the code to reproduce the figures. The folder ‘MetricCalculation’ stores the code to calculate the evaluation metrics used in the results. The folder ‘miniQuant’ stores the software of miniQuant to reproduce the quantification results. [file 41587_2025_2633_MOESM4_ESM.zip › Supplementary_code/miniQuant/isoform_quantification/util.py]

import re
from collections import defaultdict
import numpy as np
import pandas as pd
import io
import config
from pathlib import Path
import concurrent.futures
def sync_reference_name(ref_name):
    ref_name = ref_name.upper()
    match = re.search("(?<=CHR).*", ref_name)
    if match:
        ref_name = match.group(0)
    if ref_name == "M":
        ref_name = "MT"
    if '_' in ref_name:
        ref_name = ''
    return ref_name
def check_region_type(region_name):
    if ((region_name.count(':') == 1) and ('-' not in region_name)):
        return 'one_exon'
    elif ((region_name.count(':') == 2) and ('-' not in region_name)):
        return 'two_exons'
    elif (region_name.count('-') == 1):
        return 'one_junction'
    elif ((region_name.count(':') > 2) and ('-' not in region_name)):
        return 'exons'
    else:
        return 'junctions'
def cal_inner_region_len(region_name,region_len_dict):
    if check_region_type(region_name) == 'exons':
        inner_region = ':'.join(region_name.split(':')[1:-1])
        inner_region_len = region_len_dict[inner_region]
    elif check_region_type(region_name) == 'junctions':
        inner_region = '-'.join(region_name.split('-')[1:-1])
        inner_region_len = region_len_dict[inner_region]
    return inner_region_len
def get_coord(region,gene_points_dict,rname,gname):
    reverse_dict = {}
    for coord,index in gene_points_dict[rname][gname].items():
        reverse_dict[f'P{index}'] = coord
    junctions = region.split('-')
    all_coords = []
    for exon_region in junctions:
        points = exon_region.split(':')
        coords = []
        for pt in points:
            coords.append(str(reverse_dict[pt]))
        all_coords.append(':'.join(coords))
    return '-'.join(all_coords)
def matrix_info_writer(args):
    short_read_gene_matrix_dict,long_read_gene_matrix_dict,gname,rname,gene_points_dict,output_path = args
    bio = io.BytesIO()
    bio.write(str.encode('{}\n'.format(gname)))
    all_isoforms = long_read_gene_matrix_dict[rname][gname]['isoform_names_indics'].keys()
    bio.write(str.encode('{}\n'.format(','.join(all_isoforms))))
    bio.write(str.encode('----------------------------\n'))
    SR_all_coord_region = []
    LR_all_coord_region = []
    for region,index in short_read_gene_matrix_dict[rname][gname]['region_names_indics'].items():
        SR_all_coord_region.append(get_coord(region,gene_points_dict,rname,gname))
    for region,index in long_read_gene_matrix_dict[rname][gname]['region_names_indics'].items():
        LR_all_coord_region.append(get_coord(region,gene_points_dict,rname,gname))
    lr_A = long_read_gene_matrix_dict[rname][gname]['isoform_region_matrix']
    sr_A = short_read_gene_matrix_dict[rname][gname]['isoform_region_matrix']
    
    bio.write(str.encode('SR_A\n'))
    np.savetxt(bio, sr_A,fmt='%1.3f',delimiter=',')
    if 'region_abund_matrix' in short_read_gene_matrix_dict[rname][gname]:
        sr_b = short_read_gene_matrix_dict[rname][gname]['region_abund_matrix']
        bio.write(str.encode('SR_b\n'))
        np.savetxt(bio, sr_b,fmt='%1.3f',delimiter=',')
        bio.write(str.encode('{}\n'.format(','.join(SR_all_coord_region))))
        bio.write(str.encode('{}\n'.format(short_read_gene_matrix_dict[rname][gname]['region_names_indics'])))
    bio.write(str.encode('LR_A\n'))
    np.savetxt(bio, lr_A,fmt='%1.3f',delimiter=',')
    if 'region_abund_matrix' in long_read_gene_matrix_dict[rname][gname]:
        lr_b = long_read_gene_matrix_dict[rname][gname]['region_abund_matrix']
        bio.write(str.encode('LR_b\n'))
        np.savetxt(bio, lr_b,fmt='%1.3f',delimiter=',')
        bio.write(str.encode('{}\n'.format(','.join(LR_all_coord_region))))
        bio.write(str.encode('{}\n'.format(long_read_gene_matrix_dict[rname][gname]['region_names_indics'])))
    out_str = bio.getvalue().decode('latin1')
    with open(output_path+f'/matrix_info/{gname}','w') as f:
        f.write(out_str)
def output_matrix_info(short_read_gene_matrix_dict,long_read_gene_matrix_dict,list_of_all_genes_chrs,gene_points_dict,output_path):
    Path(output_path+'/matrix_info/').mkdir(exist_ok=True,parents=True)
    chunksize, extra = divmod(len(list_of_all_genes_chrs), config.threads)
    if extra:
        chunksize += 1
    list_of_args = [(short_read_gene_matrix_dict,long_read_gene_matrix_dict,gname,rname,gene_points_dict,output_path) for gname,rname in list_of_all_genes_chrs]
    with concurrent.futures.ProcessPoolExecutor(max_workers=config.threads) as executor:
        for _ in executor.map(matrix_info_writer,list_of_args,chunksize=chunksize):
            pass
    # list_of_all_genes_chrs
def get_very_short_isoforms(output_path,filtered_gene_regions_read_length,LR_gene_regions_dict,isoform_length_dict):
    short_isoform_genes = set()
    short_isoforms = set()
    mapped_genes = set()
    filtered_out_read_lengths = {}
    for rname in filtered_gene_regions_read_length:
        for gname in filtered_gene_regions_read_length[rname]:
            read_lengths = []
            isoform_list = set()
            short_isoforms_set = set()
            filtered_out_read_lengths[gname] = []
            for region in LR_gene_regions_dict[rname][gname]:
                read_lengths += filtered_gene_regions_read_length[rname][gname][region]
                for isoform in LR_gene_regions_dict[rname][gname][region]:
                    isoform_list.add(isoform)
            if len(read_lengths) > 0:       
                for isoform in isoform_list:
                    if isoform_length_dict[isoform]<max(read_lengths):
                        short_isoforms_set.add(isoform)
                        short_isoforms.add(isoform)
                if len(short_isoforms_set) >= 1:
                    short_isoform_genes.add(gname)
                mapped_genes.add(gname)
            filtered_out_read_lengths[gname] += read_lengths
    with open('{}/filtered_out_read_lengths.tsv'.format(output_path),'w') as f:
        for gname in filtered_out_read_lengths:
            f.write('{}\n'.format(gname))
            if len(filtered_out_read_lengths[gname]) == 0:
                f.write('Length threshold:\n')
            else:
                f.write('Length threshold:{}\n'.format(max(filtered_out_read_lengths[gname])))
            for read_length in filtered_out_read_lengths[gname]:
                f.write('{}\n'.format(read_length))
    with open('{}/short_isoform.tsv'.format(output_path),'w') as f:
        for isoform in short_isoforms:
            f.write('{}\n'.format(isoform))
    with open('{}/short_isoform_genes.tsv'.format(output_path),'w') as f:
        for gene in short_isoform_genes:
            f.write('{}\n'.format(gene))
    with open('{}/all_mapped_genes.tsv'.format(output_path),'w') as f:
        for gene in mapped_genes:
            f.write('{}\n'.format(gene))
def get_filtered_out_long_read_M_dist(output_path,filtered_gene_regions_read_length,LR_gene_regions_dict):
    filtered_LR_gene_regions_dict = LR_gene_regions_dict.copy()
    delta_s_read_lengths = defaultdict(lambda:[])
    for rname in filtered_LR_gene_regions_dict:
        for gname in filtered_LR_gene_regions_dict[rname]:
            for region in filtered_LR_gene_regions_dict[rname][gname].copy():
                if len(filtered_gene_regions_read_length[rname][gname][region]) == 0:
                    del filtered_LR_gene_regions_dict[rname][gname][region]
    isoform_region_dict = defaultdict(lambda:defaultdict(lambda:defaultdict(lambda:set())))
    for rname in filtered_LR_gene_regions_dict:
        for gname in filtered_LR_gene_regions_dict[rname]:
            for region in filtered_LR_gene_regions_dict[rname][gname]:
                for isoform in filtered_LR_gene_regions_dict[rname][gname][region]:
                    isoform_region_dict[rname][gname][isoform].add(region)
    isoform_region_max_length = {}
    for rname in isoform_region_dict:
        for gname in isoform_region_dict[rname]:
            for isoform in isoform_region_dict[rname][gname]:
                max_length = 0
                max_region = ''
                for region in isoform_region_dict[rname][gname][isoform]:
                    region_length = region.count(':')
                    if max_length < region_length:
                        max_length = region_length
                        max_region = region
                isoform_region_max_length[isoform] = (max_length,max_region)
    lr_unique_dist = defaultdict(lambda:0)
    lr_multi_dist = defaultdict(lambda:0)
    for rname in filtered_gene_regions_read_length:
        for gname in filtered_gene_regions_read_length[rname]:
            for region in filtered_gene_regions_read_length[rname][gname]:
                if region in filtered_LR_gene_regions_dict[rname][gname]:
                    region_count = len(filtered_gene_regions_read_length[rname][gname][region])
                    num_exons = region.count(':')
                    if len(filtered_LR_gene_regions_dict[rname][gname][region]) == 1:
                        isoform = list(filtered_LR_gene_regions_dict[rname][gname][region])[0]
                        M = isoform_region_max_length[isoform][0] - num_exons
                        lr_unique_dist[M] += region_count
                        if M == 0:
                            for read_length in filtered_gene_regions_read_length[rname][gname][region]:
                                delta_s_read_lengths[gname].append((read_length,isoform,region,isoform_region_max_length[isoform][0]))
                    else:
                        M_list = []
                        for isoform in filtered_LR_gene_regions_dict[rname][gname][region]:
                            M = isoform_region_max_length[isoform][0] - num_exons
                            M_list.append(M)
                        lr_multi_dist[np.median(M_list)] += region_count
                    
    unique_dist_df = pd.DataFrame({'count':pd.Series(lr_unique_dist)}).reset_index()
    multi_dist_df = pd.DataFrame({'count':pd.Series(lr_multi_dist)}).reset_index()
    with open('{}/delta_s_filtered_out_read_lengths.tsv'.format(output_path),'w') as f:
        for gname in delta_s_read_lengths:
            if len(delta_s_read_lengths[gname]) > 0:
                f.write('{}\n'.format(gname))
                for read_length,isoform,region,isoform_region_max_length in delta_s_read_lengths[gname]:
                    f.write('{}\t{}\t{}\t{}\n'.format(read_length,isoform,region,isoform_region_max_length))
    return unique_dist_df,multi_dist_df
def get_long_read_M_dist(long_read_gene_regions_read_count,LR_gene_regions_dict):
    filtered_LR_gene_regions_dict = LR_gene_regions_dict.copy()
    for rname in filtered_LR_gene_regions_dict:
        for gname in filtered_LR_gene_regions_dict[rname]:
            for region in filtered_LR_gene_regions_dict[rname][gname].copy():
                if region not in long_read_gene_regions_read_count[rname][gname]:
                    del filtered_LR_gene_regions_dict[rname][gname][region]
    isoform_region_dict = defaultdict(lambda:defaultdict(lambda:defaultdict(lambda:set())))
    for rname in filtered_LR_gene_regions_dict:
        for gname in filtered_LR_gene_regions_dict[rname]:
            for region in filtered_LR_gene_regions_dict[rname][gname]:
                for isoform in filtered_LR_gene_regions_dict[rname][gname][region]:
                    isoform_region_dict[rname][gname][isoform].add(region)
    isoform_region_max_length = {}
    for rname in isoform_region_dict:
        for gname in isoform_region_dict[rname]:
            for isoform in isoform_region_dict[rname][gname]:
                max_length = 0
                max_region = ''
                for region in isoform_region_dict[rname][gname][isoform]:
                    region_length = region.count(':')
                    if max_length < region_length:
                        max_length = region_length
                        max_region = region
                isoform_region_max_length[isoform] = (max_length,max_region)
    lr_unique_dist = defaultdict(lambda:0)
    lr_multi_dist = defaultdict(lambda:0)
    for rname in long_read_gene_regions_read_count:
        for gname in long_read_gene_regions_read_count[rname]:
            for region in long_read_gene_regions_read_count[rname][gname]:
                if long_read_gene_regions_read_count[rname][gname][region] > 0:
                    num_exons = region.count(':')
                    if len(filtered_LR_gene_regions_dict[rname][gname][region]) == 1:
                        isoform = list(filtered_LR_gene_regions_dict[rname][gname][region])[0]
                        M = isoform_region_max_length[isoform][0] - num_exons
                        # if  M == 87:
                        #     print(isoform)
                        #     print(region)
                        #     print(isoform_region_dict[rname][gname][isoform])
                        lr_unique_dist[M] += long_read_gene_regions_read_count[rname][gname][region]
                    else:
                        M_list = []
                        for isoform in filtered_LR_gene_regions_dict[rname][gname][region]:
                            M = isoform_region_max_length[isoform][0] - num_exons
                            M_list.append(M)
                        lr_multi_dist[np.median(M_list)] += long_read_gene_regions_read_count[rname][gname][region]
    unique_dist_df = pd.DataFrame({'count':pd.Series(lr_unique_dist)}).reset_index()
    multi_dist_df = pd.DataFrame({'count':pd.Series(lr_multi_dist)}).reset_index()
    return unique_dist_df,multi_dist_df
    
