# Supplementary material for: Improving gene isoform quantification with miniQuant
Source: Nat Biotechnol. 2025 Jun 3;44(3):477–89. doi: 10.1038/s41587-025-02633-9 (PMC12346831; doi:10.1038/s41587-025-02633-9)
Supplement: Supplementary file 4 — Supplementary code to reproduce the results. The folder ‘Figure_visualization’ stores the code to reproduce the figures. The folder ‘MetricCalculation’ stores the code to calculate the evaluation metrics used in the results. The folder ‘miniQuant’ stores the software of miniQuant to reproduce the quantification results. [file 41587_2025_2633_MOESM4_ESM.zip › Supplementary_code/miniQuant/isoform_quantification/parse_alignment.py]

#!/usr/bin/python
import sys
import re
from operator import itemgetter, attrgetter
import bisect
import traceback
from util import sync_reference_name
import config
# from memory_profiler import profile
# valid_cigar = set("0123456789MNID")
read_len_margin = 0

### Adds missing starting points when exon length is 1
##########
def update_missing_points(points_idx, points):
    
    points_temp = []
    last_idx = int(points_idx[-1][1:])
    idx = 0
    i = 0
    while (idx <= last_idx):
        points_temp.append(points[i])
        if ('P' + str(idx) in points_idx):
            i += 1
        idx += 1
    return points_temp


### Extract the SAM read information
##########
def parse_read_line(line ):
    
    fields = line.split('\t')
    read_name = fields[0]
    rname = fields[2]
    converted_chr_name = sync_reference_name(rname)
    if (converted_chr_name.isnumeric()):
        rname = converted_chr_name
    read_start_pos = int(fields[3])
    cigar_field = fields[5]
    read_len_list = []
    mapped_read_len = 0
    # if (len(set(cigar_field) - valid_cigar) > 0):
    #     cigar_field = '*'
    if (cigar_field != '*'):
        cigar_list = re.split(r'(M|N|I|D|S|=|X|H|P)', cigar_field)
        read_len_list = []
        seg_len = 0
        M = 1
        for idx in range(len(cigar_list)//2):
            if (cigar_list[2 * idx + 1] in ['M','=','X']):
                if (M == 0):  # Mode is changed
                    read_len_list.append(seg_len)
                    seg_len = 0
                seg_len += int(cigar_list[2 * idx])
                mapped_read_len += int(cigar_list[2 * idx])
                M = 1
            elif (cigar_list[2 * idx + 1] == 'N'):
                if (M == 1):  # Mode is changed
                    read_len_list.append(seg_len)
                    seg_len = 0
                seg_len += int(cigar_list[2 * idx])
                M = 0
            elif (cigar_list[2 * idx + 1] == 'D'):  # Deletion from reference
                if (M == 0):  # Mode is changed
                    read_len_list.append(seg_len)
                    seg_len = 0
                seg_len += int(cigar_list[2 * idx])
                M = 1
            elif (cigar_list[2 * idx + 1] in ['I','S','H']):  # Insertion in reference
                if (M == 0):  # Mode is changed
                    read_len_list.append(seg_len)
                    seg_len = 0
                mapped_read_len +=  int(cigar_list[2 * idx])
        read_len_list.append(seg_len)                
    else:
        read_len_list = []
        
#     if (abs(read_len - READ_LEN) > read_len_margin):
#         read_len_list = []
    read_len_list = [i for i in read_len_list if i!=0 ]
    return [read_name, read_start_pos, rname, read_len_list]
##########


### Compute the mapped read length
##########
def comp_read_len(read_len_list):
    
    M= 1
    read_len = 0
    for i in read_len_list:
        if (M == 1):
            read_len += i
        M = 1 - M
    if M == 1:
        raise Exception('Warning: Invalid CIGAR format: ' + str(read_len_list)) 
        
    return read_len
##########


### Check if read contains junction gap (Which cause in invalid mapping)
##########
def check_read_contains_gap(points, points_idx, 
                            read_start_pos, read_end_pos):
    
    if (((points_idx % 2) == 0) and
        (points_idx > 0)):
        if (points[points_idx] != (points[points_idx-1] + 1)):    # this is not an extended exon
            return points[points_idx] != read_start_pos
        else:
            return False
        
    if (((points_idx % 2) == 1) and
        ((points_idx + 1) < len(points) )):
        if (points[points_idx] != (points[points_idx+1] - 1)):    # this is not an extended exon
            return points[points_idx] != read_end_pos
        else:
            return False

    return False 
#########

### Check if start read position is in exon boundary (point[point_idx] >= point) 
##########
def check_start_pos_in_exon_boundary(pos, points_idx, points):
    
    if ((points_idx % 2) == 0):
        return points[points_idx] == pos     
    else:
        return (pos > points[points_idx - 1])
### Check if end read position is in exon boundary (point[point_idx] > point) 
##########
def check_end_pos_in_exon_boundary(pos, points_idx, points):
    
    if ((points_idx % 2) == 0):
        return points[points_idx -1] == pos     
    else:
        return ((pos == points[points_idx -1]) or (pos < points[points_idx]))   # Note: If reaching the last index, it should be equal to end read pos 
    
### Map read to gene regions
##########
def map_read_to_exon_region(read_start_pos, read_len_list, points):
    
    region_name = ''
    if (len(read_len_list) > 1):       # read definitely maps to multiple junction
        return   region_name


    read_end_pos = read_start_pos + read_len_list[0] - 1
    for i in range(len(points)//2):
        if ((read_start_pos >= points[2*i]) and 
            (read_end_pos <= points[2*i+1])):
            region_name = 'P' + str(2*i) + ':P' + str(2*i+1)
            return region_name

    return region_name 
def compute_overlapped_length(region_dict,seg_start,seg_end):
    seg_length = seg_end - seg_start + 1
    total_length = max(seg_end,region_dict['end']) - min(seg_start,region_dict['start']) + 1
    overlapped_length = region_dict['length'] + seg_length - total_length
    # overlapped_prop = overlapped_length/region_dict['length']
    return overlapped_length

##########
def map_read_to_region(read_start_pos,read_len_list,points_dict,gene_interval_tree,gene_region_dict,read_name,READ_JUNC_MIN_MAP_LEN):
    tolerance = config.isoform_start_end_site_tolerance
    junc_tolerance = config.junction_site_tolerance
    read_segments = []
    curr_pos = read_start_pos
    for i in range(len(read_len_list)):
        if i % 2 == 0:
            read_segments.append([curr_pos,curr_pos+read_len_list[i]-1])
        curr_pos += read_len_list[i]
    all_possible_exon_regions = []
    for i in range(len(read_segments)):
        [seg_start,seg_end] = read_segments[i]
        if seg_end - seg_start < READ_JUNC_MIN_MAP_LEN:
            return '',0,1
    for j in range(len(read_segments)):
        [seg_start,seg_end] = read_segments[j]
        exons = [[exon.begin,exon.end - 1] for exon in gene_interval_tree.overlap(seg_start-junc_tolerance,seg_end+junc_tolerance)]
        exons = sorted(exons,key=lambda exon:exon[0],reverse=False)
        possible_exon_regions = []
        if len(exons) > 0:
            exons = sorted(exons,key=lambda exon:exon[0],reverse=True)
            for exon_start_idx in range(len(exons)):
                temp_exon_regions = []
                [exon_start,exon_end] = exons[exon_start_idx]
                if j != len(read_segments) - 1:
                    if not abs(exon_end - seg_end) <= junc_tolerance:
                        continue
                if j == len(read_segments) - 1:
                    if exon_end < seg_end and seg_end - exon_end > tolerance:
                        continue
                exon_region_name = 'P{}:P{}'.format(points_dict[exon_start],points_dict[exon_end])
                temp_exon_regions.append({'start':exon_start,'end':exon_end,'length':exon_end - exon_start + 1,'region':exon_region_name})
                curr_region_start,curr_region_end = exon_start,exon_end
                for [exon_start,exon_end] in exons[exon_start_idx + 1:]:
                    if exon_end == curr_region_start:
                        exon_region_name = 'P{}:{}'.format(points_dict[exon_start],exon_region_name)
                        curr_region_start = exon_start
                        temp_exon_regions.append({'start':exon_start,'end':curr_region_end,'length':curr_region_end - exon_start + 1,'region':exon_region_name})
                    elif curr_region_start - exon_end <= junc_tolerance:
                        exon_region_name = 'P{}:P{}-{}'.format(points_dict[exon_start],points_dict[exon_end],exon_region_name)
                        curr_region_start = exon_start
                        temp_exon_regions.append({'start':exon_start,'end':curr_region_end,'length':curr_region_end - exon_start + 1,'region':exon_region_name})
                    else:
                        break
                for exon_region in temp_exon_regions:
                    exon_start = exon_region['start']
                    if j!= 0:
                        if not (abs(exon_start - seg_start) <= junc_tolerance):
                            continue
                    if j == 0:
                        if exon_start > seg_start and exon_start - seg_start > tolerance:
                            continue
                    possible_exon_regions.append(exon_region)
        all_possible_exon_regions.append(possible_exon_regions)
    for possible_exon_regions in all_possible_exon_regions:
        if len(possible_exon_regions) == 0:
            return '',0,1
    best_regions = []
    for read_segment,possible_exon_regions in zip(read_segments,all_possible_exon_regions):
        [seg_start,seg_end] = read_segment
        if len(best_regions) == 0:
            for region_dict in possible_exon_regions:
                new_connected_region = region_dict['region']
                new_overlapped_length =  compute_overlapped_length(region_dict,seg_start,seg_end)
                new_mapped_region_length = region_dict['length']
                best_regions.append((new_connected_region,new_overlapped_length,new_mapped_region_length))
            best_regions = sorted(best_regions,key=lambda x:(x[1],x[1]/x[2]),reverse=True)
            best_regions = best_regions
        else:
            new_best_regions = []
            for (connected_region,overlapped_length,mapped_region_length) in best_regions:
                for region_dict in possible_exon_regions:
                    if int(connected_region.split(':')[-1][1:]) < int(region_dict['region'].split(':')[0][1:]):
                        new_connected_region = '{}-{}'.format(connected_region,region_dict['region'])
                        new_overlapped_length = overlapped_length + compute_overlapped_length(region_dict,seg_start,seg_end)
                        new_mapped_region_length = mapped_region_length + region_dict['length']
                        new_best_regions.append((new_connected_region,new_overlapped_length,new_mapped_region_length))
            best_regions = sorted(new_best_regions,key=lambda x:(x[1],x[1]/x[2]),reverse=True)
            best_regions = best_regions
    for (connected_region,overlapped_length,mapped_region_length) in best_regions:
        if connected_region in gene_region_dict:
            return connected_region,overlapped_length,mapped_region_length
    
    return '',0,1


    
            


    
### Map read to junc regions
### Algorithm:
###     It checks the start and end point of each read segment is inside of an exon region.
###     And checks gene Pi points inside a read segmnet maps either to the start/end point if
###     they are next to a junction gap.
##########
def map_read_to_junct_region(read_start_pos, read_len_list, points,read_name):
    
    region_name = ''
    read_len_idx = 0
    read_end_pos = read_start_pos + read_len_list[read_len_idx] - 1
    
    points_idx = 0
    read_len_idx += 1

    while (True):
        while (points[points_idx] < read_start_pos ):   # find the start position exon index
            points_idx += 1
        while(points[points_idx] <= read_end_pos):
            if not (((points_idx + 1) < len(points)) and 
                    (points[points_idx] == points[points_idx+1])):   # Special case when the exon length is 1 we dont want to repeat the same point (should be the end idx)
                region_name += 'P' + str(points_idx) + '-'
            if (check_read_contains_gap(points, points_idx, read_start_pos, read_end_pos)):
                return ''    # Not a valid read for this genome
            points_idx += 1
            if (points_idx >= len(points)):
                break       

            
        if (read_len_idx == len(read_len_list)):
            if (region_name != ''):
                if not (check_end_pos_in_exon_boundary(read_end_pos, points_idx, points)):
                    return ''
                region_name = region_name[:-1]
            return region_name
        read_start_pos = read_end_pos + read_len_list[read_len_idx] + 1 
        read_len_idx += 1
        read_end_pos = read_start_pos + read_len_list[read_len_idx] - 1
        read_len_idx += 1
##########
### Map read to gene regions
##########
# @profile
def map_read(gene_points_dict,gene_interval_tree_dict,gene_regions_dict, 
             start_pos_list, start_gname_list, end_pos_list, end_gname_list,
             READ_JUNC_MIN_MAP_LEN, CHR_LIST,parsed_line):
    # mapping = {}
    [read_name, read_start_pos, rname, read_len_list] = parsed_line
    tolerance = 20
    # mapping = {'read_name':read_name,'read_start_pos':read_start_pos,'rname':rname,'read_len':read_len_list,'mapping_area':[],'read_mapped':False}
    mapping = {'read_name':read_name,'read_mapped':False,'mapping_area':[]}
    if (rname not in CHR_LIST):
        return mapping
    if ((len(read_len_list) % 2) == 0):  # CIGAR should start and end in non-gap tag
        return mapping
    read_end_pos = read_start_pos - 1
    for i in read_len_list:
        read_end_pos += i
    read_length = comp_read_len(read_len_list)
    mapping['read_length'] = read_length
    mapping['read_pos'] = (read_start_pos,read_end_pos)
    if read_end_pos - read_start_pos > 2 * tolerance:
        start_index = bisect.bisect_right(start_pos_list[rname], read_start_pos+tolerance)
        end_index = bisect.bisect_left(end_pos_list[rname], read_end_pos-tolerance)
    else:
        start_index = bisect.bisect_right(start_pos_list[rname], read_start_pos+2)
        end_index = bisect.bisect_left(end_pos_list[rname], read_end_pos-2)
    gene_candidates = (set(end_gname_list[rname][end_index:]) & set(start_gname_list[rname][:start_index])) 
    best_overlapped_length = 0
    best_mapped_region_length = 1
    best_regions = []
    best_genes = []
    gene_candidates = sorted(list(gene_candidates))
    for gname in gene_candidates:
        points_dict = gene_points_dict[rname][gname]
        gene_interval_tree = gene_interval_tree_dict[rname][gname]
        temp_region,temp_overlapped_length,temp_mapped_region_length= map_read_to_region(read_start_pos,read_len_list,points_dict,gene_interval_tree,gene_regions_dict[rname][gname],read_name,READ_JUNC_MIN_MAP_LEN)

        if temp_region == '':
            continue
        if abs(temp_overlapped_length-best_overlapped_length) <= 2:
            if abs(temp_mapped_region_length - best_mapped_region_length) <= 2:
                best_regions.append(temp_region)
                best_overlapped_length = temp_overlapped_length
                best_mapped_region_length = temp_mapped_region_length
                best_genes.append(gname)
            elif temp_mapped_region_length < best_mapped_region_length:
                best_regions = [temp_region]
                best_overlapped_length = temp_overlapped_length
                best_mapped_region_length = temp_mapped_region_length
                best_genes = [gname]                
        else:
            if temp_overlapped_length > best_overlapped_length:
                best_regions = [temp_region]
                best_overlapped_length = temp_overlapped_length
                best_mapped_region_length = temp_mapped_region_length
                best_genes = [gname]
    if (len(best_regions) !=0):
        mapping['read_mapped'] = True
        is_false_mapped = True
        for best_gene,best_region in zip(best_genes,best_regions):
            mapping['mapping_area'].append({'chr_name':rname,'gene_name':best_gene,'region_name':best_region})
    return mapping
