# Supplementary material for: Improving gene isoform quantification with miniQuant
Source: Nat Biotechnol. 2025 Jun 3;44(3):477–89. doi: 10.1038/s41587-025-02633-9 (PMC12346831; doi:10.1038/s41587-025-02633-9)
Supplement: Supplementary file 4 — Supplementary code to reproduce the results. The folder ‘Figure_visualization’ stores the code to reproduce the figures. The folder ‘MetricCalculation’ stores the code to calculate the evaluation metrics used in the results. The folder ‘miniQuant’ stores the software of miniQuant to reproduce the quantification results. [file 41587_2025_2633_MOESM4_ESM.zip › Supplementary_code/miniQuant/isoform_quantification/EM.py]

from collections import defaultdict
import pysam
import time
import gc
import sys
import datetime
from pathlib import Path
from construct_feature_matrix import generate_all_feature_matrix_short_read
from construct_long_reads_feature_matrix import generate_all_feature_matrix_long_read
from parse_annotation_main import parse_reference_annotation, process_annotation_for_alignment
from parse_alignment_EM import parse_alignment_EM,get_region_read_count_length
from EM_libraries.EM_algo import EM_algo_main
from EM_theta_iterative_libraries.EM_algo import EM_algo_theta_iter_main
from EM_kde_libraries.EM_algo import EM_algo_kde_main
from EM_kde_score_libraries.EM_algo import EM_algo_kde_score_main
from EM_SR.EM_SR import EM_algo_SR
from EM_hybrid.EM_hybrid_community import EM_algo_hybrid
from EM_hybrid.EM_LR_alone_community import EM_algo_LR_alone
from construct_feature_matrix import calculate_all_condition_number,calculate_all_condition_number_long_read
import os
import config
from operator import itemgetter, attrgetter
import dill as pickle
import shutil
import pandas as pd
def infer_read_len(short_read_alignment_file_path):
    READ_LEN = 150
    sr_sam_valid = False
    with pysam.AlignmentFile(short_read_alignment_file_path, "r") as samfile:
            for read in samfile:
                READ_LEN = read.infer_query_length()
                if READ_LEN is not None:
                    sr_sam_valid = True
                    break
    if not sr_sam_valid:
        print('[ERROR] The SR sam seems invalid. Please check!')
        exit()
    return READ_LEN
def parse(ref_file_path, READ_JUNC_MIN_MAP_LEN, short_read_alignment_file_path, long_read_alignment_file_path,multi_mapping_filtering,threads):
    print('[INFO] Start calculating K-value...',flush=True)
    start_time = time.time()
    if short_read_alignment_file_path is not None:
        READ_LEN = infer_read_len(short_read_alignment_file_path)
    else:
        READ_LEN = 150
    gene_exons_dict, gene_points_dict, gene_isoforms_dict, SR_gene_regions_dict, SR_genes_regions_len_dict, LR_gene_regions_dict, LR_genes_regions_len_dict, gene_isoforms_length_dict, raw_isoform_exons_dict, raw_gene_exons_dict, same_structure_isoform_dict, removed_gene_isoform_dict = parse_reference_annotation(
        ref_file_path, threads, READ_LEN, READ_JUNC_MIN_MAP_LEN, 'real_data')
    output_path =  config.output_path
    with open(f'{output_path}/temp/machine_learning/temp_LR_alignments_dict.pkl','wb') as f:
        pickle.dump([gene_isoforms_dict,LR_gene_regions_dict, LR_genes_regions_len_dict, gene_isoforms_length_dict, raw_isoform_exons_dict],f)
    short_read_gene_matrix_dict = calculate_all_condition_number(gene_isoforms_dict,SR_gene_regions_dict,SR_genes_regions_len_dict,150,allow_multi_exons=False) 
    SR_kvalue_dict = {}
    for rname in short_read_gene_matrix_dict:
        for gname in short_read_gene_matrix_dict[rname]:
            SR_kvalue_dict[gname] = short_read_gene_matrix_dict[rname][gname]['condition_number'][2]
    with open(f'{output_path}/temp/machine_learning/SR_kvalue_dict.pkl','wb') as f:
        pickle.dump(pd.Series(SR_kvalue_dict),f)
    _, gene_range, gene_interval_tree_dict = process_annotation_for_alignment(
        gene_exons_dict, gene_points_dict)
    end_time = time.time()
    print('[INFO] Done in %.3f s'%(end_time-start_time),flush=True)   
    return gene_exons_dict, gene_points_dict, gene_isoforms_dict, SR_gene_regions_dict, SR_genes_regions_len_dict, LR_gene_regions_dict, LR_genes_regions_len_dict, gene_isoforms_length_dict, raw_isoform_exons_dict, raw_gene_exons_dict, same_structure_isoform_dict, removed_gene_isoform_dict, gene_range, gene_interval_tree_dict
# def map_short_reads(short_read_alignment_file_path, READ_JUNC_MIN_MAP_LEN, gene_isoforms_dict, gene_points_dict, gene_range, gene_interval_tree_dict, SR_gene_regions_dict, SR_genes_regions_len_dict, gene_isoforms_length_dict, output_path, multi_mapping_filtering, threads):
#     print('Mapping short read to regions...', flush=True)
#     start_time = time.time()
#     if short_read_alignment_file_path is not None:
#         if multi_mapping_filtering == 'unique_only':
#             pysam.view('-F', '2816', '-q', '10', '-@', f'{threads}', '-h', '-o',
#                        f'{output_path}/temp_sr.sam', short_read_alignment_file_path, catch_stdout=False)
#             short_read_alignment_file_path = f'{output_path}/temp_sr.sam'
#         elif multi_mapping_filtering == 'best':
#             pysam.view('-F', '2816', '-@', f'{threads}', '-h', '-o',
#                        f'{output_path}/temp_sr.sam', short_read_alignment_file_path, catch_stdout=False)
#             short_read_alignment_file_path = f'{output_path}/temp_sr.sam'
#     short_read_gene_regions_read_count, SR_read_len, num_SRs = parse_alignment(short_read_alignment_file_path, READ_JUNC_MIN_MAP_LEN, gene_points_dict,
#                                                                                gene_range, gene_interval_tree_dict, SR_gene_regions_dict, SR_genes_regions_len_dict, gene_isoforms_length_dict, False, False, threads)
#     config.READ_LEN = SR_read_len
#     print('Mapped {} short reads with read length {}'.format(
#         num_SRs, SR_read_len), flush=True)
#     end_time = time.time()
#     print('Constructing matrix and calculating condition number...', flush=True)
#     short_read_gene_matrix_dict = generate_all_feature_matrix_short_read(
#         gene_isoforms_dict, SR_gene_regions_dict, short_read_gene_regions_read_count, SR_read_len, SR_genes_regions_len_dict, num_SRs)
#     print('Done in %.3f s' % (end_time-start_time), flush=True)
#     return short_read_gene_matrix_dict, SR_read_len
def map_long_reads(long_read_alignment_file_path,READ_JUNC_MIN_MAP_LEN,CHR_LIST,output_path,threads,multi_mapping_filtering):
    print('[INFO] Mapping long read to regions...',flush=True)
    start_time = time.time()
    if multi_mapping_filtering == 'unique_only':
        pysam.view('-F','2820','-q','10','-@',f'{threads}','-h','-o',f'{output_path}/temp_lr.sam',long_read_alignment_file_path,catch_stdout=False)
        pysam.sort(f'{output_path}/temp_lr.sam','-@',str(threads),'-m','3G','-o',f'{output_path}/temp_lr.sorted.sam')
        long_read_alignment_file_path = f'{output_path}/temp_lr.sorted.sam'
    elif multi_mapping_filtering == 'best':
        pysam.view('-F','2820','-@',f'{threads}','-h','-o',f'{output_path}/temp_lr.sam',long_read_alignment_file_path,catch_stdout=False)
        pysam.sort(f'{output_path}/temp_lr.sam','-@',str(threads),'-m','3G','-o',f'{output_path}/temp_lr.sorted.sam')
        long_read_alignment_file_path = f'{output_path}/temp_lr.sorted.sam'
    # print(long_read_alignment_file_path)
    parse_alignment_EM(long_read_alignment_file_path,READ_JUNC_MIN_MAP_LEN,output_path,threads,CHR_LIST)
    with open(f'{output_path}/temp/machine_learning/temp_LR_alignments_dict.pkl','rb') as f:
        [gene_isoforms_dict,LR_gene_regions_dict, LR_genes_regions_len_dict, gene_isoforms_length_dict, raw_isoform_exons_dict] = pickle.load(f)
    long_read_gene_regions_read_count,long_read_gene_regions_read_length,total_long_read_length,num_LRs = get_region_read_count_length(LR_gene_regions_dict,output_path) 
    long_read_gene_matrix_dict = generate_all_feature_matrix_long_read(gene_isoforms_dict,LR_gene_regions_dict,long_read_gene_regions_read_count,long_read_gene_regions_read_length,LR_genes_regions_len_dict,gene_isoforms_length_dict,raw_isoform_exons_dict,num_LRs,total_long_read_length,READ_JUNC_MIN_MAP_LEN,output_path,threads,False)
    LR_kvalue_dict = {}
    for rname in long_read_gene_matrix_dict:
        for gname in long_read_gene_matrix_dict[rname]:
            LR_kvalue_dict[gname] = long_read_gene_matrix_dict[rname][gname]['condition_number'][2]
    with open(f'{output_path}/temp/machine_learning/LR_kvalue_dict.pkl','wb') as f:
        pickle.dump(pd.Series(LR_kvalue_dict),f)
    # long_read_gene_regions_read_count,long_read_gene_regions_read_length,total_long_read_length,num_LRs,filtered_gene_regions_read_length,gene_regions_read_pos = parse_alignment(long_read_alignment_file_path,READ_JUNC_MIN_MAP_LEN,gene_points_dict,gene_range,gene_interval_tree_dict,LR_gene_regions_dict,LR_genes_regions_len_dict,gene_isoforms_length_dict, True,filtering,threads)
    # print('Mapped {} long reads'.format(num_LRs,flush=True))
    end_time = time.time()
    print('[INFO] Done in %.3f s'%(end_time-start_time),flush=True)   

import re
def parse_for_EM_algo(annotation):
    gene_exon_dict = {}
    gene_isoform_dict = {}
    isoform_exon_dict = {}
    isoform_gene_dict = {}
    strand_dict = {}
    with open(annotation,'r') as f:
        for line in f:
            if line.lstrip()[0] == "#":
                continue
            fields = line.split('\t')
            if (fields[2] != 'exon'):
                continue
            strand = fields[6]
            chr_name = fields[0]
            gene_name = re.findall('gene_id "([^"]*)"', fields[8])[0]
            isoform_name = re.findall('transcript_id "([^"]*)"', fields[8])[0]
            start_pos = int(fields[3])
            end_pos = int(fields[4])
            if gene_name not in gene_exon_dict:
                gene_exon_dict[gene_name] = []
                gene_isoform_dict[gene_name] = set()
            if isoform_name not in isoform_exon_dict:
                isoform_exon_dict[isoform_name] = []
            gene_exon_dict[gene_name].append([start_pos,end_pos])
            gene_isoform_dict[gene_name].add(isoform_name)
            isoform_gene_dict[isoform_name] = gene_name
            isoform_exon_dict[isoform_name].append([start_pos,end_pos])
            if strand != '+' or strand != '-':
                strand = '+'
            strand_dict[gene_name] = strand
    for isoform in isoform_exon_dict:
        isoform_exon_dict[isoform] = sorted(isoform_exon_dict[isoform],key=lambda x:(x[0],x[1]))
    isoform_len_dict = {}
    for isoform in isoform_exon_dict:
        isoform_len_dict[isoform] = 0
        for exon in isoform_exon_dict[isoform]:
            isoform_len_dict[isoform] += exon[1] - exon[0] + 1
#     isoform_len_set = set(isoform_len_dict.values())
    return isoform_len_dict,isoform_exon_dict,strand_dict,isoform_gene_dict
def check_sam_gtf_consistency(short_read_alignment_file_path,gene_isoforms_dict,ref_file_path):
    gtf_isoforms = set()
    for rname in gene_isoforms_dict:
        for gname in gene_isoforms_dict[rname]:
            for isoform in gene_isoforms_dict[rname][gname]:
                gtf_isoforms.add(isoform)
    with pysam.AlignmentFile(short_read_alignment_file_path) as f:
        sam_isoforms = set()
        for isoform in f.references:
            if '|' in isoform:
                isoform_name = isoform.split('|')[0]
            else:
                isoform_name = isoform
            sam_isoforms.add(isoform_name)
    intersected = sam_isoforms.intersection(gtf_isoforms)
    intersected_length = len(intersected)
    if intersected_length < len(sam_isoforms):
        if intersected_length == 0:
            print(f'[ERROR] There is no transcripts exist in both {short_read_alignment_file_path} and {ref_file_path}! Quiting now.')
            print(f"[ERROR] Please make sure to follow our recommended workflow in 'Data Preparation (if start from fasta/fastq file)' section of README.md to map the short reads")
            sys.exit(1)
        else:
            print(f'[WARNING] There are only {intersected_length} transcripts exist in both {short_read_alignment_file_path} and {ref_file_path}!')
            print(f"[WARNING] Please make sure to follow our recommended workflow in 'Data Preparation (if start from fasta/fastq file)' section of README.md to map the short reads")
    
def parse_and_dump_dict(ref_file_path,short_read_alignment_file_path,long_read_alignment_file_path,output_path,multi_mapping_filtering,threads,READ_JUNC_MIN_MAP_LEN=15):
    _,gene_points_dict,gene_isoforms_dict,\
        _,_,LR_gene_regions_dict,LR_genes_regions_len_dict,\
            gene_isoforms_length_dict,raw_isoform_exons_dict,_,\
                _,_,gene_range,gene_interval_tree_dict = \
                    parse(ref_file_path,READ_JUNC_MIN_MAP_LEN,short_read_alignment_file_path,long_read_alignment_file_path,multi_mapping_filtering,threads)
    # check consistency of GTF and SAM
    if short_read_alignment_file_path is not None:
        check_sam_gtf_consistency(short_read_alignment_file_path,gene_isoforms_dict,ref_file_path)
    isoform_len_dict,isoform_exon_dict,strand_dict,isoform_gene_dict = parse_for_EM_algo(ref_file_path)

    start_pos_list,end_pos_list,start_gname_list,end_gname_list,CHR_LIST = dict(),dict(),dict(),dict(),list(gene_range.keys())
    CHR_LIST = list(gene_range.keys())
    for rname in CHR_LIST:     
        # Sort based on start position
        temp_list = sorted(gene_range[rname], key=itemgetter(1))
        start_pos_list[rname] = [temp_list[j][1] for j in range(len(temp_list))]
        start_gname_list[rname] = [temp_list[j][0] for j in range(len(temp_list))]
        # Sort based on end position
        temp_list = sorted(gene_range[rname], key=itemgetter(2))
        end_pos_list[rname] = [temp_list[j][2] for j in range(len(temp_list))]
        end_gname_list[rname] = [temp_list[j][0] for j in range(len(temp_list))]
    Path(f'{output_path}/temp/LR_alignments_dict/').mkdir(exist_ok=True,parents=True)
    for rname in gene_points_dict:
        dic = [gene_points_dict[rname],gene_interval_tree_dict[rname],LR_gene_regions_dict[rname],start_pos_list[rname],end_pos_list[rname],start_gname_list[rname],end_gname_list[rname]]
        with open(f'{output_path}/temp/LR_alignments_dict/{rname}','wb') as f:
            pickle.dump(dic,f)
    with open(f'{output_path}/temp/LR_alignments_dict/isoform_dict','wb') as f:
        pickle.dump([isoform_len_dict,isoform_exon_dict,strand_dict],f)
    with open(f'{output_path}/temp/LR_alignments_dict/gene_isoform_dict','wb') as f:
        pickle.dump([gene_isoforms_dict,isoform_len_dict,isoform_gene_dict],f)
    return CHR_LIST
            
    # for dic in [isoform_len_dict,isoform_exon_dict,strand_dict]:
        
    

def prepare_EM_LR(ref_file_path,short_read_alignment_file_path,long_read_alignment_file_path,output_path,threads,multi_mapping_filtering='best',READ_LEN=0,READ_JUNC_MIN_MAP_LEN=15,EM_choice='LIQA_modified',iter_theta='True'):
    CHR_LIST = parse_and_dump_dict(ref_file_path,short_read_alignment_file_path,long_read_alignment_file_path,output_path,multi_mapping_filtering,threads)
    map_long_reads(long_read_alignment_file_path,READ_JUNC_MIN_MAP_LEN,CHR_LIST,output_path,threads,multi_mapping_filtering)
    with open(f'{output_path}/temp/LR_alignments_dict/gene_isoform_dict','rb') as f:
        [gene_isoforms_dict,isoform_len_dict,isoform_gene_dict] = pickle.load(f)
    try:
        shutil.rmtree(f'{output_path}/temp/LR_alignments_dict/')
    except:
        pass
    return isoform_len_dict,isoform_gene_dict,gene_isoforms_dict
def EM(ref_file_path,short_read_alignment_file_path,long_read_alignment_file_path,output_path,alpha,beta,P,filtering,multi_mapping_filtering='best',SR_quantification_option='Mili',SR_fastq_list=[],reference_genome='',training=False,DL_model='',assign_unique_mapping_option='',threads=1,READ_LEN=0,READ_JUNC_MIN_MAP_LEN=15,EM_choice='LIQA_modified',iter_theta='True'):
    # Path(output_path).mkdir(parents=True, exist_ok=True)
    # isoform_len_dict,isoform_exon_dict,strand_dict,gene_regions_read_pos,LR_gene_regions_dict = prepare_EM_LR(ref_file_path,short_read_alignment_file_path,long_read_alignment_file_path,output_path,threads)
    # print(alpha)
    # print('Preprocessing...',flush=True)
    # print('Start quantification...',flush=True)
    # start_time = time.time()
    # if EM_choice == 'kde':
    #     EM_algo_kde_main(isoform_len_dict,isoform_exon_dict,strand_dict,gene_regions_read_pos,LR_gene_regions_dict,threads,output_path,EM_choice,config.kde_path,set(isoform_len_dict.values()))
    # elif EM_choice == 'kde_score':
    #     EM_algo_kde_score_main(isoform_len_dict,isoform_exon_dict,strand_dict,gene_regions_read_pos,LR_gene_regions_dict,threads,output_path,EM_choice,config.kde_path,set(isoform_len_dict.values()))
    # else:
    #     if iter_theta == 'True':
    #         EM_algo_theta_iter_main(isoform_len_dict,isoform_exon_dict,strand_dict,gene_regions_read_pos,LR_gene_regions_dict,threads,output_path,EM_choice)
    #     else:
    #         EM_algo_main(isoform_len_dict,isoform_exon_dict,strand_dict,gene_regions_read_pos,LR_gene_regions_dict,threads,output_path,EM_choice)
    # end_time = time.time()
    # print('Done in %.3f s'%(end_time-start_time),flush=True)
    pass
def EM_SR(short_read_alignment_file_path,output_path,threads):
    # Path(output_path).mkdir(parents=True, exist_ok=True)
    # start_time = time.time()
    # # isoform_len_dict,_,_ = parse_for_EM_algo(ref_file_path)
    # EM_algo_SR(short_read_alignment_file_path,output_path,threads)
    # end_time = time.time()
    # print('Done in %.3f s'%(end_time-start_time),flush=True)
    pass
def EM_hybrid(ref_file_path,short_read_alignment_file_path,long_read_alignment_file_path,output_path,alpha,beta,P,filtering,multi_mapping_filtering='best',SR_quantification_option='Mili',SR_fastq_list=[],reference_genome='',training=False,DL_model='',assign_unique_mapping_option='',threads=1,READ_LEN=0,READ_JUNC_MIN_MAP_LEN=15,EM_choice='LIQA_modified',iter_theta='True'):
    try:
        shutil.rmtree(output_path)
    except:
        pass
    Path(output_path).mkdir(parents=True, exist_ok=True)
    Path(f'{output_path}/temp/machine_learning/').mkdir(parents=True, exist_ok=True)
    file_stats = os.stat(long_read_alignment_file_path)
    total_bytes = file_stats.st_size
    if total_bytes/1024/1024 < 100:
        threads = 1
        config.threads = 1
    print('[INFO] Preprocessing...',flush=True)
    isoform_len_dict,isoform_gene_dict,gene_isoforms_dict = prepare_EM_LR(ref_file_path,short_read_alignment_file_path,long_read_alignment_file_path,output_path,threads)
    print('[INFO] Processing long reads data done at {}'.format(str(datetime.datetime.now())))
    print('[INFO] Start quantification...',flush=True)
    if short_read_alignment_file_path is None:
        EM_algo_LR_alone(isoform_len_dict,isoform_gene_dict,output_path,threads,EM_choice)
    else:
        file_stats = os.stat(short_read_alignment_file_path)
        total_bytes = file_stats.st_size
        if total_bytes/1024/1024 < 100:
            threads = 1
            config.threads = 1
        EM_algo_hybrid(isoform_len_dict,isoform_gene_dict,gene_isoforms_dict,short_read_alignment_file_path,output_path,threads,EM_choice)
    try:
        Path(f'{output_path}/temp_sr.sam').unlink()
        Path(f'{output_path}/temp_sr.sorted.sam').unlink()
    except:
        pass
    try:
        Path(f'{output_path}/temp_lr.sam').unlink()
        Path(f'{output_path}/temp_lr.sorted.sam').unlink()
    except:
        pass
    try:
        shutil.rmtree(f'{output_path}/temp/')
    except:
        pass    
    try:
        Path(f'{output_path}/read_len_dist_sm_dict').unlink()
    except:
        pass    
