# Supplementary material for: Improving gene isoform quantification with miniQuant
Source: Nat Biotechnol. 2025 Jun 3;44(3):477–89. doi: 10.1038/s41587-025-02633-9 (PMC12346831; doi:10.1038/s41587-025-02633-9)
Supplement: Supplementary file 4 — Supplementary code to reproduce the results. The folder ‘Figure_visualization’ stores the code to reproduce the figures. The folder ‘MetricCalculation’ stores the code to calculate the evaluation metrics used in the results. The folder ‘miniQuant’ stores the software of miniQuant to reproduce the quantification results. [file 41587_2025_2633_MOESM4_ESM.zip › Supplementary_code/miniQuant/isoform_quantification/generate_output.py]

from pathlib import Path
import numpy as np
import dill as pickle
import io
from util import output_matrix_info
import config
import scipy.stats

def get_stats(arr):
    if len(arr) == 0:
        return np.array([float('nan'),float('nan'),float('nan'),float('nan'),float('nan'),float('nan')])
    s = scipy.stats.describe(arr)
    return np.array([s.minmax[0],s.minmax[1],s.mean,s.variance,s.skewness,s.kurtosis])
def generate_TrEESR_output(output_path,short_read_gene_matrix_dict,long_read_gene_matrix_dict,info_dict_list,same_structure_isoform_dict,removed_gene_isoform_dict,gene_points_dict):
    Path(output_path).mkdir(parents=True, exist_ok=True)
    [raw_gene_num_exon_dict,gene_num_exon_dict,gene_num_isoform_dict,raw_isoform_num_exon_dict,isoform_length_dict,num_isoforms_dict] = info_dict_list
    # out_dict = short_read_gene_matrix_dict.copy()
    # bio = io.BytesIO()
    # for chr in out_dict:
    #     for gene in out_dict[chr]:
    #         bio.write(str.encode('{}\n'.format(gene)))
    #         np.savetxt(bio, out_dict[chr][gene]['isoform_region_matrix'],fmt='%.d',delimiter=',')
    
    # mystr = bio.getvalue().decode('latin1')
    # with open(output_path+'/sr_A.out','w') as f:
    #     f.write(mystr)
    # bio = io.BytesIO()
    # for chr in long_read_gene_matrix_dict:
    #     for gene in long_read_gene_matrix_dict[chr]:
    #         bio.write(str.encode('{}\n'.format(gene)))
    #         np.savetxt(bio, long_read_gene_matrix_dict[chr][gene]['isoform_region_matrix'],fmt='%.d',delimiter=',')
    
    # mystr = bio.getvalue().decode('latin1')
    # with open(output_path+'/lr_A.out','w') as f:
    #     f.write(mystr)
    list_of_all_genes_chrs = []
    for chr_name in long_read_gene_matrix_dict:
        if chr_name in short_read_gene_matrix_dict:
            for gene_name in long_read_gene_matrix_dict[chr_name]:
                if gene_name in short_read_gene_matrix_dict[chr_name]:
                    list_of_all_genes_chrs.append((gene_name,chr_name))
    if config.output_matrix_info:
        output_matrix_info(short_read_gene_matrix_dict,long_read_gene_matrix_dict,list_of_all_genes_chrs,gene_points_dict,output_path)
    with open(output_path+"/SR_singular_values.out",'w') as f:
        f.write('Gene\tSingular_values\n')
        for (gname,rname) in list_of_all_genes_chrs:
            svalues = ','.join([str(v) for v in short_read_gene_matrix_dict[rname][gname]['singular_values']])
            f.write('{}\t{}\n'.format(gname,svalues))
        for chr_name in removed_gene_isoform_dict:
            for gene_name in removed_gene_isoform_dict[chr_name]:
                f.write('{}\tNA\n'.format(gene_name))
    with open(output_path+"/LR_singular_values.out",'w') as f:
        f.write('Gene\tSingular_values\n')
        for (gname,rname) in list_of_all_genes_chrs:
            svalues = ','.join([str(v) for v in long_read_gene_matrix_dict[rname][gname]['singular_values']])
            f.write('{}\t{}\n'.format(gname,svalues))
        for chr_name in removed_gene_isoform_dict:
            for gene_name in removed_gene_isoform_dict[chr_name]:
                f.write('{}\tNA\n'.format(gene_name))
                
    gene_feature_dict = {}
    with open(output_path+"/kvalues.out",'w') as f:
        f.write('Gene\tChr\tNum_isoforms\tKvalue\n')
        for (gene_name,chr_name) in list_of_all_genes_chrs:
        # for chr_name in short_read_gene_matrix_dict:
        #     for gene_name in short_read_gene_matrix_dict[chr_name]:
            num_isoforms,num_exons,num_split_exons = gene_num_isoform_dict[chr_name][gene_name],raw_gene_num_exon_dict[chr_name][gene_name],gene_num_exon_dict[chr_name][gene_name]
            SR_kvalue,SR_regular_condition_number,SR_generalized_condition_number,SR_singular_value_product = short_read_gene_matrix_dict[chr_name][gene_name]['condition_number']
            LR_kvalue,LR_regular_condition_number,LR_generalized_condition_number,LR_singular_value_product = long_read_gene_matrix_dict[chr_name][gene_name]['condition_number']
            SR_A_dim = short_read_gene_matrix_dict[chr_name][gene_name]['isoform_region_matrix'].shape
            LR_A_dim = long_read_gene_matrix_dict[chr_name][gene_name]['isoform_region_matrix'].shape
            f.write('{}\t{}\t{}\t{}\n'.format(gene_name,chr_name,num_isoforms,SR_generalized_condition_number))
            gene_feature_dict[gene_name] = [SR_generalized_condition_number,LR_generalized_condition_number]
        for chr_name in removed_gene_isoform_dict:
            for gene_name in removed_gene_isoform_dict[chr_name]:
                info_dict = removed_gene_isoform_dict[chr_name][gene_name]['info']
                num_isoforms,num_exons,num_split_exons = info_dict['num_isoforms'],info_dict['num_exons'],info_dict['num_split_exons']
                SR_kvalue,SR_regular_condition_number,SR_generalized_condition_number,SR_singular_value_product = 'NA','NA','NA','NA'
                LR_kvalue,LR_regular_condition_number,LR_generalized_condition_number,LR_singular_value_product = 'NA','NA','NA','NA'
                SR_A_dim = 'NA'
                LR_A_dim = 'NA'
                f.write('{}\t{}\t{}\t{}\n'.format(gene_name,chr_name,num_isoforms,SR_generalized_condition_number))
    with open(output_path+"/kvalues_gene.out",'w') as f:
        f.write('Gene\tChr\tNum_isoforms\tNum_exons\tNum_split_exons\tSR_singular_value_product\tSR_k_value\tSR_regular_condition_number\tSR_generalized_condition_number\tSR_A_dim\tLR_singular_value_product\tLR_k_value\tLR_regular_condition_number\tLR_generalized_condition_number\tLR_A_dim\n')
        for (gene_name,chr_name) in list_of_all_genes_chrs:
        # for chr_name in short_read_gene_matrix_dict:
        #     for gene_name in short_read_gene_matrix_dict[chr_name]:
            num_isoforms,num_exons,num_split_exons = gene_num_isoform_dict[chr_name][gene_name],raw_gene_num_exon_dict[chr_name][gene_name],gene_num_exon_dict[chr_name][gene_name]
            SR_kvalue,SR_regular_condition_number,SR_generalized_condition_number,SR_singular_value_product = short_read_gene_matrix_dict[chr_name][gene_name]['condition_number']
            LR_kvalue,LR_regular_condition_number,LR_generalized_condition_number,LR_singular_value_product = long_read_gene_matrix_dict[chr_name][gene_name]['condition_number']
            SR_A_dim = short_read_gene_matrix_dict[chr_name][gene_name]['isoform_region_matrix'].shape
            LR_A_dim = long_read_gene_matrix_dict[chr_name][gene_name]['isoform_region_matrix'].shape
            f.write('{}\t{}\t{}\t{}\t{}\t{}\t{}\t{}\t{}\t{}\t{}\t{}\t{}\t{}\t{}\n'.format(gene_name,chr_name,num_isoforms,num_exons,num_split_exons,SR_singular_value_product,SR_kvalue,SR_regular_condition_number,SR_generalized_condition_number,SR_A_dim,LR_singular_value_product,LR_kvalue,LR_regular_condition_number,LR_generalized_condition_number,LR_A_dim))
            gene_feature_dict[gene_name] = [SR_generalized_condition_number,LR_generalized_condition_number]
        for chr_name in removed_gene_isoform_dict:
            for gene_name in removed_gene_isoform_dict[chr_name]:
                info_dict = removed_gene_isoform_dict[chr_name][gene_name]['info']
                num_isoforms,num_exons,num_split_exons = info_dict['num_isoforms'],info_dict['num_exons'],info_dict['num_split_exons']
                SR_kvalue,SR_regular_condition_number,SR_generalized_condition_number,SR_singular_value_product = 'NA','NA','NA','NA'
                LR_kvalue,LR_regular_condition_number,LR_generalized_condition_number,LR_singular_value_product = 'NA','NA','NA','NA'
                SR_A_dim = 'NA'
                LR_A_dim = 'NA'
                f.write('{}\t{}\t{}\t{}\t{}\t{}\t{}\t{}\t{}\t{}\t{}\t{}\t{}\t{}\t{}\n'.format(gene_name,chr_name,num_isoforms,num_exons,num_split_exons,SR_singular_value_product,SR_kvalue,SR_regular_condition_number,SR_generalized_condition_number,SR_A_dim,LR_singular_value_product,LR_kvalue,LR_regular_condition_number,LR_generalized_condition_number,LR_A_dim))
    with open(output_path+"/kvalues_isoform.out",'w') as f:
        f.write('Isoform\tGene\tChr\tNum_exons\tIsoform_length\tNum_isoforms\tSR_singular_value_product\tSR_k_value\tSR_regular_condition_number\tSR_generalized_condition_number\tLR_singular_value_product\tLR_k_value\tLR_regular_condition_number\tLR_generalized_condition_number\n')
        for (gene_name,chr_name) in list_of_all_genes_chrs:
        # for chr_name in short_read_gene_matrix_dict:
        #     for gene_name in short_read_gene_matrix_dict[chr_name]:
            for isoform_name in short_read_gene_matrix_dict[chr_name][gene_name]['isoform_names_indics']:
                num_exons,isoform_length,num_isoforms = raw_isoform_num_exon_dict[isoform_name],isoform_length_dict[isoform_name],num_isoforms_dict[isoform_name]
                SR_kvalue,SR_regular_condition_number,SR_generalized_condition_number,SR_singular_value_product = short_read_gene_matrix_dict[chr_name][gene_name]['condition_number']
                LR_kvalue,LR_regular_condition_number,LR_generalized_condition_number,LR_singular_value_product = long_read_gene_matrix_dict[chr_name][gene_name]['condition_number']
                f.write('{}\t{}\t{}\t{}\t{}\t{}\t{}\t{}\t{}\t{}\t{}\t{}\t{}\t{}\n'.format(isoform_name,gene_name,chr_name,num_exons,isoform_length,num_isoforms,SR_singular_value_product,SR_kvalue,SR_regular_condition_number,SR_generalized_condition_number,LR_singular_value_product,LR_kvalue,LR_regular_condition_number,LR_generalized_condition_number))
        for chr_name in removed_gene_isoform_dict:
            for gene_name in removed_gene_isoform_dict[chr_name]:
                isoform_info_dict = removed_gene_isoform_dict[chr_name][gene_name]['isoform_info']
                for isoform_name in isoform_info_dict:
                    num_exons,isoform_length,num_isoforms = isoform_info_dict[isoform_name]['num_exons'],isoform_info_dict[isoform_name]['isoform_length'],removed_gene_isoform_dict[chr_name][gene_name]['info']['num_isoforms']
                    SR_kvalue,SR_regular_condition_number,SR_generalized_condition_number,SR_singular_value_product = 'NA','NA','NA','NA'
                    LR_kvalue,LR_regular_condition_number,LR_generalized_condition_number,LR_singular_value_product = 'NA','NA','NA','NA'
                    f.write('{}\t{}\t{}\t{}\t{}\t{}\t{}\t{}\t{}\t{}\t{}\t{}\t{}\t{}\n'.format(isoform_name,gene_name,chr_name,num_exons,isoform_length,num_isoforms,SR_singular_value_product,SR_kvalue,SR_regular_condition_number,SR_generalized_condition_number,LR_singular_value_product,LR_kvalue,LR_regular_condition_number,LR_generalized_condition_number))
    return gene_feature_dict
def generate_TransELS_output(output_path,short_read_gene_matrix_dict,long_read_gene_matrix_dict,list_of_all_genes_chrs,gene_isoform_tpm_expression_dict,raw_isoform_exons_dict,gene_isoforms_length_dict,same_structure_isoform_dict,removed_gene_isoform_dict,gene_points_dict):
    Path(output_path).mkdir(parents=True, exist_ok=True)
    if config.output_matrix_info:
        output_matrix_info(short_read_gene_matrix_dict,long_read_gene_matrix_dict,list_of_all_genes_chrs,gene_points_dict,output_path)
    # with open(output_path+'lr.pkl','wb') as f:
    #     pickle.dump(long_read_gene_matrix_dict,f)
    with open(output_path+"/expression_gene.out",'w') as f_gene:
        with open(output_path+"/expression_isoform.out",'w') as f_isoform:
            f_gene.write('Gene\tChr\tTPM\n')
            f_isoform.write('Isoform\tGene\tChr\tStart\tEnd\tIsoform_length\tTPM\tAlpha\n')
            # f_isoform.write('Isoform\tGene\tChr\tStart\tEnd\tIsoform_length\tTPM\tSR_k_value\tSR_regular_condition_number\tSR_generalized_condition_number\tLR_k_value\tLR_regular_condition_number\tLR_generalized_condition_number\n')
            for gene_name,chr_name in list_of_all_genes_chrs:
                tpm_sum = 0
                # sr_expected_counts_sum = 0
                # lr_expected_counts_sum = 0
                for isoform_name in short_read_gene_matrix_dict[chr_name][gene_name]['isoform_names_indics']:
                    start_pos = min(raw_isoform_exons_dict[chr_name][gene_name][isoform_name]['start_pos'])
                    end_pos = max(raw_isoform_exons_dict[chr_name][gene_name][isoform_name]['end_pos'])
                    isoform_len = gene_isoforms_length_dict[chr_name][gene_name][isoform_name]
                    isoform_index = short_read_gene_matrix_dict[chr_name][gene_name]['isoform_names_indics'][isoform_name]
                    tpm = gene_isoform_tpm_expression_dict[chr_name][gene_name]['tpm'][isoform_index]
                    # sr_expected_counts = gene_isoform_tpm_expression_dict[chr_name][gene_name]['SR_expected_counts'][isoform_index]
                    # lr_expected_counts = gene_isoform_tpm_expression_dict[chr_name][gene_name]['LR_expected_counts'][isoform_index]
                    alpha = gene_isoform_tpm_expression_dict[chr_name][gene_name]['alpha']
                    tpm_sum += tpm
                    # sr_expected_counts_sum += sr_expected_counts
                    # lr_expected_counts_sum += lr_expected_counts
                    # if chr_name in same_structure_isoform_dict:
                    #     if gene_name in same_structure_isoform_dict[chr_name]:
                    #         if isoform_name in same_structure_isoform_dict[chr_name][gene_name]:
                    #             num_same_structure_isoforms = len(same_structure_isoform_dict[chr_name][gene_name][isoform_name])
                    #             tpm = tpm/(num_same_structure_isoforms+1)
                                # sr_expected_counts = sr_expected_counts/(num_same_structure_isoforms+1)
                                # lr_expected_counts = lr_expected_counts/(num_same_structure_isoforms+1)
                                # for same_structure_isoform in same_structure_isoform_dict[chr_name][gene_name][isoform_name]:
                                #     f_isoform.write('{}\t{}\t{}\t{}\t{}\t{}\t{}\t{}\t{}\t{}\n'.format(same_structure_isoform,gene_name,chr_name,start_pos,end_pos,isoform_len,tpm,sr_expected_counts,lr_expected_counts,alpha))
                    f_isoform.write('{}\t{}\t{}\t{}\t{}\t{}\t{}\t{}\n'.format(isoform_name,gene_name,chr_name,start_pos,end_pos,isoform_len,tpm,alpha))
                    # SR_kvalue,SR_regular_condition_number,SR_generalized_condition_number = short_read_gene_matrix_dict[chr_name][gene_name]['condition_number']
                    # LR_kvalue,LR_regular_condition_number,LR_generalized_condition_number = long_read_gene_matrix_dict[chr_name][gene_name]['condition_number']

                    # f_isoform.write('{}\t{}\t{}\t{}\t{}\t{}\n'.format(SR_kvalue,SR_regular_condition_number,SR_generalized_condition_number,LR_kvalue,LR_regular_condition_number,LR_generalized_condition_number))
                f_gene.write('{}\t{}\t{}\n'.format(gene_name,chr_name,tpm_sum))
                
            # censored gene output  
            for chr_name in removed_gene_isoform_dict:
                for gene_name in removed_gene_isoform_dict[chr_name]:
                    f_gene.write('{}\t{}\t0\t0\t0\n'.format(gene_name,chr_name))
                    for isoform_name in removed_gene_isoform_dict[chr_name][gene_name]['isoforms_length_dict']:
                        start_pos = min(removed_gene_isoform_dict[chr_name][gene_name]['raw_isoform_exons_dict'][isoform_name]['start_pos'])
                        end_pos = max(removed_gene_isoform_dict[chr_name][gene_name]['raw_isoform_exons_dict'][isoform_name]['end_pos'])
                        isoform_len = removed_gene_isoform_dict[chr_name][gene_name]['isoforms_length_dict'][isoform_name]
                        tpm = 0
                        sr_expected_counts = 0
                        lr_expected_counts = 0
                        f_isoform.write('{}\t{}\t{}\t{}\t{}\t{}\t{}\t{}\t{}\n'.format(isoform_name,gene_name,chr_name,start_pos,end_pos,isoform_len,tpm,sr_expected_counts,lr_expected_counts))
            
    # with open(output_path+"/expression_isoform_result1.out",'w') as f:
    #     f.write('Isoform\tGene\tChr\tTPM\tTPM_SR\tTPM_LR\n')
    #     for chr_name in short_read_gene_matrix_dict:
    #             for gene_name in short_read_gene_matrix_dict[chr_name]:
    #                 for isoform_name in short_read_gene_matrix_dict[chr_name][gene_name]['isoform_names_indics']:
    #                     isoform_index = short_read_gene_matrix_dict[chr_name][gene_name]['isoform_names_indics'][isoform_name]
    #                     tpm = gene_isoform_tpm_expression_dict[chr_name][gene_name][isoform_index]['tpm_by_gene']
    #                     perfect_tpm = gene_isoform_tpm_expression_dict[chr_name][gene_name][isoform_index]['perfect_tpm_by_gene']
    #                     tpm_sr = gene_isoform_tpm_expression_dict[chr_name][gene_name][isoform_index]['tpm_sr']
    #                     tpm_lr = gene_isoform_tpm_expression_dict[chr_name][gene_name][isoform_index]['tpm_lr']
