# Supplementary material for: Improving gene isoform quantification with miniQuant
Source: Nat Biotechnol. 2025 Jun 3;44(3):477–89. doi: 10.1038/s41587-025-02633-9 (PMC12346831; doi:10.1038/s41587-025-02633-9)
Supplement: Supplementary file 4 — Supplementary code to reproduce the results. The folder ‘Figure_visualization’ stores the code to reproduce the figures. The folder ‘MetricCalculation’ stores the code to calculate the evaluation metrics used in the results. The folder ‘miniQuant’ stores the software of miniQuant to reproduce the quantification results. [file 41587_2025_2633_MOESM4_ESM.zip › Supplementary_code/miniQuant/isoform_quantification/TrEESR.py]

from collections import defaultdict
from TransELS import infer_read_len
from construct_feature_matrix import calculate_all_condition_number,calculate_all_condition_number_long_read
from parse_annotation_main import parse_reference_annotation
from generate_output import generate_TrEESR_output
from construct_feature_matrix import generate_all_feature_matrix_short_read
from construct_long_reads_feature_matrix import generate_all_feature_matrix_long_read
from parse_annotation_main import parse_reference_annotation,process_annotation_for_alignment
from parse_alignment_main import parse_alignment
import config
import datetime
from pathlib import Path
import shutil
def TrEESR(ref_file_path,output_path,short_read_alignment_file_path,long_read_alignment_file_path,sr_region_selection,filtering,threads,READ_LEN=150,READ_JUNC_MIN_MAP_LEN=0):
    try:
        shutil.rmtree(output_path)
    except:
        pass
    Path(output_path).mkdir(parents=True, exist_ok=True)
    Path(f'{output_path}/temp/machine_learning/').mkdir(parents=True, exist_ok=True)
    if short_read_alignment_file_path is not None:
        READ_LEN = infer_read_len(short_read_alignment_file_path)
    start_time = datetime.datetime.now()
    gene_exons_dict,gene_points_dict,gene_isoforms_dict,SR_gene_regions_dict,SR_genes_regions_len_dict,LR_gene_regions_dict,LR_genes_regions_len_dict,gene_isoforms_length_dict,raw_isoform_exons_dict,raw_gene_exons_dict,same_structure_isoform_dict,removed_gene_isoform_dict = \
        parse_reference_annotation(ref_file_path,threads,READ_LEN,READ_JUNC_MIN_MAP_LEN,sr_region_selection)
    end_time_1 = datetime.datetime.now()
    print('[INFO] Done in %.3f s'%((end_time_1-start_time).total_seconds()),flush=True)
    print('[INFO] Calculating the condition number...',flush=True)
    gene_regions_points_list,gene_range,gene_interval_tree_dict = process_annotation_for_alignment(gene_exons_dict,gene_points_dict)
    if short_read_alignment_file_path is not None:
        short_read_gene_regions_read_count, SR_read_len, num_SRs = parse_alignment(short_read_alignment_file_path, READ_JUNC_MIN_MAP_LEN, gene_points_dict,
                                                                               gene_range, gene_interval_tree_dict, SR_gene_regions_dict, SR_genes_regions_len_dict, gene_isoforms_length_dict, False, False, threads)
        config.READ_LEN = SR_read_len
        short_read_gene_matrix_dict = generate_all_feature_matrix_short_read(gene_isoforms_dict, SR_gene_regions_dict, short_read_gene_regions_read_count, SR_read_len, SR_genes_regions_len_dict, num_SRs,False)
    else:
        SR_read_len = 150
        short_read_gene_matrix_dict = calculate_all_condition_number(gene_isoforms_dict,SR_gene_regions_dict,SR_genes_regions_len_dict,SR_read_len,allow_multi_exons=False)
    if long_read_alignment_file_path is not None:
        long_read_gene_regions_read_count,long_read_gene_regions_read_length,total_long_read_length,num_LRs,filtered_gene_regions_read_length,_ = parse_alignment(long_read_alignment_file_path,READ_JUNC_MIN_MAP_LEN,gene_points_dict,gene_range,gene_interval_tree_dict,LR_gene_regions_dict,LR_genes_regions_len_dict,gene_isoforms_length_dict, True,filtering,threads)
        long_read_gene_matrix_dict = generate_all_feature_matrix_long_read(gene_isoforms_dict,LR_gene_regions_dict,long_read_gene_regions_read_count,long_read_gene_regions_read_length,LR_genes_regions_len_dict,gene_isoforms_length_dict,raw_isoform_exons_dict,num_LRs,total_long_read_length,READ_JUNC_MIN_MAP_LEN,output_path,threads,False)
    else:
        long_read_gene_matrix_dict = calculate_all_condition_number_long_read(gene_isoforms_dict,LR_gene_regions_dict,allow_multi_exons=True)
    end_time_2 = datetime.datetime.now()
    print('[INFO] Done in %.3f s'%((end_time_2-end_time_1).total_seconds()),flush=True)
    raw_gene_num_exon_dict,gene_num_exon_dict,gene_num_isoform_dict = defaultdict(dict),defaultdict(dict),defaultdict(dict)
    raw_isoform_num_exon_dict,isoform_length_dict,num_isoforms_dict = {},{},{}
    for chr_name in raw_isoform_exons_dict:
        for gene_name in raw_isoform_exons_dict[chr_name]:
            raw_gene_num_exon_dict[chr_name][gene_name] = len(raw_gene_exons_dict[chr_name][gene_name])
            gene_num_exon_dict[chr_name][gene_name] = len(gene_exons_dict[chr_name][gene_name])
            gene_num_isoform_dict[chr_name][gene_name] = len(gene_isoforms_dict[chr_name][gene_name])
            for isoform_name in raw_isoform_exons_dict[chr_name][gene_name]:
                raw_isoform_num_exon_dict[isoform_name] = len(raw_isoform_exons_dict[chr_name][gene_name][isoform_name]['start_pos'])
                isoform_length_dict[isoform_name] = gene_isoforms_length_dict[chr_name][gene_name][isoform_name]
                num_isoforms_dict[isoform_name] =  len(raw_isoform_exons_dict[chr_name][gene_name])
    info_dict_list = [raw_gene_num_exon_dict,gene_num_exon_dict,gene_num_isoform_dict,raw_isoform_num_exon_dict,isoform_length_dict,num_isoforms_dict]
    gene_feature_dict = generate_TrEESR_output(output_path,short_read_gene_matrix_dict,long_read_gene_matrix_dict,info_dict_list,same_structure_isoform_dict,removed_gene_isoform_dict,gene_points_dict)
    ref_annotation_dict_list = [gene_exons_dict,gene_points_dict,gene_isoforms_dict,SR_gene_regions_dict,SR_genes_regions_len_dict,LR_gene_regions_dict,LR_genes_regions_len_dict,gene_isoforms_length_dict,raw_isoform_exons_dict,raw_gene_exons_dict]
    return gene_feature_dict
def get_kvalues_dict(ref_file_path,threads,READ_LEN=150,READ_JUNC_MIN_MAP_LEN=10):
    gene_points_dict,gene_isoforms_dict,gene_regions_dict,genes_regions_len_dict,gene_isoforms_length_dict,raw_isoform_exons_dict = parse_reference_annotation(ref_file_path,threads,READ_LEN,READ_JUNC_MIN_MAP_LEN)
    long_read_gene_matrix_dict = calculate_all_condition_number(gene_isoforms_dict,gene_regions_dict,allow_multi_exons=True)
    return long_read_gene_matrix_dict
