# Supplementary material for: Improving gene isoform quantification with miniQuant
Source: Nat Biotechnol. 2025 Jun 3;44(3):477–89. doi: 10.1038/s41587-025-02633-9 (PMC12346831; doi:10.1038/s41587-025-02633-9)
Supplement: Supplementary file 4 — Supplementary code to reproduce the results. The folder ‘Figure_visualization’ stores the code to reproduce the figures. The folder ‘MetricCalculation’ stores the code to calculate the evaluation metrics used in the results. The folder ‘miniQuant’ stores the software of miniQuant to reproduce the quantification results. [file 41587_2025_2633_MOESM4_ESM.zip › Supplementary_code/miniQuant/isoform_quantification/TransELS.py]

from collections import defaultdict
import pysam
import pandas as pd
import time
import dill as pickle
import shutil
from pathlib import Path
from util import get_long_read_M_dist, get_filtered_out_long_read_M_dist, get_very_short_isoforms
from construct_feature_matrix import generate_all_feature_matrix_short_read
from construct_long_reads_feature_matrix import generate_all_feature_matrix_long_read
from parse_annotation_main import parse_reference_annotation, process_annotation_for_alignment
from parse_alignment_main import parse_alignment
from generate_output import generate_TransELS_output
from quantification import quantification
from SR_external_quantification import SR_external_quantification
import config
def infer_read_len(short_read_alignment_file_path):
    READ_LEN = 150
    sr_sam_valid = False
    with pysam.AlignmentFile(short_read_alignment_file_path, "r") as samfile:
            for read in samfile:
                READ_LEN = read.infer_query_length()
                if READ_LEN is not None:
                    sr_sam_valid = True
                    break
    if not sr_sam_valid:
        print('The SR sam seems invalid. Please check!')
        exit()
    return READ_LEN
def parse(ref_file_path, READ_JUNC_MIN_MAP_LEN, short_read_alignment_file_path, threads):
    print('Start parsing annotation...')
    start_time = time.time()
    if short_read_alignment_file_path is not None:
        READ_LEN = infer_read_len(short_read_alignment_file_path)
    else:
        READ_LEN = 150
    gene_exons_dict, gene_points_dict, gene_isoforms_dict, SR_gene_regions_dict, SR_genes_regions_len_dict, LR_gene_regions_dict, LR_genes_regions_len_dict, gene_isoforms_length_dict, raw_isoform_exons_dict, raw_gene_exons_dict, same_structure_isoform_dict, removed_gene_isoform_dict = parse_reference_annotation(
        ref_file_path, threads, READ_LEN, READ_JUNC_MIN_MAP_LEN, 'real_data')
    _, gene_range, gene_interval_tree_dict = process_annotation_for_alignment(
        gene_exons_dict, gene_points_dict)
    end_time = time.time()
    print('Done in %.3f s' % (end_time-start_time), flush=True)
    return gene_exons_dict, gene_points_dict, gene_isoforms_dict, SR_gene_regions_dict, SR_genes_regions_len_dict, LR_gene_regions_dict, LR_genes_regions_len_dict, gene_isoforms_length_dict, raw_isoform_exons_dict, raw_gene_exons_dict, same_structure_isoform_dict, removed_gene_isoform_dict, gene_range, gene_interval_tree_dict
def map_short_reads(short_read_alignment_file_path, READ_JUNC_MIN_MAP_LEN, gene_isoforms_dict, gene_points_dict, gene_range, gene_interval_tree_dict, SR_gene_regions_dict, SR_genes_regions_len_dict, gene_isoforms_length_dict, output_path, multi_mapping_filtering, threads):
    print('Mapping short read to regions...', flush=True)
    start_time = time.time()
    if short_read_alignment_file_path is not None:
        if multi_mapping_filtering == 'unique_only':
            pysam.view('-F', '2816', '-q', '10', '-@', f'{threads}', '-h', '-o',
                       f'{output_path}/temp_sr.sam', short_read_alignment_file_path, catch_stdout=False)
            short_read_alignment_file_path = f'{output_path}/temp_sr.sam'
        elif multi_mapping_filtering == 'best':
            pysam.view('-F', '2816', '-@', f'{threads}', '-h', '-o',
                       f'{output_path}/temp_sr.sam', short_read_alignment_file_path, catch_stdout=False)
            short_read_alignment_file_path = f'{output_path}/temp_sr.sam'
    short_read_gene_regions_read_count, SR_read_len, num_SRs = parse_alignment(short_read_alignment_file_path, READ_JUNC_MIN_MAP_LEN, gene_points_dict,
                                                                               gene_range, gene_interval_tree_dict, SR_gene_regions_dict, SR_genes_regions_len_dict, gene_isoforms_length_dict, False, False, threads)
    config.READ_LEN = SR_read_len
    print('Mapped {} short reads with read length {}'.format(
        num_SRs, SR_read_len), flush=True)
    end_time = time.time()
    print('Constructing matrix and calculating condition number...', flush=True)
    short_read_gene_matrix_dict = generate_all_feature_matrix_short_read(
        gene_isoforms_dict, SR_gene_regions_dict, short_read_gene_regions_read_count, SR_read_len, SR_genes_regions_len_dict, num_SRs)
    print('Done in %.3f s' % (end_time-start_time), flush=True)
    return short_read_gene_matrix_dict, SR_read_len
def map_long_reads(long_read_alignment_file_path,READ_JUNC_MIN_MAP_LEN,gene_isoforms_dict,gene_points_dict,gene_range,gene_interval_tree_dict,LR_gene_regions_dict,LR_genes_regions_len_dict,gene_isoforms_length_dict,filtering,output_path,multi_mapping_filtering,threads,raw_isoform_exons_dict):
    print('Mapping long read to regions...',flush=True)
    start_time = time.time()
    if multi_mapping_filtering == 'unique_only':
        pysam.view('-F','2820','-q','10','-@',f'{threads}','-h','-o',f'{output_path}/temp_lr.sam',long_read_alignment_file_path,catch_stdout=False)
        long_read_alignment_file_path = f'{output_path}/temp_lr.sam'
    elif multi_mapping_filtering == 'best':
        pysam.view('-F','2820','-@',f'{threads}','-h','-o',f'{output_path}/temp_lr.sam',long_read_alignment_file_path,catch_stdout=False)
        long_read_alignment_file_path = f'{output_path}/temp_lr.sam'
    long_read_gene_regions_read_count,long_read_gene_regions_read_length,total_long_read_length,num_LRs,filtered_gene_regions_read_length,gene_regions_read_pos = parse_alignment(long_read_alignment_file_path,READ_JUNC_MIN_MAP_LEN,gene_points_dict,gene_range,gene_interval_tree_dict,LR_gene_regions_dict,LR_genes_regions_len_dict,gene_isoforms_length_dict, True,filtering,threads)
    try:
        Path(f'{output_path}/temp_sr.sam').unlink()
    except:
        pass
    try:
        Path(f'{output_path}/temp_lr.sam').unlink()
    except:
        pass
    print('Mapped {} long reads'.format(num_LRs,flush=True))
    print('Constructing matrix and calculating condition number...',flush=True)
    long_read_gene_matrix_dict = generate_all_feature_matrix_long_read(gene_isoforms_dict, LR_gene_regions_dict, long_read_gene_regions_read_count, long_read_gene_regions_read_length,
                                                                       LR_genes_regions_len_dict, gene_isoforms_length_dict, raw_isoform_exons_dict, num_LRs, total_long_read_length, READ_JUNC_MIN_MAP_LEN, output_path, threads)
    end_time = time.time()
    print('Done in %.3f s'%(end_time-start_time),flush=True)
    return long_read_gene_matrix_dict,gene_regions_read_pos,long_read_gene_regions_read_length
def get_info_dict_list(gene_isoforms_dict,gene_exons_dict,raw_gene_exons_dict,raw_isoform_exons_dict,gene_isoforms_length_dict):
    raw_gene_num_exon_dict,gene_num_exon_dict,gene_num_isoform_dict = defaultdict(dict),defaultdict(dict),defaultdict(dict)
    raw_isoform_num_exon_dict,isoform_length_dict,num_isoforms_dict = {},{},{}
    for chr_name in raw_isoform_exons_dict:
        for gene_name in raw_isoform_exons_dict[chr_name]:
            raw_gene_num_exon_dict[chr_name][gene_name] = len(raw_gene_exons_dict[chr_name][gene_name])
            gene_num_exon_dict[chr_name][gene_name] = len(gene_exons_dict[chr_name][gene_name])
            gene_num_isoform_dict[chr_name][gene_name] = len(gene_isoforms_dict[chr_name][gene_name])
            for isoform_name in raw_isoform_exons_dict[chr_name][gene_name]:
                raw_isoform_num_exon_dict[isoform_name] = len(raw_isoform_exons_dict[chr_name][gene_name][isoform_name]['start_pos'])
                isoform_length_dict[isoform_name] = gene_isoforms_length_dict[chr_name][gene_name][isoform_name]
                num_isoforms_dict[isoform_name] =  len(raw_isoform_exons_dict[chr_name][gene_name])
    info_dict_list = [raw_gene_num_exon_dict,gene_num_exon_dict,gene_num_isoform_dict,raw_isoform_num_exon_dict,isoform_length_dict,num_isoforms_dict]
    return info_dict_list
def generate_training_dict(list_of_all_genes_chrs,short_read_gene_matrix_dict,long_read_gene_matrix_dict,gene_isoform_tpm_expression_dict,output_path):
    training_dict = {}
    for gene_name,chr_name in list_of_all_genes_chrs:
        if chr_name not in training_dict:
            training_dict[chr_name] = {}
        single_dict = {}
        single_dict['sr_A'] = short_read_gene_matrix_dict[chr_name][gene_name]['isoform_region_matrix']
        single_dict['sr_b'] = short_read_gene_matrix_dict[chr_name][gene_name]['region_abund_matrix']
        single_dict['lr_A'] = long_read_gene_matrix_dict[chr_name][gene_name]['isoform_region_matrix']
        single_dict['lr_b'] = long_read_gene_matrix_dict[chr_name][gene_name]['region_abund_matrix']
        single_dict['SR_tpm'] = gene_isoform_tpm_expression_dict[chr_name][gene_name]['SR_tpm']
        single_dict['LR_tpm'] = gene_isoform_tpm_expression_dict[chr_name][gene_name]['LR_tpm']
        single_dict['isoform_names_indics'] = short_read_gene_matrix_dict[chr_name][gene_name]['isoform_names_indics']
        training_dict[chr_name][gene_name] = single_dict
    with open(f'{output_path}/training.pkl','wb') as f:
        pickle.dump(training_dict,f)
    print('DONE')
def TransELS(ref_file_path,short_read_alignment_file_path,long_read_alignment_file_path,output_path,alpha,beta,P,filtering,multi_mapping_filtering='best',SR_quantification_option='Mili',SR_fastq_list=[],reference_genome='',training=False,DL_model='',assign_unique_mapping_option='',threads=1,READ_LEN=0,READ_JUNC_MIN_MAP_LEN=15):
    print(alpha)
    Path(output_path).mkdir(parents=True, exist_ok=True)
    print('Preprocessing...',flush=True)
    _,gene_points_dict,gene_isoforms_dict,\
        SR_gene_regions_dict,SR_genes_regions_len_dict,LR_gene_regions_dict,LR_genes_regions_len_dict,\
            gene_isoforms_length_dict,raw_isoform_exons_dict,_,\
                same_structure_isoform_dict,removed_gene_isoform_dict,gene_range,gene_interval_tree_dict = \
                    parse(ref_file_path,READ_JUNC_MIN_MAP_LEN,short_read_alignment_file_path,threads)
    short_read_gene_matrix_dict,SR_read_len = map_short_reads(short_read_alignment_file_path,READ_JUNC_MIN_MAP_LEN,gene_isoforms_dict,gene_points_dict,gene_range,gene_interval_tree_dict,SR_gene_regions_dict,SR_genes_regions_len_dict,gene_isoforms_length_dict,output_path,multi_mapping_filtering,threads)
    long_read_gene_matrix_dict,gene_regions_read_pos,long_read_gene_regions_read_length = map_long_reads(long_read_alignment_file_path,READ_JUNC_MIN_MAP_LEN,gene_isoforms_dict,gene_points_dict,gene_range,gene_interval_tree_dict,LR_gene_regions_dict,LR_genes_regions_len_dict,gene_isoforms_length_dict,filtering,output_path,multi_mapping_filtering,threads,raw_isoform_exons_dict)
    

    # get_very_short_isoforms(output_path,filtered_gene_regions_read_length,LR_gene_regions_dict,isoform_length_dict)
    # generate_TrEESR_output(output_path,short_read_gene_matrix_dict,long_read_gene_matrix_dict,info_dict_list)
    # unique_dist_df.to_csv('{}/lr_M_unique_dist.tsv'.format(output_path),sep='\t',index=False)
    # multi_dist_df.to_csv('{}/lr_M_multi_dist.tsv'.format(output_path),sep='\t',index=False)
    # filtered_unique_dist_df.to_csv('{}/filtered_out_lr_M_unique_dist.tsv'.format(output_path),sep='\t',index=False)
    # filtered_multi_dist_df.to_csv('{}/filtered_out_lr_M_multi_dist.tsv'.format(output_path),sep='\t',index=False)
    # with open('{}/lr.pkl'.format(output_path),'wb') as f:
    #     pickle.dump((gene_isoforms_length_dict,long_read_gene_regions_read_length,long_read_gene_regions_read_count,LR_gene_regions_dict,filtered_gene_regions_read_length),f)
    
    # info_dict_list = get_info_dict_list(gene_isoforms_dict,gene_exons_dict,raw_gene_exons_dict,raw_isoform_exons_dict,gene_isoforms_length_dict)
    print('Start quantification...',flush=True)
    start_time = time.time()
    SR_gene_isoform_expression_dict = None
    if SR_quantification_option != 'Mili':
        if short_read_alignment_file_path is not None:
            ref_genome = reference_genome
            SR_gene_isoform_expression_dict = SR_external_quantification(short_read_gene_matrix_dict,gene_isoforms_length_dict,SR_quantification_option,SR_fastq_list,SR_read_len,ref_file_path,ref_genome,output_path,threads)
    # import dill as pickle
    # pickle.dump((long_read_gene_matrix_dict,gene_regions_read_pos,long_read_gene_regions_read_length,gene_points_dict,LR_gene_regions_dict,LR_genes_regions_len_dict),open(f'{output_path}/dict.pkl','wb'))
    gene_isoform_tpm_expression_dict,list_of_all_genes_chrs = quantification(short_read_gene_matrix_dict,long_read_gene_matrix_dict,gene_isoforms_length_dict,SR_gene_isoform_expression_dict,SR_quantification_option,DL_model,alpha,beta,P,assign_unique_mapping_option)
    end_time = time.time()
    print('Done in %.3f s'%(end_time-start_time),flush=True)
    # import dill as pickle
    # rep_name = output_path.split('/')[-2]
    # # rep_name = 1
    # with open(f'{output_path}/dict.pkl','wb') as f:
    #     pickle.dump([long_read_gene_matrix_dict,gene_points_dict,LR_gene_regions_dict,LR_genes_regions_len_dict,gene_isoforms_length_dict],f)
    print('Generating output...',flush=True)
    if training:
        generate_training_dict(list_of_all_genes_chrs,short_read_gene_matrix_dict,long_read_gene_matrix_dict,gene_isoform_tpm_expression_dict,output_path)
    generate_TransELS_output(output_path,short_read_gene_matrix_dict,long_read_gene_matrix_dict,list_of_all_genes_chrs,gene_isoform_tpm_expression_dict,raw_isoform_exons_dict,gene_isoforms_length_dict,same_structure_isoform_dict,removed_gene_isoform_dict,gene_points_dict)
    # try:
    #     shutil.rmtree(f'{output_path}/temp/')
    # except:
    #     pass
    print('Done in %.3f s'%(end_time-start_time),flush=True)
