# Supplementary material for: Improving gene isoform quantification with miniQuant
Source: Nat Biotechnol. 2025 Jun 3;44(3):477–89. doi: 10.1038/s41587-025-02633-9 (PMC12346831; doi:10.1038/s41587-025-02633-9)
Supplement: Supplementary file 4 — Supplementary code to reproduce the results. The folder ‘Figure_visualization’ stores the code to reproduce the figures. The folder ‘MetricCalculation’ stores the code to calculate the evaluation metrics used in the results. The folder ‘miniQuant’ stores the software of miniQuant to reproduce the quantification results. [file 41587_2025_2633_MOESM4_ESM.zip › Supplementary_code/miniQuant/isoform_quantification/quantification.py]

from collections import defaultdict
import numpy as np
from numpy import linalg as LA
# from qpsolvers import solve_qp
# from predict_params import predict_params_all_genes
import config
# from tqdm import tqdm
def normalize_expression(gene_isoform_expression_dict):
    gene_isoform_tpm_expression_dict = defaultdict(lambda: defaultdict(dict))
    # SR_isoform_expression_sum = 0
    LR_isoform_expression_sum = 0
    for chr_name in gene_isoform_expression_dict:
        for gene_name in gene_isoform_expression_dict[chr_name]:
            # gene_isoform_tpm_expression_dict[chr_name][gene_name]['SR_expected_counts'] = gene_isoform_expression_dict[chr_name][gene_name]['SR_expected_counts']
            gene_isoform_tpm_expression_dict[chr_name][gene_name]['LR_expected_counts'] = gene_isoform_expression_dict[chr_name][gene_name]['LR_isoform_expression']
            # SR_isoform_expression_sum += gene_isoform_expression_dict[chr_name][gene_name]['SR_isoform_expression'].sum()
            LR_isoform_expression_sum += gene_isoform_expression_dict[chr_name][gene_name]['LR_isoform_expression'].sum()

    # if SR_isoform_expression_sum == 0:
    #     SR_isoform_expression_sum = 1
    if LR_isoform_expression_sum == 0:
        LR_isoform_expression_sum = 1 
    for chr_name in gene_isoform_expression_dict:
        for gene_name in gene_isoform_expression_dict[chr_name]:
            gene_isoform_tpm_expression_dict[chr_name][gene_name]['SR_tpm'] = gene_isoform_expression_dict[chr_name][gene_name]['SR_isoform_expression']
            gene_isoform_tpm_expression_dict[chr_name][gene_name]['LR_tpm'] = gene_isoform_expression_dict[chr_name][gene_name]['LR_isoform_expression'] * 1e6 / LR_isoform_expression_sum
            gene_alpha = gene_isoform_expression_dict[chr_name][gene_name]['alpha']
            gene_isoform_tpm_expression_dict[chr_name][gene_name]['alpha'] = gene_alpha
            gene_isoform_tpm_expression_dict[chr_name][gene_name]['tpm'] = (1 - gene_alpha) * gene_isoform_expression_dict[chr_name][gene_name]['SR_isoform_expression'] + gene_alpha * gene_isoform_tpm_expression_dict[chr_name][gene_name]['LR_tpm']

    return gene_isoform_tpm_expression_dict 
                

def estimate_isoform_expression_grid_search_iteration(SR_isoform_region_matrix,SR_region_read_count_matrix,LR_isoform_region_matrix,LR_region_read_count_matrix,isoform_lengths,P,assign_unique_mapping_option,SR_quantification_option,params):
    if SR_region_read_count_matrix.sum() != 0:
        SR_b = SR_region_read_count_matrix / SR_region_read_count_matrix.sum()
    else:
        SR_b = SR_region_read_count_matrix.copy()
    # if LR_region_read_count_matrix.sum() != 0:
    #     LR_b = LR_region_read_count_matrix / LR_region_read_count_matrix.sum()
    # else:
    #     LR_b = LR_region_read_count_matrix.copy()
    LR_b = LR_region_read_count_matrix.copy()
    alpha,beta = params['alpha'], params['beta']
    if SR_quantification_option != 'Mili':
        alpha = 1.0
    num_isoforms = SR_isoform_region_matrix.shape[1]
    #l2 norm
    Q = 2 * (1.0 - alpha) * np.matmul(SR_isoform_region_matrix.T,SR_isoform_region_matrix) + 2 * alpha * np.matmul(LR_isoform_region_matrix.T,LR_isoform_region_matrix) + 2 * beta * np.identity(num_isoforms)
    c = -2 * (1.0 - alpha) * np.matmul(SR_isoform_region_matrix.T,SR_b.T) - 2 * alpha * np.matmul(LR_isoform_region_matrix.T,LR_b.T)
    lb = np.zeros(num_isoforms)
    if alpha == 1.0:
        G = - LR_isoform_region_matrix[np.count_nonzero(LR_isoform_region_matrix,axis=1) == 1,:]
        h = - LR_b[np.count_nonzero(LR_isoform_region_matrix,axis=1) == 1]
    elif alpha == 0.0:
        G = - SR_isoform_region_matrix[np.count_nonzero(SR_isoform_region_matrix,axis=1) == 1,:]
        h = - SR_b[np.count_nonzero(SR_isoform_region_matrix,axis=1) == 1]
    else:
        G = - np.concatenate((SR_isoform_region_matrix[np.count_nonzero(SR_isoform_region_matrix,axis=1) == 1,:], LR_isoform_region_matrix[np.count_nonzero(LR_isoform_region_matrix,axis=1) == 1,:]), axis=0)
        h = - np.concatenate((SR_b[np.count_nonzero(SR_isoform_region_matrix,axis=1) == 1], LR_b[np.count_nonzero(LR_isoform_region_matrix,axis=1) == 1]), axis=0)
    # l1 norm
    # Q = 2 * (1.0 - alpha) * np.matmul(SR_isoform_region_matrix.T,SR_isoform_region_matrix) + 2 * alpha * np.matmul(LR_isoform_region_matrix.T,LR_isoform_region_matrix)
    # c = -2 * (1.0 - alpha) * np.matmul(SR_isoform_region_matrix.T,SR_region_read_count_matrix.T) - 2 * alpha * np.matmul(LR_isoform_region_matrix.T,LR_region_read_count_matrix.T) + beta* np.ones(num_isoforms)
    # lb = np.zeros(num_isoforms)
    # G = - np.concatenate((SR_isoform_region_matrix[SR_region_read_count_matrix>0,:], LR_isoform_region_matrix[LR_region_read_count_matrix>0,:]), axis=0)
    # h = - np.ones(G.shape[0])/(1/P)
    if assign_unique_mapping_option == 'linear_model':
        if config.use_weight_matrix:
            isoform_expression = solve_qp(Q, c,lb = lb)
        else:
            isoform_expression = solve_qp(Q, c,G,h, lb = lb)
    else:
        isoform_expression = solve_qp(Q, c,lb = lb)
    # isoform_expression = solve_qp(Q, c,lb = lb)
    # if ((isoform_expression+1e-6<0).any()):
    #     raise ValueError('Obtain negative value for isoform expression')
    isoform_expression[isoform_expression<0] = 0
    # target = (1.0 - alpha) * LA.norm(SR_region_read_count_matrix - np.matmul(SR_isoform_region_matrix,isoform_expression)) + alpha * LA.norm(LR_region_read_count_matrix - np.matmul(LR_isoform_region_matrix,isoform_expression))
    # 
    # perfect_isoform_expression = np.matmul(LA.inv((1.0 - alpha) * np.matmul(SR_isoform_region_matrix.T,SR_isoform_region_matrix) + alpha * np.matmul(LR_isoform_region_matrix.T,LR_isoform_region_matrix)+ beta * np.identity(num_isoforms)), (1 - alpha) * np.matmul(SR_isoform_region_matrix.T,SR_region_read_count_matrix) + alpha * np.matmul(LR_isoform_region_matrix.T,LR_region_read_count_matrix) )
    # return isoform_expression,perfect_isoform_expression,target
    return isoform_expression

def assign_reads(isoform_expression,A,b):
    # unique mapping reads
    # A = A.copy()
    unique_regions_index = np.count_nonzero(A,axis=1) == 1
    unique_A = A[unique_regions_index]
    unique_b = b[unique_regions_index]
    unique_A[unique_A!=0] = 1
    unique_isoform_expression = unique_b.dot(unique_A)
    # multi mapping reads
    multi_regions_index = (np.count_nonzero(A,axis=1) > 1) & (b!=0)
    multi_A = A[multi_regions_index]
    multi_b = b[multi_regions_index]
    if (multi_A.dot(isoform_expression) == 0).any():
        if isoform_expression.sum() == 0:
            theta = isoform_expression + 1
            theta = theta/theta.sum()
        else:
            theta = isoform_expression + 0.01 * isoform_expression[isoform_expression>0].min()
    else:
        theta = isoform_expression
    X = multi_b/(multi_A.dot(theta))
    Y = theta * multi_A
    multiple_isoform_expression = X.dot(Y)
    corrected_isoform_expression = unique_isoform_expression + multiple_isoform_expression
    return corrected_isoform_expression
def estimate_isoform_expression_single_gene(args):
    
    short_read_gene_matrix_dict,long_read_gene_matrix_dict,gene_isoforms_length_dict,alpha,beta,P,model,assign_unique_mapping_option,SR_quantification_option,gene = args
    SR_isoform_region_matrix = short_read_gene_matrix_dict['isoform_region_matrix']
    SR_region_read_count_matrix = short_read_gene_matrix_dict['region_abund_matrix']
    SR_gene_counts = short_read_gene_matrix_dict['num_SRs_mapped_gene']
    SR_region_eff_length_matrix = np.zeros(SR_region_read_count_matrix.shape[0])
    for region_name  in short_read_gene_matrix_dict['region_names_indics']:
        index = short_read_gene_matrix_dict['region_names_indics'][region_name]
        SR_region_eff_length_matrix[index] = short_read_gene_matrix_dict['region_eff_length_dict'][region_name]
        assert short_read_gene_matrix_dict['region_eff_length_dict'][region_name] != 0
    LR_isoform_region_matrix = long_read_gene_matrix_dict['isoform_region_matrix']
    LR_region_read_count_matrix = long_read_gene_matrix_dict['region_abund_matrix']
    isoform_lengths = np.zeros((len(gene_isoforms_length_dict)))
    isoform_num_exons = np.zeros((len(gene_isoforms_length_dict)))
    isoform_names_indics = short_read_gene_matrix_dict['isoform_names_indics']
    for isoform_name in isoform_names_indics:
        isoform_lengths[isoform_names_indics[isoform_name]] = gene_isoforms_length_dict[isoform_name]
        isoform_num_exons[isoform_names_indics[isoform_name]] = long_read_gene_matrix_dict['num_exons'][isoform_name]
    num_isoforms = SR_isoform_region_matrix.shape[1]
    if ((SR_region_read_count_matrix<=0).all() and (LR_region_read_count_matrix<=0).all()):
        return np.zeros(num_isoforms),1.0
    if (beta == 'adaptive'):
        # beta_selections = [10**(-i) for i in range(1,10)]
        selected_beta = 1e-6
    else:
        selected_beta = beta
    # use alpha = 1.0 for Mili + other SR methods for linear model
    params = {'alpha':1.0,'beta':selected_beta}
    isoform_expression = estimate_isoform_expression_grid_search_iteration(SR_isoform_region_matrix,SR_region_read_count_matrix,LR_isoform_region_matrix,LR_region_read_count_matrix,isoform_lengths,P,assign_unique_mapping_option,SR_quantification_option,params)
    if isoform_expression.sum() != 0:
        isoform_expression = isoform_expression/isoform_expression.sum()
    if assign_unique_mapping_option == 'linear_model':
        # SR_expression = isoform_lengths * isoform_expression
        # if SR_expression.sum() != 0:
        #     SR_expression = SR_expression/SR_expression.sum()
        # SR_expected_counts = SR_gene_counts * SR_expression
        # SR_isoform_expression = SR_expected_counts / isoform_lengths
        LR_isoform_expression = LR_region_read_count_matrix.sum() * isoform_expression
    else:
        # SR_expected_counts = assign_reads(isoform_expression,SR_isoform_region_matrix,SR_region_read_count_matrix * SR_region_eff_length_matrix)
        # SR_isoform_expression = SR_expected_counts / isoform_lengths
        LR_isoform_expression = assign_reads(isoform_expression,LR_isoform_region_matrix,LR_region_read_count_matrix)
    prediction_params = None
    if (alpha == 'adaptive'):
        # if gene == 'ENSG00000280987.4':
        #     with open('temp.pkl','wb') as f:
        #         pickle.dump([SR_isoform_region_matrix,SR_region_read_count_matrix,LR_isoform_region_matrix,LR_region_read_count_matrix],f)
        prediction_params = (SR_isoform_region_matrix,SR_region_read_count_matrix,\
            LR_isoform_region_matrix,LR_region_read_count_matrix,\
                isoform_lengths,isoform_num_exons,model)

    # for params in params_grid:

    return LR_isoform_expression,prediction_params
def quantification(short_read_gene_matrix_dict,long_read_gene_matrix_dict,gene_isoforms_length_dict,SR_gene_isoform_expression_dict,SR_quantification_option,DL_model,alpha,beta,P,assign_unique_mapping_option):
    print('[INFO] Calculating the isoform expression...',flush=True)
    gene_isoform_expression_dict = defaultdict(lambda:defaultdict(dict))
    if (alpha == 'adaptive'):
        model = DL_model
    else:
        model = None
    print(f'[INFO] Using alpha = {alpha}',flush=True)
    list_of_all_genes_chrs = []
    for chr_name in long_read_gene_matrix_dict:
        if chr_name in short_read_gene_matrix_dict:
            for gene_name in long_read_gene_matrix_dict[chr_name]:
                if gene_name in short_read_gene_matrix_dict[chr_name]:
                    list_of_all_genes_chrs.append((gene_name,chr_name))
    list_of_args = [(short_read_gene_matrix_dict[chr_name][gene_name],long_read_gene_matrix_dict[chr_name][gene_name],gene_isoforms_length_dict[chr_name][gene_name],alpha,beta,P,model,assign_unique_mapping_option,SR_quantification_option,gene_name) for gene_name,chr_name in list_of_all_genes_chrs]
    print('[INFO] Solving by linear model...',flush=True)
    list_of_prediction_params = []
    for (gene_name,chr_name), args in zip(list_of_all_genes_chrs, list_of_args):
        # try:
        result = estimate_isoform_expression_single_gene(args)
        # if SR_quantification_option == 'Mili':
        #     gene_isoform_expression_dict[chr_name][gene_name]['SR_isoform_expression'],\
        #         gene_isoform_expression_dict[chr_name][gene_name]['SR_expected_counts'],\
        #             gene_isoform_expression_dict[chr_name][gene_name]['LR_isoform_expression'],\
        #                 gene_isoform_expression_dict[chr_name][gene_name]['alpha'] = result
        # else:
        gene_isoform_expression_dict[chr_name][gene_name]['SR_isoform_expression'] = SR_gene_isoform_expression_dict[chr_name][gene_name]['SR_isoform_expression']
            # gene_isoform_expression_dict[chr_name][gene_name]['SR_isoform_expression'],\
            #     gene_isoform_expression_dict[chr_name][gene_name]['SR_expected_counts'] = \
            #         SR_gene_isoform_expression_dict[chr_name][gene_name]['SR_isoform_expression'],\
            #         SR_gene_isoform_expression_dict[chr_name][gene_name]['SR_expected_counts']
        gene_isoform_expression_dict[chr_name][gene_name]['LR_isoform_expression'],prediction_params = result
        list_of_prediction_params.append((gene_name,chr_name,prediction_params))
    print('[INFO] Done',flush=True)
    print('[INFO] Predicting alpha by deep learning model...',flush=True)
    list_of_gene_alpha = predict_params_all_genes(list_of_prediction_params)
    for (gene_name,chr_name, alpha) in list_of_gene_alpha:
        gene_isoform_expression_dict[chr_name][gene_name]['alpha'] = alpha
    print('[INFO] Done',flush=True)

    gene_isoform_tpm_expression_dict = normalize_expression(gene_isoform_expression_dict)
    return gene_isoform_tpm_expression_dict,list_of_all_genes_chrs
