# Supplementary material for: Improving gene isoform quantification with miniQuant
Source: Nat Biotechnol. 2025 Jun 3;44(3):477–89. doi: 10.1038/s41587-025-02633-9 (PMC12346831; doi:10.1038/s41587-025-02633-9)
Supplement: Supplementary file 4 — Supplementary code to reproduce the results. The folder ‘Figure_visualization’ stores the code to reproduce the figures. The folder ‘MetricCalculation’ stores the code to calculate the evaluation metrics used in the results. The folder ‘miniQuant’ stores the software of miniQuant to reproduce the quantification results. [file 41587_2025_2633_MOESM4_ESM.zip › Supplementary_code/miniQuant/isoform_quantification/kde_weight_calculation.py]

import sys
import numpy as np
import copy
from pathlib import Path
import pickle
import concurrent.futures
import os, shutil
import time
# import joblib
# import config
# model_path = '/fs/project/PCON0009/Au-scratch2/haoran/quantification_evaluation/human_simulation/data/model/human_NA12878_dRNA_Bham1_guppy/training_aligned_region_2d.pkl'
# kde_aligned = joblib.load(model_path)
def check_num_exons(region):
    return region.count(':')
def calculate_min_region_length(region_len_dict,READ_JUNC_MIN_MAP_LEN):
    region_min_length_dict = {}
    for region_name in region_len_dict:
        if '-' not in region_name:
            region_len = cal_exon_region_min_len(region_name,region_len_dict,READ_JUNC_MIN_MAP_LEN)
        else:
            exons = region_name.split('-')
            first_exon = exons[0]
            end_exon = exons[-1]
            if len(exons) > 2:
                inner_exons = exons[1:-1]
                inner_region_len = region_len_dict['-'.join(inner_exons)]
            else:
                inner_region_len = 0
            region_len = (region_len_dict[first_exon],region_len_dict[end_exon],inner_region_len)
#             first_exon_min_map_len = cal_exon_region_min_len(first_exon,region_len_dict,READ_JUNC_MIN_MAP_LEN,'end')
#             if first_exon_min_map_len > region_len_dict[first_exon]:
#                 first_exon_min_map_len = region_len_dict[first_exon]
#             end_exon_min_map_len = cal_exon_region_min_len(first_exon,region_len_dict,READ_JUNC_MIN_MAP_LEN,'start')
#             if end_exon_min_map_len > region_len_dict[end_exon]:
#                 end_exon_min_map_len = region_len_dict[end_exon]
#             region_len = first_exon_min_map_len + inner_region_len + end_exon_min_map_len,
        region_min_length_dict[region_name] = region_len
    return region_min_length_dict
def cal_exon_region_min_len(region_name,region_len_dict,READ_JUNC_MIN_MAP_LEN,junc_end=None):
    assert '-' not in region_name
    if check_num_exons(region_name) == 1:
        return READ_JUNC_MIN_MAP_LEN
    if check_num_exons(region_name) == 2:
        return READ_JUNC_MIN_MAP_LEN
    if check_num_exons(region_name) > 2:
        inner_region = ':'.join(region_name.split(':')[1:-1])
        inner_region_len = region_len_dict[inner_region]
        if junc_end is None:
            first_exon_len = 1
            end_exon_len = 1
            return inner_region_len +first_exon_len +  end_exon_len
        elif junc_end == 'end':
            first_exon_len = 1
            end_exon = ':'.join(region_name.split(':')[-2:])
            end_exon_len = region_len_dict[end_exon]
            return inner_region_len +first_exon_len +  end_exon_len
        elif junc_end == 'start':
            end_exon_len = 1
            first_exon = ':'.join(region_name.split(':')[:2])
            first_exon_len = region_len_dict[first_exon]
            return inner_region_len +first_exon_len +  end_exon_len
def cal_isoform_region_weight_single_gene(args):
    # isoform_region_weight_dict = {}
    # for rname in LR_gene_regions_dict:
    #     isoform_region_weight_dict[rname] = {}
    #     for gname in LR_gene_regions_dict[rname]:
    #         isoform_region_weight_dict[rname][gname] = {}
    [output_dir,rname,gname,READ_JUNC_MIN_MAP_LEN] = args
    READ_JUNC_MIN_MAP_LEN = 1
    start_time = time.time()
    with open(f'{output_dir}/temp/{rname}_{gname}.pkl','rb') as f:
        [LR_gene_regions_dict,LR_genes_regions_len_dict,gene_isoforms_length_dict] = pickle.load(f)
    isoform_region_weight_dict = {}

    min_region_len_dict = calculate_min_region_length(LR_genes_regions_len_dict,READ_JUNC_MIN_MAP_LEN)
    num_regions = len(LR_gene_regions_dict)
    for region in LR_gene_regions_dict:
        max_region_len = LR_genes_regions_len_dict[region]
        min_region_len = min_region_len_dict[region]
        if '-' in region:
            region_type = 'junction'
        else:
            region_type = 'exon'
            if max_region_len < READ_JUNC_MIN_MAP_LEN:
                min_region_len = max_region_len
#             assert min_region_len <= max_region_len
#         xrange = range(min_region_len,max_region_len+1)
        for isoform in LR_gene_regions_dict[region]:
            if isoform not in isoform_region_weight_dict:
                isoform_region_weight_dict[isoform] = {}
            isoform_length = gene_isoforms_length_dict[isoform]
            if region_type == 'exon':
                prob_sum = 0
                xrange = range(min_region_len,max_region_len+1)
                X = np.array([[isoform_length,i] for i in xrange])
                X_prob = np.exp(kde_aligned.score_samples(X))
                for prob,t in zip(X_prob,range(min_region_len,max_region_len+1)):
                    prob_sum += prob * (max_region_len - t + 1)
            else:
                prob_sum = 0
                first_exon_len,end_exon_len,inner_region_len = min_region_len
                lb = inner_region_len+max(first_exon_len,end_exon_len)+READ_JUNC_MIN_MAP_LEN + 1
                ub = first_exon_len+end_exon_len+inner_region_len
                xrange = range(lb,ub+1)
                X = np.array([[isoform_length,i] for i in xrange])
                X_prob = np.exp(kde_aligned.score_samples(X))
                for prob,t in zip(X_prob,range(lb,ub+1)):
                    prob_sum += prob * (first_exon_len+end_exon_len+inner_region_len - t + 1)
                lb = inner_region_len+min(first_exon_len,end_exon_len)+READ_JUNC_MIN_MAP_LEN
                ub = inner_region_len+max(first_exon_len,end_exon_len)+READ_JUNC_MIN_MAP_LEN
                xrange = range(lb,ub+1)
                X = np.array([[isoform_length,i] for i in xrange])
                X_prob = np.exp(kde_aligned.score_samples(X))
                for prob,t in zip(X_prob,range(lb,ub+1)):
                    prob_sum += prob * min(first_exon_len,end_exon_len)
                lb = inner_region_len + 2 * READ_JUNC_MIN_MAP_LEN
                ub = inner_region_len+min(first_exon_len,end_exon_len)+READ_JUNC_MIN_MAP_LEN - 1
                xrange = range(lb,ub+1)
                X = np.array([[isoform_length,i] for i in xrange])
                X_prob = np.exp(kde_aligned.score_samples(X))
                for prob,t in zip(X_prob,range(lb,ub+1)):
                    prob_sum += prob * (t - 1 - inner_region_len)
            isoform_region_weight_dict[isoform][region] = prob_sum
    return isoform_region_weight_dict
def dump_to_disk(output_dir,LR_gene_regions_dict,LR_genes_regions_len_dict,gene_isoforms_length_dict):
    for rname in LR_gene_regions_dict:
        for gname in LR_gene_regions_dict[rname]:
            all_dict = [LR_gene_regions_dict[rname][gname],LR_genes_regions_len_dict[rname][gname],gene_isoforms_length_dict[rname][gname]]
            Path(f'{output_dir}/temp/').mkdir(exist_ok=True,parents=True)
            with open(f'{output_dir}/temp/{rname}_{gname}.pkl','wb') as f:
                pickle.dump(all_dict,f)
def multi_thread_management(list_of_all_genes_chrs,READ_JUNC_MIN_MAP_LEN,output_dir,threads):
    isoform_region_weight_dict = {}
    list_of_args = [[output_dir,chr_name,gene_name,READ_JUNC_MIN_MAP_LEN] for gene_name,chr_name in list_of_all_genes_chrs]
    chunksize, extra = divmod(len(list_of_args), threads)
    if extra:
        chunksize += 1
    with concurrent.futures.ProcessPoolExecutor(max_workers=threads) as executor:
        for (gene_name,chr_name), result in zip(list_of_all_genes_chrs, executor.map(cal_isoform_region_weight_single_gene,list_of_args,chunksize=chunksize)):
            if chr_name not in isoform_region_weight_dict:
                isoform_region_weight_dict[chr_name] = {}
            isoform_region_weight_dict[chr_name][gene_name] = result
    return isoform_region_weight_dict
def cal_isoform_region_weight(gene_regions_dict,gene_region_len_dict,gene_isoforms_length_dict,READ_JUNC_MIN_MAP_LEN,output_dir,threads):
    dump_to_disk(output_dir,gene_regions_dict,gene_region_len_dict,gene_isoforms_length_dict)
    list_of_all_genes_chrs = []
    for chr_name in gene_regions_dict:
        for gene_name in gene_regions_dict[chr_name]:
            # if gene_name in config.gene_list:
            list_of_all_genes_chrs.append((gene_name,chr_name))
    isoform_region_weight_dict =  multi_thread_management(list_of_all_genes_chrs,READ_JUNC_MIN_MAP_LEN,output_dir,threads)
    temp_folder = f'{output_dir}/temp/'
    for filename in os.listdir(temp_folder):
        file_path = os.path.join(temp_folder, filename)
        if '.pkl' not in file_path:
            continue
        try:
            if os.path.isfile(file_path) or os.path.islink(file_path):
                os.unlink(file_path)
            elif os.path.isdir(file_path):
                shutil.rmtree(file_path)
        except Exception as e:
            print('[INFO] Failed to delete %s. Reason: %s' % (file_path, e))
    return isoform_region_weight_dict

def create_new_matrix_dict(long_read_gene_matrix_dict,long_reads_isoform_region_weight_matrix_dict):
    new_long_read_gene_matrix_dict = long_read_gene_matrix_dict.copy()
    isoform_region_matrix = new_long_read_gene_matrix_dict['isoform_region_matrix']
    isoform_region_matrix[isoform_region_matrix != 0] = -1
    for isoform_name in long_read_gene_matrix_dict['isoform_names_indics']:
        if isoform_name not in long_reads_isoform_region_weight_matrix_dict:
            for split_isoform in isoform_name.split('-'):
                if split_isoform in long_reads_isoform_region_weight_matrix_dict:
                    isoform_index = long_read_gene_matrix_dict['isoform_names_indics'][isoform_name]
                    isoform_name = split_isoform
                    break
        else:
            isoform_index = long_read_gene_matrix_dict['isoform_names_indics'][isoform_name]
        if isoform_name in long_reads_isoform_region_weight_matrix_dict:
            for region in long_reads_isoform_region_weight_matrix_dict[isoform_name]:
                if region not in long_read_gene_matrix_dict['region_names_indics']:
                    continue
                region_index = long_read_gene_matrix_dict['region_names_indics'][region]
                if isoform_region_matrix[region_index][isoform_index] == -1:
                    isoform_region_matrix[region_index][isoform_index] = long_reads_isoform_region_weight_matrix_dict[isoform_name][region]
    isoform_region_matrix[isoform_region_matrix == -1] = 0
    sum_A = isoform_region_matrix.sum(axis=0)
    sum_A[sum_A==0] = 1
    isoform_region_matrix = isoform_region_matrix/sum_A
    new_long_read_gene_matrix_dict['isoform_region_matrix'] = isoform_region_matrix
    return new_long_read_gene_matrix_dict     
