# Supplementary material for: Improving gene isoform quantification with miniQuant
Source: Nat Biotechnol. 2025 Jun 3;44(3):477–89. doi: 10.1038/s41587-025-02633-9 (PMC12346831; doi:10.1038/s41587-025-02633-9)
Supplement: Supplementary file 4 — Supplementary code to reproduce the results. The folder ‘Figure_visualization’ stores the code to reproduce the figures. The folder ‘MetricCalculation’ stores the code to calculate the evaluation metrics used in the results. The folder ‘miniQuant’ stores the software of miniQuant to reproduce the quantification results. [file 41587_2025_2633_MOESM4_ESM.zip › Supplementary_code/miniQuant/isoform_quantification/predict_params.py]

# import os 
# import numpy as np
# import torch
# from torch import nn
# from torch.nn.utils.rnn import pad_sequence,pack_sequence,pack_padded_sequence,pad_packed_sequence
# torch.set_default_dtype(torch.float64)
# # from qpth.qp import QPFunction,QPSolvers
# import warnings
# warnings.filterwarnings('ignore')
# device = torch.device("cuda:0" if torch.cuda.is_available() else "cpu")
# from torch.utils.data import Dataset,DataLoader
# class AbDataset(Dataset):
#     def __init__(self, variable_features, fixed_features, matrics,true_theta_list,n_replicates):
#         self.variable_features = variable_features
#         self.fixed_features = fixed_features
#         self.matrics = matrics
#         self.true_theta_list = true_theta_list
#         self.n_replicates = n_replicates
#     def __len__(self):
#         return len(self.true_theta_list)
#     def __getitem__(self, idx):
#         return self.variable_features[idx*self.n_replicates:(idx+1)*self.n_replicates],self.fixed_features[idx*self.n_replicates:(idx+1)*self.n_replicates],self.matrics[idx],self.true_theta_list[idx]
# class AbNET(nn.Module):

#     def __init__(self, embedding_dim, hidden_dim_1,hidden_dim_2,n_output,n_replicates):
#         super(AbNET, self).__init__()
#         self.n_replicates = n_replicates
#         self.lstm = nn.LSTM(embedding_dim, hidden_dim_1,bidirectional=True,num_layers=2).to(device)
#         self.prelu = nn.LeakyReLU().to(device)
#         self.batchnorm1 = nn.BatchNorm1d(hidden_dim_1+5, affine=False).to(device)
#         self.batchnorm2 = nn.BatchNorm1d(hidden_dim_2, affine=False).to(device)
#         self.fc1 = nn.Linear(hidden_dim_1+5,hidden_dim_2).to(device)
#         self.fc2 = nn.Linear(hidden_dim_2,n_output).to(device)
#         self.sigmoid = nn.Sigmoid().to(device)
#         self.softmax = nn.Softmax(dim=1).to(device)
#         self.init_weight()
#     def init_weight(self):
#         for name, param in self.lstm.named_parameters():
#             if 'bias' in name:
#                 nn.init.constant(param, 0.0)
#             elif 'weight' in name:
#                 nn.init.kaiming_uniform_(param)
#         for fc in [self.fc1,self.fc2]:
#             for name, param in fc.named_parameters():
#                 if 'bias' in name:
#                     nn.init.constant(param, 0.0)
#                 elif 'weight' in name:
#                     nn.init.kaiming_uniform_(param)
#     def forward(self,all_packed_x,all_fixed_x,all_matrics):

#         x = self.lstm(all_packed_x.double())
#         x = x[1][0][-1,:].detach()
#         assert not torch.isnan(x).any()
#         x = torch.cat([x,all_fixed_x.double()],dim=1)
#         assert not torch.isnan(x).any()
#         x = self.batchnorm1(x)
#         assert not torch.isnan(x).any()
#         x = self.prelu(x)
#         assert not torch.isnan(x).any()
#         x = self.fc1(x)
# #         print(x)
#         assert not torch.isnan(x).any()
#         x = self.batchnorm2(x)
#         assert not torch.isnan(x).any()
#         x = self.prelu(x)
#         assert not torch.isnan(x).any()
#         x= self.fc2(x)
#         assert not torch.isnan(x).any()
# #         x = self.sigmoid(x)
#         x = self.softmax(x)
#         assert not torch.isnan(x).any()
#         x = x.view(x.shape[0]//self.n_replicates,self.n_replicates,2)
#         x = torch.transpose(x,1,2)
#         packed = pack_sequence(all_matrics,enforce_sorted=False).to(device)
#         seq_unpacked, lens_unpacked = pad_packed_sequence(packed, batch_first=True)
#         output = ((seq_unpacked[:,:,0,:] * x[:,[1],:]) + (seq_unpacked[:,:,1,:] * x[:,[0],:]))
# #         list_of_output = [output[i,:lens_unpacked[i].item(),:] for i in range(lens_unpacked.shape[0])]
#         return output,x[:,0,:]
# def get_generalized_condition_number(A):
#     cpu_A = A.cpu()
#     _,s,_ = torch.linalg.svd(cpu_A)
#     try:
#         res = s[0]/s[s>0][-1]
#     except Exception as e:
#         # print(cpu_A)
#         # print(e)
#         return torch.Tensor([1])[0]
#     return res
# def collate_batch(batch):
#     all_variable_features,all_fixed_features,all_matrics,all_true_theta_list = [],[],[],[]
#     for variable_features,fixed_features,matrics,true_theta in batch:
#         all_variable_features += variable_features
#         all_fixed_features += fixed_features
#         all_matrics.append(matrics.to(device))
#         all_true_theta_list.append(true_theta.to(device))
#     packed = pack_sequence(all_variable_features,enforce_sorted=False).to(device)
#     seq_unpacked, lens_unpacked = pad_packed_sequence(packed, batch_first=True)
#     normalized = nn.BatchNorm1d(seq_unpacked.shape[1]).to(device).double()(seq_unpacked)
#     normalized_packed = pack_padded_sequence(normalized,lens_unpacked,batch_first=True,enforce_sorted=False)
#     return normalized_packed,torch.stack(all_fixed_features).to(device),all_matrics,all_true_theta_list
# # def get_features(all_variable_features,all_fixed_features,all_matrics):
# #     packed = pack_sequence(all_variable_features,enforce_sorted=False).to(device)
# #     seq_unpacked, lens_unpacked = pad_packed_sequence(packed, batch_first=True)
# #     normalized = nn.BatchNorm1d(seq_unpacked.shape[1]).to(device)(seq_unpacked)
# #     normalized_packed = pack_padded_sequence(normalized,lens_unpacked,batch_first=True,enforce_sorted=False)
# #     return normalized_packed,torch.stack(all_fixed_features),all_matrics
# def get_batch_data(all_sr_A_list,all_lr_A_list,all_sr_b_list,all_lr_b_list,all_sr_tpm_list,all_lr_tpm_list,all_num_exons_list,all_isoform_length_list):
#     all_variable_features = []
#     all_fixed_features = []
#     all_matrics = []
#     all_true_theta_list = []
#     # for each gene
#     for sr_A_list,lr_A_list,sr_b_list,lr_b_list,sr_TPM,lr_TPM,num_exons,isoform_length in zip(all_sr_A_list,all_lr_A_list,all_sr_b_list,all_lr_b_list,all_sr_tpm_list,all_lr_tpm_list,all_num_exons_list,all_isoform_length_list):
#         num_exons_per_transcript = torch.unsqueeze(num_exons,1).to(device)
#         isoform_length_per_transcript = torch.unsqueeze(isoform_length,1).to(device)
#         # for each replicate of gene
#         multi_replicate_tpm = []
#         true_theta_list = []
#         for sr_A,lr_A,sr_b,lr_b,sr_tpm,lr_tpm,i in zip(sr_A_list,lr_A_list,sr_b_list,lr_b_list,sr_TPM,lr_TPM,range(len(sr_A_list))):
#             sr_tensor = torch.stack([torch.flatten(sr_A),sr_b.repeat_interleave(sr_A.shape[1])],1).to(device)
#             lr_tensor = torch.stack([torch.flatten(lr_A),lr_b.repeat_interleave(lr_A.shape[1])],1).to(device)
#             sr_region_per_transcript_tensor = torch.unsqueeze(torch.count_nonzero(sr_A,dim=0),1).to(device)
#             lr_region_per_transcript_tensor = torch.unsqueeze(torch.count_nonzero(lr_A,dim=0),1).to(device)
#             coverage = torch.stack([sr_b.sum(),lr_b.sum()]).to(device)
#             condition_number = torch.stack([get_generalized_condition_number(sr_A),get_generalized_condition_number(lr_A)]).to(device)
#             Ab_tensor = torch.cat([sr_tensor,lr_tensor],0).to(device)
#             transcript_features_tensor_1 = torch.cat([sr_region_per_transcript_tensor,lr_region_per_transcript_tensor],1)
#             transcript_features_tensor_2 = torch.cat([num_exons_per_transcript,isoform_length_per_transcript],1)
#             tpm_tensor = torch.stack([sr_tpm,lr_tpm],axis=1).to(device)
#             num_isoforms = torch.Tensor([sr_A.shape[1]]).to(device)
#             feature_tensor_1 = torch.cat([Ab_tensor,transcript_features_tensor_1,transcript_features_tensor_2])
#             feature_tensor_2 = torch.cat([condition_number,coverage,num_isoforms])        
#             all_variable_features.append(feature_tensor_1)
#             all_fixed_features.append(feature_tensor_2)
#             multi_replicate_tpm.append(tpm_tensor)
#             true_theta_list.append(sr_tpm)
#         all_matrics.append(torch.stack(multi_replicate_tpm,-1))
#         all_true_theta_list += true_theta_list
#     return all_variable_features,all_fixed_features,all_matrics,all_true_theta_list
# # def predict_params(sr_A,sr_b,lr_A,lr_b,isoform_lengths,isoform_num_exons,model):
    
    
# #     try:
        
# #     except Exception as e:
# #         print(e)
# #         alpha = 0.5
# #     return alpha
# def predict_params_all_genes(list_of_prediction_params):
#     all_sr_A_tensor,all_lr_A_tensor,\
#         all_sr_b_tensor,all_lr_b_tensor,\
#             all_sr_TPM_tensor,all_lr_TPM_tensor,\
#                 all_isoform_num_exons,all_isoform_lengths = [],[],[],[],[],[],[],[]
#     result = []
#     valid_genes = []
#     batch_size = 2**8
#     for gene_name,chr_name,predict_params in list_of_prediction_params:
#         if type(predict_params) == float:
#             result.append((gene_name,chr_name,predict_params))
#             continue
#         valid_genes.append((gene_name,chr_name))
#         (sr_A,sr_b,lr_A,lr_b,isoform_lengths,isoform_num_exons,model_path) = predict_params
#         all_sr_A_tensor.append([torch.DoubleTensor(sr_A)])
#         all_lr_A_tensor.append([torch.DoubleTensor(lr_A)])
#         all_sr_b_tensor.append([torch.DoubleTensor(sr_b)])
#         all_lr_b_tensor.append([torch.DoubleTensor(lr_b)])
#         all_sr_TPM_tensor.append([torch.ones(sr_A.shape[1]).double()])
#         all_lr_TPM_tensor.append([torch.ones(sr_A.shape[1]).double()])
#         all_isoform_num_exons.append(torch.FloatTensor(isoform_num_exons))
#         all_isoform_lengths.append(torch.FloatTensor(isoform_lengths))
#     all_variable_features,all_fixed_features,all_matrics,all_true_theta_list = get_batch_data(all_sr_A_tensor,all_lr_A_tensor,\
#         all_sr_b_tensor,all_lr_b_tensor,\
#             all_sr_TPM_tensor,all_lr_TPM_tensor,\
#                 all_isoform_num_exons,all_isoform_lengths)
#     abDataset = AbDataset(all_variable_features, all_fixed_features, all_matrics,all_true_theta_list,1)
#     prediction_loader = torch.utils.data.DataLoader(abDataset, batch_size=batch_size,collate_fn=collate_batch,shuffle=False,drop_last=False)
#     net = load_model(model_path)
#     net.eval()
#     list_all_alpha = []
#     for variable_features,fixed_features,matrics,_ in prediction_loader:
#         _,params = net.forward(variable_features,fixed_features,matrics)
#         list_all_alpha.append(params.detach().cpu())
#     all_alpha = torch.cat(list_all_alpha)
#     assert len(all_alpha) == len(valid_genes)
#     for (gene_name,chr_name),alpha in zip(valid_genes,all_alpha):
#         result.append((gene_name,chr_name,alpha))
#     return result
# def load_model(model_path):
#     rnn = AbNET(2,64,32,2,1).to(device)
#     dir_path = os.path.dirname(os.path.realpath(__file__))
#     checkpoint = torch.load(model_path,map_location=device)
#     # checkpoint = torch.load("{}/models/{}".format(dir_path,model_path),map_location='cpu')
#     rnn.load_state_dict(checkpoint['model_state_dict'])
#     rnn.eval()
#     # rnn.train(True)
#     return rnn
