# Supplementary material for: Improving gene isoform quantification with miniQuant
Source: Nat Biotechnol. 2025 Jun 3;44(3):477–89. doi: 10.1038/s41587-025-02633-9 (PMC12346831; doi:10.1038/s41587-025-02633-9)
Supplement: Supplementary file 4 — Supplementary code to reproduce the results. The folder ‘Figure_visualization’ stores the code to reproduce the figures. The folder ‘MetricCalculation’ stores the code to calculate the evaluation metrics used in the results. The folder ‘miniQuant’ stores the software of miniQuant to reproduce the quantification results. [file 41587_2025_2633_MOESM4_ESM.zip › Supplementary_code/miniQuant/isoform_quantification/main.py]

import argparse
from TrEESR import TrEESR
from TransELS import TransELS
from EM import EM,EM_SR,EM_hybrid
import config
import os
# import os
# os.system("taskset -p 0xfffff %d" % os.getpid())
# affinity_mask = os.sched_getaffinity(0)
# os.sched_setaffinity(0, affinity_mask)
def parse_arguments():
    """
    Parse the arguments
    """
    parser = argparse.ArgumentParser(description="Isoform quantification tools",add_help=True)
    subparsers = parser.add_subparsers(help='sub-command help',dest="subparser_name")
    parser_TrEESR = subparsers.add_parser('cal_K_value', aliases=['TrEESR'],help='Calculate K values')
    # parser_TransELS = subparsers.add_parser('quantify', aliases=['TransELS'],help='Isoform quantification')
    
    requiredNamed_TrEESR = parser_TrEESR.add_argument_group('required named arguments for calculation of K value')
    requiredNamed_TrEESR.add_argument('-gtf','--gtf_annotation_path', type=str, help="The path of annotation file",required=True)
    requiredNamed_TrEESR.add_argument('-o','--output_path', type=str, help="The path of output directory",required=True)
    optional_TrEESR = parser_TrEESR.add_argument_group('optional arguments')
    optional_TrEESR.add_argument('-srsam','--short_read_sam_path', type=str, help="The path of short read sam file",required=False)
    optional_TrEESR.add_argument('-lrsam','--long_read_sam_path', type=str, help="The path of long read sam file",required=False)
    optional_TrEESR.add_argument('-t','--threads',type=int, default=1,help="Number of threads")
    optional_TrEESR.add_argument('--sr_region_selection',type=str, default='read_length',help="SR region selection methods [default:read_length][read_length,num_exons,real_data]")
    optional_TrEESR.add_argument('--singular_values_tol',type=float,default=0,help="Singular value tolerence")
    optional_TrEESR.add_argument('--filtering',type=str,default='False', help="Whether the very short long reads will be filtered[default:True][True,False]")
    optional_TrEESR.add_argument('--READ_JUNC_MIN_MAP_LEN',type=int, default=1,help="minimum mapped read length to consider a junction")
    optional_TrEESR.add_argument('--same_struc_isoform_handling',type=str, default='merge',help="How to handle isoforms with same structures within a gene[default:merge][merge,keep]")
    optional_TrEESR.add_argument('--multi_exon_region_weight',type=str, default='regular',help="The weight in matrix A for multi_exon_region[default:regular][regular,minus_inner_region]")
    optional_TrEESR.add_argument('--output_matrix_info',type=str, default='False',help="Whether output matrix info [default:False] [True,False]")
    optional_TrEESR.add_argument('--normalize_sr_A',type=str, default='True',help="Whether normalize sr A [default:True] [True,False]")
    optional_TrEESR.add_argument('--keep_sr_exon_region',type=str, default='nonfullrank',help="Keep exon region for SR if using real data to filter region nonfullrank: only keep zero count exon region in non fulll rank gene [default:nonfullrank][nonfullrank,all,none]")
    optional_TrEESR.add_argument('--use_weight_matrix',type=str, default='False',help="Whether use weight matrix[default:True][True,False]")
    optional_TrEESR.add_argument('--normalize_lr_A',type=str, default='True',help="Whether normalize lr A [default:True] [True,False]")
    optional_TrEESR.add_argument('--add_full_length_region',type=str, default='all',help="Whether add full length region[default:all] [all,nonfullrank,none]")
    optional_TrEESR.add_argument('--sr_design_matrix',type=str, default='weight',help="How to calculate design matrix [default:weight][weight,binary]")
    weight_path = os.path.dirname(os.path.realpath(__file__))+'/weights/nanosim_weight_dict.pkl'
    # assert os.path.exists(weight_path)
    optional_TrEESR.add_argument('--region_weight_path',type=str, default=None,help="Mili LR region weight path")

    # requiredNamed_TransELS = parser_TransELS.add_argument_group('required named arguments for isoform quantification')
    # requiredNamed_TransELS.add_argument('-gtf','--gtf_annotation_path', type=str, help="The path of annotation file",required=True)
    # requiredNamed_TransELS.add_argument('-lrsam','--long_read_sam_path', type=str, help="The path of long read sam file",required=True)
    # requiredNamed_TransELS.add_argument('-o','--output_path', type=str, help="The path of output directory",required=True)
    
    # optional_TransELS = parser_TransELS.add_argument_group('optional arguments')
    # optional_TransELS.add_argument('-srsam','--short_read_sam_path', type=str, help="The path of short read sam file",default=None)
    # optional_TransELS.add_argument('-srfastq','--short_read_fastq', type=str, help="The path of short read fastq file",default=None)
    # optional_TransELS.add_argument('-sr_m1','--short_read_mate1_fastq', type=str, help="The path of short read mate 1 fastq file",default=None)
    # optional_TransELS.add_argument('-sr_m2','--short_read_mate2_fastq', type=str, help="The path of short read mate 2 fastq file",default=None)

    # optional_TransELS.add_argument('-ref_genome','--reference_genome', type=str, help="The path of reference genome file",default=None)
    # optional_TransELS.add_argument('--SR_quantification_option', type=str, help="SR quantification option[Options: Mili, kallisto,Salmon, RSEM] [default:kallisto]",default='kallisto')
    # # optional_TransELS.add_argument('--kallisto_index', type=str, help="kallisto index",default='/fs/project/PCON0009/Yunhao/Project/Mili/Annotation/kallistoIndex/gencode.v39.transcripts.clean.dedup.m')
    # optional_TransELS.add_argument('--alpha',type=str,default='adaptive', help="Alpha[default:adaptive]: SR and LR balance parameter")
    # optional_TransELS.add_argument('--beta',type=str, default='1e-6',help="Beta[default:1e-6]: L2 regularization parameter")
    # optional_TransELS.add_argument('--filtering',type=str,default='False', help="Whether the very short long reads will be filtered[default:False][True,False]")
    # optional_TransELS.add_argument('--multi_mapping_filtering',type=str,default='best', help="How to filter multi-mapping reads[default:best][unique_only,best]")
    # optional_TransELS.add_argument('--training',type=str,default='False', help="Generate training dict")
    # optional_TransELS.add_argument('--DL_model',type=str,default=None,help='DL model to use')
    # optional_TransELS.add_argument('--assign_unique_mapping_option',type=str,default='linear_model',help='How to assign unique mapping reads [Options:linear_model,manual_assign] [default:linear_model]')
    # optional_TransELS.add_argument('-t','--threads',type=int, default=1,help="Number of threads")
    # optional_TransELS.add_argument('--READ_JUNC_MIN_MAP_LEN',type=int, default=1,help="minimum mapped read length to consider a junction")
    # optional_TransELS.add_argument('--use_weight_matrix',type=str, default='True',help="Whether use weight matrix[default:True][True,False]")
    # optional_TransELS.add_argument('--normalize_lr_A',type=str, default='True',help="Whether normalize lr A [default:True] [True,False]")
    # optional_TransELS.add_argument('--same_struc_isoform_handling',type=str, default='merge',help="How to handle isoforms with same structures within a gene[default:merge][merge,keep]")
    # optional_TransELS.add_argument('--add_full_length_region',type=str, default='all',help="Whether add full length region[default:all] [all,nonfullrank,none]")
    # optional_TransELS.add_argument('--multi_exon_region_weight',type=str, default='regular',help="The weight in matrix A for multi_exon_region[default:regular][regular,minus_inner_region]")
    # optional_TransELS.add_argument('--output_matrix_info',type=str, default='False',help="Whether output matrix info [default:False] [True,False]")
    # optional_TransELS.add_argument('--normalize_sr_A',type=str, default='True',help="Whether normalize sr A [default:False] [True,False]")
    # optional_TransELS.add_argument('--sr_region_selection',type=str, default='real_data',help="SR region selection methods [default:real_data][read_length,num_exons,real_data]")
    # optional_TransELS.add_argument('--keep_sr_exon_region',type=str, default='True',help="Keep exon region for SR if using real data to filter region [default:True][True,False]")
    # optional_TransELS.add_argument('--region_weight_path',type=str, default=weight_path,help="Mili LR region weight path")
   
    parser_EM = subparsers.add_parser('quantify', aliases=['EM'],help='Isoform quantification by EM algorithm')
    requiredNamed_EM = parser_EM.add_argument_group('required named arguments for isoform quantification')
    requiredNamed_EM.add_argument('-gtf','--gtf_annotation_path', type=str, help="The path of annotation file",required=True)
    requiredNamed_EM.add_argument('-o','--output_path', type=str, help="The path of output directory",required=True)
    
    optional_EM = parser_EM.add_argument_group('optional arguments')
    optional_EM.add_argument('-lrsam','--long_read_sam_path', type=str, help="The path of long read sam file",required=False,default=None)
    optional_EM.add_argument('-srsam','--short_read_sam_path', type=str, help="The path of short read sam file",default=None)
    optional_EM.add_argument('-srfastq','--short_read_fastq', type=str, help="The path of short read fastq file",default=None)
    optional_EM.add_argument('-sr_m1','--short_read_mate1_fastq', type=str, help="The path of short read mate 1 fastq file",default=None)
    optional_EM.add_argument('-sr_m2','--short_read_mate2_fastq', type=str, help="The path of short read mate 2 fastq file",default=None)

    optional_EM.add_argument('-ref_genome','--reference_genome', type=str, help="The path of reference genome file",default=None)
    optional_EM.add_argument('--SR_quantification_option', type=str, help="SR quantification option[Options: Mili, kallisto,Salmon, RSEM] [default:kallisto]",default='kallisto')
    # optional_EM.add_argument('--kallisto_index', type=str, help="kallisto index",default='/fs/project/PCON0009/Yunhao/Project/Mili/Annotation/kallistoIndex/gencode.v39.transcripts.clean.dedup.m')
    optional_EM.add_argument('--alpha',type=str,default='adaptive', help="Alpha[default:adaptive]: SR and LR balance parameter")
    optional_EM.add_argument('--beta',type=str, default='1e-6',help="Beta[default:1e-6]: L2 regularization parameter")
    optional_EM.add_argument('--filtering',type=str,default='False', help="Whether the very short long reads will be filtered[default:False][True,False]")
    optional_EM.add_argument('--multi_mapping_filtering',type=str,default='best', help="How to filter multi-mapping reads[default:best][unique_only,best]")
    optional_EM.add_argument('--training',type=str,default='False', help="Generate training dict")
    optional_EM.add_argument('--DL_model',type=str,default=None,help='DL model to use')
    optional_EM.add_argument('--assign_unique_mapping_option',type=str,default='linear_model',help='How to assign unique mapping reads [Options:linear_model,manual_assign] [default:linear_model]')
    optional_EM.add_argument('-t','--threads',type=int, default=1,help="Number of threads")
    optional_EM.add_argument('--READ_JUNC_MIN_MAP_LEN',type=int, default=1,help="minimum mapped read length to consider a junction")
    optional_EM.add_argument('--use_weight_matrix',type=str, default='False',help="Whether use weight matrix[default:True][True,False]")
    optional_EM.add_argument('--normalize_lr_A',type=str, default='True',help="Whether normalize lr A [default:True] [True,False]")
    # optional_EM.add_argument('--same_struc_isoform_handling',type=str, default='keep',help="How to handle isoforms with same structures within a gene[default:merge][merge,keep]")
    optional_EM.add_argument('--add_full_length_region',type=str, default='all',help="Whether add full length region[default:all] [all,nonfullrank,none]")
    optional_EM.add_argument('--multi_exon_region_weight',type=str, default='regular',help="The weight in matrix A for multi_exon_region[default:regular][regular,minus_inner_region]")
    optional_EM.add_argument('--sr_design_matrix',type=str, default='weight',help="How to calculate design matrix [default:weight][weight,binary]")
    optional_EM.add_argument('--output_matrix_info',type=str, default='False',help="Whether output matrix info [default:False] [True,False]")
    optional_EM.add_argument('--normalize_sr_A',type=str, default='True',help="Whether normalize sr A [default:False] [True,False]")
    optional_EM.add_argument('--sr_region_selection',type=str, default='read_length',help="SR region selection methods [default:real_data][read_length,num_exons,real_data]")
    optional_EM.add_argument('--keep_sr_exon_region',type=str, default='nonfullrank',help="Keep exon region for SR if using real data to filter region nonfullrank: only keep zero count exon region in non fulll rank gene [default:nonfullrank][nonfullrank,all,none]")
    optional_EM.add_argument('--region_weight_path',type=str, default=None,help="Mili LR region weight path")
    optional_EM.add_argument('--EM_choice',type=str, default='LR',help="EM_choice[SR,LR,hybrid]")
    optional_EM.add_argument('--iter_theta',type=str, default='False',help="Whether use updated theta to re-calculate conditional prob [True,False]")
    optional_EM.add_argument('--kde_path',type=str, default='/fs/project/PCON0009/Au-scratch2/haoran/_projects/long_reads_rna_seq_simulator/models/kde_H1-hESC_dRNA',help="KDE model path")
    optional_EM.add_argument('--eff_len_option',type=str, default='kallisto',help="Calculation of effective length option [kallisto,RSEM]")
    optional_EM.add_argument('--EM_SR_num_iters',type=int, default=200,help="Number of EM SR iterations")
    optional_EM.add_argument('--EM_output_frequency',type=int, default=200,help="Frequency(in itertations) of outputting EM results")
    optional_EM.add_argument('--pretrained_model_path',type=str, default='cDNA-ONT',help="The pretrained model path to identify the alpha")
    optional_EM.add_argument('--alpha_df_path',type=str, default=None,help="Alpha df path")
    optional_EM.add_argument('--inital_theta','--initial_theta',type=str, default='uniform',help="initial_theta [LR,SR,LR_unique,SR_unique,uniform,hybrid,hybrid_unique,random]")
    optional_EM.add_argument('--inital_theta_eps','--initial_theta_eps',type=float, default=0.0,help="initial_theta eps [float]")
    optional_EM.add_argument('--eps_strategy',type=str, default='add_eps_small',help="how to add initial_theta eps [add_eps_all,add_eps_small]. (add_eps_small: add isoform with theta < eps with eps. add_eps: add eps to all isoforms)")
    optional_EM.add_argument('--isoform_start_end_site_tolerance',type=int, default=20,help="Isoform Start and end site tolerance for mapping long reads")
    optional_EM.add_argument('--junction_site_tolerance',type=int, default=5,help="Junction site tolerance for mapping long reads")
    optional_EM.add_argument('--read_len_dist_sm_dict_path',type=str, default=None,help="The path of read length distribution for long reads")
    optional_EM.add_argument('--LR_cond_prob_calc',type=str, default='form_2',help="How to calculate LR length distribution [form_1,form_2]")
    optional_EM.add_argument('--singular_values_tol',type=float,default=0,help="Singular value tolerence")

    args = parser.parse_args()
    if args.filtering == 'True':
        args.filtering = True
    else:
        args.filtering = False
    # config.same_struc_isoform_handling = args.same_struc_isoform_handling
    config.output_path = args.output_path
    config.threads = args.threads
    config.same_struc_isoform_handling = 'keep'
    config.READ_JUNC_MIN_MAP_LEN = args.READ_JUNC_MIN_MAP_LEN
    config.multi_exon_region_weight = args.multi_exon_region_weight
    config.sr_region_selection = args.sr_region_selection
    config.region_weight_path = args.region_weight_path
    config.sr_design_matrix = args.sr_design_matrix
    if args.output_matrix_info == 'True':
        config.output_matrix_info = True
    else:
        config.output_matrix_info = False
    config.keep_sr_exon_region = args.keep_sr_exon_region
    if args.normalize_sr_A == 'True':
        config.normalize_sr_A = True
    else:
        config.normalize_sr_A = False
    if args.normalize_lr_A == 'True':
        config.normalize_lr_A = True
    else:
        config.normalize_lr_A = False
    if args.use_weight_matrix == 'True':
        config.use_weight_matrix = True
    else:
        config.use_weight_matrix = False
    config.add_full_length_region = args.add_full_length_region
    config.singular_values_tol = args.singular_values_tol
    # config.kallisto_index = args.kallisto_index
    # print('\n'.join(f'{k}={v}' for k, v in vars(args).items()))
    if args.subparser_name in ['cal_K_value','TrEESR']:
        print('[INFO] Calculate K values')
        TrEESR(args.gtf_annotation_path,args.output_path,args.short_read_sam_path,args.long_read_sam_path,args.sr_region_selection,args.filtering,args.threads,READ_JUNC_MIN_MAP_LEN=args.READ_JUNC_MIN_MAP_LEN)
    # elif args.subparser_name in ['quantify','TransELS']:
    #     if args.training == 'True':
    #         args.training = True
    #     else:
    #         args.training = False
    #     print('Isoform quantification',flush=True)
    #     if (args.short_read_sam_path is None) or (args.alpha == 1.0):
    #         args.alpha = 1.0
    #         args.SR_quantification_option = 'Mili'
    #     if args.alpha != 1.0:
    #         if args.short_read_sam_path is None:
    #             raise Exception('You need to provide a short read alignemnt file if the alpha is not 1!')
    #         if args.SR_quantification_option != 'Mili':
    #             if (args.short_read_fastq is None) and (args.short_read_mate1_fastq is None or args.short_read_mate2_fastq is None):
    #                 raise Exception('You need to provide the single end or paried end SR fastq if using other short read quantification options!')
    #             if (args.reference_genome is None):
    #                 raise Exception('You need to provide the reference genome if using other short read quantification options!')
    #     if (args.alpha == 'adaptive'):
    #         alpha = 'adaptive'
    #     else:
    #         try:
    #             alpha = float(args.alpha)
    #         except:
    #             raise Exception('Alpha given is not numeric')
    #     if (args.beta == 'adaptive'):
    #         beta = 'adaptive'
    #     else:
    #         try:
    #             beta = float(args.beta)
    #         except:
    #             raise Exception('Beta given is not numeric')
    #     if args.SR_quantification_option not in ['Mili','kallisto','Salmon','RSEM']:
    #         raise Exception('SR_quantification_option is not valid.Options: [Mili, kallisto,Salmon, RSEM]')
    #     if (args.multi_mapping_filtering is None) or (not args.multi_mapping_filtering in ['unique_only','best']):
    #         args.multi_mapping_filtering = 'no_filtering'
    #     SR_fastq_list = []
    #     if args.short_read_fastq is not None:
    #         SR_fastq_list = [args.short_read_fastq]
    #     elif args.short_read_mate1_fastq is not None:
    #         SR_fastq_list = [args.short_read_mate1_fastq,args.short_read_mate2_fastq]
    #     if args.DL_model is None:
    #         args.DL_model = args.SR_quantification_option + '.pt'
    #     TransELS(args.gtf_annotation_path,args.short_read_sam_path,args.long_read_sam_path,args.output_path,alpha,beta,1e-6,args.filtering,args.multi_mapping_filtering,args.SR_quantification_option,SR_fastq_list,args.reference_genome,args.training,args.DL_model,args.assign_unique_mapping_option,args.threads,READ_JUNC_MIN_MAP_LEN=args.READ_JUNC_MIN_MAP_LEN)
    elif args.subparser_name in ['quantify','EM']:
        config.kde_path = args.kde_path
        if args.training == 'True':
            args.training = True
        else:
            args.training = False
        print('[INFO] Isoform quantification by miniQuant',flush=True)
        if (args.short_read_sam_path is None) or (args.alpha == 1.0):
            args.alpha = 1.0
            args.SR_quantification_option = 'Mini'
        # if args.alpha != 1.0:
        #     if args.short_read_sam_path is None:
        #         raise Exception('You need to provide a short read alignemnt file if the alpha is not 1!')
        #     if args.SR_quantification_option != 'Mili':
        #         if (args.short_read_fastq is None) and (args.short_read_mate1_fastq is None or args.short_read_mate2_fastq is None):
        #             raise Exception('You need to provide the single end or paried end SR fastq if using other short read quantification options!')
        #         if (args.reference_genome is None):
        #             raise Exception('You need to provide the reference genome if using other short read quantification options!')
        if (args.alpha == 'adaptive'):
            alpha = 'adaptive'
        else:
            try:
                alpha = float(args.alpha)
            except:
                raise Exception('Alpha given is not numeric')
        if (args.beta == 'adaptive'):
            beta = 'adaptive'
        else:
            try:
                beta = float(args.beta)
            except:
                raise Exception('Beta given is not numeric')
        # if args.SR_quantification_option not in ['Mili','kallisto','Salmon','RSEM']:
        #     raise Exception('SR_quantification_option is not valid.Options: [Mili, kallisto,Salmon, RSEM]')
        if (args.multi_mapping_filtering is None) or (not args.multi_mapping_filtering in ['unique_only','best']):
            args.multi_mapping_filtering = 'no_filtering'
        SR_fastq_list = []
        if args.short_read_fastq is not None:
            SR_fastq_list = [args.short_read_fastq]
        elif args.short_read_mate1_fastq is not None:
            SR_fastq_list = [args.short_read_mate1_fastq,args.short_read_mate2_fastq]
        if args.DL_model is None:
            args.DL_model = args.SR_quantification_option + '.pt'
        config.EM_SR_num_iters = args.EM_SR_num_iters
        config.inital_theta_eps = args.inital_theta_eps
        config.EM_output_frequency = args.EM_output_frequency
        config.isoform_start_end_site_tolerance = args.isoform_start_end_site_tolerance
        config.junction_site_tolerance = args.junction_site_tolerance
        config.eps_strategy = args.eps_strategy
        config.read_len_dist_sm_dict_path = args.read_len_dist_sm_dict_path
        config.LR_cond_prob_calc = args.LR_cond_prob_calc
        if args.pretrained_model_path in ['cDNA-ONT','dRNA-ONT','cDNA-PacBio']:
            args.pretrained_model_path = os.path.dirname(os.path.realpath(__file__))+'/pretrained_models/' + args.pretrained_model_path +'/'
        config.pretrained_model_path = args.pretrained_model_path
        if args.EM_choice == 'SR':
            config.eff_len_option = args.eff_len_option
            args.long_read_sam_path = None
            args.alpha = 0
            args.inital_theta = 'SR'
            config.alpha = args.alpha
            config.alpha_df_path = args.alpha_df_path
            config.inital_theta = args.inital_theta
            EM_hybrid(args.gtf_annotation_path,args.short_read_sam_path,args.long_read_sam_path,args.output_path,alpha,beta,1e-6,args.filtering,args.multi_mapping_filtering,args.SR_quantification_option,SR_fastq_list,args.reference_genome,args.training,args.DL_model,args.assign_unique_mapping_option,args.threads,READ_JUNC_MIN_MAP_LEN=args.READ_JUNC_MIN_MAP_LEN,EM_choice=args.EM_choice,iter_theta=args.iter_theta)
        elif args.EM_choice == 'hybrid':
            # args.alpha = 0.5
            config.alpha = args.alpha
            config.alpha_df_path = args.alpha_df_path
            if args.alpha_df_path is None:
                config.alpha_df_path = args.output_path +'/hybrid_alpha.tsv'
            config.inital_theta = args.inital_theta
            EM_hybrid(args.gtf_annotation_path,args.short_read_sam_path,args.long_read_sam_path,args.output_path,alpha,beta,1e-6,args.filtering,args.multi_mapping_filtering,args.SR_quantification_option,SR_fastq_list,args.reference_genome,args.training,args.DL_model,args.assign_unique_mapping_option,args.threads,READ_JUNC_MIN_MAP_LEN=args.READ_JUNC_MIN_MAP_LEN,EM_choice=args.EM_choice,iter_theta=args.iter_theta)
        else:
            if args.EM_choice == 'LR':
                args.EM_choice = 'LIQA_modified'
            args.short_read_sam_path = None
            args.alpha = 1
            args.inital_theta = 'LR'
            config.alpha = args.alpha
            config.alpha_df_path = args.alpha_df_path
            config.inital_theta = args.inital_theta
            EM_hybrid(args.gtf_annotation_path,args.short_read_sam_path,args.long_read_sam_path,args.output_path,alpha,beta,1e-6,args.filtering,args.multi_mapping_filtering,args.SR_quantification_option,SR_fastq_list,args.reference_genome,args.training,args.DL_model,args.assign_unique_mapping_option,args.threads,READ_JUNC_MIN_MAP_LEN=args.READ_JUNC_MIN_MAP_LEN,EM_choice=args.EM_choice,iter_theta=args.iter_theta)    
    else:
        parser.print_help()
if __name__ == "__main__":
    parse_arguments()
