# Supplementary material for: Improving gene isoform quantification with miniQuant
Source: Nat Biotechnol. 2025 Jun 3;44(3):477–89. doi: 10.1038/s41587-025-02633-9 (PMC12346831; doi:10.1038/s41587-025-02633-9)
Supplement: Supplementary file 4 — Supplementary code to reproduce the results. The folder ‘Figure_visualization’ stores the code to reproduce the figures. The folder ‘MetricCalculation’ stores the code to calculate the evaluation metrics used in the results. The folder ‘miniQuant’ stores the software of miniQuant to reproduce the quantification results. [file 41587_2025_2633_MOESM4_ESM.zip › Supplementary_code/miniQuant/isoform_quantification/parse_annotation_main.py]

from operator import ge
from parse_annotation import parse_annotation
from collections import defaultdict
from util import check_region_type
def calculate_exon_min_read_mapped_length(exon_region_name,point_dict,exon_position):
    assert '-' not in exon_region_name
    points = exon_region_name.split(':')
    if len(points) == 2:
        return 1
    if exon_position == 'left':
        return point_dict[points[-1]] - point_dict[points[1]] + 1 + 1
    elif exon_position == 'right':
        return point_dict[points[-2]] - point_dict[points[0]] + 1 + 1
    elif exon_position == 'center':
        return point_dict[points[-2]] - point_dict[points[1]] + 2 + 1       
def check_valid_region(chr_name,gene_name,region_name,genes_regions_len_dict,max_read_len,min_read_len,point_dict,READ_JUNC_MIN_MAP_LEN):
    is_region_valid = False
    if (genes_regions_len_dict[chr_name][gene_name][region_name] > min_read_len):              
        if (max_read_len is not None):
            if check_region_type(region_name) in ['one_exon','two_exons']:
                is_region_valid = True
            elif check_region_type(region_name) == 'one_junction':
                exons = region_name.split('-')
                for i,exon in zip(range(len(exons)),exons):
                    points = exon.split(':')
                    if (i == 0):
                        first_exon_length = point_dict[points[-1]] - point_dict[points[0]] + 1
                    elif i == len(exons) - 1:
                        last_exon_length = point_dict[points[-1]] - point_dict[points[0]] + 1
                if (first_exon_length > READ_JUNC_MIN_MAP_LEN) and (last_exon_length > READ_JUNC_MIN_MAP_LEN):
                    if region_name.count(':') == 2:
                        is_region_valid = True
                    else:
                        [exon_1,exon_2] = region_name.split('-')
                        if 2 * READ_JUNC_MIN_MAP_LEN - 2 + calculate_exon_min_read_mapped_length(exon_1,point_dict,exon_position='left') + calculate_exon_min_read_mapped_length(exon_2,point_dict,exon_position='right') <= max_read_len:
                            is_region_valid = True
            elif check_region_type(region_name) == 'exons':
                if calculate_exon_min_read_mapped_length(region_name,point_dict,exon_position='center') <= max_read_len:
                    is_region_valid = True
            elif check_region_type(region_name) == 'junctions':
                exons = region_name.split('-')
                exon_length = 0
                for i,exon in zip(range(len(exons)),exons):
                    points = exon.split(':')
                    if (i == 0):
                        first_exon_length = point_dict[points[-1]] - point_dict[points[0]] + 1
                    elif i == len(exons) - 1:
                        last_exon_length = point_dict[points[-1]] - point_dict[points[0]] + 1
                    else:
                        exon_length += point_dict[points[-1]] - point_dict[points[0]] + 1
                if (first_exon_length > READ_JUNC_MIN_MAP_LEN) and (last_exon_length > READ_JUNC_MIN_MAP_LEN):
                    if exon_length + 2 * READ_JUNC_MIN_MAP_LEN - 2 + calculate_exon_min_read_mapped_length(exons[0],point_dict,exon_position='left') + calculate_exon_min_read_mapped_length(exons[-1],point_dict,exon_position='right') <= max_read_len:
                        is_region_valid = True
        else:
            is_region_valid = True
    return is_region_valid

def filter_regions_read_length(gene_regions_dict,gene_points_dict,genes_regions_len_dict,READ_JUNC_MIN_MAP_LEN,min_read_len,max_read_len=None):
    new_gene_regions_dict = defaultdict(lambda:defaultdict(dict))
    new_genes_regions_len_dict = defaultdict(lambda:defaultdict(dict))
    for chr_name in gene_regions_dict:
        for gene_name in gene_regions_dict[chr_name]:
            point_dict = {}
            for coord in gene_points_dict[chr_name][gene_name]:
                point_dict['P{}'.format(gene_points_dict[chr_name][gene_name][coord])] = int(coord)
            for region_name in gene_regions_dict[chr_name][gene_name]:
                is_region_valid = check_valid_region(chr_name,gene_name,region_name,genes_regions_len_dict,max_read_len,min_read_len,point_dict,READ_JUNC_MIN_MAP_LEN)
                if (is_region_valid):
                    new_gene_regions_dict[chr_name][gene_name][region_name] = gene_regions_dict[chr_name][gene_name][region_name]
                    new_genes_regions_len_dict[chr_name][gene_name][region_name] = genes_regions_len_dict[chr_name][gene_name][region_name]
    return new_gene_regions_dict,new_genes_regions_len_dict
def filter_regions_num_exons(gene_regions_dict,genes_regions_len_dict):
    new_gene_regions_dict = defaultdict(lambda:defaultdict(dict))
    new_genes_regions_len_dict = defaultdict(lambda:defaultdict(dict))
    for rname in gene_regions_dict:
        for gname in gene_regions_dict[rname]:
            regions_set = set()
            for region in gene_regions_dict[rname][gname]:
                if check_region_type(region) in ['one_exon','one_junction']:
                    regions_set.add(region)
            for region_name in regions_set:
                new_gene_regions_dict[rname][gname][region_name] = gene_regions_dict[rname][gname][region_name]
                new_genes_regions_len_dict[rname][gname][region_name] = genes_regions_len_dict[rname][gname][region_name]
    return new_gene_regions_dict,new_genes_regions_len_dict
# def filter_long_read_regions(gene_regions_dict,genes_regions_len_dict):
#     new_gene_regions_dict = defaultdict(lambda:defaultdict(dict))
#     new_genes_regions_len_dict = defaultdict(lambda:defaultdict(dict))
#     for rname in gene_regions_dict:
#         for gname in gene_regions_dict[rname]:
#             regions_set = set()
#             isoform_region_dict = defaultdict(lambda:set())
#             for region in gene_regions_dict[rname][gname]:
#                 for isoform in gene_regions_dict[rname][gname][region]:
#                     isoform_region_dict[isoform].add(region)
#             for isoform in isoform_region_dict:
#                 max_region_exon_num = 0
#                 longest_region = ''
#                 allowed_regions_set = set()
#                 for region in isoform_region_dict[isoform]:
#                     region_exon_num = region.count(':')
#                     if max_region_exon_num < region_exon_num:
#                         max_region_exon_num = region_exon_num
#                         longest_region = region
#                     if region_exon_num >= 3:
#                         allowed_regions_set.add(region)
#                 if max_region_exon_num > 3:
#                     regions_set = regions_set.union(allowed_regions_set)
#                 else:
#                     if longest_region != '':
#                         regions_set.add(longest_region)
#             for region_name in regions_set:
#                 new_gene_regions_dict[rname][gname][region_name] = gene_regions_dict[rname][gname][region_name]
#                 new_genes_regions_len_dict[rname][gname][region_name] = genes_regions_len_dict[rname][gname][region_name]
#     return new_gene_regions_dict,new_genes_regions_len_dict

def filter_long_read_regions(gene_regions_dict,genes_regions_len_dict):
    new_gene_regions_dict = defaultdict(lambda:defaultdict(dict))
    new_genes_regions_len_dict = defaultdict(lambda:defaultdict(dict))
    for rname in gene_regions_dict:
        for gname in gene_regions_dict[rname]:
            regions_set = set()
            isoform_region_dict = defaultdict(lambda:set())
            for region in gene_regions_dict[rname][gname]:
                for isoform in gene_regions_dict[rname][gname][region]:
                    isoform_region_dict[isoform].add(region)
            for isoform in isoform_region_dict:
                max_region_exon_num = 0
                longest_region = ''
                for region in isoform_region_dict[isoform]:
                    region_exon_num = region.count(':')
                    if max_region_exon_num < region_exon_num:
                        max_region_exon_num = region_exon_num
                        longest_region = region
                if max_region_exon_num <= 1:
                    if longest_region != '':
                        regions_set.add(longest_region)
                else:
                    for region in isoform_region_dict[isoform]:
                        region_exon_num = region.count(':')
                        if (region_exon_num >= max_region_exon_num - 1):
                            regions_set.add(region)
            for region_name in regions_set:
                new_gene_regions_dict[rname][gname][region_name] = gene_regions_dict[rname][gname][region_name]
                new_genes_regions_len_dict[rname][gname][region_name] = genes_regions_len_dict[rname][gname][region_name]
    return new_gene_regions_dict,new_genes_regions_len_dict

                                
                        


def parse_reference_annotation(ref_file_path,threads,READ_LEN,READ_JUNC_MIN_MAP_LEN,sr_region_selection='real_data'):
    [gene_exons_dict, gene_points_dict, gene_isoforms_dict, genes_regions_len_dict,
        _, gene_regions_dict, gene_isoforms_length_dict,raw_isoform_exons_dict,raw_gene_exons_dict,same_structure_isoform_dict] = parse_annotation(ref_file_path, threads)
    if sr_region_selection == 'read_length':
        SR_gene_regions_dict,SR_genes_regions_len_dict = filter_regions_read_length(gene_regions_dict,gene_points_dict,genes_regions_len_dict,READ_JUNC_MIN_MAP_LEN,READ_LEN,READ_LEN)
        SR_genes_regions_len_dict = genes_regions_len_dict
    elif sr_region_selection == 'num_exons':
        SR_gene_regions_dict,SR_genes_regions_len_dict = filter_regions_num_exons(gene_regions_dict,genes_regions_len_dict)
        SR_genes_regions_len_dict = genes_regions_len_dict
    elif sr_region_selection == 'real_data':
        SR_gene_regions_dict,SR_genes_regions_len_dict = gene_regions_dict,genes_regions_len_dict
    LR_gene_regions_dict,LR_genes_regions_len_dict = gene_regions_dict,genes_regions_len_dict
    # LR_gene_regions_dict,LR_genes_regions_len_dict = filter_long_read_regions(gene_regions_dict,genes_regions_len_dict)
    removed_gene_isoform_dict = defaultdict(lambda:defaultdict(lambda:{}))
    for chr_name in gene_points_dict:
        for gene_name in gene_points_dict[chr_name].copy():
            if (len(SR_gene_regions_dict[chr_name][gene_name]) == 0 or len(LR_gene_regions_dict[chr_name][gene_name]) == 0):
                # removed_gene_isoform_dict[chr_name][gene_name]['isoforms_dict'] = gene_isoforms_dict[chr_name][gene_name]
                removed_gene_isoform_dict[chr_name][gene_name]['isoforms_length_dict'] = gene_isoforms_length_dict[chr_name][gene_name]
                removed_gene_isoform_dict[chr_name][gene_name]['raw_isoform_exons_dict'] = raw_isoform_exons_dict[chr_name][gene_name]
                removed_gene_isoform_dict[chr_name][gene_name]['info'] = {'num_split_exons':len(gene_exons_dict[chr_name][gene_name]),'num_exons':len(raw_gene_exons_dict[chr_name][gene_name]),'num_isoforms':len(gene_isoforms_dict[chr_name][gene_name])}
                isoform_info_dict = {}
                for isoform_name in raw_isoform_exons_dict[chr_name][gene_name]:
                    isoform_info_dict[isoform_name] = {'num_exons':len(raw_isoform_exons_dict[chr_name][gene_name][isoform_name]['start_pos']),'num_split_exons':len(raw_isoform_exons_dict[chr_name][gene_name]),'isoform_length':gene_isoforms_length_dict[chr_name][gene_name][isoform_name]}
                removed_gene_isoform_dict[chr_name][gene_name]['isoform_info'] = isoform_info_dict
                for dic in [gene_points_dict,gene_isoforms_dict,SR_gene_regions_dict,SR_genes_regions_len_dict,LR_gene_regions_dict,LR_genes_regions_len_dict,gene_isoforms_length_dict,raw_isoform_exons_dict]:
                    if chr_name in dic and gene_name in dic[chr_name]:
                        del dic[chr_name][gene_name]
    return gene_exons_dict,gene_points_dict,gene_isoforms_dict,SR_gene_regions_dict,SR_genes_regions_len_dict,LR_gene_regions_dict,LR_genes_regions_len_dict,gene_isoforms_length_dict,raw_isoform_exons_dict,raw_gene_exons_dict,same_structure_isoform_dict,removed_gene_isoform_dict
from intervaltree import IntervalTree
def process_annotation_for_alignment(gene_exons_dict,gene_points_dict):
    print('[INFO] Process the reference annotation for read_count...',flush=True)
    # process the reference annotation for read_count TODO: a universal format
    gene_regions_points_list,gene_range,gene_interval_tree_dict = dict(),dict(),dict()
    for chr_name in gene_points_dict:
        gene_regions_points_list[chr_name],gene_range[chr_name],gene_interval_tree_dict[chr_name] = dict(),list(),dict()
        for gene_name in gene_points_dict[chr_name]:
            points = list(gene_points_dict[chr_name][gene_name].keys())
            gene_regions_points_list[chr_name][gene_name] = points
            gene_range[chr_name].append([gene_name,points[0],points[-1]])
            gene_interval_tree_dict[chr_name][gene_name] = IntervalTree()
            for [start_pos,end_pos,_] in gene_exons_dict[chr_name][gene_name]:
                # Interval tree exclude end position
                gene_interval_tree_dict[chr_name][gene_name].addi(start_pos, end_pos+1, None)
    return gene_regions_points_list,gene_range,gene_interval_tree_dict
