# Supplementary material for: Improving gene isoform quantification with miniQuant
Source: Nat Biotechnol. 2025 Jun 3;44(3):477–89. doi: 10.1038/s41587-025-02633-9 (PMC12346831; doi:10.1038/s41587-025-02633-9)
Supplement: Supplementary file 4 — Supplementary code to reproduce the results. The folder ‘Figure_visualization’ stores the code to reproduce the figures. The folder ‘MetricCalculation’ stores the code to calculate the evaluation metrics used in the results. The folder ‘miniQuant’ stores the software of miniQuant to reproduce the quantification results. [file 41587_2025_2633_MOESM4_ESM.zip › Supplementary_code/miniQuant/isoform_quantification/get_long_read_gene_distribution.py]

from collections import defaultdict
from intervaltree import IntervalTree
from parse_alignment import parse_read_line,comp_read_len
import re
def get_gene_range(annot_path):
    gene_range_dict = defaultdict(lambda:IntervalTree())
    with open(annot_path,'r') as f:
        for line in f.readlines():
            if line[0] == '#':
                continue
            fields = line.split('\t')
            if (fields[2] != 'gene'):
                continue
            start_pos = int(fields[3])
            end_pos = int(fields[4])
            gene_name = re.findall('gene_id "([^"]*)"', fields[8])[0]
            gene_range_dict[fields[0]].addi(start_pos, end_pos+1, gene_name)
    return gene_range_dict
def get_long_read_gene_distribution(annot_path,alignment_path):
    gene_range_dict = get_gene_range(annot_path)
    gene_read_len_dict = defaultdict(lambda:defaultdict(lambda:[]))
    with open(alignment_path,'r') as f:
        for line in f:
            if line[0] == '@':
                continue
            fields = line.split('\t')
            if (fields[2] == '*'):
                continue
            [read_name, read_start_pos, rname, read_len_list] = parse_read_line(line,0)
            read_len = len(fields[9])
            read_end_pos = read_start_pos + read_len
            gene_candidates = gene_range_dict[rname].overlap(read_start_pos,read_end_pos)
            max_overlapped_length = 0
            max_gene = ''
            for gene in gene_candidates:
                total_length = max(read_end_pos,gene.end-1) - min(read_start_pos,gene.begin) + 1
                overlapped_length = (gene.end-1) - gene.begin + 1  + read_len - total_length
                if overlapped_length > max_overlapped_length:
                    max_gene = gene.data
                    max_overlapped_length = overlapped_length
            if max_gene != '':
                gene_read_len_dict[rname][max_gene].append(max_overlapped_length)
    
    gene_read_min_len_dict = defaultdict(dict)
    for rname in gene_read_len_dict:
        for gname in gene_read_len_dict[rname]:
            if (len(gene_read_len_dict[rname][gname])==0):
                continue
            sorted_lens = sorted(gene_read_len_dict[rname][gname])
            gene_read_min_len_dict[rname][gname] = sorted_lens[len(sorted_lens)//10]
    return gene_read_min_len_dict
