# Supplementary material for: Improving gene isoform quantification with miniQuant
Source: Nat Biotechnol. 2025 Jun 3;44(3):477–89. doi: 10.1038/s41587-025-02633-9 (PMC12346831; doi:10.1038/s41587-025-02633-9)
Supplement: Supplementary file 4 — Supplementary code to reproduce the results. The folder ‘Figure_visualization’ stores the code to reproduce the figures. The folder ‘MetricCalculation’ stores the code to calculate the evaluation metrics used in the results. The folder ‘miniQuant’ stores the software of miniQuant to reproduce the quantification results. [file 41587_2025_2633_MOESM4_ESM.zip › Supplementary_code/miniQuant/isoform_quantification/construct_feature_matrix.py]

import numpy as np
from numpy import linalg as LA
import scipy
from util import check_region_type,cal_inner_region_len
import config
def check_full_rank(isoform_region_matrix):
    if (isoform_region_matrix.shape[1] == 0) or (isoform_region_matrix.shape[0] == 0):
        return False
    return np.linalg.matrix_rank(isoform_region_matrix) == isoform_region_matrix.shape[1]
def construct_index(region_names,isoform_names):
    # indexing the region names and isoform names
    region_names_indics = {x:i for i,x in enumerate(region_names)}
    isoform_names_indics = {x:i for i,x in enumerate(isoform_names)}
    return region_names_indics,isoform_names_indics

def construct_isoform_region_matrix(isoform_region_dict,region_names_indics,isoform_names_indics,normalize_A=True):
    isoform_region_matrix = np.zeros((len(region_names_indics),len(isoform_names_indics)))
    for region_name in isoform_region_dict:
        for isoform_name in isoform_region_dict[region_name]:
            isoform_region_matrix[region_names_indics[region_name],isoform_names_indics[isoform_name]] = 1
    if normalize_A:
        sum_A = isoform_region_matrix.sum(axis=0)
        sum_A[sum_A==0] = 1
        isoform_region_matrix = isoform_region_matrix/sum_A
    return isoform_region_matrix
def calculate_eff_length(region_len_dict,SR_read_len):
    region_eff_length_dict = {}
    for region_name in region_len_dict:
        region_len = region_len_dict[region_name]
        if check_region_type(region_name) == 'one_junction':
            region_eff_length = SR_read_len - config.READ_JUNC_MIN_MAP_LEN
        elif check_region_type(region_name) == 'two_exons':
            region_eff_length = SR_read_len - 1
        elif check_region_type(region_name) == 'one_exon':
            region_eff_length = region_len - SR_read_len + 1 if SR_read_len < region_len else 1
        # else:
        #     try:
        #         inner_region_len = cal_inner_region_len(region_name,region_len_dict)
        #     except:
        #         print(region_len_dict)
        #         print(region_name)
        #     region_eff_length = SR_read_len - config.READ_JUNC_MIN_MAP_LEN
        elif check_region_type(region_name) == 'exons':
            inner_region_len = cal_inner_region_len(region_name,region_len_dict)
            region_eff_length =  SR_read_len - inner_region_len - 1
        elif check_region_type(region_name) == 'junctions':
            inner_region_len = cal_inner_region_len(region_name,region_len_dict)
            region_eff_length = SR_read_len - inner_region_len - config.READ_JUNC_MIN_MAP_LEN
        if region_eff_length <= 0 :
            region_eff_length = 1
        region_eff_length_dict[region_name] = region_eff_length
    return region_eff_length_dict
def construct_region_abundance_matrix_short_read(region_read_count_dict,region_eff_length_dict,region_names_indics,num_SRs):
    region_read_count_matrix = np.zeros((len(region_names_indics)))
    for region_name in region_read_count_dict:
        # if (region_expression_calculation_method == 'coverage'):
        #     region_read_count_matrix[region_names_indics[region_name]] = region_read_count_dict[region_name] * 150 / region_len_dict[region_name]
        # elif (region_expression_calculation_method == 'div_read_length'):
        #     region_read_count_matrix[region_names_indics[region_name]] = region_read_count_dict[region_name] / num_SRs
        # elif (region_expression_calculation_method == 'original'):
            # region_read_count_matrix[region_names_indics[region_name]] = region_read_count_dict[region_name] / (region_len_dict[region_name] * num_SRs)
        region_read_count_matrix[region_names_indics[region_name]] = region_read_count_dict[region_name] / region_eff_length_dict[region_name]
            # region_read_count_matrix[region_names_indics[region_name]] = region_read_count_dict[region_name]
        # else:
        #     raise Exception('Invalid region expression calculation option!')
    return region_read_count_matrix
        
#     region_tpm_matrix = np.zeros((len(region_names_indics)))
#     region_fpkm_matrix = np.zeros((len(region_names_indics)))
#     for region_name in region_read_count_dict:
#         if (is_long_read):
#             region_tpm_matrix[region_names_indics[region_name]] = region_read_count_dict[region_name] / region_len_dict[region_name]
#         else:
#             region_tpm_matrix[region_names_indics[region_name]] = region_read_count_dict[region_name] / region_len_dict[region_name]
# #             region_tpm_matrix[region_names_indics[region_name]] = region_read_count_dict[region_name] / (region_len_dict[region_name] - 150 + 1)
#         region_fpkm_matrix[region_names_indics[region_name]] = region_read_count_dict[region_name] / region_len_dict[region_name]
#     #TODO handle 0 read count for whole gene
#     if (not sum(region_tpm_matrix) == 0):
#         region_tpm_matrix = region_tpm_matrix * 1e6 / sum(region_tpm_matrix)
#         region_fpkm_matrix = region_fpkm_matrix * 1e9 / region_fpkm_matrix.shape[0]
#     return region_tpm_matrix,region_fpkm_matrix
def divide_by_zero(a,b):
    if b == 0:
        return float('inf')
    else:
        return a/b
def get_condition_number(isoform_region_matrix):
    # Calculate K value
    # isoform_region_matrix = isoform_region_matrix[:,isoform_region_matrix!=0]
    multiply_transpose_matrix = isoform_region_matrix.T.dot(isoform_region_matrix)
    singular_values = LA.svd(multiply_transpose_matrix,compute_uv=False)
    rank = LA.matrix_rank(multiply_transpose_matrix)

    svd_val_max = np.sqrt(singular_values[0])
    if config.singular_values_tol == 0:
        svd_val_pos_min = np.sqrt(singular_values[rank-1].min())
    else:
        svd_val_pos_min = np.sqrt(singular_values[singular_values > config.singular_values_tol].min())
    svd_val_min = 0
    if (rank == multiply_transpose_matrix.shape[0]):
        svd_val_min = np.sqrt(singular_values[-1])
        # full rank
        kvalue = (svd_val_max - svd_val_min)/svd_val_max
    else:
        # not full rank
        kvalue =  (svd_val_max/svd_val_pos_min)
    
    # Calculate condition number
    regular_condition_number = divide_by_zero(svd_val_max,svd_val_min)

    # Calculate generalized condition number
    generalized_condition_number = svd_val_max/svd_val_pos_min
    # if (rank == multiply_transpose_matrix.shape[0]):
    #     assert regular_condition_number == generalized_condition_number

    singular_value_product = svd_val_max * svd_val_pos_min
    return kvalue,regular_condition_number,generalized_condition_number,singular_value_product
def calculate_condition_number(region_isoform_dict,isoform_names,normalize_A):
    region_names = region_isoform_dict.keys()
    (region_names_indics,isoform_names_indics) = construct_index(region_names,isoform_names)
    isoform_region_matrix = construct_isoform_region_matrix(region_isoform_dict,region_names_indics,isoform_names_indics,normalize_A)
    try:
        condition_numbers = get_condition_number(isoform_region_matrix)
    except:
        # print(isoform_region_matrix)
        # print(region_names_indics)
        # print(isoform_names_indics)
        condition_numbers = (float('nan'),float('nan'),float('nan'),float('nan'))
    matrix_dict = {'isoform_region_matrix':isoform_region_matrix,'condition_number':condition_numbers,
                   'region_names_indics':region_names_indics,'isoform_names_indics':isoform_names_indics,'singular_values':scipy.linalg.svdvals(isoform_region_matrix)}
    return matrix_dict
def cal_weight_multi_exon_region(short_read_gene_matrix_dict,region_len_dict,SR_read_len):
    isoform_region_matrix = short_read_gene_matrix_dict['isoform_region_matrix'].copy()
    for isoform_name,isoform_index in short_read_gene_matrix_dict['isoform_names_indics'].items():
        for region,region_index in short_read_gene_matrix_dict['region_names_indics'].items():
            if isoform_region_matrix[region_index][isoform_index] != 0:
                if check_region_type(region) in ['junctions','exons']:
                    inner_region_len = cal_inner_region_len(region,region_len_dict)
                    weight = (SR_read_len - inner_region_len - 1)/SR_read_len
                    if weight <= 0 or weight > 1:
                        weight = 1
                    isoform_region_matrix[region_index][isoform_index] = weight
    return isoform_region_matrix
def cal_weight_region(short_read_gene_matrix_dict):
    isoform_region_matrix = short_read_gene_matrix_dict['isoform_region_matrix'].copy()
    region_eff_len_dict = short_read_gene_matrix_dict['region_eff_length_dict']
    for isoform_name,isoform_index in short_read_gene_matrix_dict['isoform_names_indics'].items():
        for region,region_index in short_read_gene_matrix_dict['region_names_indics'].items():
            if isoform_region_matrix[region_index][isoform_index] != 0:
                eff_len = region_eff_len_dict[region]
                isoform_region_matrix[region_index][isoform_index] = eff_len
    return isoform_region_matrix

# def filter_regions(regions_dict,long_read = False):
#     filtered_regions_dict = {}
#     for region_name in regions_dict:
#         try:
#             points = [int(p) for p in region_name.replace('P','').replace(':','-').split('-')]
#         except:
#             print(region_name)
#         if (not long_read):
#             if check_region_type(region_name) in ['two_exons','one_junction','one_exon']:
#                 filtered_regions_dict[region_name] = regions_dict[region_name]
#         else:
#             if check_region_type(region_name) in ['two_exons','one_junction','one_exon','others']:
#                 filtered_regions_dict[region_name] = regions_dict[region_name]

#     return filtered_regions_dict

def calculate_all_condition_number(gene_isoforms_dict,gene_regions_dict,gene_region_len_dict,SR_read_len,allow_multi_exons):
    gene_matrix_dict = dict()
    for chr_name in gene_isoforms_dict:
        gene_matrix_dict[chr_name] = dict()
        for gene_name in gene_isoforms_dict[chr_name]:
            isoform_names = gene_isoforms_dict[chr_name][gene_name]
            # for short read only allow exon and exon-exon junction
            region_isoform_dict = gene_regions_dict[chr_name][gene_name]
            # if (not allow_multi_exons):
            #     region_isoform_dict = filter_regions(gene_regions_dict[chr_name][gene_name],long_read=False)
            # else:
            #     region_isoform_dict = filter_regions(gene_regions_dict[chr_name][gene_name],long_read=True)
            gene_matrix_dict[chr_name][gene_name] = calculate_condition_number(region_isoform_dict,isoform_names,config.normalize_sr_A)
            region_len_dict = gene_region_len_dict[chr_name][gene_name]
            gene_matrix_dict[chr_name][gene_name]['region_eff_length_dict'] = calculate_eff_length(region_len_dict,SR_read_len)
            if config.sr_design_matrix == 'weight':
                gene_matrix_dict[chr_name][gene_name] ['isoform_region_matrix'] = cal_weight_region(gene_matrix_dict[chr_name][gene_name])
                if config.normalize_sr_A:
                    sum_A = gene_matrix_dict[chr_name][gene_name]['isoform_region_matrix'].sum(axis=0)
                    sum_A[sum_A==0] = 1
                    gene_matrix_dict[chr_name][gene_name]['isoform_region_matrix'] = gene_matrix_dict[chr_name][gene_name]['isoform_region_matrix']/sum_A
                gene_matrix_dict[chr_name][gene_name]['condition_number'] = get_condition_number(gene_matrix_dict[chr_name][gene_name]['isoform_region_matrix'])
    return gene_matrix_dict
def calculate_all_condition_number_long_read(gene_isoforms_dict,gene_regions_dict,allow_multi_exons):
    gene_matrix_dict = dict()
    for chr_name in gene_isoforms_dict:
        gene_matrix_dict[chr_name] = dict()
        for gene_name in gene_isoforms_dict[chr_name]:
            isoform_names = gene_isoforms_dict[chr_name][gene_name]
            # for short read only allow exon and exon-exon junction
            region_isoform_dict = gene_regions_dict[chr_name][gene_name]
            # if (not allow_multi_exons):
            #     region_isoform_dict = filter_regions(gene_regions_dict[chr_name][gene_name],long_read=False)
            # else:
            #     region_isoform_dict = filter_regions(gene_regions_dict[chr_name][gene_name],long_read=True)
            gene_matrix_dict[chr_name][gene_name] = calculate_condition_number(region_isoform_dict,isoform_names,config.normalize_sr_A)
    return gene_matrix_dict
def generate_all_feature_matrix_short_read(gene_isoforms_dict,gene_regions_dict,gene_regions_read_count,SR_read_len,gene_region_len_dict,num_SRs,normalize_A=True):
    gene_matrix_dict = dict()
    for chr_name in gene_isoforms_dict:
        gene_matrix_dict[chr_name] = dict()
        for gene_name in gene_isoforms_dict[chr_name]:
            isoform_names = gene_isoforms_dict[chr_name][gene_name]
            # for short read only allow exon and exon-exon junction
            # region_isoform_dict = filter_regions(gene_regions_dict[chr_name][gene_name],long_read=False)
            # region_read_count_dict = filter_regions(gene_regions_read_count[chr_name][gene_name],long_read=False)
            # region_len_dict = filter_regions(gene_region_len_dict[chr_name][gene_name],long_read=False)
            region_isoform_dict = {}
            for region in gene_regions_read_count[chr_name][gene_name]:
                region_isoform_dict[region] = gene_regions_dict[chr_name][gene_name][region]
            # region_isoform_dict = gene_regions_dict[chr_name][gene_name]
            region_read_count_dict = gene_regions_read_count[chr_name][gene_name]
            region_len_dict = gene_region_len_dict[chr_name][gene_name]
            matrix_dict = calculate_condition_number(region_isoform_dict,isoform_names,config.normalize_sr_A)
            if config.sr_region_selection == 'real_data':
                if config.keep_sr_exon_region == 'nonfullrank':
                    region_isoform_dict = {}
                    for region,count in gene_regions_read_count[chr_name][gene_name].copy().items():
                        if count != 0:
                            region_isoform_dict[region] = gene_regions_dict[chr_name][gene_name][region]
                    matrix_dict = calculate_condition_number(region_isoform_dict,isoform_names,config.normalize_sr_A)
                    ## if full rank
                    if check_full_rank(matrix_dict['isoform_region_matrix']):
                        region_isoform_dict = {}
                        for region,count in gene_regions_read_count[chr_name][gene_name].copy().items():
                            if count != 0:
                                region_isoform_dict[region] = gene_regions_dict[chr_name][gene_name][region]
                            else:
                                del gene_regions_read_count[chr_name][gene_name][region]
                    else:
                        region_isoform_dict = {}
                        for region,count in gene_regions_read_count[chr_name][gene_name].copy().items():
                            if count != 0 or check_region_type(region) in ['one_exon','two_exons','exons']:
                                region_isoform_dict[region] = gene_regions_dict[chr_name][gene_name][region]
                            else:
                                del gene_regions_read_count[chr_name][gene_name][region]
                    matrix_dict = calculate_condition_number(region_isoform_dict,isoform_names,config.normalize_sr_A)
            matrix_dict['region_eff_length_dict'] = calculate_eff_length(region_len_dict,SR_read_len)
            if config.multi_exon_region_weight == 'minus_inner_region':
                matrix_dict['isoform_region_matrix'] = cal_weight_multi_exon_region(matrix_dict,region_len_dict,SR_read_len)
                if config.normalize_sr_A:
                    sum_A = matrix_dict['isoform_region_matrix'].sum(axis=0)
                    sum_A[sum_A==0] = 1
                    matrix_dict['isoform_region_matrix'] = matrix_dict['isoform_region_matrix']/sum_A
                matrix_dict['condition_number'] = get_condition_number(matrix_dict['isoform_region_matrix'])
            if config.sr_design_matrix == 'weight':
                matrix_dict['isoform_region_matrix'] = cal_weight_region(matrix_dict)
                if config.normalize_sr_A:
                    sum_A = matrix_dict['isoform_region_matrix'].sum(axis=0)
                    sum_A[sum_A==0] = 1
                    matrix_dict['isoform_region_matrix'] = matrix_dict['isoform_region_matrix']/sum_A
                matrix_dict['condition_number'] = get_condition_number(matrix_dict['isoform_region_matrix'])
            matrix_dict['region_abund_matrix'] = construct_region_abundance_matrix_short_read(region_read_count_dict,matrix_dict['region_eff_length_dict'],matrix_dict['region_names_indics'],num_SRs)
            num_SRs_mapped_gene = 0
            for region in region_read_count_dict:
                num_SRs_mapped_gene += region_read_count_dict[region]
            matrix_dict['num_SRs_mapped_gene'] = num_SRs_mapped_gene
            gene_matrix_dict[chr_name][gene_name] = matrix_dict

    return gene_matrix_dict
def is_multi_isoform_region(matrix_dict,region):
    index = matrix_dict['region_names_indics'][region]
    A = matrix_dict['isoform_region_matrix'].copy()
    A[A != 0] = 1
    sum_A = A.sum(axis=1)
    return sum_A[index] > 1
