# Supplementary material for: Improving gene isoform quantification with miniQuant
Source: Nat Biotechnol. 2025 Jun 3;44(3):477–89. doi: 10.1038/s41587-025-02633-9 (PMC12346831; doi:10.1038/s41587-025-02633-9)
Supplement: Supplementary file 4 — Supplementary code to reproduce the results. The folder ‘Figure_visualization’ stores the code to reproduce the figures. The folder ‘MetricCalculation’ stores the code to calculate the evaluation metrics used in the results. The folder ‘miniQuant’ stores the software of miniQuant to reproduce the quantification results. [file 41587_2025_2633_MOESM4_ESM.zip › Supplementary_code/miniQuant/isoform_quantification/parse_annotation_features.py]

import numpy as np
import scipy.stats
import pickle
def get_stats(arr):
    if len(arr) == 0:
        return np.array([float('nan'),float('nan'),float('nan'),float('nan'),float('nan'),float('nan')])
    s = scipy.stats.describe(arr)
    return np.array([s.minmax[0],s.minmax[1],s.mean,s.variance,s.skewness,s.kurtosis])
def mergeIntervals(intervals):
    intervals.sort()
    stack = []
    # insert first interval into stack
    stack.append(intervals[0])
    for i in intervals[1:]:
        # Check for overlapping interval,
        # if interval overlap
        if stack[-1][0] <= i[0] <= stack[-1][-1]:
            stack[-1][-1] = max(stack[-1][-1], i[-1])
        else:
            stack.append(i)
    return stack
def cal_length(stacks):
    s = 0
    for stack in stacks:
        s += stack[1] - stack[0] + 1
    return s
def save_gene_structure_features(gene_exons_dict,raw_gene_exons_dict,gene_isoforms_length_dict,genes_regions_len_dict,output_path):
    features = []
    for rname in gene_exons_dict:
        for gname in gene_exons_dict[rname]:
            exons = raw_gene_exons_dict[rname][gname]
            isoforms = gene_isoforms_length_dict[rname][gname]
            regions = genes_regions_len_dict[rname][gname]
            gene_length = cal_length(mergeIntervals(exons))
            isoforms_lengths = list(isoforms.values())
            exon_lengths = [e[1]-e[0]+1 for e in exons]
            region_lengths = list(regions.values())
            features.append([gname,gene_length,exon_lengths,isoforms_lengths,region_lengths])
    # np.savez_compressed(f'gene_features.npz', features=np.array(features),gnames=np.array(genes))
    with open(f'{output_path}/temp/machine_learning/gene_features.pkl','wb') as f:
        pickle.dump(features,f)
