# Supplementary material for: Improving gene isoform quantification with miniQuant
Source: Nat Biotechnol. 2025 Jun 3;44(3):477–89. doi: 10.1038/s41587-025-02633-9 (PMC12346831; doi:10.1038/s41587-025-02633-9)
Supplement: Supplementary file 4 — Supplementary code to reproduce the results. The folder ‘Figure_visualization’ stores the code to reproduce the figures. The folder ‘MetricCalculation’ stores the code to calculate the evaluation metrics used in the results. The folder ‘miniQuant’ stores the software of miniQuant to reproduce the quantification results. [file 41587_2025_2633_MOESM4_ESM.zip › Supplementary_code/miniQuant/isoform_quantification/EM_kde_libraries/get_reads_isoform_cond_prob.py]

from unittest.mock import patch
import pandas as pd
import dill as pickle
from pathlib import Path
import multiprocessing as mp
import numpy as np
import bisect
import glob
def get_cdf(read_len_dist,l):
    return read_len_dist.loc[read_len_dist.index<l,'PDF'].sum()/read_len_dist['PDF'].sum()
def get_isoform_len_samples_dict(args):
    list_of_isoform_len,worker_id,kde_path,output_path = args
    with open(kde_path,'rb') as f:
        kde_model = pickle.load(f)
    isoform_len_samples_dict = {}
    name = '{}-{}_samples'.format(str(list_of_isoform_len[0]),str(list_of_isoform_len[-1]))
    for isoform_len in list_of_isoform_len:
        eps = isoform_len * 0.01
        min_isoform_num_reads = 10**5
        isoform_samples = np.array([[],[],[]]).T
        num_iters = 0
        while isoform_samples.shape[0] < min_isoform_num_reads:
            samples = kde_model.sample(min_isoform_num_reads)
            isoform_samples = np.concatenate([isoform_samples,samples[np.abs(samples[:,0] - isoform_len) < eps]],axis=0)
            num_iters += 1
            if num_iters > 10**2:
                break
        isoform_len_samples_dict[isoform_len] = isoform_samples
    Path(f'{output_path}/temp/random_samples/').mkdir(exist_ok=True,parents=True)
    with open(f'{output_path}/temp/random_samples/{name}.pkl','wb') as f:
        pickle.dump(isoform_len_samples_dict,f)
def prepare_kde_random_samples(isoform_len_set,threads):
    # min_isoform_len = 150
    isoform_len_list = sorted(list(isoform_len_set))
    list_of_isoform_len = []
    for isoform_len in isoform_len_list:
        # if isoform_len >= min_isoform_len:
        list_of_isoform_len.append(isoform_len)
    chunksize, extra = divmod(len(list_of_isoform_len), threads)
    if extra:
        chunksize += 1
    all_list_of_isoform_len = []
    for i in range(threads - 1):
        all_list_of_isoform_len.append(list_of_isoform_len[i*chunksize:(i+1)*chunksize])
    all_list_of_isoform_len.append(list_of_isoform_len[(threads-1)*chunksize:])
    return all_list_of_isoform_len
def get_samples_file_path(isoform_len,st_samples_index_dict,ed_samples_index_dict,output_path):
    start_index = bisect.bisect_right(sorted(list(st_samples_index_dict.keys())), isoform_len)
    end_index = bisect.bisect_left(sorted(list(ed_samples_index_dict.keys())), isoform_len)
    if start_index == end_index:
        return np.array([])
    else:
        index = sorted(list(st_samples_index_dict.keys()))[end_index:start_index][0]
        with open('{}/temp/random_samples/{}_samples.pkl'.format(output_path,st_samples_index_dict[index]),'rb') as f:
            samples = pickle.load(f)
        return samples[isoform_len]
def get_all_reads_isoform_cond_prob_kde(args):
    worker_id,st_samples_index_dict,ed_samples_index_dict,read_len_dist,output_path = args
    with open(f'{output_path}/temp/{worker_id}','rb') as f:
        reads_isoform_info,_ = pickle.load(f)
    all_reads_isoform_cond_prob = {}
    eps = 1
    for read in reads_isoform_info:
        all_reads_isoform_cond_prob[read] = {}
        for isoform,read_info in reads_isoform_info[read].items():
            [isoform_len,five_end,three_end] = read_info
            isoform_samples = get_samples_file_path(isoform_len,st_samples_index_dict,ed_samples_index_dict,output_path)
            if isoform_samples.shape[0] == 0:
                read_len = isoform_len - five_end - three_end
                cond_prob = read_len_dist.loc[read_len,'PDF'] / read_len_dist.loc[read_len_dist.index<isoform_len,'PDF'].sum()
            else:
                num_read_samples = isoform_samples[(np.abs(isoform_samples[:,1] - five_end) < eps) & (np.abs(isoform_samples[:,2] - three_end) < eps),:].shape[0]
                cond_prob = num_read_samples/isoform_samples.shape[0] / (2*eps)**2
            all_reads_isoform_cond_prob[read][isoform] = cond_prob
    Path(f'{output_path}/temp/cond_prob/').mkdir(exist_ok=True,parents=True)
    with open(f'{output_path}/temp/cond_prob/{worker_id}','wb') as f:
        pickle.dump(all_reads_isoform_cond_prob,f)
def get_kde_random_samples(threads,output_path,kde_path,isoform_len_set):
    all_list_of_isoform_len = prepare_kde_random_samples(isoform_len_set,threads)
    pool = mp.Pool(threads)
    futures = []
    for worker_id in range(threads):
        args = all_list_of_isoform_len[worker_id],worker_id,kde_path,output_path
        futures.append(pool.apply_async(get_isoform_len_samples_dict,(args,)))
    for future in futures:
        future.get()
    pool.close()
    pool.join()
    st_samples_index_dict = {}
    ed_samples_index_dict = {}
    for fpath in glob.glob(f'{output_path}/temp/random_samples/*_samples.pkl'):
        name = fpath.split('/')[-1].split('_samples.pkl')[0]
        [st_isoform_len,ed_isoform_len] = name.split('-')
        st_isoform_len = int(st_isoform_len)
        ed_isoform_len = int(ed_isoform_len)
        st_samples_index_dict[st_isoform_len] = name
        ed_samples_index_dict[ed_isoform_len] = name
    return st_samples_index_dict,ed_samples_index_dict
def get_cond_prob_kde_random_samples(threads,output_path,read_len_dist,kde_path,isoform_len_set):
    st_samples_index_dict,ed_samples_index_dict = get_kde_random_samples(threads,output_path,kde_path,isoform_len_set)
    pool = mp.Pool(threads)
    futures = []
    for worker_id in range(threads):
        args = worker_id,st_samples_index_dict,ed_samples_index_dict,read_len_dist,output_path
        futures.append(pool.apply_async(get_all_reads_isoform_cond_prob_kde,(args,)))
    for future in futures:
        future.get()
    pool.close()
    pool.join()
