# Supplementary material for: Improving gene isoform quantification with miniQuant
Source: Nat Biotechnol. 2025 Jun 3;44(3):477–89. doi: 10.1038/s41587-025-02633-9 (PMC12346831; doi:10.1038/s41587-025-02633-9)
Supplement: Supplementary file 4 — Supplementary code to reproduce the results. The folder ‘Figure_visualization’ stores the code to reproduce the figures. The folder ‘MetricCalculation’ stores the code to calculate the evaluation metrics used in the results. The folder ‘miniQuant’ stores the software of miniQuant to reproduce the quantification results. [file 41587_2025_2633_MOESM4_ESM.zip › Supplementary_code/miniQuant/isoform_quantification/EM_SR/prepare_hits.py]

import pysam
from pathlib import Path
import pandas as pd
import pickle
import numpy as np
import multiprocessing as mp
import glob
import config
from EM_SR.cal_eff_len import get_eff_len_dict
def dump_hits_dict(hits_dict,num_reads_dict,worker_id,batch_id,output_path):
    for read in hits_dict:
        if len(hits_dict[read]) == 1:
            if hits_dict[read][0]['isoform'] not in num_reads_dict:
                num_reads_dict[hits_dict[read][0]['isoform']] = 0
            num_reads_dict[hits_dict[read][0]['isoform']] += 1
        else:
            for hit in hits_dict[read]:
                if hit['isoform'] not in num_reads_dict:
                    num_reads_dict[hit['isoform']] = 0
                num_reads_dict[hit['isoform']] += 1/len(hits_dict[read])
    rows = []
    for read in hits_dict:
        for mapping in hits_dict[read]:
            rows.append([read,mapping['isoform'],mapping['fragment_length']])
    hits_df = pd.DataFrame(rows,columns=['read','isoform','fragment_length']).set_index(['read','isoform'])
    with open(f'{output_path}/temp/hits_dict/{worker_id}_{batch_id}','wb') as f:
        pickle.dump(hits_df,f)
    return num_reads_dict
def get_hits_dict(args):
    worker_id,alignment_file_path,start_pos,end_pos,output_path = args
    hits_dict = {}
    all_fragment_lengths = []
    previous_read_name = None
    num_reads_dict = {}
    batch_id = 0
    buffer_size = 1e6
    with pysam.AlignmentFile(alignment_file_path, "r") as f:
        f.seek(start_pos)
        for read in f:
            if previous_read_name is None:
                previous_read_name = read.query_name
            elif previous_read_name != read.query_name:
                previous_read_name = read.query_name
                if len(hits_dict) == buffer_size:
                    num_reads_dict = dump_hits_dict(hits_dict,num_reads_dict,worker_id,batch_id,output_path)
                    hits_dict = {}
                    batch_id += 1
                if f.tell() >= end_pos:
                    break
            if read.template_length > 0:
                if read.query_name not in hits_dict:
                    hits_dict[read.query_name] = []
                if '|' in read.reference_name:
                    isoform_name = read.reference_name.split('|')[0]
                else:
                    isoform_name = read.reference_name
                hits_dict[read.query_name].append({'fragment_length':read.template_length,'isoform':isoform_name})
                all_fragment_lengths.append(read.template_length)
    if len(hits_dict) > 0:
        num_reads_dict = dump_hits_dict(hits_dict,num_reads_dict,worker_id,batch_id,output_path)
        hits_dict = {}
        batch_id += 1
    num_reads_df = pd.Series(num_reads_dict)
    print(f'[INFO] Get_hits_dict: Worker {worker_id} done with {batch_id} batches!',flush=True)
    return all_fragment_lengths,num_reads_df
import os
def get_aln_line_marker(alignment_file_path,threads):
    '''
    Split the sam file into THREADS chunks
    !Split by read
    '''
    file_stats = os.stat(alignment_file_path)
    total_bytes = file_stats.st_size
    chunksize, extra = divmod(total_bytes, threads)
    if extra:
        chunksize += 1
    byte_marker = []
    for i in range(threads):
        with open(alignment_file_path,'r') as f:
            if i == 0:
                start_offset = 0
                for line in f:
                    if line[0] != '@':
                        break
                    start_offset += len(line)
            else:
                f.seek(i*chunksize)
                f.readline()
                previous_read_name = None
                previous_byte_pos = f.tell()
                while True:
                    line = f.readline()
                    read_name = line.split('\t')[0]
                    if previous_read_name is None:
                        previous_read_name = read_name
                    elif previous_read_name != read_name:
                        start_offset = previous_byte_pos
                        break
                    previous_byte_pos = f.tell()
            byte_marker.append(start_offset)
    byte_marker.append(total_bytes)
    return byte_marker
def get_all_hits_dict(alignment_file_path,byte_marker,threads,output_path):
    pool = mp.Pool(threads)
    futures = []
    for i in range(threads):
        start_pos,end_os = byte_marker[i],byte_marker[i+1]
        args = i,alignment_file_path,start_pos,end_os,output_path
        futures.append(pool.apply_async(get_hits_dict,(args,)))
    all_fragment_lengths = []
    list_of_num_reads_df = []
    for future in futures:
        single_thread_fragment_lengths,num_reads_df =future.get()
        all_fragment_lengths += single_thread_fragment_lengths
        list_of_num_reads_df.append(num_reads_df) 
    pool.close()
    pool.join()
    mean_f_len = np.mean(all_fragment_lengths)
    std_f_len = np.std(all_fragment_lengths)
    eff_len_dict = get_eff_len_dict(alignment_file_path,mean_f_len,std_f_len,config.eff_len_option)
    eff_len_df = pd.Series(eff_len_dict)
    num_reads_df = pd.Series(0,index=eff_len_df.index)
    for single_thread_num_reads_df in list_of_num_reads_df:
        num_reads_df = num_reads_df.add(single_thread_num_reads_df,fill_value=0)
    theta_df = num_reads_df/eff_len_df
    theta_df = theta_df/theta_df.sum()
    return theta_df,mean_f_len,std_f_len,eff_len_dict
def get_ant(row,mean_f_len,std_f_len,eff_len_dict):
    fragment_length = row['fragment_length']
    if row.name[1] in eff_len_dict:
        eff_length = eff_len_dict[row.name[1]]
    else:
        eff_length = 1
    # assert eff_length - fragment_length + 1 > 0
    ant = 1/(std_f_len * np.sqrt(np.pi)) * np.e**(-1/2*((fragment_length-mean_f_len)/std_f_len)**2) / eff_length
    return ant
def get_all_ant(args):
    worker_id,eff_len_dict,mean_f_len,std_f_len,output_path = args
    num_batches_processed = 0
    for fpath in glob.glob(f'{output_path}/temp/hits_dict/{worker_id}_*'):
        with open(fpath,'rb') as f:
            hits_df = pickle.load(f)
        hits_df['ant'] = hits_df.apply(lambda row:get_ant(row,mean_f_len,std_f_len,eff_len_dict),axis=1)
        hits_df = hits_df.drop(columns=['fragment_length'])
        with open(fpath,'wb') as f:
            pickle.dump(hits_df,f)
        num_batches_processed += 1
    print(f'[INFO] Get_all_ant: Worker {worker_id} done with {num_batches_processed} batches!',flush=True)
def get_ant_all_workers(eff_len_dict,mean_f_len,std_f_len,threads,output_path):
    pool = mp.Pool(threads)
    futures = []
    for i in range(threads):
        args = i,eff_len_dict,mean_f_len,std_f_len,output_path
        futures.append(pool.apply_async(get_all_ant,(args,)))
    for future in futures:
        future.get()
    pool.close()
    pool.join()
def prepare_hits(SR_sam,output_path,threads):
    Path(f'{output_path}/temp/').mkdir(exist_ok=True,parents=True)
    print('[INFO] Sorting sam file by read name...',flush=True)
    pysam.collate(SR_sam,'-@',str(threads),'-o',f'{output_path}/temp/SR.sam')
    alignment_file_path = f'{output_path}/temp/SR.sam'
    print('[INFO] Done',flush=True)
    print('[INFO] Getting short reads info...',flush=True)
    byte_marker = get_aln_line_marker(alignment_file_path,threads)
    Path(f'{output_path}/temp/hits_dict/').mkdir(exist_ok=True,parents=True)
    theta_df,mean_f_len,std_f_len,eff_len_dict =  get_all_hits_dict(alignment_file_path,byte_marker,threads,output_path)
    get_ant_all_workers(eff_len_dict,mean_f_len,std_f_len,threads,output_path)
    print('[INFO] Done',flush=True)
    try:
        Path(alignment_file_path).unlink()
    except:
        pass
    return theta_df,eff_len_dict
