# Supplementary material for: Improving gene isoform quantification with miniQuant
Source: Nat Biotechnol. 2025 Jun 3;44(3):477–89. doi: 10.1038/s41587-025-02633-9 (PMC12346831; doi:10.1038/s41587-025-02633-9)
Supplement: Supplementary file 4 — Supplementary code to reproduce the results. The folder ‘Figure_visualization’ stores the code to reproduce the figures. The folder ‘MetricCalculation’ stores the code to calculate the evaluation metrics used in the results. The folder ‘miniQuant’ stores the software of miniQuant to reproduce the quantification results. [file 41587_2025_2633_MOESM4_ESM.zip › Supplementary_code/miniQuant/isoform_quantification/EM_SR/EM_SR.py]

from pathlib import Path
import pandas as pd
import pickle
import numpy as np
import multiprocessing as mp
import glob
import os
from EM_SR.prepare_hits import prepare_hits
import config
def E_step_cal(hits_df,isoform_df):
    hits_df['len_theta_product'] = isoform_df.loc[hits_df.index.droplevel(0),['len_theta_product']].set_index(hits_df.index)
    q = hits_df['ant'] * hits_df['len_theta_product']
    q_sum = q.groupby('read').sum()
    q_sum[q_sum == 0] = 1
    q = q/q_sum
    isoform_q_df = q.groupby('isoform').sum()
    return isoform_q_df
def E_step_MT(args):
    os.nice(10)
#     MIN_PROB = 1e-100
    worker_id,pipe,queue,output_path = args
    all_hits_dict_paths = list(glob.glob(f'{output_path}/temp/hits_dict/{worker_id}_*'))
    p_out,p_in = pipe
#     p_out.close()
    while True:
        msg = p_out.recv()
        if msg == 'kill':
            break
        else:
            isoform_df_fpath = msg
            with open(isoform_df_fpath,'rb') as f:
                isoform_df = pickle.load(f)
            isoform_q = {}
            for fpath in all_hits_dict_paths:
                batch_id = fpath.split('/')[-1].split('_')[1]
                with open(fpath,'rb') as f:
                    hits_df = pickle.load(f)
                isoform_q_df = E_step_cal(hits_df,isoform_df)
                del hits_df
                out_fpath = f'{output_path}/temp/EM_isoform_q/{worker_id}_{batch_id}'
                with open(out_fpath,'wb') as f:
                    pickle.dump(isoform_q_df,f)
                queue.put(out_fpath)
            queue.put('done')
    return
def M_step(isoform_q_df,isoform_df):
    ss = isoform_df['eff_len'] / ((isoform_df['eff_len']*isoform_df['theta']).sum())
    new_theta_df = isoform_q_df / (isoform_q_df.sum() * ss)
    new_theta_df = new_theta_df/new_theta_df.sum()
    return new_theta_df
def EM_listener(watcher_args):
    threads,eff_len_dict,theta_df,output_path,queue,all_pipes = watcher_args
    min_diff = 1e-3
    num_iters = config.EM_SR_num_iters
    Path(f'{output_path}/temp/EM_isoform_q/').mkdir(exist_ok=True,parents=True)
    # with open(f'{output_path}/EM_log.txt','w') as logger:
    for i in range(num_iters):
        # define isoform_df
        isoform_df = pd.DataFrame({'eff_len':eff_len_dict,'theta':theta_df})
        isoform_df = isoform_df.fillna(0)
        isoform_df['len_theta_product'] = isoform_df['eff_len'] * isoform_df['theta'] / ((isoform_df['eff_len'] * isoform_df['theta']).sum())
        isoform_df_fpath = f'{output_path}/temp/EM_isoform_df'
        with open(isoform_df_fpath,'wb') as f:
            pickle.dump(isoform_df,f)
        for (p_out,p_in) in all_pipes:
            p_in.send(isoform_df_fpath)
#             print('Send isoform df')
        isoform_q_df = pd.Series(0,index=isoform_df.index)
        num_workers_done = 0
        while True:
            msg = queue.get()
            if msg == 'done':
                num_workers_done += 1
            else:
                isoform_q_df_path = msg
                with open(isoform_q_df_path,'rb') as f:
                    new_isoform_q_df = pickle.load(f)
                isoform_q_df = isoform_q_df.add(new_isoform_q_df,fill_value=0)
            if num_workers_done == threads:
                break

        new_theta_df = M_step(isoform_q_df,isoform_df)
        diff = np.abs(theta_df - new_theta_df)/new_theta_df
        diff = diff[new_theta_df>1e-7]
        diff[new_theta_df==0] = 0
        if i % 1 == 0:
            print(f'Iteration:{i}')
        #     print('Sum:')
        #     print(Q.sum())
            print('bChange:')
            print(diff.max(),flush=True)
            theta_df.to_csv(f'{output_path}/EM_iterations/Iter_{i}_theta.tsv',sep='\t')

        if diff[diff > min_diff].shape[0] == 0:
            print(f'Iteration:{i}')
        #     print('Sum:')
        #     print(Q.sum())
            print('bChange:')
            print(diff.max(),flush=True)
            theta_df.to_csv(f'{output_path}/EM_iterations/Iter_{i}_theta.tsv',sep='\t')
            break
        theta_df = new_theta_df.copy()
    # finished EM
    for (p_out,p_in) in all_pipes:
        p_in.send('kill')
    return theta_df
def callback_error(result):
    print('ERR:', result)
def EM_manager(threads,eff_len_dict,theta_df,output_path):
    pool = mp.Pool(threads+1)
    manager = mp.Manager()
    queue = manager.Queue()
    futures = []
    all_pipes = []
    for worker_id in range(threads):
        pipe = mp.Pipe()
        args = worker_id,pipe,queue,output_path
        futures.append(pool.apply_async(E_step_MT,(args,),error_callback=callback_error))
        all_pipes.append(pipe)
    watcher_args = threads,eff_len_dict,theta_df,output_path,queue,all_pipes
    watcher = pool.apply_async(EM_listener,(watcher_args,),error_callback=callback_error)
    for future in futures:
        future.get()
    theta_df = watcher.get()
    for (p_out,p_in) in all_pipes:
        p_in.close()
        p_out.close()
    pool.close()
    pool.join()
    return theta_df
def EM_algo_SR(SR_sam,output_path,threads):
    theta_df,eff_len_dict = prepare_hits(SR_sam,output_path,threads)
    Path(f'{output_path}/EM_iterations/').mkdir(exist_ok=True,parents=True)
    theta_df = EM_manager(threads,eff_len_dict,theta_df,output_path)
    TPM_df = (theta_df/theta_df.sum())*1e6
    eff_len_df = pd.Series(eff_len_dict)
    out_df = pd.DataFrame({'TPM':TPM_df,'Effective_length':eff_len_df})
    out_df.index.name = 'Isoform'
    out_df.to_csv(f'{output_path}/EM_expression.out',sep='\t')
