# Supplementary material for: Improving gene isoform quantification with miniQuant
Source: Nat Biotechnol. 2025 Jun 3;44(3):477–89. doi: 10.1038/s41587-025-02633-9 (PMC12346831; doi:10.1038/s41587-025-02633-9)
Supplement: Supplementary file 4 — Supplementary code to reproduce the results. The folder ‘Figure_visualization’ stores the code to reproduce the figures. The folder ‘MetricCalculation’ stores the code to calculate the evaluation metrics used in the results. The folder ‘miniQuant’ stores the software of miniQuant to reproduce the quantification results. [file 41587_2025_2633_MOESM4_ESM.zip › Supplementary_code/miniQuant/isoform_quantification/machine_learning/concat_features.py]

import pandas as pd
import numpy as np
import pickle
import scipy.stats
def get_stats(arr):
    if len(arr) == 0:
        return np.array([float('nan'),float('nan'),float('nan'),float('nan'),float('nan'),float('nan')])
    s = scipy.stats.describe(arr)
    return np.array([s.minmax[0],s.minmax[1],s.mean,s.variance,s.skewness,s.kurtosis])
def concat_features(output_path):
    with open(f'{output_path}/temp/machine_learning/gene_community_id_dict.pkl','rb') as f:
        gene_community_id_dict = pickle.load(f)
    com_df = pd.Series(gene_community_id_dict)
    gene_structure_features_dict = {}
    with open(f'{output_path}/temp/machine_learning/gene_features.pkl','rb') as f:
        features = pickle.load(f)
        for feature in features:
            gene_structure_features_dict[feature[0]] = feature[1:]
    structure_features = {}
    for gene,feature in gene_structure_features_dict.items():
        community_id = com_df.loc[gene]
        [gene_length,exon_length,isoform_length,region_length] = feature
        if community_id not in structure_features:
            structure_features[community_id] = [[],[],[],[]]
        structure_features[community_id][0].append(gene_length)
        structure_features[community_id][1] += isoform_length
        structure_features[community_id][2] += exon_length
        structure_features[community_id][3] += region_length
    features = []
    community_ids = []
    for community_id in sorted(structure_features.keys()):
        feat = np.concatenate([
            [len(structure_features[community_id][0]),len(structure_features[community_id][1]),len(structure_features[community_id][2]),len(structure_features[community_id][3])],
            get_stats(structure_features[community_id][0]),
            get_stats(structure_features[community_id][1]),
            get_stats(structure_features[community_id][2]),
            get_stats(structure_features[community_id][3])])
        features.append(feat)
        community_ids.append(community_id)
    gene_structure_feature_df = pd.DataFrame(np.concatenate([np.array([community_ids]).T,features],axis=1))
    gene_structure_feature_df = gene_structure_feature_df.set_index(0)
    # data feature
    features = np.load(f'{output_path}/temp/machine_learning/features.npz')['features']
    community_ids =np.load(f'{output_path}/temp/machine_learning/features.npz')['community_ids']
    data_feature_df = pd.DataFrame(np.concatenate([np.array([community_ids]).T,features],axis=1))
    data_feature_df = data_feature_df.set_index(0)
    # k value feature
    with open(f'{output_path}/temp/machine_learning/SR_kvalue_dict.pkl','rb') as f:
        SR_kval_df = pickle.load(f)
    Kval_features = {}
    for gene in com_df.index:
        community_id = com_df.loc[gene]
        if community_id not in Kval_features:
            Kval_features[community_id] = [[],[]]
        if gene in SR_kval_df:
            Kval_features[community_id][0].append(SR_kval_df.loc[gene])
        else:
            Kval_features[community_id][0].append(np.float('nan'))
    features = []
    community_ids = []
    for community_id in sorted(Kval_features.keys()):
        feat = get_stats(Kval_features[community_id][0])
        features.append(feat)
        community_ids.append(community_id)
    Kvalue_feature_df = pd.DataFrame(np.concatenate([np.array([community_ids]).T,features],axis=1))
    Kvalue_feature_df = Kvalue_feature_df.set_index(0)
    all_features_df = gene_structure_feature_df.join(data_feature_df,lsuffix='_struc',rsuffix='_data').join(Kvalue_feature_df)
    # predict alpha
    # all_features = []
    # all_community_ids = []
    # all_alphas = []
    # for i in range(0,101,5):
    #     alpha = str(i/100)
    #     if alpha == "0.0" or alpha == '1.0':
    #         alpha = alpha.split('.')[0]
    #     # features
    #     df = all_features_df.copy()
    #     df['alpha'] = i/100
    #     all_features.append(df.values)
    #     all_community_ids.append(df.index)
    #     all_alphas.append(df['alpha'])
    all_features_arr = all_features_df.values
    all_community_ids = all_features_df.index
    return all_features_arr,all_community_ids
