# Supplementary material for: Improving gene isoform quantification with miniQuant
Source: Nat Biotechnol. 2025 Jun 3;44(3):477–89. doi: 10.1038/s41587-025-02633-9 (PMC12346831; doi:10.1038/s41587-025-02633-9)
Supplement: Supplementary file 4 — Supplementary code to reproduce the results. The folder ‘Figure_visualization’ stores the code to reproduce the figures. The folder ‘MetricCalculation’ stores the code to calculate the evaluation metrics used in the results. The folder ‘miniQuant’ stores the software of miniQuant to reproduce the quantification results. [file 41587_2025_2633_MOESM4_ESM.zip › Supplementary_code/miniQuant/isoform_quantification/machine_learning/extract_features.py]

import pickle
import glob
import numpy as np
import scipy.stats
def get_stats(arr):
    if len(arr) == 0:
        return np.array([float('nan'),float('nan'),float('nan'),float('nan'),float('nan'),float('nan')])
    s = scipy.stats.describe(arr)
    return np.array([s.minmax[0],s.minmax[1],s.mean,s.variance,s.skewness,s.kurtosis])
def extract_features(output_path):
    with open(f'{output_path}/temp/machine_learning/gene_community_id_dict.pkl','rb') as f:
        gene_community_id_dict = pickle.load(f)
    SR_feature_dict = {}
    fpaths = glob.glob(f'{output_path}/temp/machine_learning/SR_feature_dict_*')
    for fpath in fpaths:
        with open(fpath,'rb') as f:
            gene_SR_feature_dict = pickle.load(f)
        for gname in gene_SR_feature_dict:
            community_id = gene_community_id_dict[gname]
            if community_id in SR_feature_dict:
                SR_feature_dict[community_id]['unique_mapping'] += list(gene_SR_feature_dict[gname]['unique_mapping'])
                SR_feature_dict[community_id]['multi_mapping'] += list(gene_SR_feature_dict[gname]['multi_mapping'])
            else:
                SR_feature_dict[community_id] = {}
                SR_feature_dict[community_id]['unique_mapping'] = list(gene_SR_feature_dict[gname]['unique_mapping'] )
                SR_feature_dict[community_id]['multi_mapping'] = list(gene_SR_feature_dict[gname]['multi_mapping'] )
    LR_feature_dict = {}
    fpaths = glob.glob(f'{output_path}/temp/machine_learning/LR_feature_dict_*')
    for fpath in fpaths:
        with open(fpath,'rb') as f:
            gene_LR_feature_dict = pickle.load(f)
        for gname in gene_LR_feature_dict:
            community_id = gene_community_id_dict[gname]
            if community_id in LR_feature_dict:
                LR_feature_dict[community_id]['unique_mapping'] += gene_LR_feature_dict[gname]['unique_mapping']
                LR_feature_dict[community_id]['multi_mapping'] += gene_LR_feature_dict[gname]['multi_mapping']
                LR_feature_dict[community_id]['3_end_truncation'] += gene_LR_feature_dict[gname]['3_end_truncation']
                LR_feature_dict[community_id]['5_end_truncation'] += gene_LR_feature_dict[gname]['5_end_truncation']
            else:
                LR_feature_dict[community_id] = gene_LR_feature_dict[gname]
    
    features = []
    community_ids = []
    for community_id in set(SR_feature_dict.keys()).union(LR_feature_dict.keys()):
        if community_id not in SR_feature_dict:
            SR_feature_dict[community_id] = {'unique_mapping':[],'multi_mapping':[]}
        if community_id not in LR_feature_dict:
            LR_feature_dict[community_id] = {'unique_mapping':[],'multi_mapping':[],'5_end_truncation':[],'3_end_truncation':[]}
        feat = np.concatenate([
                    [len(SR_feature_dict[community_id]['unique_mapping']),len(SR_feature_dict[community_id]['multi_mapping']),len(SR_feature_dict[community_id]['unique_mapping']) + len(SR_feature_dict[community_id]['multi_mapping'])],
                    [len(LR_feature_dict[community_id]['unique_mapping']),len(LR_feature_dict[community_id]['multi_mapping']),len(LR_feature_dict[community_id]['unique_mapping']) + len(LR_feature_dict[community_id]['multi_mapping'])],
                    get_stats(SR_feature_dict[community_id]['unique_mapping']),
                    get_stats(SR_feature_dict[community_id]['multi_mapping']),
                    get_stats(LR_feature_dict[community_id]['unique_mapping']),
                    get_stats(LR_feature_dict[community_id]['multi_mapping']),
                    get_stats(LR_feature_dict[community_id]['5_end_truncation']),
                    get_stats(LR_feature_dict[community_id]['3_end_truncation'])])
        features.append(feat)
        community_ids.append(community_id)
    features = np.array(features)
    np.savez_compressed(f'{output_path}/temp/machine_learning/features.npz', features=features,community_ids=np.array(community_ids))
    with open(f'{output_path}/temp/machine_learning/gene_community_id_dict.pkl','wb') as f:
        pickle.dump(gene_community_id_dict,f)
