# Supplementary material for: Improving gene isoform quantification with miniQuant
Source: Nat Biotechnol. 2025 Jun 3;44(3):477–89. doi: 10.1038/s41587-025-02633-9 (PMC12346831; doi:10.1038/s41587-025-02633-9)
Supplement: Supplementary file 4 — Supplementary code to reproduce the results. The folder ‘Figure_visualization’ stores the code to reproduce the figures. The folder ‘MetricCalculation’ stores the code to calculate the evaluation metrics used in the results. The folder ‘miniQuant’ stores the software of miniQuant to reproduce the quantification results. [file 41587_2025_2633_MOESM4_ESM.zip › Supplementary_code/miniQuant/isoform_quantification/machine_learning/predict_alpha.py]

from machine_learning.extract_features import extract_features
from machine_learning.concat_features import concat_features
import config
import pickle
import pandas as pd
import time
import datetime
import numpy as np
import glob
def predict_alpha(output_path,num_SRs,num_LRs):
    all_features_label = ['Num_genes','Num_isoforms','Num_exons','Num_regions',\
  'Min_gene_length','Max_gene_length','Mean_gene_length','Variance_gene_length','Skewness_gene_length','Kurtosis_gene_length',\
  'Min_isoform_lengths','Max_isoform_lengths','Mean_isoform_lengths','Variance_isoform_lengths','Skewness_isoform_lengths','Kurtosis_isoform_lengths',\
  'Min_exon_lengths','Max_exon_lengths','Mean_exon_lengths','Variance_exon_lengths','Skewness_exon_lengths','Kurtosis_exon_lengths',\
 'Min_region_lengths','Max_region_lengths','Mean_region_lengths','Variance_region_lengths','Skewness_region_lengths','Kurtosis_region_lengths',\
  'Num_unique_mapping_SRs','Num_multi_mapping_SRs','Num_mapping_SRs','Num_unique_mapping_LRs','Num_multi_mapping_LRs','Num_mapping_LRs',\
  'Min_unique_mapping_SRs','Max_unique_mapping_SRs','Mean_unique_mapping_SRs','Variance_unique_mapping_SRs','Skewness_unique_mapping_SRs','Kurtosis_unique_mapping_SRs',\
  'Min_multi_mapping_SRs','Max_multi_mapping_SRs','Mean_multi_mapping_SRs','Variance_multi_mapping_SRs','Skewness_multi_mapping_SRs','Kurtosis_multi_mapping_SRs',\
  'Min_unique_mapping_LRs','Max_unique_mapping_LRs','Mean_unique_mapping_LRs','Variance_unique_mapping_LRs','Skewness_unique_mapping_LRs','Kurtosis_unique_mapping_LRs',\
  'Min_multi_mapping_LRs','Max_multi_mapping_LRs','Mean_multi_mapping_LRs','Variance_multi_mapping_LRs','Skewness_multi_mapping_LRs','Kurtosis_multi_mapping_LRs',\
  'Min_5_end_truncation','Max_5_end_truncation','Mean_5_end_truncation','Variance_5_end_truncation','Skewness_5_end_truncation','Kurtosis_5_end_truncation',\
  'Min_3_end_truncation','Max_3_end_truncation','Mean_3_end_truncation','Variance_3_end_truncation','Skewness_3_end_truncation','Kurtosis_3_end_truncation',\
  'Min_SR_kvalue','Max_SR_kvalue','Mean_SR_kvalue','Variance_SR_kvalue','Skewness_SR_kvalue','Kurtosis_SR_kvalue']
    selected_features_index = []
    for l in all_features_label:
        if (('Variance' not  in l) and ('Skewness' not in l) and ('Kurtosis' not in l)):
            selected_features_index.append(all_features_label.index(l))
    print('[INFO] Extracting features to predict the alpha...',flush=True)
    start_time = time.time()
    extract_features(output_path)
    all_features_arr,all_community_ids = concat_features(output_path)
    SR_diff = []
    LR_diff = []
    model_list = []
    for model_path in glob.glob(config.pretrained_model_path+'/*.pkl'):
        coverage = model_path.split('/')[-1]
        LR_cov = int(coverage.split("LR")[-1].split('M_')[0])*10**6
        SR_cov = int(coverage.split("SR")[-1].split('M.')[0])*10**6
        SR_diff.append(num_SRs - SR_cov)
        LR_diff.append(num_LRs - LR_cov)
        model_list.append(model_path)
    cov_diff = np.abs(np.array([SR_diff,LR_diff]).T)
    close_LR_diff = cov_diff[cov_diff[:,1] == np.min(cov_diff[:,1])]
    selected_model = model_list[np.where((cov_diff[:,0] == np.min(close_LR_diff[:,0])) & (cov_diff[:,1]==close_LR_diff[:,1][0]))[0][0]]
    print(f'[INFO] Num_SR:{num_SRs}')
    print(f'[INFO] Num_LR:{num_LRs}')
    print('[INFO] Using pretrained model in {} to predict the alpha...'.format(selected_model),flush=True)
    with open(selected_model,'rb') as f:
        [imputer,clf] = pickle.load(f)
    X = imputer.transform(all_features_arr)
    X = all_features_arr[:,selected_features_index]
    y_pred = clf.predict(X)
    alpha = np.array([i/20 for i in range(0,21)])
    true_strategy_df = pd.DataFrame({'id':all_community_ids,'error':np.min(y_pred,axis=1),'alpha':alpha[np.argmin(y_pred,axis=1)]})
    true_strategy_df.to_csv(config.alpha_df_path,sep='\t',index=False)
    end_time = time.time()
    print('[INFO] Done in {} seconds at {}'.format(end_time-start_time,str(datetime.datetime.now())),flush=True)
    
