# Supplementary material for: Improving gene isoform quantification with miniQuant
Source: Nat Biotechnol. 2025 Jun 3;44(3):477–89. doi: 10.1038/s41587-025-02633-9 (PMC12346831; doi:10.1038/s41587-025-02633-9)
Supplement: Supplementary file 4 — Supplementary code to reproduce the results. The folder ‘Figure_visualization’ stores the code to reproduce the figures. The folder ‘MetricCalculation’ stores the code to calculate the evaluation metrics used in the results. The folder ‘miniQuant’ stores the software of miniQuant to reproduce the quantification results. [file 41587_2025_2633_MOESM4_ESM.zip › Supplementary_code/miniQuant/isoform_quantification/libraries/GTFBasics.py]

import re, sys
def get_reverse_complementary(fa_seq):
	dic_gatc_com = {"G":"C","A":"T","T":"A","C":"G","g":"c","a":"t","t":"a","c":"g"}
	fa_seq_com_list = []
	for nuc in fa_seq:
		if nuc in dic_gatc_com.keys():
			fa_seq_com_list.append(dic_gatc_com[nuc])
		else:
			fa_seq_com_list.append(nuc)
	fa_seq_com_list.reverse()
	fa_seq_com = "".join(fa_seq_com_list)
	return fa_seq_com

def get_genome_fa(genome_fa_file):
	with open(genome_fa_file,"r") as genome_fa:
		dic_chr_seq = {}
		chrom = ""
		seq_list = [""]
		for line in genome_fa:
			if line.startswith(">"):
				dic_chr_seq[chrom] = "".join(seq_list)
				seq_list = []
				# chrom = line.strip()[1:]
				chrom = re.search("^>(\w+)",line.strip()).group(1)
			else:
				seq_list.append(line.strip())
		dic_chr_seq[chrom] = "".join(seq_list)
	genome_fa.close()
	return dic_chr_seq
def line_to_entry(line):
    f = line.rstrip().split("\t")
    gff_fields = f[:8]
    preattributes = re.split('\s*;\s*',f[8])
    attributes = {}
    for attribute in preattributes:
        m = re.search('(\S+)\s*["\']([^\'"]+)["\']',attribute)
        if m:
            attributes[m.group(1)] = m.group(2)
    if len(attributes.keys()) > 0:
        entry = {}
        entry['gff'] = gff_fields
        entry['attributes'] = attributes
        return entry
    return None
class GTFFile:
    def __init__(self,filename,genome_fa_file):
        self.genes = {}
        self.transcripts = {}
        with open(filename) as inf:
            for line in inf:
                if re.match('^#',line): continue
                f = line.rstrip().split("\t")
                if f[2] != 'exon': continue
                e = line_to_entry(line)
                if not e: continue
                if 'gene_id' not in e['attributes']:
                    sys.stderr.write("WARNING no gene_id attribute found for "+line+"\n"+str(e)+"\n")
                    continue
                if 'transcript_id' not in e['attributes']:
                    sys.stderr.write("WARNING no gene_id attribute found for "+line+"\n")
                    continue
                gene_id = e['attributes']['gene_id']
                transcript_id = e['attributes']['transcript_id']
                if gene_id not in self.genes:
                    self.genes[gene_id] = []
                self.genes[gene_id].append(e)
                if transcript_id not in self.transcripts:
                    self.transcripts[transcript_id] = []
                self.transcripts[transcript_id].append(e)
        self.dic_chr_seq = get_genome_fa(genome_fa_file)
        return
    def write_genepred(self,filehandle):
        for transcript in self.transcripts:
            #filehandle.write(str(transcript)+"\n")
            tlist = self.transcripts[transcript]
            elist = {}
            gene = '.'
            strand = '.'
            chrom = '.'
            for t in tlist:
                if not t['gff'][2].lower() == 'exon':
                    continue
                start = int(t['gff'][3])-1
                end = int(t['gff'][4])
                if start > end:
                    sys.stderr.write("ERROR start bigger than end\n")
                    sys.exit()
                elist[start] = end
                gene = t['attributes']['gene_id']
                strand = t['gff'][6]
                chrom = t['gff'][0]
            #print strand
            #print transcript
            starts = sorted(elist,key=lambda k: elist[k])
            first = starts[0]
            last = elist[starts[len(starts)-1]]
            ostring = gene + "\t" + transcript + "\t" + chrom + "\t" + strand + "\t" + str(first) + "\t" \
                            + str(last) + "\t" + str(first) + "\t" + str(last) + "\t" \
                            + str(len(starts)) + "\t" \
                            + ",".join([str(x) for x in starts]) + ",\t" \
                            + ",".join([str(elist[x]) for x in starts])+","
            filehandle.write(ostring+"\n")
    def write_fa(self,filehandle):
        dic_iso_fa = {}
        for transcript in self.transcripts:
            #filehandle.write(str(transcript)+"\n")
            tlist = self.transcripts[transcript]
            elist = {}
            gene = '.'
            strand = '.'
            chrom = '.'
            for t in tlist:
                if not t['gff'][2].lower() == 'exon':
                    continue
                start = int(t['gff'][3])-1
                end = int(t['gff'][4])
                if start > end:
                    sys.stderr.write("ERROR start bigger than end\n")
                    sys.exit()
                elist[start] = end
                gene = t['attributes']['gene_id']
                strand = t['gff'][6]
                chrom = t['gff'][0]
            if chrom not in self.dic_chr_seq:
                continue
            #print strand
            #print transcript
            starts = sorted(elist,key=lambda k: elist[k])
            first = starts[0]
            last = elist[starts[len(starts)-1]]
            seq_list = []
            for start in starts:
                end = int(elist[start])
                seq_list.append(self.dic_chr_seq[chrom][start:end])
            
            seq = "".join(seq_list)
            tss,tts,extend_both_end = first,last,0
            if strand == "+":
                if (int(tss)-int(extend_both_end)) > 0:
                    seq = self.dic_chr_seq[chrom][(int(tss)-int(extend_both_end)):int(tss)] + seq
                else:
                    seq = self.dic_chr_seq[chrom][0:int(tss)] + seq
                if (int(tts)+int(extend_both_end)) < (len(self.dic_chr_seq[chrom])-1):
                    seq = seq + self.dic_chr_seq[chrom][int(tts):(int(tts)+int(extend_both_end))]
                else:
                    seq = seq + self.dic_chr_seq[chrom][int(tts):(len(self.dic_chr_seq[chrom])-1)]
            else:
                if (int(tss)-int(extend_both_end)) > 0:
                    seq = self.dic_chr_seq[chrom][(int(tss)-int(extend_both_end)):int(tss)] + seq
                else:
                    seq = self.dic_chr_seq[chrom][0:int(tss)] + seq
                if (int(tts)+int(extend_both_end)) < (len(self.dic_chr_seq[chrom])-1):
                    seq = seq + self.dic_chr_seq[chrom][int(tts):(int(tts)+int(extend_both_end))]
                else:
                    seq = seq + self.dic_chr_seq[chrom][int(tts):(len(self.dic_chr_seq[chrom])-1)]
                seq = get_reverse_complementary(seq)
            dic_iso_fa[transcript] = seq
        with open(filehandle,'w') as f:
            for iso in dic_iso_fa:
                f.write(">" + iso + '\n')
                f.write(dic_iso_fa[iso]+ '\n')
