# Supplementary material for: Improving gene isoform quantification with miniQuant
Source: Nat Biotechnol. 2025 Jun 3;44(3):477–89. doi: 10.1038/s41587-025-02633-9 (PMC12346831; doi:10.1038/s41587-025-02633-9)
Supplement: Supplementary file 4 — Supplementary code to reproduce the results. The folder ‘Figure_visualization’ stores the code to reproduce the figures. The folder ‘MetricCalculation’ stores the code to calculate the evaluation metrics used in the results. The folder ‘miniQuant’ stores the software of miniQuant to reproduce the quantification results. [file 41587_2025_2633_MOESM4_ESM.zip › Supplementary_code/miniQuant/isoform_quantification/EM_kde_score_libraries/get_reads_isoform_cond_prob.py]

from unittest.mock import patch
import pandas as pd
import dill as pickle
from pathlib import Path
import multiprocessing as mp
import numpy as np
def get_cdf(read_len_dist,l):
    return read_len_dist.loc[read_len_dist.index<l,'PDF'].sum()/read_len_dist['PDF'].sum()
def get_all_reads_isoform_cond_prob_kde_score(args):
    worker_id,isoform_df,kde_path,output_path = args
    with open(kde_path,'rb') as f:
        kde_model = pickle.load(f)
    with open(f'{output_path}/temp/{worker_id}','rb') as f:
        reads_isoform_info,_ = pickle.load(f)
    all_reads_isoform_cond_prob = {}
    all_samples = []
    all_read_isoform = []
    for read in reads_isoform_info:
        for isoform,read_info in reads_isoform_info[read].items():
            all_samples.append(read_info)
            all_read_isoform.append((read,isoform))
    all_log_read_prob = kde_model.score_samples(all_samples)
    for (read,isoform),log_read_prob in zip(all_read_isoform,all_log_read_prob):
        isoform_len = isoform_df.loc[isoform,'isoform_len']
        log_isoform_len_prob = np.log(isoform_df.loc[isoform_df['isoform_len'] == isoform_len,'theta'].sum())
        cond_prob = log_read_prob - log_isoform_len_prob
        if cond_prob <= -300:
            cond_prob = 0 
        else:
            cond_prob = np.e**(cond_prob)
        if read not in all_reads_isoform_cond_prob:
            all_reads_isoform_cond_prob[read] = {}
        all_reads_isoform_cond_prob[read][isoform] = cond_prob
    Path(f'{output_path}/temp/cond_prob/').mkdir(exist_ok=True,parents=True)
    with open(f'{output_path}/temp/cond_prob/{worker_id}','wb') as f:
        pickle.dump(all_reads_isoform_cond_prob,f)
#     return all_reads_isoform_cond_prob
def get_cond_prob_kde_score(threads,output_path,isoform_df,kde_path):
    pool = mp.Pool(threads)
    futures = []
    for worker_id in range(threads):
        args = worker_id,isoform_df,kde_path,output_path 
        futures.append(pool.apply_async(get_all_reads_isoform_cond_prob_kde_score,(args,)))
    for future in futures:
        future.get()
    pool.close()
    pool.join()
