# Supplementary material for: Improving gene isoform quantification with miniQuant
Source: Nat Biotechnol. 2025 Jun 3;44(3):477–89. doi: 10.1038/s41587-025-02633-9 (PMC12346831; doi:10.1038/s41587-025-02633-9)
Supplement: Supplementary file 4 — Supplementary code to reproduce the results. The folder ‘Figure_visualization’ stores the code to reproduce the figures. The folder ‘MetricCalculation’ stores the code to calculate the evaluation metrics used in the results. The folder ‘miniQuant’ stores the software of miniQuant to reproduce the quantification results. [file 41587_2025_2633_MOESM4_ESM.zip › Supplementary_code/miniQuant/isoform_quantification/EM_theta_iterative_libraries/EM_algo.py]

import multiprocessing as mp
from EM_theta_iterative_libraries.get_reads_isoform_cond_prob import get_all_reads_isoform_cond_prob_LIQA_modified,get_all_reads_isoform_cond_prob_LIQA,get_Sm_dict
from EM_libraries.get_reads_isoform_info import get_reads_isoform_info,get_read_len_dist
from EM_libraries.prepare_MT import prepare_MT
import dill as pickle
import pandas as pd
import multiprocessing as mp
import numpy as np
from pathlib import Path
import gc

def E_step_MT(args):
    MIN_PROB = 1e-100
    EM_choice = args[-2]
    if EM_choice == 'LIQA_modified':
        worker_id,theta_df,isoform_df,Sm_dict,read_len_dist,EM_choice,output_path = args
        all_reads_isoform_cond_prob = get_all_reads_isoform_cond_prob_LIQA_modified((worker_id,output_path,isoform_df,read_len_dist,Sm_dict))
    elif EM_choice == "LIQA":
        worker_id,theta_df,isoform_df,read_len_dist,EM_choice,output_path = args
        all_reads_isoform_cond_prob = get_all_reads_isoform_cond_prob_LIQA((worker_id,output_path,isoform_df,read_len_dist))
    # with open(f'{output_path}/temp/cond_prob/{worker_id}','rb') as f:
    #     all_reads_isoform_cond_prob = pickle.load(f)
    q = {}
    for read in all_reads_isoform_cond_prob:
        q[read] = {}
        sum_q = 0
        for isoform,prob in all_reads_isoform_cond_prob[read].items():
            if prob <= MIN_PROB or prob == float('inf'):
                prob = 0
            isoform_expression = theta_df[isoform]
            q[read][isoform] = prob*isoform_expression
            sum_q += q[read][isoform]
        try:
            if sum_q != 0:
                for isoform,prob in q[read].items():
                    q[read][isoform] /=sum_q
        except Exception as e:
            print(sum_q)
            print(all_reads_isoform_cond_prob[read])
            raise e
    isoform_q = {}
    for read in q:
        for isoform,prob in q[read].items():
            if isoform not in isoform_q:
                isoform_q[isoform] = 0
            isoform_q[isoform] += prob
    isoform_q_df = pd.Series(isoform_q)
    return isoform_q_df
def E_step(theta_df,threads,output_path,EM_choice,isoform_df,read_len_dist,Sm_dict=None):
    pool = mp.Pool(threads)
    futures = []
    for worker_id in range(threads):
        if EM_choice == 'LIQA':
            args = worker_id,theta_df,isoform_df,read_len_dist,EM_choice,output_path
        elif EM_choice == 'LIQA_modified':
            args = worker_id,theta_df,isoform_df,Sm_dict,read_len_dist,EM_choice,output_path
        futures.append(pool.apply_async(E_step_MT,(args,)))
    list_of_isoform_q_df = []
    for future in futures:
        new_isoform_q_df = future.get()
        list_of_isoform_q_df.append(new_isoform_q_df)
    pool.close()
    pool.join()
    return list_of_isoform_q_df
def M_step(list_of_isoform_q_df,theta_df):
    isoform_q_df = pd.Series(0,index=theta_df.index)
    for single_thread_isoform_q_df in list_of_isoform_q_df:
        isoform_q_df = isoform_q_df.add(single_thread_isoform_q_df,fill_value=0)
    new_theta_df = isoform_q_df/isoform_q_df.sum()
    return new_theta_df
def EM_algo(threads,theta_df,isoform_len_df,read_len_dist,output_path,EM_choice):
    num_iters = 2000
    min_diff = 1e-3
    Path(f'{output_path}/EM_iterations/').mkdir(exist_ok=True,parents=True)
    for i in range(num_iters):
        isoform_df = pd.DataFrame({'isoform_len':isoform_len_df,'theta':theta_df})
        isoform_df = isoform_df.fillna(0)
        Sm_dict = None
        if EM_choice == 'LIQA_modified':
            Sm_dict = get_Sm_dict(read_len_dist,isoform_df)
        list_of_isoform_q_df = E_step(theta_df,threads,output_path,EM_choice,isoform_df,read_len_dist,Sm_dict)
        new_theta_df = M_step(list_of_isoform_q_df,theta_df)
        list_of_isoform_q_df = []
        diff = np.abs(theta_df - new_theta_df)/new_theta_df
        diff[new_theta_df==0] = 0
        if i % 10 == 0:
            print(f'Iteration:{i}')
        #     print('Sum:')
        #     print(Q.sum())
            print('bChange:')
            print(diff.max())
            theta_df.to_csv(f'{output_path}/EM_iterations/Iter_{i}_theta.tsv',sep='\t')

        if diff[diff > min_diff].shape[0] == 0:
            print(f'Iteration:{i}')
        #     print('Sum:')
        #     print(Q.sum())
            print('bChange:')
            print(diff.max())
            theta_df.to_csv(f'{output_path}/EM_iterations/Iter_{i}_theta.tsv',sep='\t')
            break
        theta_df = new_theta_df.copy()
    return theta_df
def get_isoform_df(isoform_len_df,expression_dict):
    theta_df = pd.Series(expression_dict) 
    theta_df = theta_df/theta_df.sum()
    isoform_df = pd.DataFrame({'isoform_len':isoform_len_df,'theta':theta_df})
    isoform_df = isoform_df.fillna(0)
    return isoform_df,theta_df
def EM_algo_theta_iter_main(isoform_len_dict,isoform_exon_dict,strand_dict,gene_regions_read_mapping,LR_gene_regions_dict,threads,output_path,EM_choice):
    _,reads_isoform_info,_,expression_dict,_ = get_reads_isoform_info(isoform_len_dict,isoform_exon_dict,strand_dict,gene_regions_read_mapping,LR_gene_regions_dict)
    read_len_dict,read_len_dist,isoform_len_df = get_read_len_dist(reads_isoform_info,isoform_len_dict)
    prepare_MT(reads_isoform_info,read_len_dict,threads,output_path)
    del reads_isoform_info
    del read_len_dict
    del gene_regions_read_mapping
    del LR_gene_regions_dict
    del isoform_exon_dict
    del isoform_len_dict
    del strand_dict
    _,theta_df = get_isoform_df(isoform_len_df,expression_dict)
    del expression_dict
    gc.collect()
    final_theta_df = EM_algo(threads,theta_df,isoform_len_df,read_len_dist,output_path,EM_choice)


    # if EM_choice == 'LIQA_modified':
    #     Sm_dict = get_Sm_dict(read_len_dist,isoform_df)
    #     get_cond_prob_MT_LIQA_modified(threads,output_path,isoform_df,read_len_dist,Sm_dict)
    # elif EM_choice == "LIQA":
    #     get_cond_prob_MT_LIQA(threads,output_path,isoform_df,read_len_dist)
    # final_theta_df = EM_algo(threads,theta_df,output_path)
    TPM_df = (final_theta_df/final_theta_df.sum())*1e6
    TPM_df.name = 'TPM'
    TPM_df.index.name = 'Isoform'
    isoform_len_df.name = 'Isoform_len'
    TPM_df = TPM_df.to_frame().join(isoform_len_df.to_frame()).fillna(0)
    TPM_df = TPM_df['TPM']
    TPM_df.to_csv(f'{output_path}/EM_expression.out',sep='\t')
