# Supplementary material for: Improving gene isoform quantification with miniQuant
Source: Nat Biotechnol. 2025 Jun 3;44(3):477–89. doi: 10.1038/s41587-025-02633-9 (PMC12346831; doi:10.1038/s41587-025-02633-9)
Supplement: Supplementary file 4 — Supplementary code to reproduce the results. The folder ‘Figure_visualization’ stores the code to reproduce the figures. The folder ‘MetricCalculation’ stores the code to calculate the evaluation metrics used in the results. The folder ‘miniQuant’ stores the software of miniQuant to reproduce the quantification results. [file 41587_2025_2633_MOESM4_ESM.zip › Supplementary_code/miniQuant/isoform_quantification/EM_libraries/get_reads_isoform_info.py]

import pandas as pd
import numpy as np
def get_reads_isoform_info(isoform_len_dict,isoform_exon_dict,strand_dict,gene_regions_read_mapping,LR_gene_regions_dict):
    reads_isoform_info = {}
    expression_dict = {}
    unique_mapping_expression_dict = {}
    for rname in gene_regions_read_mapping:
        for gname in gene_regions_read_mapping[rname]:
            for region in gene_regions_read_mapping[rname][gname]:
                for read_mapping in gene_regions_read_mapping[rname][gname][region]:
                    read_start,read_end = read_mapping['read_pos']
                    read_name = read_mapping['read_name']
                    if read_name not in reads_isoform_info:
                        reads_isoform_info[read_name] = {}
                    for isoform in LR_gene_regions_dict[rname][gname][region]: 
                        # assign non-zero expression isoform
                        if isoform not in expression_dict:
                            expression_dict[isoform] = 0
                            unique_mapping_expression_dict[isoform] = 0
                        isoform_len = isoform_len_dict[isoform]
                        start_offset = 0
                        for [exon_start,exon_end] in isoform_exon_dict[isoform]:
                            if exon_end > read_start:
                                start_offset += read_start - exon_start + 1
                                break
                            else:
                                start_offset += exon_end - exon_start + 1
                        end_offset = isoform_len_dict[isoform] - start_offset - read_mapping['read_length']
                        if start_offset < 0:
                            start_offset = 0
                        if end_offset < 0:
                            end_offset = 0
                        if strand_dict[gname]  == '+':
                            reads_isoform_info[read_name][isoform] = [isoform_len,start_offset,end_offset]
                        else:
                            reads_isoform_info[read_name][isoform] = [isoform_len,end_offset,start_offset]
                    if len(LR_gene_regions_dict[rname][gname][region]) == 1:
                         # use unique mapping reads as initial expression
                        isoform = next(iter(LR_gene_regions_dict[rname][gname][region]))
                        expression_dict[isoform] += 1
                        unique_mapping_expression_dict[isoform] += 1
                    else:
                        num_isoforms = len(LR_gene_regions_dict[rname][gname][region])
                        for isoform in LR_gene_regions_dict[rname][gname][region]:
                            expression_dict[isoform] += 1/num_isoforms
    multi_mapping_reads_isoform_info = {}
    for read_name in reads_isoform_info:
        if len(reads_isoform_info[read_name]) > 1:
            multi_mapping_reads_isoform_info[read_name] = reads_isoform_info[read_name]
    return isoform_len_dict,reads_isoform_info,multi_mapping_reads_isoform_info,expression_dict,unique_mapping_expression_dict
def get_read_len_dist(reads_isoform_info,isoform_len_dict):
    read_len_dict = {}
    read_len_dist_dict = {}
    for read in reads_isoform_info:
        [isoform_len,f_end,t_end] = next(iter(reads_isoform_info[read].values()))
        read_len = isoform_len -  f_end - t_end
        read_len_dict[read] = read_len
        if read_len not in read_len_dist_dict:
            read_len_dist_dict[read_len] = 0
        read_len_dist_dict[read_len] += 1
    read_len_dist = pd.Series(read_len_dist_dict).to_frame()
    read_len_dist.columns = ['PDF']
    read_len_dist = read_len_dist.sort_index(ascending=True)
    isoform_len_df = pd.Series(isoform_len_dict)
    return read_len_dict,read_len_dist,isoform_len_df
