# Supplementary material for: Improving gene isoform quantification with miniQuant
Source: Nat Biotechnol. 2025 Jun 3;44(3):477–89. doi: 10.1038/s41587-025-02633-9 (PMC12346831; doi:10.1038/s41587-025-02633-9)
Supplement: Supplementary file 4 — Supplementary code to reproduce the results. The folder ‘Figure_visualization’ stores the code to reproduce the figures. The folder ‘MetricCalculation’ stores the code to calculate the evaluation metrics used in the results. The folder ‘miniQuant’ stores the software of miniQuant to reproduce the quantification results. [file 41587_2025_2633_MOESM4_ESM.zip › Supplementary_code/miniQuant/isoform_quantification/EM_libraries/get_reads_isoform_cond_prob.py]

import pandas as pd
import dill as pickle
from pathlib import Path
import multiprocessing as mp
def get_cdf(read_len_dist,l):
    return read_len_dist.loc[read_len_dist.index<l,'PDF'].sum()/read_len_dist['PDF'].sum()
def get_Sm_dict(read_len_dist,isoform_df):
    descending_read_len_dist = read_len_dist.sort_index(ascending=False)
    Sm_dict = {}
    previous_Sm= 0
    previous_read_len = 0
    first_read_len = True
    for read_len in descending_read_len_dist.index:
        if first_read_len:
            sub_isoform_df = isoform_df[(isoform_df['isoform_len']>=read_len)].copy()
        else:
            sub_isoform_df = isoform_df[(isoform_df['isoform_len']>=read_len) & (isoform_df['isoform_len']<previous_read_len)].copy()
        sub_isoform_len_set = set(sub_isoform_df['isoform_len'].values)
        sub_isoform_len_cdf_dict = {}
        for isoform_len in sub_isoform_len_set:
            sub_isoform_len_cdf_dict[isoform_len] = get_cdf(read_len_dist,isoform_len+1) - get_cdf(read_len_dist,1) 
        if sub_isoform_df.shape[0] != 0:
            sub_isoform_df['sum'] = sub_isoform_df.apply(lambda rows:rows['theta']/sub_isoform_len_cdf_dict[rows['isoform_len']],axis=1)
            Lm = sub_isoform_df['sum'].sum()
        else:
            Lm = 0
        if first_read_len:
            Sm_dict[read_len] = Lm
            first_read_len = False
        else:
            Sm_dict[read_len] = previous_Sm + Lm
        previous_Sm = Sm_dict[read_len]
        previous_read_len = read_len
    return Sm_dict
def get_all_reads_isoform_cond_prob_LIQA_modified(args):
    worker_id,output_path,isoform_df,read_len_dist,Sm_dict = args
    with open(f'{output_path}/temp/{worker_id}','rb') as f:
        reads_isoform_info,read_len_dict = pickle.load(f)
    all_reads_isoform_cond_prob = {}
    for read in reads_isoform_info:
        all_reads_isoform_cond_prob[read] = {}
        read_len = read_len_dict[read]
        for isoform in reads_isoform_info[read]:
            isoform_len = isoform_df.loc[isoform,'isoform_len']
            pdf = read_len_dist.loc[read_len,'PDF']/read_len_dist['PDF'].sum()
            cdf = get_cdf(read_len_dist,isoform_len+1) - get_cdf(read_len_dist,1)
            Sm = Sm_dict[read_len]
            if cdf == 0 or Sm == 0:
                cond_prob = pdf
            else:
                cond_prob = pdf/(get_cdf(read_len_dist,isoform_len+1) - get_cdf(read_len_dist,1)) / Sm_dict[read_len]
            if isoform_len - read_len + 1 != 0:
                cond_prob /= isoform_len - read_len + 1
            else:
                cond_prob = 0
            all_reads_isoform_cond_prob[read][isoform] = cond_prob
    Path(f'{output_path}/temp/cond_prob/').mkdir(exist_ok=True,parents=True)
    with open(f'{output_path}/temp/cond_prob/{worker_id}','wb') as f:
        pickle.dump(all_reads_isoform_cond_prob,f)
#     return all_reads_isoform_cond_prob
def get_all_reads_isoform_cond_prob_LIQA(args):
    worker_id,output_path,isoform_df,read_len_dist = args
    with open(f'{output_path}/temp/{worker_id}','rb') as f:
        reads_isoform_info,read_len_dict = pickle.load(f)
    all_reads_isoform_cond_prob = {}
    for read in reads_isoform_info:
        all_reads_isoform_cond_prob[read] = {}
        read_len = read_len_dict[read]
        for isoform in reads_isoform_info[read]:
            isoform_len = isoform_df.loc[isoform,'isoform_len']
            cond_prob = read_len_dist.loc[read_len,'PDF'] / isoform_df.loc[isoform_df['isoform_len'] >= read_len,'theta'].sum()
            cond_prob /= isoform_len - read_len + 1
            all_reads_isoform_cond_prob[read][isoform] = cond_prob
    Path(f'{output_path}/temp/cond_prob/').mkdir(exist_ok=True,parents=True)
    with open(f'{output_path}/temp/cond_prob/{worker_id}','wb') as f:
        pickle.dump(all_reads_isoform_cond_prob,f)
def get_cond_prob_MT_LIQA(threads,output_path,isoform_df,read_len_dist):
    pool = mp.Pool(threads)
    futures = []
    for worker_id in range(threads):
        args = worker_id,output_path,isoform_df,read_len_dist
        futures.append(pool.apply_async(get_all_reads_isoform_cond_prob_LIQA,(args,)))
    for future in futures:
        future.get()
    pool.close()
    pool.join()
def get_cond_prob_MT_LIQA_modified(threads,output_path,isoform_df,read_len_dist,Sm_dict):
    pool = mp.Pool(threads)
    futures = []
    for worker_id in range(threads):
        args = worker_id,output_path,isoform_df,read_len_dist,Sm_dict
        futures.append(pool.apply_async(get_all_reads_isoform_cond_prob_LIQA_modified,(args,)))
    for future in futures:
        future.get()
    pool.close()
    pool.join()
