# Supplementary material for: Improving gene isoform quantification with miniQuant
Source: Nat Biotechnol. 2025 Jun 3;44(3):477–89. doi: 10.1038/s41587-025-02633-9 (PMC12346831; doi:10.1038/s41587-025-02633-9)
Supplement: Supplementary file 4 — Supplementary code to reproduce the results. The folder ‘Figure_visualization’ stores the code to reproduce the figures. The folder ‘MetricCalculation’ stores the code to calculate the evaluation metrics used in the results. The folder ‘miniQuant’ stores the software of miniQuant to reproduce the quantification results. [file 41587_2025_2633_MOESM4_ESM.zip › Supplementary_code/miniQuant/isoform_quantification/EM_hybrid/util.py]

from scipy.sparse import coo_matrix
def convert_dict_to_sparse_matrix(data_dict,num_rows,num_cols,dtype=None):
    # Get the row, column, and data arrays
    rows, cols, data = zip(*[(k[0], k[1], v) for k, v in data_dict.items()])

    # Create the sparse matrix using the coo_matrix function
    if dtype is None:
        sparse_matrix = coo_matrix((data, (rows, cols)), shape=(num_rows, num_cols))
    else:
        sparse_matrix = coo_matrix((data, (rows, cols)), shape=(num_rows, num_cols),dtype=dtype)
    return sparse_matrix
def safe_divide(numerator,denominator):
    denominator[denominator==0] = 1
    return numerator/denominator
def safe_divide_sparse(numerator,denominator):
    denominator[denominator==0] = 1
    return numerator.multiply(1/denominator)
import numpy as np
import scipy.sparse as sp

def sp_unique(sp_matrix, axis=0):
    ''' Returns a sparse matrix with the unique rows (axis=0)
    or columns (axis=1) of an input sparse matrix sp_matrix'''
    if axis == 1:
        sp_matrix = sp_matrix.T

    old_format = sp_matrix.getformat()
    dt = np.dtype(sp_matrix)
    ncols = sp_matrix.shape[1]

    if old_format != 'lil':
        sp_matrix = sp_matrix.tolil()

    _, ind = np.unique(sp_matrix.data + sp_matrix.rows, return_index=True)
    rows = sp_matrix.rows[ind]
    data = sp_matrix.data[ind]
    nrows_uniq = data.shape[0]

    sp_matrix = sp.lil_matrix((nrows_uniq, ncols), dtype=dt)  #  or sp_matrix.resize(nrows_uniq, ncols)
    sp_matrix.data = data
    sp_matrix.rows = rows

    ret = sp_matrix.asformat(old_format)
    if axis == 1:
        ret = ret.T        
    return ret
