# Supplementary material for: Improving gene isoform quantification with miniQuant
Source: Nat Biotechnol. 2025 Jun 3;44(3):477–89. doi: 10.1038/s41587-025-02633-9 (PMC12346831; doi:10.1038/s41587-025-02633-9)
Supplement: Supplementary file 4 — Supplementary code to reproduce the results. The folder ‘Figure_visualization’ stores the code to reproduce the figures. The folder ‘MetricCalculation’ stores the code to calculate the evaluation metrics used in the results. The folder ‘miniQuant’ stores the software of miniQuant to reproduce the quantification results. [file 41587_2025_2633_MOESM4_ESM.zip › Supplementary_code/miniQuant/isoform_quantification/EM_hybrid/cal_eff_len.py]

import numpy as np
import pysam
def get_eff_len_kallisto(isoform_len, fraglen, fragsd):
    if isoform_len < fraglen - 5*fragsd:
        return 1
    sqrt_2pi = np.sqrt(2*np.pi)
    exp_term = np.exp(-1/2*((np.arange(1, isoform_len+1)-fraglen)/fragsd)**2)
    numerator = np.arange(1, isoform_len+1) * exp_term / (fragsd*sqrt_2pi)
    denominator = exp_term / (fragsd*sqrt_2pi)
    eff_len = isoform_len - np.sum(numerator) / np.sum(denominator) + 1
    return max(eff_len, 1)
def get_eff_len_rsem(isoform_len, fraglen, fragsd):
    if isoform_len < fraglen - 5*fragsd:
        return 1
    sqrt_2pi = np.sqrt(2*np.pi)
    exp_term = np.exp(-1/2*((np.arange(1, isoform_len+1)-fraglen)/fragsd)**2)
    numerator = (isoform_len - np.arange(1, isoform_len+1) + 1) * exp_term / (fragsd*sqrt_2pi)
    denominator = exp_term / (fragsd*sqrt_2pi)
    eff_len = np.sum(numerator) / np.sum(denominator)
    return max(eff_len, 1)
def get_eff_len_dict(SR_sam,mean_f_len,std_f_len,isoform_index_dict,option='kallisto'):
    eff_len_dict = {}
    with pysam.AlignmentFile(SR_sam, "r") as f:
        for isoform,isoform_len in zip(f.references,f.lengths):
            if '|' in isoform:
                isoform = isoform.split('|')[0]
            if option == 'kallisto':
                eff_len_dict[isoform] = get_eff_len_kallisto(isoform_len,mean_f_len,std_f_len)
            elif option == 'RSEM':
                eff_len_dict[isoform] = get_eff_len_rsem(isoform_len,mean_f_len,std_f_len)
    eff_len_arr = np.ones((len(isoform_index_dict)))
    for isoform,index in isoform_index_dict.items():
        if isoform in eff_len_dict:
            eff_len_arr[index] = eff_len_dict[isoform]

    return eff_len_arr
