# Supplementary material for: Improving gene isoform quantification with miniQuant
Source: Nat Biotechnol. 2025 Jun 3;44(3):477–89. doi: 10.1038/s41587-025-02633-9 (PMC12346831; doi:10.1038/s41587-025-02633-9)
Supplement: Supplementary file 4 — Supplementary code to reproduce the results. The folder ‘Figure_visualization’ stores the code to reproduce the figures. The folder ‘MetricCalculation’ stores the code to calculate the evaluation metrics used in the results. The folder ‘miniQuant’ stores the software of miniQuant to reproduce the quantification results. [file 41587_2025_2633_MOESM4_ESM.zip › Supplementary_code/miniQuant/isoform_quantification/EM_hybrid/get_reads_isoform_cond_prob.py]

import pandas as pd
import pickle
from pathlib import Path
import multiprocessing as mp
import numpy as np
import glob
import scipy
import scipy.sparse
import config
from EM_hybrid.util import convert_dict_to_sparse_matrix
def get_cdf(read_len_dist,l):
    return read_len_dist.loc[read_len_dist.index<l,'PDF'].sum()/read_len_dist['PDF'].sum()
def get_Sm_dict(read_len_dist,isoform_df):
    descending_read_len_dist = read_len_dist.sort_index(ascending=False)
    Sm_dict = {}
    previous_Sm= 0
    previous_read_len = 0
    first_read_len = True
    for read_len in descending_read_len_dist.index:
        if first_read_len:
            sub_isoform_df = isoform_df[(isoform_df['isoform_len']>=read_len)].copy()
        else:
            sub_isoform_df = isoform_df[(isoform_df['isoform_len']>=read_len) & (isoform_df['isoform_len']<previous_read_len)].copy()
        sub_isoform_len_set = set(sub_isoform_df['isoform_len'].values)
        sub_isoform_len_cdf_dict = {}
        for isoform_len in sub_isoform_len_set:
            sub_isoform_len_cdf_dict[isoform_len] = get_cdf(read_len_dist,isoform_len+1) - get_cdf(read_len_dist,1) 
        if sub_isoform_df.shape[0] != 0:
            sub_isoform_df['sum'] = sub_isoform_df.apply(lambda rows:rows['theta']/sub_isoform_len_cdf_dict[rows['isoform_len']],axis=1)
            Lm = sub_isoform_df['sum'].sum()
        else:
            Lm = 0
        if first_read_len:
            Sm_dict[read_len] = Lm
            first_read_len = False
        else:
            Sm_dict[read_len] = previous_Sm + Lm
        previous_Sm = Sm_dict[read_len]
        previous_read_len = read_len
    return Sm_dict
def get_all_reads_isoform_cond_prob_LIQA_modified(args):
    worker_id,output_path,isoform_df,isoform_index_dict,read_len_dist,Sm_dict = args
    MIN_PROB = 1e-100
    num_batches = 0
    all_cond_prob_matrix = []
    for fpath in sorted(glob.glob(f'{output_path}/temp/LR_alignments/reads_{worker_id}_*')):
        batch_id = fpath.split('/')[-1].split('_')[-1]
        with open(fpath,'rb') as f:
            [reads_isoform_info,read_len_dict] = pickle.load(f)
        all_reads_isoform_cond_prob = {}
        read_index = -1
        for read in reads_isoform_info:
            if len(reads_isoform_info[read]) != 0:
                read_index += 1
            read_len = read_len_dict[read]
            for isoform in reads_isoform_info[read]:
                isoform_len = isoform_df.loc[isoform,'isoform_len']
                pdf = read_len_dist.loc[read_len,'PDF']/read_len_dist['PDF'].sum()
                cdf = get_cdf(read_len_dist,isoform_len+1) - get_cdf(read_len_dist,1)
                Sm = Sm_dict[read_len]
                if cdf == 0 or Sm == 0:
                    cond_prob = pdf
                else:
                    if config.LR_cond_prob_calc == 'form_1':
                        if cdf == 0 or Sm == 0:
                            cond_prob = pdf
                        else:
                            cond_prob = pdf/(get_cdf(read_len_dist,isoform_len+1) - get_cdf(read_len_dist,1)) / Sm_dict[read_len]
                    elif config.LR_cond_prob_calc == 'form_2':
                        if cdf == 0:
                            cond_prob = pdf
                        else:
                            cond_prob = pdf/(get_cdf(read_len_dist,isoform_len+1) - get_cdf(read_len_dist,1))
                    elif config.LR_cond_prob_calc == 'no_read_length':
                        cond_prob = 1
                    elif config.LR_cond_prob_calc == 'no_isoform_specific':
                        cond_prob = pdf
                if isoform_len - read_len + 1 != 0:
                    cond_prob /= isoform_len - read_len + 1
                else:
                    cond_prob = 0
                if isoform in isoform_index_dict:
                    isoform_index = isoform_index_dict[isoform]
                    if cond_prob == float('inf') or cond_prob <= MIN_PROB:
                        cond_prob = 0
                    all_reads_isoform_cond_prob[read_index,isoform_index] = cond_prob
        worker_cond_prob_matrix = convert_dict_to_sparse_matrix(all_reads_isoform_cond_prob,read_index+1,len(isoform_index_dict))
        all_cond_prob_matrix.append(worker_cond_prob_matrix)
        num_batches += 1
    cond_prob_matrix = scipy.sparse.vstack(all_cond_prob_matrix)
    Path(f'{output_path}/temp/cond_prob/').mkdir(exist_ok=True,parents=True)
    scipy.sparse.save_npz(f'{output_path}/temp/cond_prob/{worker_id}_cond_prob.npz',cond_prob_matrix)
    # print(f'Calculate the cond prob for LR: Worker {worker_id} done!',flush=True)
    return {worker_id:num_batches}
#     return all_reads_isoform_cond_prob
def get_cond_prob_MT_LIQA_modified(threads,output_path,isoform_df,isoform_index_dict,read_len_dist,Sm_dict):
    pool = mp.Pool(threads)
    futures = []
    for worker_id in range(threads):
        args = worker_id,output_path,isoform_df,isoform_index_dict,read_len_dist,Sm_dict
        futures.append(pool.apply_async(get_all_reads_isoform_cond_prob_LIQA_modified,(args,)))
    num_batches_dict = {}
    for future in futures:
        num_batch = future.get()
        num_batches_dict.update(num_batch)
    pool.close()
    pool.join()
    return num_batches_dict
