# Supplementary material for: Improving gene isoform quantification with miniQuant
Source: Nat Biotechnol. 2025 Jun 3;44(3):477–89. doi: 10.1038/s41587-025-02633-9 (PMC12346831; doi:10.1038/s41587-025-02633-9)
Supplement: Supplementary file 4 — Supplementary code to reproduce the results. The folder ‘Figure_visualization’ stores the code to reproduce the figures. The folder ‘MetricCalculation’ stores the code to calculate the evaluation metrics used in the results. The folder ‘miniQuant’ stores the software of miniQuant to reproduce the quantification results. [file 41587_2025_2633_MOESM4_ESM.zip › Supplementary_code/miniQuant/isoform_quantification/EM_hybrid/EM_LR.py]

import multiprocessing as mp
from EM_hybrid.get_reads_isoform_cond_prob import get_cond_prob_MT_LIQA_modified,get_Sm_dict
from EM_hybrid.get_reads_isoform_info import get_reads_isoform_info,get_read_len_dist
from EM_hybrid.prepare_MT import prepare_MT
import pickle
import pandas as pd
import multiprocessing as mp
import numpy as np
from pathlib import Path
import gc
import glob
import shutil
import config

def get_isoform_df(isoform_len_df,expression_dict):
    theta_df = pd.Series(expression_dict) 
    # theta_df = theta_df/theta_df.sum()
    isoform_df = pd.DataFrame({'isoform_len':isoform_len_df,'theta':theta_df})
    isoform_df = isoform_df.fillna(0)
    return isoform_df,theta_df
def prepare_LR(isoform_len_df,isoform_index_dict,isoform_index_series,threads,output_path):
    expression_dict = {}
    read_len_dist_dict = {}
    for fpath in glob.glob(f'{output_path}/temp/LR_alignments/dist_*_*'):
        with open(fpath,'rb') as f:
            [new_read_len_dist_dict,new_expression_dict] = pickle.load(f)
        for isoform in new_expression_dict:
            if isoform not in expression_dict:
                expression_dict[isoform] = 0
            expression_dict[isoform] += new_expression_dict[isoform]
        for read_len in new_read_len_dist_dict:
            if read_len not in read_len_dist_dict:
                read_len_dist_dict[read_len] = 0
            read_len_dist_dict[read_len] += new_read_len_dist_dict[read_len]
    read_len_dist = pd.Series(read_len_dist_dict).to_frame()
    read_len_dist.columns = ['PDF']
    read_len_dist = read_len_dist.sort_index(ascending=True)
    isoform_df,theta_df = get_isoform_df(isoform_len_df,expression_dict)
    del isoform_len_df
    del expression_dict
    gc.collect()
    Sm_dict = get_Sm_dict(read_len_dist,isoform_df)
    with open(f'{output_path}/read_len_dist_sm_dict','wb') as f:
        pickle.dump([read_len_dist,Sm_dict],f)
    if config.read_len_dist_sm_dict_path is not None:
        with open(config.read_len_dist_sm_dict_path,'rb') as f:
            [read_len_dist,Sm_dict] = pickle.load(f)
    num_batches_dict = get_cond_prob_MT_LIQA_modified(threads,output_path,isoform_df,isoform_index_dict,read_len_dist,Sm_dict)
    theta_arr = np.expand_dims(pd.concat([isoform_index_series, theta_df], axis=1).fillna(0).sort_values('Index')[0].values,axis=0)
    return theta_arr,isoform_df,num_batches_dict
# def EM_algo_main(isoform_len_dict,isoform_exon_dict,strand_dict,gene_regions_read_mapping,LR_gene_regions_dict,threads,output_path,EM_choice):
#     theta_df,isoform_df = prepare_LR(isoform_len_dict,isoform_exon_dict,strand_dict,gene_regions_read_mapping,LR_gene_regions_dict,threads,output_path,EM_choice)
#     final_theta_df = EM_algo(threads,theta_df,output_path)
#     TPM_df = (final_theta_df/final_theta_df.sum())*1e6
#     TPM_df.name = 'TPM'
#     TPM_df.index.name = 'Isoform'
#     TPM_df = TPM_df.to_frame().join(isoform_df).fillna(0)
#     TPM_df = TPM_df['TPM']
#     TPM_df.to_csv(f'{output_path}/EM_expression.out',sep='\t')
