# Supplementary material for: Improving gene isoform quantification with miniQuant
Source: Nat Biotechnol. 2025 Jun 3;44(3):477–89. doi: 10.1038/s41587-025-02633-9 (PMC12346831; doi:10.1038/s41587-025-02633-9)
Supplement: Supplementary file 4 — Supplementary code to reproduce the results. The folder ‘Figure_visualization’ stores the code to reproduce the figures. The folder ‘MetricCalculation’ stores the code to calculate the evaluation metrics used in the results. The folder ‘miniQuant’ stores the software of miniQuant to reproduce the quantification results. [file 41587_2025_2633_MOESM4_ESM.zip › Supplementary_code/miniQuant/isoform_quantification/EM_hybrid/EM_LR_alone_community.py]

# hybrid
import pickle
import pandas as pd
import multiprocessing as mp
import numpy as np
from pathlib import Path
import glob
import os
import gc
from EM_hybrid.EM_LR import prepare_LR
import scipy
import config
import datetime
import scipy.sparse
import time
import warnings
warnings.filterwarnings('ignore')

def E_step_LR(cond_prob,theta_arr):
    q = cond_prob.multiply(theta_arr)
    q_sum = q.sum(axis=1)
    q_sum[q_sum == 0] = 1
    isoform_q_arr = q.multiply(1/q_sum).sum(axis=0)
    return isoform_q_arr
def M_step(isoform_q_arr_LR_all,theta_arr,eff_len_arr):
    ss = eff_len_arr / ((theta_arr * eff_len_arr).sum())
    # if alpha_df is None:
    new_theta_arr = ( isoform_q_arr_LR_all) / (isoform_q_arr_LR_all.sum())
    new_theta_arr = np.nan_to_num(new_theta_arr,0)
    # else:
    #     new_theta_arr = ((1-alpha_df) * isoform_q_arr_SR_all + alpha_df * isoform_q_arr_LR_all) / ((1-alpha_df) * isoform_q_df_SR.sum() * ss + alpha_df * isoform_q_arr_LR_all.sum())
    if new_theta_arr.sum() != 0:
        new_theta_arr = new_theta_arr/new_theta_arr.sum()
    new_theta_arr[new_theta_arr<1e-100] = 0
    return new_theta_arr
def build_dummy_gene_reads(isoform_gene_dict,isoform_index_dict,num_isoforms):
    gene_index_dict = {}
    for isoform,gene in isoform_gene_dict.items():
        if gene not in gene_index_dict:
            gene_index_dict[gene] = set()
        gene_index_dict[gene].add(isoform_index_dict[isoform])
    num_genes = 0
    row = []
    col = []
    data = []
    sorted_genes = sorted(gene_index_dict.keys())
    for gene in sorted_genes:
        isoform_indices = sorted(list(gene_index_dict[gene]))
        for isoform_index in isoform_indices:
            row.append(num_genes)
            col.append(isoform_index)
            data.append(1)
        num_genes += 1
    dummy_gene = scipy.sparse.coo_matrix((data, (row, col)), shape=(num_genes, num_isoforms))
    return dummy_gene
def get_connected_components(cond_prob_matrix):
    biadjacency = scipy.sparse.csr_matrix(cond_prob_matrix)
    adjacency = scipy.sparse.bmat([[None, biadjacency], [biadjacency.T, None]], format='csr')
    adjacency.sort_indices()
    n_components,labels = scipy.sparse.csgraph.connected_components(adjacency,return_labels=True)
    return labels
def serialize_community_worker(worker_id,worker_label,LR_labels,isoform_labels,cond_prob,output_path):
    worker_cond_prob = []
    worker_isoform = []
    worker_community = []
    for community_index in worker_label:
        community_LR_index = (LR_labels == community_index)
        community_isoforms_index = (isoform_labels == community_index)
        community_cond_prob = cond_prob[community_LR_index,:][:,community_isoforms_index]
        community_isoform = np.where(community_isoforms_index)[0]
        worker_cond_prob.append(community_cond_prob)
        worker_isoform.append(community_isoform)
        worker_community.append(community_index)
    np.savez(f'{output_path}/temp/community/{worker_id}.npz', cond_prob=worker_cond_prob,isoform=worker_isoform,community=worker_community)
def serialize_community(LR_labels,isoform_labels,cond_prob,output_path,threads):
    Path(f'{output_path}/temp/community/').mkdir(exist_ok=True,parents=True)
    pool = mp.Pool(threads)
    unique_labels = np.unique(isoform_labels)
    np.random.shuffle(unique_labels)
    all_worker_labels = np.array_split(unique_labels, threads)
    futures = []
    for worker_label,worker_id in zip(all_worker_labels,range(threads)):
       futures.append(pool.apply_async(serialize_community_worker,(worker_id,worker_label,LR_labels,isoform_labels,cond_prob,output_path,),error_callback=callback_error))
    for future in futures:
        future.get()
    pool.close()
    pool.join()
def construct_community(isoform_gene_dict,isoform_index_dict,output_path,threads):
    # ANT = scipy.sparse.vstack([scipy.sparse.load_npz(f'{output_path}/temp/hits_dict/{worker_id}_ANT.npz') for worker_id in range(threads)])
    cond_prob = scipy.sparse.vstack([scipy.sparse.load_npz(f'{output_path}/temp/cond_prob/{worker_id}_cond_prob.npz') for worker_id in range(threads)])
    # ANT = scipy.sparse.csr_matrix(ANT)
    cond_prob = scipy.sparse.csr_matrix(cond_prob)
    num_LRs,num_isoforms = cond_prob.shape[0],cond_prob.shape[1]
    # print(f'[INFO] Number of LRs:{num_LRs}')
    dummy_gene = build_dummy_gene_reads(isoform_gene_dict,isoform_index_dict,num_isoforms)
    cond_prob_matrix = scipy.sparse.vstack([cond_prob,dummy_gene])
    labels = get_connected_components(cond_prob_matrix)
    LR_labels,isoform_labels = labels[:num_LRs],labels[cond_prob_matrix.shape[0]:]
    serialize_community(LR_labels,isoform_labels,cond_prob,output_path,threads)
    return num_LRs
def EM_worker(worker_id,output_df,output_path,eff_len_arr,num_LRs):
    num_iters = config.EM_SR_num_iters
    min_diff = 1e-6
    worker_file = np.load(f'{output_path}/temp/community/{worker_id}.npz',allow_pickle=True)
    all_LR_expression_df = []
    all_community_iteration_df = []
    for community_cond_prob,community_isoform,community_id in zip(worker_file['cond_prob'],worker_file['isoform'],worker_file['community']):
        community_num_LRs = community_cond_prob.shape[0]
        theta_arr = np.ones(shape=(community_isoform.shape[0]))
        theta_arr = theta_arr/theta_arr.sum()
        community_eff_len_arr = np.array(eff_len_arr)[community_isoform]
        community_iteration_df = []
        for i in range(num_iters):
            theta_eff_len_product_arr = theta_arr * community_eff_len_arr /((theta_arr * community_eff_len_arr).sum())
            isoform_q_arr_LR = E_step_LR(community_cond_prob,theta_arr)
            new_theta_arr = M_step(isoform_q_arr_LR,theta_arr,community_eff_len_arr)
            new_theta_arr = np.array(new_theta_arr).flatten()
            diff = np.abs(theta_arr[new_theta_arr>1e-7] - new_theta_arr[new_theta_arr>1e-7])/new_theta_arr[new_theta_arr>1e-7]
            theta_arr = new_theta_arr
            # record iteration results
            iteration_df = pd.DataFrame({'theta':theta_arr},index=community_isoform)
            iteration_df['iteration'] = i
            community_iteration_df.append(iteration_df)
            if diff[diff > min_diff].shape[0] == 0:
                break
        # calculate LR TPM
        LR_expression = community_num_LRs/num_LRs * theta_arr * 1e6
        LR_expression_df = pd.DataFrame({'TPM':LR_expression,'theta':theta_arr},index=community_isoform)
        LR_expression_df['community'] = community_id
        LR_expression_df['community_num_LRs'] = community_num_LRs
        all_LR_expression_df.append(LR_expression_df)
        # write iteration results
        community_iteration_df = pd.concat(community_iteration_df)
        community_iteration_df = output_df.join(community_iteration_df,on='Index',how='inner').sort_values(['iteration','Isoform'])
        community_iteration_df['community'] = community_id
        all_community_iteration_df.append(community_iteration_df)
        # community_id = worker_file['community']
        # community_iteration_df.to_csv(f'{output_path}/EM_iterations/community_{community_id}.tsv',sep='\t',index=False)
    if len(all_LR_expression_df) == 0:
        LR_TPM_df = None
    else:
        all_LR_expression_df = pd.concat(all_LR_expression_df)
        LR_TPM_df = output_df.join(all_LR_expression_df,on='Index',how='inner')
    if len(all_community_iteration_df) == 0:
        all_community_iteration_df = None
    else: 
        all_community_iteration_df = pd.concat(all_community_iteration_df)
    return LR_TPM_df,all_community_iteration_df
def callback_error(result):
    print('ERR:', result,flush=True)
def EM_manager(isoform_gene_dict,isoform_index_dict,eff_len_arr,output_df,output_path,threads):
    print('[INFO] Start constructing the community...')
    st = time.time()
    num_LRs = construct_community(isoform_gene_dict,isoform_index_dict,output_path,threads)
    duration = (time.time() - st)
    print(f'[INFO] Done in {duration} seconds!')
    print('[INFO] Start quantification...')  
    st = time.time()
    pool = mp.Pool(threads)
    futures = []
    for worker_id in range(threads):
        futures.append(pool.apply_async(EM_worker,(worker_id,output_df,output_path,eff_len_arr,num_LRs,),error_callback=callback_error))
    all_LR_TPM_df = []
    all_iteration_df = []
    for future in futures:
        LR_TPM_df,iteration_df = future.get()
        all_LR_TPM_df.append(LR_TPM_df)
        all_iteration_df.append(iteration_df)
    # all_LR_TPM_df['TPM'] = all_LR_TPM_df['TPM']/all_LR_TPM_df['TPM'].sum() * 1e6
    pool.close()
    pool.join()
    all_LR_TPM_df = pd.concat(all_LR_TPM_df)
    all_LR_TPM_df['num_expected_LRs'] = all_LR_TPM_df['community_num_LRs'] * all_LR_TPM_df['theta']
    all_LR_TPM_df[['Isoform','Gene','TPM','theta','community','community_num_LRs','num_expected_LRs']].to_csv(f'{output_path}/LR_EM_expression.out',sep='\t',index=False)
    all_LR_TPM_df[['Isoform','Gene','TPM','num_expected_LRs']].sort_values(by=['Gene','Isoform']).to_csv(f'{output_path}/Isoform_abundance.out',sep='\t',index=False)
    all_iteration_df = pd.concat(all_iteration_df)
    all_iteration_df.to_csv(f'{output_path}/EM_iterations.tsv',sep='\t',index=False)
    duration = (time.time() - st)
    print(f'[INFO] Done in {duration} seconds!')
def EM_algo_LR_alone(isoform_len_dict,isoform_gene_dict,output_path,threads,EM_choice):
   # prepare arr
    isoform_len_df = pd.Series(isoform_len_dict)
    isoform_list = sorted(isoform_len_dict.keys())
    isoform_index_dict = {}
    isoform_len_arr = []
    for i,isoform in enumerate(isoform_list):
        isoform_index_dict[isoform] = i
        isoform_len_arr.append(isoform_len_dict[isoform])
    isoform_index_series = pd.Series(isoform_index_dict)
    isoform_index_series.name = 'Index'
    isoform_index_series.index.name = 'Isoform'
    output_df = isoform_index_series.to_frame().reset_index().sort_values(by="Index").set_index('Index')
    isoform_gene_df = pd.Series(isoform_gene_dict)
    isoform_gene_df.name = 'Gene'
    isoform_gene_df.index.name = 'Isoform'
    output_df = output_df.join(isoform_gene_df,on='Isoform')
    isoform_len_arr = np.array(isoform_len_arr)
    eff_len_arr = isoform_len_arr.copy()
    # prepare SR
    # theta_SR_arr,eff_len_arr,SR_num_batches_dict = prepare_hits(SR_sam,output_path,isoform_index_dict,threads)
    output_df['Effective length'] = eff_len_arr
    theta_LR_arr,_,LR_num_batches_dict = prepare_LR(isoform_len_df,isoform_index_dict,isoform_index_series,threads,output_path)
    # num_SRs = theta_SR_arr.sum()
    num_LRs = theta_LR_arr.sum()
    # print(f'Number of SRs/eff_len:{num_SRs}')
    # print(f'Number of LRs:{num_LRs}')
    # print(f'Pseudo_count_SR:'+str(config.pseudo_count_SR))
    # print(f'Pseudo_count_LR:'+str(config.pseudo_count_LR),flush=True)
    # write_result_to_tsv(f'{output_path}/SR_count.tsv',output_df,theta_SR_arr.flatten())
    # write_result_to_tsv(f'{output_path}/LR_count.tsv',output_df,theta_LR_arr.flatten())
    # np.savez_compressed(f'{output_path}/initial_theta',theta=theta_arr)
    Path(f'{output_path}/EM_iterations/').mkdir(exist_ok=True,parents=True)
    # print('Using {} as initial theta'.format(config.inital_theta))
    
    # theta_arr = theta_arr/theta_arr.sum()
    EM_manager(isoform_gene_dict,isoform_index_dict,eff_len_arr,output_df,output_path,threads)
    
