# Supplementary material for: Improving gene isoform quantification with miniQuant
Source: Nat Biotechnol. 2025 Jun 3;44(3):477–89. doi: 10.1038/s41587-025-02633-9 (PMC12346831; doi:10.1038/s41587-025-02633-9)
Supplement: Supplementary file 4 — Supplementary code to reproduce the results. The folder ‘Figure_visualization’ stores the code to reproduce the figures. The folder ‘MetricCalculation’ stores the code to calculate the evaluation metrics used in the results. The folder ‘miniQuant’ stores the software of miniQuant to reproduce the quantification results. [file 41587_2025_2633_MOESM4_ESM.zip › Supplementary_code/miniQuant/isoform_quantification/EM_hybrid/EM_hybrid_community.py]

# hybrid
import pickle
import pandas as pd
import multiprocessing as mp
import numpy as np
from pathlib import Path
import glob
import os
import gc
from EM_hybrid.EM_LR import prepare_LR
from EM_hybrid.EM_SR import prepare_hits
from machine_learning.predict_alpha import predict_alpha
import scipy
import config
import datetime
import scipy.sparse
import scipy.stats
import time
import warnings
from EM_hybrid.util import sp_unique
warnings.filterwarnings('ignore')
def E_step_SR(ANT,theta_eff_len_product_arr):
    q = ANT.multiply(theta_eff_len_product_arr)
    q_sum = q.sum(axis=1)
    q_sum[q_sum == 0] = 1
    isoform_q_arr = q.multiply(1/q_sum).sum(axis=0)
    return isoform_q_arr
def E_step_LR(cond_prob,theta_arr):
    q = cond_prob.multiply(theta_arr)
    q_sum = q.sum(axis=1)
    q_sum[q_sum == 0] = 1
    isoform_q_arr = q.multiply(1/q_sum).sum(axis=0)
    return isoform_q_arr
def M_step(isoform_q_arr_SR_all,isoform_q_arr_LR_all,theta_arr,eff_len_arr,alpha):
    ss = eff_len_arr / ((theta_arr * eff_len_arr).sum())
    # if alpha_df is None:
    new_theta_arr = ((1-alpha) * isoform_q_arr_SR_all + alpha * isoform_q_arr_LR_all) / ((1-alpha) * isoform_q_arr_SR_all.sum() * ss + alpha * isoform_q_arr_LR_all.sum())
    new_theta_arr = np.nan_to_num(new_theta_arr,0)
    # else:
    #     new_theta_arr = ((1-alpha_df) * isoform_q_arr_SR_all + alpha_df * isoform_q_arr_LR_all) / ((1-alpha_df) * isoform_q_df_SR.sum() * ss + alpha_df * isoform_q_arr_LR_all.sum())
    if new_theta_arr.sum() != 0:
        new_theta_arr = new_theta_arr/new_theta_arr.sum()
    new_theta_arr[new_theta_arr<1e-100] = 0
    return new_theta_arr
def build_dummy_gene_reads(isoform_gene_dict,isoform_index_dict,num_isoforms):
    gene_index_dict = {}
    for isoform,gene in isoform_gene_dict.items():
        if gene not in gene_index_dict:
            gene_index_dict[gene] = set()
        gene_index_dict[gene].add(isoform_index_dict[isoform])
    num_genes = 0
    row = []
    col = []
    data = []
    gene_list = []
    for gene,isoform_indices in gene_index_dict.items():
        for isoform_index in isoform_indices:
            row.append(num_genes)
            col.append(isoform_index)
            data.append(1)
        num_genes += 1
        gene_list.append(gene)
    dummy_gene = scipy.sparse.coo_matrix((data, (row, col)), shape=(num_genes, num_isoforms))
    return dummy_gene,gene_list
def get_connected_components(cond_prob_matrix):
    biadjacency = scipy.sparse.csr_matrix(cond_prob_matrix)
    adjacency = scipy.sparse.bmat([[None, biadjacency], [biadjacency.T, None]], format='csr')
    adjacency.sort_indices()
    n_components,labels = scipy.sparse.csgraph.connected_components(adjacency,return_labels=True)
    return labels
def serialize_community_worker(worker_id,worker_label,isoform_labels,output_path):
    community_batch_index = worker_id
    worker_isoform = []
    worker_community = []
    for community_index in worker_label:
        community_isoforms_index = (isoform_labels == community_index)
        community_isoform = np.where(community_isoforms_index)[0]
        worker_isoform.append(community_isoform)
        worker_community.append(community_index)
    with open(f'{output_path}/temp/community/{community_batch_index}_isoform.pkl','wb') as f:
        pickle.dump(worker_isoform,f, protocol=4)
    with open(f'{output_path}/temp/community/{community_batch_index}_community.pkl','wb') as f:
        pickle.dump(worker_community,f, protocol=4)
    for reads_batch_id in range(config.threads):
        worker_ANT = []
        worker_cond_prob = []
        ANT = scipy.sparse.load_npz(f'{output_path}/temp/hits_dict/{reads_batch_id}_ANT.npz')
        ANT = scipy.sparse.csc_matrix(ANT)
        cond_prob = scipy.sparse.load_npz(f'{output_path}/temp/cond_prob/{reads_batch_id}_cond_prob.npz')
        cond_prob = scipy.sparse.csc_matrix(cond_prob)
        for community_index in worker_label:
            community_isoforms_index = (isoform_labels == community_index)
            community_ANT = scipy.sparse.csr_matrix(ANT[:,community_isoforms_index])
            # remove all zero rows
            community_ANT = community_ANT[community_ANT.getnnz(1)>0]
            community_cond_prob =  scipy.sparse.csr_matrix(cond_prob[:,community_isoforms_index])
            community_cond_prob = community_cond_prob[community_cond_prob.getnnz(1)>0]
            worker_ANT.append(community_ANT)
            worker_cond_prob.append(community_cond_prob)
        with open(f'{output_path}/temp/community/{community_batch_index}_{reads_batch_id}_ANT.pkl','wb') as f:
            pickle.dump(worker_ANT,f, protocol=4)
        with open(f'{output_path}/temp/community/{community_batch_index}_{reads_batch_id}_cond_prob.pkl','wb') as f:
            pickle.dump(worker_cond_prob,f, protocol=4)
    # for worker_label,community_batch_index in zip(all_worker_labels,range(len(all_worker_labels))):
    #     worker_ANT = []
    #     worker_cond_prob = []
    #     if worker_id == 0:
    #         worker_isoform = []
    #         worker_community = []
    #     for community_index in worker_label:
    #         community_SR_index = (SR_labels == community_index).nonzero()[0]
    #         community_LR_index = (LR_labels == community_index).nonzero()[0]
    #         community_isoforms_index = (isoform_labels == community_index)
    #         community_isoform = np.where(community_isoforms_index)[0]
    #         worker_community_SR_index = community_SR_index[(community_SR_index < num_processed_SR + ANT.shape[0]) & (community_SR_index >= num_processed_SR)].copy()
    #         worker_community_LR_index = community_LR_index[(community_LR_index < num_processed_LR + cond_prob.shape[0]) & (community_LR_index >= num_processed_LR)].copy()
    #         worker_community_SR_index -= num_processed_SR
    #         worker_community_LR_index -= num_processed_LR
    #         community_ANT = ANT[worker_community_SR_index,:][:,community_isoforms_index]
    #         community_cond_prob = cond_prob[worker_community_LR_index,:][:,community_isoforms_index]
    #         worker_ANT.append(community_ANT)
    #         worker_cond_prob.append(community_cond_prob)
    #         if worker_id == 0:
    #             worker_isoform.append(community_isoform)
    #             worker_community.append(community_index)
    #     with open(f'{output_path}/temp/community/{community_batch_index}_{worker_id}_ANT.pkl','wb') as f:
    #         pickle.dump(worker_ANT,f, protocol=4)
    #     with open(f'{output_path}/temp/community/{community_batch_index}_{worker_id}_cond_prob.pkl','wb') as f:
    #         pickle.dump(worker_cond_prob,f, protocol=4)
    #     if worker_id == 0:
    #         with open(f'{output_path}/temp/community/{community_batch_index}_isoform.pkl','wb') as f:
    #             pickle.dump(worker_isoform,f, protocol=4)
    #         with open(f'{output_path}/temp/community/{community_batch_index}_community.pkl','wb') as f:
    #             pickle.dump(worker_community,f, protocol=4)
def serialize_community(isoform_labels,output_path,threads):
    Path(f'{output_path}/temp/community/').mkdir(exist_ok=True,parents=True)
    pool = mp.Pool(threads)
    unique_labels = np.unique(isoform_labels)
    np.random.shuffle(unique_labels)
    all_worker_labels = np.array_split(unique_labels, threads)
    futures = []
    for worker_id in range(threads):
        futures.append(pool.apply_async(serialize_community_worker,(worker_id,all_worker_labels[worker_id],isoform_labels,output_path,),error_callback=callback_error))
    for future in futures:
        future.get()
    pool.close()
    pool.join()
def construct_community_helper(isoform_gene_dict,isoform_index_dict,output_path,threads):
    st = time.time()
    ANT = []
    cond_prob = []
    # num_processed_SRs = []
    # num_processed_LRs = []
    for worker_id in range(threads):
        worker_ANT = scipy.sparse.load_npz(f'{output_path}/temp/hits_dict/{worker_id}_ANT.npz')
        worker_cond_prob = scipy.sparse.load_npz(f'{output_path}/temp/cond_prob/{worker_id}_cond_prob.npz')
        ANT.append(worker_ANT)
        cond_prob.append(worker_cond_prob)
        # num_processed_SRs.append(worker_ANT.shape[0])
        # num_processed_LRs.append(worker_cond_prob.shape[0])
    del worker_ANT
    del worker_cond_prob
    ANT = scipy.sparse.vstack(ANT)
    cond_prob = scipy.sparse.vstack(cond_prob)
    ANT = scipy.sparse.csr_matrix(ANT)
    cond_prob = scipy.sparse.csr_matrix(cond_prob)
    time1 = time.time()
    # if threads > 1:
    #     num_processed_SRs = [0]+[sum(np.array(num_processed_SRs)[:i]) for i in range(threads-1)]
    #     num_processed_LRs = [0]+[sum(np.array(num_processed_LRs)[:i]) for i in range(threads-1)]
    # else:
    #     num_processed_SRs = [0]
    #     num_processed_LRs = [0]
    num_SRs,num_LRs,num_isoforms = ANT.shape[0], cond_prob.shape[0],ANT.shape[1]
#     print(f'Number of SRs:{num_SRs}')
#     print(f'Number of LRs:{num_LRs}')
    dummy_gene,gene_list = build_dummy_gene_reads(isoform_gene_dict,isoform_index_dict,num_isoforms)
    time2 = time.time()
    reads_matrix_uniq = sp_unique(scipy.sparse.vstack([ANT.sign(),cond_prob.sign()]), axis=0)
    time3 = time.time()
    del ANT
    del cond_prob
    cond_prob_matrix = scipy.sparse.vstack([reads_matrix_uniq,dummy_gene])
    labels = get_connected_components(cond_prob_matrix)
    time4 = time.time()
    isoform_labels = labels[cond_prob_matrix.shape[0]:]
    gene_community_id_dict = {}
    for label,gene in zip(labels[reads_matrix_uniq.shape[0]:cond_prob_matrix.shape[0]],gene_list):
        gene_community_id_dict[gene] = label
    with open(f'{output_path}/temp/machine_learning/gene_community_id_dict.pkl','wb') as f:
        pickle.dump(gene_community_id_dict,f)
    # print(time1-st)
    # print(time2-time1)
    # print(time3-time2)
    # print(time4-time3)
    return isoform_labels,num_SRs,num_LRs
def construct_community(isoform_gene_dict,isoform_index_dict,output_path,threads):
    isoform_labels,num_SRs,num_LRs = construct_community_helper(isoform_gene_dict,isoform_index_dict,output_path,threads)
    st = time.time()
    serialize_community(isoform_labels,output_path,threads)
    time5 = time.time()
    # print(time5-st)
    return num_SRs,num_LRs
def EM_worker(worker_id,output_df,output_path,eff_len_arr,num_SRs,num_LRs):
    num_iters = config.EM_SR_num_iters
    min_diff = 1e-6
    worker_ANT,worker_cond_prob,worker_isoform,worker_community = [],[],[],[]
    with open(f'{output_path}/temp/community/{worker_id}_isoform.pkl','rb') as f:
        worker_isoform = pickle.load(f)
    with open(f'{output_path}/temp/community/{worker_id}_community.pkl','rb') as f:
        worker_community = pickle.load(f)
    for i in range(config.threads):
        with open(f'{output_path}/temp/community/{worker_id}_{i}_ANT.pkl','rb') as f:
            temp_ANT = pickle.load(f)
        with open(f'{output_path}/temp/community/{worker_id}_{i}_cond_prob.pkl','rb') as f:
            temp_cond_prob = pickle.load(f)
        if i == 0:
            worker_ANT,worker_cond_prob = temp_ANT,temp_cond_prob
        else:
            for j in range(len(temp_ANT)):
                worker_ANT[j] = scipy.sparse.vstack([worker_ANT[j],temp_ANT[j]])
                worker_cond_prob[j] = scipy.sparse.vstack([worker_cond_prob[j],temp_cond_prob[j]])
    all_LR_expression_df = []
    all_SR_expression_df = []
    all_community_iteration_df = []
    for community_ANT,community_cond_prob,community_isoform,community_id in zip(worker_ANT,worker_cond_prob,worker_isoform,worker_community):
        if config.alpha_df_path is None:
            alpha = float(config.alpha)
        else:
            alpha_df = pd.read_csv(config.alpha_df_path,sep='\t')
            if len(alpha_df.columns) == 2:
                alpha_df['community_id'] = alpha_df['community_id'].astype(int)
                alpha_df = alpha_df.set_index('community_id')
                alpha = alpha_df.loc[community_id].values[0]
            elif len(alpha_df.columns) == 3:
                alpha_df['id'] = alpha_df['id'].astype(int)
                alpha_df = alpha_df.set_index('id')
                alpha = alpha_df.loc[community_id]['alpha']
        community_num_SRs = community_ANT.shape[0]
        community_num_LRs = community_cond_prob.shape[0]
        theta_arr = np.ones(shape=(community_isoform.shape[0]))
        theta_arr = theta_arr/theta_arr.sum()
        community_eff_len_arr = np.array(eff_len_arr)[community_isoform]
        community_iteration_df = []
        for i in range(num_iters):
            theta_eff_len_product_arr = theta_arr * community_eff_len_arr /((theta_arr * community_eff_len_arr).sum())
            isoform_q_arr_LR = E_step_LR(community_cond_prob,theta_arr)
            isoform_q_arr_SR = E_step_SR(community_ANT,theta_eff_len_product_arr)
            new_theta_arr = M_step(isoform_q_arr_SR,isoform_q_arr_LR,theta_arr,community_eff_len_arr,alpha)
            new_theta_arr = np.array(new_theta_arr).flatten()
            diff = np.abs(theta_arr[new_theta_arr>1e-7] - new_theta_arr[new_theta_arr>1e-7])/new_theta_arr[new_theta_arr>1e-7]
            # record iteration results
            iteration_df = pd.DataFrame({'theta':theta_arr},index=community_isoform)
            iteration_df['iteration'] = i
            community_iteration_df.append(iteration_df)
            theta_arr = new_theta_arr
            if diff[diff > min_diff].shape[0] == 0:
                break
        # calculate LR TPM
        LR_expression = community_num_LRs/num_LRs * theta_arr * 1e6
        LR_expression_df = pd.DataFrame({'TPM':LR_expression,'theta':theta_arr},index=community_isoform)
        LR_expression_df['community'] = community_id
        LR_expression_df['community_num_LRs'] = community_num_LRs
        all_LR_expression_df.append(LR_expression_df)
        # calculate SR TPM
        theta_eff_len_product_arr = theta_arr /((theta_arr * community_eff_len_arr).sum())
        theta_eff_len_product_arr = np.nan_to_num(theta_eff_len_product_arr,0)
        community_expression = (community_num_SRs * theta_eff_len_product_arr).sum()
        transcript_expression = community_num_SRs * theta_eff_len_product_arr
        SR_expression_df = pd.DataFrame({'transcript_expression':transcript_expression,'theta':theta_arr},index=community_isoform)
        SR_expression_df['community_expression'] = community_expression
        SR_expression_df['community'] = community_id
        SR_expression_df['community_num_SRs'] = community_num_SRs
        all_SR_expression_df.append(SR_expression_df)
        # write iteration results
        community_iteration_df = pd.concat(community_iteration_df)
        community_iteration_df = output_df.join(community_iteration_df,on='Index',how='inner').sort_values(['iteration','Isoform'])
        community_iteration_df['community'] = community_id
        all_community_iteration_df.append(community_iteration_df)
        # community_id = worker_file['community']
        # community_iteration_df.to_csv(f'{output_path}/EM_iterations/community_{community_id}.tsv',sep='\t',index=False)
    if len(all_LR_expression_df) == 0:
        LR_TPM_df = None
    else:
        all_LR_expression_df = pd.concat(all_LR_expression_df)
        LR_TPM_df = output_df.join(all_LR_expression_df,on='Index',how='inner')
    if len(all_SR_expression_df) == 0:
        SR_TPM_df = None
    else:
        all_SR_expression_df = pd.concat(all_SR_expression_df)
        SR_TPM_df = output_df.join(all_SR_expression_df,on='Index',how='inner')
    if len(all_community_iteration_df) == 0:
        all_community_iteration_df = None
    else: 
        all_community_iteration_df = pd.concat(all_community_iteration_df)
    return LR_TPM_df,SR_TPM_df,all_community_iteration_df
def callback_error(result):
    print('ERR:', result,flush=True)
def EM_manager(isoform_gene_dict,isoform_index_dict,eff_len_arr,output_df,output_path,threads,num_SRs,num_LRs):
    print('[INFO] Start quantification...')  
    st = time.time()
    pool = mp.Pool(threads)
    futures = []
    for worker_id in range(threads):
        futures.append(pool.apply_async(EM_worker,(worker_id,output_df,output_path,eff_len_arr,num_SRs,num_LRs,),error_callback=callback_error))
    all_LR_TPM_df = []
    all_SR_TPM_df = []
    all_iteration_df = []
    for future in futures:
        LR_TPM_df,SR_TPM_df,iteration_df = future.get()
        all_LR_TPM_df.append(LR_TPM_df)
        all_SR_TPM_df.append(SR_TPM_df)
        all_iteration_df.append(iteration_df)
    # all_LR_TPM_df['TPM'] = all_LR_TPM_df['TPM']/all_LR_TPM_df['TPM'].sum() * 1e6
    pool.close()
    pool.join()
    all_LR_TPM_df = pd.concat(all_LR_TPM_df)
    all_LR_TPM_df['num_expected_LRs'] = all_LR_TPM_df['community_num_LRs'] * all_LR_TPM_df['theta']
    all_LR_TPM_df[['Isoform','Gene','TPM','theta','community','community_num_LRs']].to_csv(f'{output_path}/LR_EM_expression.out',sep='\t',index=False)
    all_SR_TPM_df = pd.concat(all_SR_TPM_df)
    all_SR_TPM_df['TPM'] = all_SR_TPM_df['community_expression']/(all_SR_TPM_df['transcript_expression'].sum()) * all_SR_TPM_df['theta'] * 1e6
    all_SR_TPM_df['num_expected_SRs'] = all_SR_TPM_df['community_num_SRs'] * all_SR_TPM_df['theta']
    all_SR_TPM_df[['Isoform','Gene','TPM','Effective length','theta','community','community_num_SRs']].to_csv(f'{output_path}/SR_EM_expression.out',sep='\t',index=False)
    all_SR_TPM_df = all_SR_TPM_df.set_index('Isoform').join(all_LR_TPM_df.set_index('Isoform')[['num_expected_LRs']]).reset_index()
    all_SR_TPM_df[['Isoform','Gene','Effective length','TPM','num_expected_SRs','num_expected_LRs']].sort_values(by=['Gene','Isoform']).to_csv(f'{output_path}/Isoform_abundance.out',sep='\t',index=False)
    all_iteration_df = pd.concat(all_iteration_df)
    all_iteration_df.to_csv(f'{output_path}/EM_iterations.tsv',sep='\t',index=False)
    duration = (time.time() - st)
    print('[INFO] Done in {} seconds at {}!'.format(duration,str(datetime.datetime.now())),flush=True)
def EM_algo_hybrid(isoform_len_dict,isoform_gene_dict,gene_isoforms_dict,SR_sam,output_path,threads,EM_choice):
   # prepare arr
    isoform_len_df = pd.Series(isoform_len_dict)
    isoform_list = sorted(isoform_len_dict.keys())
    isoform_index_dict = {}
    isoform_len_arr = []
    for i,isoform in enumerate(isoform_list):
        isoform_index_dict[isoform] = i
        isoform_len_arr.append(isoform_len_dict[isoform])
    isoform_index_series = pd.Series(isoform_index_dict)
    isoform_index_series.name = 'Index'
    isoform_index_series.index.name = 'Isoform'
    output_df = isoform_index_series.to_frame().reset_index().sort_values(by="Index").set_index('Index')
    isoform_gene_df = pd.Series(isoform_gene_dict)
    isoform_gene_df.name = 'Gene'
    isoform_gene_df.index.name = 'Isoform'
    output_df = output_df.join(isoform_gene_df,on='Isoform')
    isoform_len_arr = np.array(isoform_len_arr)
    eff_len_arr = isoform_len_arr.copy()
    # prepare SR
    gene_isoform_index = {}
    for rname in gene_isoforms_dict:
        for gname in gene_isoforms_dict[rname]:
            gene_isoform_index[gname] = []
            for isoform in gene_isoforms_dict[rname][gname]:
                gene_isoform_index[gname].append(isoform_index_dict[isoform])
    print('[INFO] Start preparing short reads data... at {}'.format(str(datetime.datetime.now())),flush=True)
    theta_SR_arr,eff_len_arr,SR_num_batches_dict = prepare_hits(SR_sam,output_path,isoform_index_dict,gene_isoform_index,threads)
    output_df['Effective length'] = eff_len_arr
    print('[INFO] Prepare short reads data done at {}'.format(str(datetime.datetime.now())),flush=True)
    print('[INFO] Start preparing long reads data...',flush=True)
    theta_LR_arr,_,LR_num_batches_dict = prepare_LR(isoform_len_df,isoform_index_dict,isoform_index_series,threads,output_path)
    num_SRs = theta_SR_arr.sum()
    num_LRs = theta_LR_arr.sum()
    print('[INFO] Prepare long reads data done at {}'.format(str(datetime.datetime.now())),flush=True)
    # print(f'Number of SRs/eff_len:{num_SRs}')
    # print(f'Number of LRs:{num_LRs}')
    # print(f'Pseudo_count_SR:'+str(config.pseudo_count_SR))
    # print(f'Pseudo_count_LR:'+str(config.pseudo_count_LR),flush=True)
    # write_result_to_tsv(f'{output_path}/SR_count.tsv',output_df,theta_SR_arr.flatten())
    # write_result_to_tsv(f'{output_path}/LR_count.tsv',output_df,theta_LR_arr.flatten())
    # np.savez_compressed(f'{output_path}/initial_theta',theta=theta_arr)
    # Path(f'{output_path}/EM_iterations/').mkdir(exist_ok=True,parents=True)
    # print('Using {} as initial theta'.format(config.inital_theta))
    
    # theta_arr = theta_arr/theta_arr.sum()
    print('[INFO] Start constructing the community...',flush=True)
    st = time.time()
    num_SRs,num_LRs = construct_community(isoform_gene_dict,isoform_index_dict,output_path,threads)
    duration = (time.time() - st)
    print('[INFO] Done in {} seconds at {}!'.format(duration,str(datetime.datetime.now())),flush=True)
    print('[INFO] Extract features and predict best alpha...',flush=True)
    if config.alpha == 'adaptive':
        if not Path(config.alpha_df_path).exists():
            predict_alpha(output_path,num_SRs,num_LRs)
        else:
            print('[INFO] Using alpha from '+str(config.alpha_df_path))
    else:
        config.alpha_df_path = None
        print('[INFO] Using fixed alpha = '+str(config.alpha))
    EM_manager(isoform_gene_dict,isoform_index_dict,eff_len_arr,output_df,output_path,threads,num_SRs,num_LRs)
    
