# Supplementary material for: Improving gene isoform quantification with miniQuant
Source: Nat Biotechnol. 2025 Jun 3;44(3):477–89. doi: 10.1038/s41587-025-02633-9 (PMC12346831; doi:10.1038/s41587-025-02633-9)
Supplement: Supplementary file 4 — Supplementary code to reproduce the results. The folder ‘Figure_visualization’ stores the code to reproduce the figures. The folder ‘MetricCalculation’ stores the code to calculate the evaluation metrics used in the results. The folder ‘miniQuant’ stores the software of miniQuant to reproduce the quantification results. [file 41587_2025_2633_MOESM4_ESM.zip › Supplementary_code/miniQuant/isoform_quantification/EM_hybrid/EM_LR_alone.py]

# hybrid
import pickle
import pandas as pd
import multiprocessing as mp
import numpy as np
from pathlib import Path
import glob
import os
import gc
from EM_hybrid.EM_LR import prepare_LR
import scipy
import config
import datetime
def E_step_LR(cond_prob,theta_arr):
    q = cond_prob.multiply(theta_arr)
    q_sum = q.sum(axis=1)
    q_sum[q_sum == 0] = 1
    isoform_q_arr = q.multiply(1/q_sum).sum(axis=0)
    return isoform_q_arr
def E_step_MT(args):
    os.nice(10)
#     MIN_PROB = 1e-100
    worker_id,pipe,queue,output_path,LR_num_batches,eff_len_arr = args
    cond_prob = scipy.sparse.load_npz(f'{output_path}/temp/cond_prob/{worker_id}_cond_prob.npz')
    p_out,p_in = pipe
#     p_out.close()
    while True:
        msg = p_out.recv()
        if msg == 'kill':
            break
        else:
            # new iteration
            theta_arr_fpath,dtype,shape = msg
            # with np.load(theta_arr_fpath) as f:
            #     theta_arr = f['theta']
            theta_arr = np.memmap(theta_arr_fpath, dtype=dtype, shape=shape, mode='c')
            theta_eff_len_product_arr = theta_arr * eff_len_arr /((theta_arr * eff_len_arr).sum())
            isoform_q_arr_LR = E_step_LR(cond_prob,theta_arr)
            
            
            out_fpath = f'{output_path}/temp/EM_isoform_q_LR/{worker_id}.npy'
            mm = np.memmap(out_fpath, dtype=isoform_q_arr_LR.dtype, shape=isoform_q_arr_LR.shape, mode='w+')
            mm[:] = isoform_q_arr_LR
            # np.savez_compressed(out_fpath,q=isoform_q_arr_LR)
            queue.put(('LR',out_fpath,isoform_q_arr_LR.dtype, isoform_q_arr_LR.shape))
            
            queue.put('done')
    return
def M_step(isoform_q_arr_LR_all,theta_arr,eff_len_arr,alpha,alpha_df):
    # if alpha_df is None:
    new_theta_arr = (isoform_q_arr_LR_all) / (isoform_q_arr_LR_all.sum())
    # else:
    #     new_theta_arr = ((1-alpha_df) * isoform_q_arr_SR_all + alpha_df * isoform_q_arr_LR_all) / ((1-alpha_df) * isoform_q_df_SR.sum() * ss + alpha_df * isoform_q_arr_LR_all.sum())
    new_theta_arr = new_theta_arr/new_theta_arr.sum()
    new_theta_arr[new_theta_arr<1e-100] = 0
    return new_theta_arr
def EM_listener(watcher_args):
    threads,eff_len_arr,theta_arr,output_path,queue,all_pipes,output_df = watcher_args
    min_diff = 1e-3
    num_iters = config.EM_SR_num_iters
    Path(f'{output_path}/temp/EM_isoform_q_LR/').mkdir(exist_ok=True,parents=True)
    Path(f'{output_path}/EM_iterations/').mkdir(exist_ok=True,parents=True)
    # with open(f'{output_path}/EM_log.txt','w') as logger:
    alpha_df_path = config.alpha_df_path
    if alpha_df_path is not None:
        alpha_df = pd.read_csv(alpha_df_path,sep='\t',skiprows=1,header=None)
        alpha_df.columns = ['Isoform','Alpha']
        alpha_df = alpha_df.set_index('Isoform')['Alpha']
        alpha = None
    else:
        alpha = float(config.alpha)
        alpha_df = None
    for i in range(num_iters):
        # define isoform_df
        # isoform_df = pd.DataFrame({'eff_len':eff_len_dict,'theta':theta_df})
        # isoform_df = isoform_df.fillna(0)
        # isoform_df['len_theta_product'] = isoform_df['eff_len'] * isoform_df['theta'] / ((isoform_df['eff_len'] * isoform_df['theta']).sum())
        theta_arr_fpath = f'{output_path}/temp/EM_theta_arr.npy'
        mm = np.memmap(theta_arr_fpath, dtype=theta_arr.dtype, shape=theta_arr.shape, mode='w+')
        mm[:] = theta_arr
        # with open(isoform_df_fpath,'wb') as f:
        #     pickle.dump(isoform_df,f)
        # np.savez_compressed(theta_arr_fpath,theta=theta_arr)
        for (p_out,p_in) in all_pipes:
            p_in.send((theta_arr_fpath,theta_arr.dtype,theta_arr.shape))
#             print('Send isoform df')
        isoform_q_arr_LR_all = None
        num_workers_done = 0
        while True:
            msg = queue.get()
            if msg == 'done':
                num_workers_done += 1
                if num_workers_done >= threads:
                    break
            else:
                seq,new_isoform_q_arr_path,dtype,shape = msg
                new_isoform_q_arr = np.memmap(new_isoform_q_arr_path, dtype=dtype, shape=shape, mode='c')

                if isoform_q_arr_LR_all is None:
                    isoform_q_arr_LR_all = new_isoform_q_arr
                else:
                    isoform_q_arr_LR_all = isoform_q_arr_LR_all + new_isoform_q_arr
        new_theta_arr = M_step(isoform_q_arr_LR_all,theta_arr,eff_len_arr,alpha,alpha_df)
        diff = np.abs(theta_arr[new_theta_arr>1e-7] - new_theta_arr[new_theta_arr>1e-7])/new_theta_arr[new_theta_arr>1e-7]
        # diff = diff[new_theta_arr>1e-7]
        # diff[(new_theta_arr==0).flatten()] = 0
        if i % config.EM_output_frequency == 0:
            print(f'Iteration:{i}')
            print(datetime.datetime.now())
        #     print('Sum:')
        #     print(Q.sum())
            print('bChange:')
            print(diff.max(),flush=True)
            TPM_arr = (new_theta_arr.flatten()/new_theta_arr.flatten().sum())*1e6
            write_result_to_tsv(f'{output_path}/EM_iterations/Iter_{i}_theta.tsv',output_df,TPM_arr)
            #     theta_df.to_csv(f'{output_path}/EM_iterations/Iter_{i}_theta.tsv',sep='\t')

        if diff[diff > min_diff].shape[0] == 0:
            print(f'Iteration:{i}')
        #     print('Sum:')
        #     print(Q.sum())
            print('bChange:')
            print(diff.max())
            print('Converge!',flush=True)
            TPM_arr = (new_theta_arr.flatten()/new_theta_arr.flatten().sum())*1e6
            write_result_to_tsv(f'{output_path}/EM_iterations/Iter_{i}_theta.tsv',output_df,TPM_arr)
            # theta_df.to_csv(f'{output_path}/EM_iterations/Iter_{i}_theta.tsv',sep='\t')
            break
        theta_arr = new_theta_arr.copy()
    # finished EM
    for (p_out,p_in) in all_pipes:
        p_in.send('kill')
    TPM_arr = (new_theta_arr.flatten()/new_theta_arr.flatten().sum())*1e6
    write_result_to_tsv(f'{output_path}/EM_expression.out',output_df,TPM_arr)
def callback_error(result):
    print('ERR:', result,flush=True)
def EM_manager(threads,eff_len_arr,theta_arr,output_path,LR_num_batches_dict,output_df):
    pool = mp.Pool(threads+1)
    manager = mp.Manager()
    queue = manager.Queue()
    futures = []
    all_pipes = []
    for worker_id in range(threads):
        pipe = mp.Pipe()
        args = worker_id,pipe,queue,output_path,LR_num_batches_dict[worker_id],eff_len_arr
        futures.append(pool.apply_async(E_step_MT,(args,),error_callback=callback_error))
        all_pipes.append(pipe)
    watcher_args = threads,eff_len_arr,theta_arr,output_path,queue,all_pipes,output_df
    watcher = pool.apply_async(EM_listener,(watcher_args,),error_callback=callback_error)
    for future in futures:
        future.get()
    watcher.get()
    for (p_out,p_in) in all_pipes:
        p_in.close()
        p_out.close()
    pool.close()
    pool.join()
def write_result_to_tsv(result_path,output_df,TPM_arr):
    output_df['TPM'] = TPM_arr
    output_df = output_df[['Isoform','TPM','Effective_length']]
    output_df.to_csv(result_path,sep='\t',index=False)
def EM_algo_LR_alone(isoform_len_dict,SR_sam,output_path,threads,EM_choice):
    # prepare arr
    isoform_len_df = pd.Series(isoform_len_dict)
    isoform_list = sorted(isoform_len_dict.keys())
    isoform_index_dict = {}
    isoform_len_arr = []
    for i,isoform in enumerate(isoform_list):
        isoform_index_dict[isoform] = i
        isoform_len_arr.append(isoform_len_dict[isoform])
    isoform_index_series = pd.Series(isoform_index_dict)
    isoform_index_series.name = 'Index'
    isoform_index_series.index.name = 'Isoform'
    output_df = isoform_index_series.to_frame().reset_index().sort_values(by="Index")
    isoform_len_arr = np.array(isoform_len_arr)
    eff_len_arr = isoform_len_arr.copy()
    output_df['Effective_length'] = eff_len_arr
    theta_LR_arr,_,LR_num_batches_dict = prepare_LR(isoform_len_df,isoform_index_dict,isoform_index_series,threads,output_path)
    num_LRs = theta_LR_arr.sum()
    print(f'Number of LRs:{num_LRs}')
    print(f'Pseudo_count_LR:'+str(config.pseudo_count_LR),flush=True)
    if config.eps_strategy == 'add_eps_small':
        theta_LR_arr[theta_LR_arr<config.inital_theta_eps] += config.pseudo_count_LR
    elif config.eps_strategy == 'add_eps':
        theta_LR_arr += config.pseudo_count_LR
    theta_LR_arr = theta_LR_arr / theta_LR_arr.sum()
    if config.inital_theta in ['LR','LR_unique']:
        theta_arr = theta_LR_arr
    elif config.inital_theta == 'uniform':
        theta_arr = np.ones(shape=theta_LR_arr.shape)
        theta_arr = theta_arr/theta_arr.sum()
    elif config.inital_theta == 'random':
        theta_arr = np.random.dirichlet(np.ones(shape=theta_LR_arr.flatten().shape))
        if config.eps_strategy == 'add_eps_small':
            count_arr = theta_arr * num_LRs
            count_arr[theta_arr<config.inital_theta_eps] += config.pseudo_count_LR
            theta_arr = count_arr
        elif config.eps_strategy == 'add_eps':
            theta_arr = theta_arr * num_LRs
            theta_arr += config.inital_theta_eps
        theta_arr = np.expand_dims(theta_arr,0)
        theta_arr = theta_arr/theta_arr.sum()
    np.savez_compressed(f'{output_path}/initial_theta',theta=theta_arr)
    print('Using {} as initial theta'.format(config.inital_theta))
    Path(f'{output_path}/EM_iterations/').mkdir(exist_ok=True,parents=True)
    theta_arr = theta_arr/theta_arr.sum()
    EM_manager(threads,eff_len_arr,theta_arr,output_path,LR_num_batches_dict,output_df)
    
